# Supplementary material for: Transcriptional Profiling of the Dose Response: A More Powerful Approach for Characterizing Drug Activities
Source: PLoS Comput Biol. 2009 Sep 18;5(9):e1000512. doi: 10.1371/journal.pcbi.1000512 (PMC2735650; doi:10.1371/journal.pcbi.1000512)
Supplement: Table S2 — SDRS reports for treatments (8.27 MB ZIP) [file pcbi.1000512.s003.zip]

Archive with 1 entries (1 files):
- Table S2 SDRS Reports for Treatments.xls
