# Supplementary material for: Transcriptional Profiling of the Dose Response: A More Powerful Approach for Characterizing Drug Activities
Source: PLoS Comput Biol. 2009 Sep 18;5(9):e1000512. doi: 10.1371/journal.pcbi.1000512 (PMC2735650; doi:10.1371/journal.pcbi.1000512)
Supplement: Table S2 — SDRS reports for treatments (8.27 MB ZIP) [file pcbi.1000512.s003.zip › Table S2 SDRS Reports for Treatments.xls]

## Sheet: Response Transcript Summary
	p <= 0.05	p <= 0.05 & B/A >= 1.5	FDR = 10%	FDR = 10% & B/A >= 1.5	FDR = 35%	FDR = 35% & B/A >= 1.5	SDRS Report
PD0325901, 4hr	921	149	102	72	215	105	Table S2
Dasatinib, 4hr	1521	216	197	116	665	187	Table S2
Imatinib, 4hr	2666	192	273	72	2625	191	Table S2
Nilotinib, 4hr	1247	239	263	175	479	217	Table S2
Dasatinib, 20hr	4890	1532	3461	1374	7046	1615	Table S2
Imatinib, 20hr	1950	398	498	245	1345	370	Table S2
Nilotinib, 20hr	2902	943	1499	800	3078	949	Table S2
DMSO, permut 1	1395	167	0	0	0	0	Table S8
DMSO, permut 2	503	37	0	0	0	0	Table S8
DMSO, permut 3	421	12	0	0	0	0	Table S8
DMSO, permut 4	315	9	0	0	0	0	Table S8
DMSO, permut 5	359	26	0	0	0	0	Table S8
Imatinib, 4hr, permut 1	505	0	0	0	0	0	Table S8
Imatinib, 4hr, permut 2	403	0	0	0	0	0	Table S8
Imatinib, 4hr, permut 3	293	0	0	0	0	0	Table S8
Imatinib, 4hr, permut 4	998	21	0	0	0	0	Table S8
Imatinib, 4hr, permut 5	626	3	0	0	0	0	Table S8

## Sheet: 4H_PD0325901
Probeset	Max F score	Min F score	EC50	P value	A	B	D	Fold
205749_at	559.568	0.284	6044.37	1.5568e-10	47.875	391.345	-4.5	8.17431
217996_at	191.447	0.549	0.459	1.8094e-08	99.862	491.138	0.9	-4.91817
203499_at	178.45	0.585	0.389	2.469e-08	74.8	500.794	0.9	-6.69511
202149_at	158.947	0.779	1.239	4.115e-08	133.087	505.8	1.5	-3.80052
204015_s_at	151.151	0.532	0.542	5.1358e-08	229.915	1393.91	0.9	-6.0627
202435_s_at	116.749	0.776	6404.37	1.5963e-07	1676.31	4129.56	-1.2	2.46349
204014_at	115.465	0.621	0.89	1.6754e-07	214.366	1785.02	1.8	-8.32695
204748_at	107.926	0.784	1.239	2.2507e-07	99.907	262.72	1.5	-2.62965
218000_s_at	103.234	0.372	0.33	2.7325e-07	46.892	96.479	4.8	-2.05747
204286_s_at	98.782	0.51	0.639	3.3114e-07	92.612	193.869	3.6	-2.09335
209099_x_at	97.456	0.74	0.639	3.5121e-07	627.879	1674.36	2.4	-2.66669
202434_s_at	95.761	0.567	6704.37	3.7908e-07	124.779	457.86	-1.5	3.66937
204285_s_at	92.113	0.677	0.459	4.4882e-07	238.114	600.853	1.5	-2.52338
204470_at	90.734	0.651	0.89	4.7921e-07	42.832	153.297	0.9	-3.57903
201631_s_at	88.448	0.549	1.05	5.3535e-07	653.561	2595.84	1.2	-3.97185
212665_at	85.663	0.461	5624.37	6.1502e-07	1372.44	3185.69	-2.4	2.32119
208937_s_at	74.841	0.669	1.05	1.1026e-06	2233.2	4940.2	1.8	-2.21217
209101_at	69.768	0.523	0.279	1.4916e-06	59.275	136.363	3	-2.30051
212458_at	64.003	0.734	0.459	2.1592e-06	128.253	380.322	2.1	-2.9654
216268_s_at	60.413	0.922	0.639	2.7634e-06	668.238	1986.11	0.9	-2.97216
201341_at	60.265	0.718	0.639	2.7925e-06	296.18	787.986	0.9	-2.6605
207574_s_at	53.284	1.236	3.344	4.7142e-06	206.98	477.792	-1.5	2.3084
200797_s_at	50.109	0.915	0.639	6.1135e-06	1488.66	2471.45	1.2	-1.66018
221489_s_at	48.648	0.604	0.17	6.9264e-06	40.809	85.644	0.9	-2.09865
202436_s_at	48.618	1.017	5204.37	6.9444e-06	6682.25	14670.1	-2.4	2.19538
209304_x_at	47.21	0.776	3.344	7.8592e-06	103.923	223.323	-2.4	2.14893
202431_s_at	47.149	0.544	0.542	7.9021e-06	2297.01	4322.9	1.2	-1.88197
202081_at	46.841	0.802	1.05	8.1229e-06	586.346	1045.98	1.2	-1.78389
202437_s_at	41.244	0.995	8624.37	1.3838e-05	1582.82	4038.13	-1.8	2.55122
221577_x_at	40.086	1.937	5.495	1.558e-05	251.814	488.185	0.6	-1.93867
204420_at	38.916	0.501	0.17	1.762e-05	70.284	239.136	0.9	-3.40242
208892_s_at	38.331	0.608	0.459	1.8762e-05	28.514	60.366	1.5	-2.11707
209098_s_at	37.984	1.024	1.462	1.9482e-05	95.427	298.584	0.9	-3.12893
209647_s_at	37.285	0.479	0.639	2.1039e-05	301.786	529.725	2.7	-1.7553
203180_at	35.485	0.516	7124.37	2.5804e-05	132.078	341.771	-1.8	2.58765
201154_x_at	34.817	0.662	0.279	2.7903e-05	34717.6	35189.2	-6	1.01358
203349_s_at	34.752	0.535	0.33	2.8118e-05	183.051	391.962	1.5	-2.14127
213708_s_at	33.515	0.958	0.33	3.2628e-05	827.312	1231.28	0.6	-1.48829
206382_s_at	33.26	1.063	0.542	3.3664e-05	126.94	440.613	0.6	-3.47103
202006_at	32.759	0.611	0.33	3.5821e-05	1262.38	1665.36	3	-1.31922
218611_at	31.064	1.349	3.344	4.4488e-05	1523.66	2460.98	0.6	-1.61518
218856_at	30.08	0.612	0.639	5.0702e-05	640.879	1168.48	0.9	-1.82325
208711_s_at	29.771	0.717	0.33	5.2869e-05	146.139	325.687	1.2	-2.22861
210827_s_at	29.674	1.867	2.402	5.3573e-05	1158.57	2234.46	-0.9	1.92864
201170_s_at	29.299	0.669	2.402	5.6403e-05	372.248	956.52	3	-2.56958
202636_at	29.106	1.292	2.036	5.793e-05	1744.59	2608.29	-0.6	1.49508
203887_s_at	28.78	1.264	0.89	6.0627e-05	80.783	157.189	0.9	-1.94582
202150_s_at	27.768	0.713	0.89	7.0034e-05	125.599	287.35	0.9	-2.28784
206020_at	26.902	1.102	0.89	7.9535e-05	56.16	104.523	0.9	-1.86116
200919_at	26.156	0.642	0.237	8.901e-05	200.934	421.518	0.9	-2.09779
204011_at	25.481	0.6	0.542	9.8796e-05	46.703	116.193	1.2	-2.48791
201169_s_at	25.325	0.781	3.344	0.00010124	108.691	315.736	1.8	-2.9049
211676_s_at	25.292	0.75	1.05	0.00010177	765.294	1012.23	6.3	-1.32267
36711_at	24.962	0.359	0.17	0.00010723	39.794	91.529	1.5	-2.30007
217997_at	24.922	0.584	0.639	0.00010791	61.038	181.528	2.4	-2.97402
202859_x_at	24.415	1.87	0.754	0.00011708	41.783	85.953	0.3	-2.05713
52164_at	24.299	0.938	1.239	0.00011931	454.634	564.288	1.5	-1.24119
203304_at	24.039	3.479	704.367	0.0001245	674.525	1225.51	0.3	-1.81685
207643_s_at	23.821	2.712	20.655	0.00012907	1403.59	1653.66	0.6	-1.17816
209185_s_at	22.94	0.445	0.459	0.00014975	810.703	1444.82	1.5	-1.78219
209803_s_at	22.874	0.312	0.237	0.00015145	1843.16	2915.85	1.8	-1.58199
202068_s_at	22.589	0.916	0.389	0.0001591	287.227	552.253	2.1	-1.92271
220442_at	22.55	0.768	0.89	0.00016018	101.562	194.303	3.6	-1.91315
203910_at	22.112	0.499	0.542	0.00017298	749.643	949.413	6	-1.26649
204711_at	22.059	1.02	2324.37	0.00017462	112.149	163.445	6.3	-1.45739
221773_at	21.715	0.771	2.036	0.00018568	431.102	584.591	5.7	-1.35604
202238_s_at	21.667	1.175	4.657	0.00018729	3940.53	4515.68	2.1	-1.14596
222108_at	21.462	0.953	1.239	0.00019437	4669.89	6424.81	1.5	-1.3758
205251_at	21.243	1.272	1.05	0.00020229	345.658	582.919	3.3	-1.6864
210845_s_at	20.918	0.67	0.33	0.0002148	233.58	462.667	0.9	-1.98076
212788_x_at	20.842	0.458	0.33	0.00021785	39348.1	39772.9	-6	1.0108
220987_s_at	20.751	1.248	1.462	0.00022159	119.928	215.261	0.6	-1.79492
208712_at	20.615	0.621	0.389	0.00022731	450.913	944.998	1.5	-2.09574
201417_at	20.299	0.873	0.754	0.00024133	849.629	1133.44	3.6	-1.33404
201340_s_at	20.167	0.926	1.239	0.00024749	81.283	196.61	1.2	-2.41883
214556_at	20.071	0.683	644.367	0.0002521	32.674	40.094	-6	1.22709
221307_at	19.483	0.129	14864.4	0.00028272	37.307	54.767	-6	1.46801
220169_at	19.405	0.359	0.639	0.00028711	116.512	202.899	5.1	-1.74144
203414_at	19.261	0.967	0.542	0.00029545	788.148	1333.4	0.9	-1.69182
202207_at	19.174	0.441	0.389	0.00030062	512.166	835.271	1.2	-1.63086
220924_s_at	19.09	0.383	1.239	0.00030573	3671.47	4454.72	5.4	-1.21333
214775_at	18.83	0.364	13484.4	0.00032222	34.304	49.594	-6	1.44572
201865_x_at	18.668	3.218	150.526	0.00033305	3232.66	4055.08	-0.6	1.25441
207606_s_at	18.631	0.938	0.459	0.00033558	467.189	718.45	1.8	-1.53781
212906_at	18.443	0.707	1.725	0.00034883	834.283	1055.39	-5.1	1.26503
208944_at	18.442	0.903	1.462	0.0003489	3167.79	4168.63	6.3	-1.31594
209387_s_at	18.13	1.393	0.89	0.00037233	2268.4	2766.6	3.6	-1.21963
212447_at	18.11	1.075	0.89	0.0003739	448.328	816.513	0.6	-1.82124
58696_at	18.098	0.439	0.279	0.00037484	859.878	1196.59	5.7	-1.39158
216352_x_at	17.954	1.455	65.796	0.0003864	34.503	40.172	-6	1.1643
208891_at	17.852	0.59	0.237	0.00039485	39.277	78.664	1.2	-2.0028
205945_at	17.728	2.761	247.319	0.00040543	41.995	80.439	-0.3	1.91544
202510_s_at	17.68	0.961	0.542	0.00040962	301.583	451.95	6.3	-1.49859
202656_s_at	17.667	1.158	2864.37	0.00041076	682.841	1096.74	-0.6	1.60615
209457_at	17.641	0.389	0.89	0.00041306	51.627	77.633	6.3	-1.50373
207920_x_at	17.332	1.881	1.239	0.00044161	166.067	246.258	-0.6	1.48288
206189_at	17.262	0.093	17324.4	0.00044841	36.011	45.687	-6	1.2687
219475_at	17.257	1.488	4.657	0.00044891	79.596	118.591	0.6	-1.48991
203739_at	17.034	0.815	0.639	0.00047147	319.967	427.928	4.5	-1.33741
211554_s_at	16.844	0.544	4784.37	0.0004918	67.336	99.376	-1.2	1.47582
220334_at	16.748	0.89	0.639	0.00050247	47.592	74.252	6	-1.56018
218647_s_at	16.533	0.873	0.279	0.00052743	102.458	169.451	0.9	-1.65386
219663_s_at	16.305	0.296	11204.4	0.00055558	32.396	46.147	-6	1.42447
202388_at	16.252	1.243	0.279	0.00056238	596.243	985.144	1.2	-1.65225
202206_at	16.14	1.061	0.17	0.00057709	187.968	337.585	0.6	-1.79597
204686_at	16.125	0.439	0.754	0.0005791	250.912	412.29	2.1	-1.64317
209184_s_at	15.918	0.233	0.459	0.00060767	220.689	388.352	1.8	-1.75973
204254_s_at	15.737	0.513	6644.37	0.00063408	191.485	349.815	-6	1.82685
201627_s_at	15.678	1.773	3344.37	0.00064299	336.552	474.643	-6	1.41031
204194_at	15.484	0.718	1.05	0.00067338	172.128	249.624	1.8	-1.45022
203973_s_at	15.273	1.46	28.76	0.00070846	235.408	336.442	5.1	-1.42919
205266_at	15.237	0.796	0.459	0.00071466	49.089	86.933	6.3	-1.77093
202023_at	14.955	1.859	2.834	0.00076564	72.656	207.555	-0.6	2.85668
200950_at	14.938	0.027	13364.4	0.00076885	3879.09	4456.19	6.3	-1.14877
37028_at	14.856	0.143	11864.4	0.00078458	103.831	154.608	-6	1.48904
200798_x_at	14.85	0.558	1.239	0.00078575	207.467	359.082	6.3	-1.73079
220074_at	14.57	1.381	28.76	0.00084261	31.995	38.678	6.3	-1.20888
203313_s_at	14.402	1.337	3.946	0.00087915	785.602	1102.92	0.6	-1.40391
208343_s_at	14.387	0.311	16724.4	0.00088251	51.734	92.461	-6	1.78724
212651_at	14.335	1.73	1.462	0.00089426	390.829	628.974	0.3	-1.60933
220147_s_at	14.296	0.384	0.279	0.0009032	2036.23	3182.64	0.9	-1.563
203935_at	14.259	0.687	1.462	0.00091179	204.745	244.773	6.3	-1.1955
218806_s_at	14.207	1.194	3.946	0.00092402	162.186	256.103	-6	1.57907
219865_at	14.141	1.12	1.725	0.00093984	141.57	192.762	1.2	-1.3616
216511_s_at	14.055	0.83	0.639	0.00096094	249.906	400.775	1.5	-1.6037
221586_s_at	13.664	0.358	0.237	0.0010645	234.323	306.15	6.3	-1.30653
209305_s_at	13.505	2.375	3.344	0.0011105	137.682	343.37	-0.6	2.49394
212830_at	13.5	1.352	1.725	0.001112	800.974	1104.58	-1.2	1.37905
219010_at	13.429	1.284	1.725	0.0011334	511.433	693.854	2.1	-1.35669
200878_at	13.399	0.932	2.036	0.0011426	5163.1	5893.32	5.4	-1.14143
204131_s_at	13.072	0.98	0.639	0.0012487	346.033	485.099	-6	1.40189
220820_at	12.914	0.57	5624.37	0.0013043	39.574	47.883	-1.2	1.20996
203348_s_at	12.645	1.18	0.33	0.0014061	134.267	269.858	1.8	-2.00986
210174_at	12.549	0.201	7304.37	0.0014447	59.551	87.532	-1.8	1.46987
217998_at	12.323	0.629	1.725	0.001541	38.7	53.409	6.3	-1.38008
218855_at	12.319	1.328	5864.37	0.0015428	101.367	177.175	-1.2	1.74786
203476_at	12.318	0.901	0.639	0.0015432	1073.97	1267.1	3.3	-1.17982
206353_at	12.304	0.554	6644.37	0.0015494	43.883	59.908	-1.5	1.36518
221758_at	12.194	0.392	291.836	0.0015995	121.988	146.626	6.3	-1.20197
212312_at	12.081	1.436	0.542	0.0016529	211.483	337.896	1.2	-1.59775
204032_at	12.06	1.537	2.834	0.0016631	263.322	319.993	4.2	-1.21522
202594_at	12.035	0.063	0.33	0.0016753	736.134	958.767	6.3	-1.30244
215034_s_at	11.977	1.523	2.036	0.001704	7749.92	9301.47	0.6	-1.2002
204491_at	11.951	1.784	3.946	0.0017171	1578.96	1945.09	6.3	-1.23188
216867_s_at	11.885	1.334	6344.37	0.0017509	108.985	168.514	-6	1.54621
217909_s_at	11.795	0.505	0.89	0.0017982	455.909	604.544	6.3	-1.32602
220732_at	11.794	1.522	1544.37	0.0017988	34.432	41.49	-0.9	1.20498
204853_at	11.695	0.105	0.33	0.0018527	174.519	251.198	3.3	-1.43937
212766_s_at	11.684	0.198	0.201	0.0018588	1068.1	1387.44	6.3	-1.29898
204284_at	11.642	1.757	0.639	0.0018824	768.623	1249	-5.1	1.62498
214462_at	11.543	0.995	0.542	0.0019394	48.091	68.894	1.5	-1.43258
212045_at	11.537	0.195	11024.4	0.0019429	183.993	250.037	-6	1.35895
205992_s_at	11.424	0.937	1.462	0.0020107	193.646	297.308	0.6	-1.53532
203888_at	11.321	0.982	0.389	0.0020751	58.907	84.049	5.4	-1.42681
219694_at	11.293	0.28	10784.4	0.002093	66.964	93.854	-6	1.40156
201393_s_at	11.212	-0.018	17504.4	0.002146	369.334	455.637	-6	1.23367
209536_s_at	11.176	1.239	1664.37	0.00217	307.735	375.986	-6	1.22178
203107_x_at	11.147	0.861	0.33	0.0021897	38574.7	39063.7	-6	1.01268
218247_s_at	11.013	0.205	10184.4	0.0022832	68.027	92.641	-3	1.36183
202599_s_at	10.995	1.281	1.462	0.0022961	990.408	1292.66	1.2	-1.30518
207069_s_at	10.936	0.779	0.237	0.0023391	189.334	366.006	0.9	-1.93312
217371_s_at	10.93	1.602	1.239	0.0023435	51.493	65.792	6.3	-1.27769
211656_x_at	10.917	0.085	18164.4	0.0023532	34.406	44.599	-6	1.29626
204602_at	10.87	3.647	824.367	0.0023884	4796.35	7950.61	0.3	-1.65764
212502_at	10.733	0.453	0.33	0.0024948	858.312	1143.43	2.1	-1.33218
217512_at	10.728	0.007	10844.4	0.0024988	35.454	45.588	-6	1.28584
201868_s_at	10.683	-0.025	10484.4	0.0025351	82.654	114.116	-6	1.38065
210275_s_at	10.676	0.492	0.754	0.0025408	2717.12	3240.38	2.1	-1.19258
206179_s_at	10.661	0.47	9824.37	0.0025531	54.466	86.341	-6	1.58523
209576_at	10.609	0.378	0.639	0.0025962	310.849	432.215	2.4	-1.39043
211924_s_at	10.571	0.768	0.542	0.0026282	242.072	423.386	1.2	-1.74901
209163_at	10.536	0.283	6584.37	0.0026582	260.992	362.063	-1.5	1.38726
204566_at	10.517	1.235	5.495	0.0026746	371.696	466.157	-1.2	1.25414
218473_s_at	10.511	0.26	4664.37	0.0026798	254.011	291.833	-6	1.1489
203217_s_at	10.502	0.264	0.33	0.0026877	1443.74	1930.62	1.2	-1.33723
211710_x_at	10.474	0.312	0.33	0.0027123	42256.6	42696.9	-6	1.01042
210311_at	10.457	1.504	14.834	0.0027273	34.374	37.125	6.3	-1.08003
201939_at	10.432	2.019	3.946	0.0027497	742.898	1177.18	0.6	-1.58458
208314_at	10.395	1.128	127.564	0.0027832	38.034	43.827	-5.7	1.15231
204175_at	10.38	1.32	291.836	0.0027969	318.291	363.391	6.3	-1.14169
213147_at	10.347	1.097	1.239	0.0028273	122.171	159.172	6.3	-1.30286
205960_at	10.342	0.42	0.89	0.002832	144.534	219.356	6.3	-1.51768
218041_x_at	10.264	0.198	0.89	0.0029058	4189.96	5176.39	6.3	-1.23543
204599_s_at	10.252	1.648	65.796	0.0029173	1137.93	1195.27	-6	1.0504
202649_x_at	10.232	0.607	2.834	0.0029367	38478	38798.4	-6	1.00833
221556_at	10.161	0.101	4364.37	0.0030068	195.919	275.493	-6	1.40616
204118_at	10.155	1.087	0.17	0.0030128	41.782	50.518	0.3	-1.20909
201404_x_at	10.155	0.002	15164.4	0.0030128	320.067	479.224	6.3	-1.49726
216015_s_at	10.106	1.185	28.76	0.0030625	34.965	39.317	-5.7	1.12447
210357_s_at	10.071	0.861	0.201	0.0030987	307.88	469.337	3.9	-1.52442
205722_s_at	9.956	0.541	177.621	0.003221	36.866	44.692	-6	1.21228
212724_at	9.955	0.938	1.462	0.0032221	438.664	736.085	0.9	-1.67802
202820_at	9.874	1.628	0.639	0.0033119	491.381	639.697	6.3	-1.30184
219620_x_at	9.851	1.474	3.344	0.003338	75.954	102.731	6.3	-1.35254
201041_s_at	9.823	2.401	2144.37	0.00337	232.685	449.449	0.6	-1.93158
215923_s_at	9.808	0.229	5504.37	0.0033873	32.856	43.379	-1.2	1.32028
222285_at	9.793	0.41	108.105	0.0034048	35.501	39.002	6.3	-1.09862
217319_x_at	9.781	0.076	16544.4	0.0034188	30.408	40.621	-6	1.33587
204700_x_at	9.741	0.343	2.036	0.0034661	275.116	350.301	6.3	-1.27328
211200_s_at	9.684	0.477	291.836	0.0035348	59.295	65.853	-4.2	1.1106
215037_s_at	9.647	1.313	7.651	0.0035803	169.32	242.831	6.3	-1.43415
208893_s_at	9.603	0.548	0.542	0.0036354	54.988	81.079	6.3	-1.47449
65884_at	9.597	0.456	944.367	0.003643	246.21	303.458	-1.8	1.23252
202887_s_at	9.587	1.892	3284.37	0.0036557	3883.58	5559.18	-0.6	1.43146
201739_at	9.56	0.385	7844.37	0.0036902	249.066	379.349	1.8	-1.52309
213247_at	9.549	0.885	8684.37	0.0037044	53.327	66.117	-2.4	1.23984
209674_at	9.544	1.509	2.834	0.0037108	113.799	150.441	1.8	-1.32199
209567_at	9.535	1.07	0.639	0.0037225	1798.32	2160.59	0.9	-1.20145
218145_at	9.508	0.656	0.639	0.0037578	392.266	644.546	1.2	-1.64314
40420_at	9.475	1.109	47.254	0.0038015	47.289	58.672	-6	1.24071
206788_s_at	9.453	0.584	0.33	0.003831	455.687	621.092	4.8	-1.36298
212361_s_at	9.438	0.813	5864.37	0.0038513	2724.95	3509.32	-3.3	1.28785
216375_s_at	9.438	0.445	0.17	0.0038513	49.742	76.936	2.4	-1.5467
201866_s_at	9.392	1.514	0.639	0.0039142	1031.45	1329.96	-0.9	1.28941
201324_at	9.354	0.807	2.402	0.0039672	52.891	79.794	2.4	-1.50865
219889_at	9.313	1.404	65.796	0.0040253	59.138	78.258	-6	1.32331
201667_at	9.264	0.385	1.05	0.0040961	894.7	1088.12	1.8	-1.21618
201495_x_at	9.166	0.065	5324.37	0.0042424	45.202	54.475	-6	1.20515
209950_s_at	9.141	0.391	5144.37	0.0042807	47.773	56.952	-1.5	1.19214
206837_at	9.105	1.958	4.657	0.0043367	600.663	757.432	-0.6	1.26099
210319_x_at	9.096	1.369	0.237	0.0043508	39.855	55.396	0.3	-1.38994
91684_g_at	9.018	0.559	0.237	0.0044756	681.724	889.601	5.1	-1.30493
204819_at	8.986	0.357	18764.4	0.0045281	92.522	143.61	-6	1.55217
217957_at	8.971	0.05	0.201	0.0045529	1877.78	2323.93	6.3	-1.2376
203140_at	8.96	1.204	2.834	0.0045712	99.787	149.922	2.1	-1.50242
200732_s_at	8.9	1.578	0.201	0.0046728	7375.54	8138.68	-6	1.10347
219730_at	8.873	1.142	127.564	0.0047194	41.144	49.318	6.3	-1.19867
203708_at	8.756	1.51	1.725	0.0049281	263.185	340.6	2.1	-1.29415
222314_x_at	8.706	0.785	1.05	0.0050207	34.854	40.663	-6	1.16667
211559_s_at	8.685	1.686	2.834	0.0050602	218.338	460.646	-0.3	2.10978
202449_s_at	8.666	1.228	11384.4	0.0050963	319.902	422.702	-6	1.32135
206204_at	8.65	0.668	1.05	0.0051269	1886.11	2254.27	5.1	-1.1952
220009_at	8.649	0.467	2.834	0.0051288	60.544	82.427	6.3	-1.36144
218638_s_at	8.629	0.7	6044.37	0.0051674	37.804	48.408	-6	1.2805
209333_at	8.61	1.601	6.484	0.0052044	80.056	107.537	-6	1.34327
201700_at	8.601	0.044	0.279	0.0052221	377.009	473.221	3	-1.2552
206335_at	8.593	1.327	177.621	0.0052378	341.722	377.706	-3.3	1.1053
219961_s_at	8.573	0.498	3.946	0.0052775	163.263	209.591	-6	1.28376
205585_at	8.545	1.425	65.796	0.0053335	41.989	47.321	3.6	-1.12699
205664_at	8.527	0.797	10.654	0.00537	247.147	315.185	5.1	-1.27529
206925_at	8.462	1.916	3764.37	0.0055041	401.668	563.976	-0.6	1.40408
210538_s_at	8.448	1.396	6.484	0.0055336	352.68	463.18	1.5	-1.31332
219903_s_at	8.422	0.563	2984.37	0.0055887	33.814	43.206	-0.9	1.27775
217977_at	8.416	0.447	0.754	0.0056016	1229.2	1375.03	-6	1.11864
217053_x_at	8.405	0.405	0.459	0.0056252	66.613	101.803	6.3	-1.52828
221772_s_at	8.397	0.382	91.615	0.0056424	393.807	443.163	6.3	-1.12533
217995_at	8.388	0.214	0.542	0.0056619	2765.28	3165.65	6	-1.14479
200796_s_at	8.366	1.504	1.462	0.0057098	95.666	137.884	6.3	-1.44131
202370_s_at	8.353	0.586	0.389	0.0057384	1436.48	1805.58	2.1	-1.25695
202393_s_at	8.343	0.625	1.05	0.0057605	511.847	696.956	6.3	-1.36165
208133_at	8.342	0.321	2624.37	0.0057627	42.095	50.836	-6	1.20765
203438_at	8.314	-0.004	4844.37	0.0058252	532.616	1283.44	-6	2.40969
200879_s_at	8.261	1.617	7.651	0.0059457	168.112	209.271	6.3	-1.24483
221911_at	8.196	0.675	0.754	0.0060976	101.687	154.637	6.3	-1.52072
219716_at	8.188	1.264	55.76	0.0061166	72.62	91.555	-6	1.26074
211686_s_at	8.186	0.701	1.239	0.0061214	790.747	1082.39	1.5	-1.36882
216248_s_at	8.178	0.247	0.542	0.0061405	56.314	70.471	6.3	-1.25139
206130_s_at	8.163	0.772	9.029	0.0061766	41.823	49.172	6.3	-1.17572
221011_s_at	8.089	1.05	0.389	0.0063582	93.69	148.843	6.3	-1.58868
203394_s_at	8.054	0.078	16244.4	0.0064464	978.327	1373.03	-6	1.40345
205555_s_at	8.051	1.906	1.725	0.006454	70.143	130.243	0.3	-1.85682
203752_s_at	8.044	1.198	5.495	0.0064718	1695.24	2140.32	-0.6	1.26255
221841_s_at	7.97	0.801	1.239	0.0066642	166.392	220.816	-6	1.32708
202657_s_at	7.925	1.504	3224.37	0.0067845	370.647	557.305	-0.6	1.5036
213349_at	7.916	0.551	3.946	0.0068089	668.791	1038.19	6.3	-1.55234
221178_at	7.868	0.933	0.89	0.0069408	39.053	48.261	6.3	-1.23578
202769_at	7.865	2.448	4.657	0.0069492	129.962	246.964	-0.3	1.90028
209276_s_at	7.859	1.159	1.462	0.0069659	714.626	876.657	6.3	-1.22674
204848_x_at	7.849	1.529	7.651	0.0069939	35.299	39.785	1.5	-1.12709
212876_at	7.843	1.092	28.76	0.0070107	214.211	274.734	5.1	-1.28254
217815_at	7.818	0.23	584.367	0.0070815	1426.13	1563.98	-3.9	1.09666
212535_at	7.786	0.474	5324.37	0.0071734	181.556	246.868	-6	1.35973
205281_s_at	7.758	0.193	9764.37	0.007255	348.403	447.503	-6	1.28444
206908_s_at	7.727	0.034	5564.37	0.0073467	38.249	48.138	-6	1.25854
214011_s_at	7.727	1.174	0.639	0.0073467	2481.55	2924.32	0.9	-1.17842
204395_s_at	7.706	0.672	2.402	0.0074096	67.032	82.08	6.3	-1.22449
209383_at	7.702	1.031	2.036	0.0074217	145.47	212.209	-2.7	1.45878
222016_s_at	7.7	0.705	0.89	0.0074277	131.952	197.662	-1.5	1.49798
201146_at	7.683	0.068	8984.37	0.0074792	1512.39	1850.5	-6	1.22356
220052_s_at	7.642	0.414	77.64	0.0076054	136.201	162.116	6.3	-1.19027
202122_s_at	7.63	0.32	464.367	0.0076428	1462.81	1608.96	6.3	-1.09991
209230_s_at	7.604	2.324	3.344	0.0077246	155.564	418.548	-0.6	2.69052
202880_s_at	7.596	0.668	0.17	0.00775	80.159	107.123	0.3	-1.33638
200926_at	7.589	0.737	10.654	0.0077723	38114.2	38538.2	-6	1.01112
201520_s_at	7.551	0.561	6.484	0.0078948	2592.43	2769.94	6.3	-1.06847
209189_at	7.539	1.027	0.542	0.0079339	45.613	112.615	0.3	-2.46892
218182_s_at	7.533	0.94	2.834	0.0079536	229.723	282.154	6.3	-1.22824
201547_at	7.488	1.057	40.046	0.008103	32.572	39.92	-3	1.22559
218695_at	7.483	0.619	0.459	0.0081198	1554.99	1999.2	1.2	-1.28567
216036_x_at	7.473	1.281	14.834	0.0081535	44.807	50.41	6	-1.12505
210837_s_at	7.473	0.531	0.639	0.0081535	70.597	89.894	4.2	-1.27334
201492_s_at	7.471	0.365	0.89	0.0081603	42239.1	42663.8	-6	1.01005
210858_x_at	7.458	-0.002	11804.4	0.0082045	246.817	378.632	6.3	-1.53406
209386_at	7.451	1.626	1.05	0.0082284	6662.29	8110.93	6.3	-1.21744
202241_at	7.443	1.019	0.542	0.0082558	105.899	203.363	6.3	-1.92035
202974_at	7.425	0.895	8144.37	0.0083179	93.174	125.803	-1.2	1.35019
203514_at	7.412	0.419	10364.4	0.0083631	80.864	116.083	-6	1.43553
203135_at	7.407	0.354	0.279	0.0083806	238.884	300.273	6.3	-1.25698
203012_x_at	7.404	0.31	1.05	0.0083911	41936.3	42710.6	-6	1.01846
220949_s_at	7.393	1.342	3.946	0.0084298	638.715	785.9	5.1	-1.23044
214272_at	7.38	0.459	209.592	0.0084757	47.019	53.836	-6	1.14498
218260_at	7.378	1.349	17.504	0.0084828	750.647	791.565	6.3	-1.05451
214930_at	7.359	0.165	12224.4	0.0085506	103.883	151.17	-6	1.45519
205442_at	7.358	0.069	8024.37	0.0085542	147.212	186.858	-6	1.26931
221258_s_at	7.353	1.785	7.651	0.0085722	408.059	481.928	0.6	-1.18103
222170_at	7.35	0.197	19184.4	0.008583	38.682	50.408	-6	1.30314
205729_at	7.342	0.202	0.542	0.0086118	294.998	357.935	6.3	-1.21335
218674_at	7.306	-0.014	18164.4	0.0087433	53.817	73.012	-6	1.35667
213030_s_at	7.299	0.925	1.462	0.0087691	50.61	60.451	6.3	-1.19445
202797_at	7.297	0.175	17684.4	0.0087765	566.467	721.699	-6	1.27404
204534_at	7.278	0.976	108.105	0.0088472	38.62	42.666	-5.4	1.10476
210362_x_at	7.259	0.781	247.319	0.0089185	45.68	51.727	-6	1.13238
209486_at	7.251	1.154	0.17	0.0089488	823.474	1050.63	0.3	-1.27585
204206_at	7.251	2.22	40.046	0.0089488	343.664	454.635	-5.4	1.32291
204030_s_at	7.248	1.927	0.89	0.0089602	232.684	294.893	0.9	-1.26735
213855_s_at	7.23	0.288	644.367	0.0090288	35.389	43.212	-6	1.22106
210335_at	7.218	1.099	0.89	0.0090749	85.647	134.893	6.3	-1.57499
219787_s_at	7.208	0.939	0.89	0.0091136	718.853	844.32	2.4	-1.17454
206583_at	7.206	2.179	40.046	0.0091213	127.922	151.262	0.6	-1.18245
32837_at	7.192	1.516	2744.37	0.0091758	449.211	534.002	-6	1.18876
210423_s_at	7.174	0.007	12284.4	0.0092465	37.188	45.858	-6	1.23314
212461_at	7.168	0.111	0.17	0.0092702	2124.99	2459.67	5.7	-1.1575
206140_at	7.158	0.058	6104.37	0.0093099	49.826	66.85	-1.8	1.34167
202815_s_at	7.151	0.766	4.657	0.0093378	509.176	576.671	-6	1.13256
209034_at	7.141	0.992	0.279	0.0093778	570.776	737.388	-6	1.2919
201416_at	7.141	2.316	24.373	0.0093778	143.343	234.985	0.3	-1.63932
204751_x_at	7.106	-0.008	13304.4	0.0095195	88.341	115.728	-6	1.31001
209774_x_at	7.092	2.16	17.504	0.0095769	110.736	217.499	0.3	-1.96412
201010_s_at	7.085	1.859	0.89	0.0096058	312.362	507.922	-0.3	1.62607
214238_at	7.084	0.155	8924.37	0.00961	36.526	47.092	-4.5	1.28927
202464_s_at	7.06	1.197	0.639	0.0097098	1175.13	1688.72	-4.5	1.43704
210540_s_at	7.06	0.423	0.89	0.0097098	247.95	309.082	6.3	-1.24655
212412_at	7.055	1.914	1.725	0.0097308	6339.63	6910.82	5.1	-1.0901
205134_s_at	7.047	1.403	6.484	0.0097644	150.005	180.939	0.6	-1.20622
202661_at	7.035	0.657	0.89	0.0098152	34.901	39.641	-6	1.13581
200624_s_at	7.032	0.592	6.484	0.0098279	3988.32	4294	-6	1.07664
210112_at	7.022	0.301	291.836	0.0098705	126.485	150.488	6.3	-1.18977
205928_at	7.02	1.758	3.344	0.009879	95.432	166.652	0.3	-1.74629
213055_at	7.011	0.37	209.592	0.0099176	52.765	64.986	-6	1.23161
208268_at	7.007	0.235	1604.37	0.0099348	34.693	42.135	-0.9	1.21451
217128_s_at	6.989	0.5	3.344	0.010013	32.016	35.273	5.7	-1.10173
220307_at	6.981	0.135	8324.37	0.010048	32.199	42.38	-1.5	1.31619
205463_s_at	6.96	2.489	944.367	0.01014	549.21	984.191	-0.3	1.79201
202506_at	6.943	1.514	0.389	0.010215	141.878	184.922	2.1	-1.30339
203147_s_at	6.934	1.39	33.937	0.010255	61.286	78.84	-1.2	1.28643
219382_at	6.926	1.696	0.279	0.010291	707.392	984.362	-0.6	1.39154
217991_x_at	6.916	0.098	16004.4	0.010336	36.663	49.075	-6	1.33854
205330_at	6.89	0.407	5264.37	0.010454	65.19	95.107	-6	1.45892
216037_x_at	6.86	2.477	177.621	0.010593	241.347	385.811	0.3	-1.59857
211671_s_at	6.806	2.156	65.796	0.010848	1508.15	2029.64	-0.3	1.34578
215019_x_at	6.794	-0.03	19244.4	0.010906	37.986	50.427	-6	1.32752
200906_s_at	6.786	1.593	3.344	0.010944	468.245	568.255	-6	1.21358
203632_s_at	6.776	0.281	884.367	0.010993	51.937	70.462	3.3	-1.35668
205542_at	6.745	1.218	1.725	0.011145	3272.71	3623.54	0.6	-1.1072
220570_at	6.731	1.325	5.495	0.011215	48.435	59.869	-0.9	1.23607
212540_at	6.7	0.547	17.504	0.011371	568.663	630.48	6.3	-1.10871
201279_s_at	6.688	0.979	16604.4	0.011432	40.736	49.813	6.3	-1.22283
202706_s_at	6.678	0.067	0.279	0.011483	904.596	1057.64	6.3	-1.16918
202242_at	6.666	0.69	1064.37	0.011545	53.409	65.339	-5.1	1.22337
202084_s_at	6.64	0.409	1.725	0.01168	541.231	649.427	-1.5	1.19991
217398_x_at	6.624	0.447	0.279	0.011765	42071.3	42541.5	-6	1.01118
219367_s_at	6.623	0.455	4.657	0.01177	40.924	49.898	3	-1.21928
202085_at	6.575	0.713	0.639	0.012027	115.119	147.897	3.6	-1.28473
209648_x_at	6.564	0.83	1.239	0.012087	204.936	288.249	5.7	-1.40653
34187_at	6.552	0.933	5144.37	0.012153	76.097	88.664	1.2	-1.16514
218881_s_at	6.551	1.177	2564.37	0.012159	56.787	80.987	-0.6	1.42615
219508_at	6.55	0.698	0.89	0.012164	1285.43	1676.09	0.9	-1.30392
203311_s_at	6.547	0.813	1.725	0.012181	1083.42	1244.68	1.8	-1.14884
65588_at	6.54	0.05	0.279	0.012219	1327.12	1562.07	6.3	-1.17704
202052_s_at	6.525	1.276	4.657	0.012303	972.388	1154.33	5.4	-1.18711
202199_s_at	6.513	0.434	1.05	0.01237	313.309	377.977	1.5	-1.2064
218919_at	6.513	0.14	10484.4	0.01237	561.279	742.429	-6	1.32275
220300_at	6.505	0.136	5804.37	0.012415	37.738	46.066	-6	1.22068
209460_at	6.503	0.218	15164.4	0.012427	36.418	47.058	-6	1.29216
210296_s_at	6.497	0.889	1.725	0.012461	837.64	959.439	3.9	-1.14541
203811_s_at	6.491	1.341	3.344	0.012495	448.735	608.532	-6	1.35611
201152_s_at	6.488	0.806	2.402	0.012512	1902.09	2113.14	2.1	-1.11096
214482_at	6.487	0.324	4964.37	0.012517	72.106	98.844	-3	1.37082
209506_s_at	6.487	1.381	4124.37	0.012517	102.484	136.388	-0.9	1.33082
213273_at	6.486	0.462	1064.37	0.012523	35.09	40.556	6.3	-1.15577
213352_at	6.468	0.327	0.33	0.012626	74.394	111.48	6.3	-1.49851
221688_s_at	6.464	0.482	2.834	0.012649	2599.71	3052.19	2.7	-1.17405
218815_s_at	6.462	0.366	4.657	0.012661	304.625	378.684	6.3	-1.24312
201920_at	6.46	0.042	0.17	0.012673	1124.3	1479.49	6.3	-1.31592
215054_at	6.449	0.295	4544.37	0.012737	54.514	63.524	6.3	-1.16528
218669_at	6.441	1.356	1.462	0.012783	526.905	586.889	6.3	-1.11384
209355_s_at	6.439	0.726	0.542	0.012795	101.878	155.614	1.5	-1.52745
215498_s_at	6.434	0.268	0.279	0.012824	83.082	128.643	6.3	-1.54839
206858_s_at	6.434	2.625	47.254	0.012824	180.919	307.064	-0.3	1.69725
202054_s_at	6.422	0.149	2384.37	0.012895	2819.78	3033.54	-6	1.07581
202284_s_at	6.398	0.905	3.946	0.013038	954.308	1142.04	-6	1.19672
200910_at	6.388	0.125	0.89	0.013098	8058.94	8709.15	6.3	-1.08068
201307_at	6.35	0.763	1244.37	0.01333	747.638	841.353	-6	1.12535
212097_at	6.349	1.436	0.201	0.013336	4215.29	4576.76	-5.1	1.08575
202719_s_at	6.346	0.435	0.459	0.013354	1033.06	1236.17	6.3	-1.19661
203242_s_at	6.34	1.082	1.239	0.013391	4998.84	5717.63	6.3	-1.14379
210652_s_at	6.34	0.022	19544.4	0.013391	68.501	99.651	-6	1.45474
205489_at	6.317	1.044	464.367	0.013535	157.501	191.116	-6	1.21343
206504_at	6.282	1.483	2.036	0.013757	1856.71	2374.3	6.3	-1.27876
208078_s_at	6.279	1.181	1.239	0.013776	817.674	1037.87	-1.2	1.26929
204989_s_at	6.272	-0.069	16244.4	0.013821	78.767	124.587	-6	1.58172
201196_s_at	6.248	0.616	1.462	0.013976	1726.71	1941.64	6.3	-1.12447
205924_at	6.246	0.458	344.367	0.01399	57.745	68.333	-6	1.18336
213407_at	6.239	1.204	150.526	0.014035	380.295	453.289	6.3	-1.19194
207891_s_at	6.224	0.481	0.754	0.014134	436.039	505.938	6.3	-1.1603
219348_at	6.221	1.525	12.571	0.014154	543.785	618.048	6.3	-1.13657
218995_s_at	6.208	2.165	127.564	0.01424	198.075	323.695	0.3	-1.6342
211846_s_at	6.201	1.092	47.254	0.014287	38.995	43.748	6.3	-1.12189
219327_s_at	6.176	0.621	8804.37	0.014456	280.001	392.86	-1.8	1.40307
218405_at	6.162	0.467	4.657	0.014552	253.365	290.03	6.3	-1.14471
210166_at	6.151	0.654	0.639	0.014627	41.555	47.752	-4.8	1.14913
213246_at	6.144	0.561	1.725	0.014676	465.631	569.592	4.2	-1.22327
218878_s_at	6.127	0.985	2.036	0.014794	210.514	255.982	-2.7	1.21599
213368_x_at	6.121	0.37	6404.37	0.014836	49.842	67.691	-6	1.35811
219028_at	6.12	0.032	16904.4	0.014843	75.649	100.19	-6	1.32441
213506_at	6.114	0.045	0.389	0.014885	1252.43	1626.24	6.3	-1.29847
214077_x_at	6.112	0.828	1.239	0.014899	88.705	116.951	3.9	-1.31843
210213_s_at	6.108	0.484	0.33	0.014928	5387.22	5759.14	6.3	-1.06904
201060_x_at	6.075	0.375	14564.4	0.015163	1010.28	1267.88	-6	1.25498
205076_s_at	6.073	1.476	0.237	0.015178	603.38	690.728	-5.4	1.14476
219405_at	6.068	0.409	2.402	0.015214	217.056	258.199	-6	1.18955
208202_s_at	6.06	0.232	18284.4	0.015272	29.223	41.297	6.3	-1.41317
213301_x_at	6.054	0.825	2.834	0.015315	550.655	631.921	-6	1.14758
213084_x_at	6.05	0.272	1.05	0.015345	41861.2	42710.6	-6	1.02029
206261_at	6.032	0.134	644.367	0.015477	35.524	42.235	-6	1.18891
205807_s_at	6.027	1.864	704.367	0.015514	311.542	587.993	-0.3	1.88736
202714_s_at	5.984	0.201	4724.37	0.015837	41.421	54.247	-6	1.30965
204253_s_at	5.974	0.522	10244.4	0.015913	59.038	83.519	-3	1.41467
209295_at	5.949	0.838	0.89	0.016105	1824.95	2109.34	6.3	-1.15584
211840_s_at	5.94	1.341	14.834	0.016175	81.107	108.215	0.6	-1.33423
220990_s_at	5.939	0.875	0.542	0.016183	2716.38	3182.37	6.3	-1.17155
209767_s_at	5.939	0.871	3344.37	0.016183	38.723	52.808	-0.6	1.36374
218738_s_at	5.931	0.148	4544.37	0.016246	752.165	835.589	-6	1.11091
218822_s_at	5.883	0.413	3404.37	0.016627	77	105.518	6.3	-1.37036
219031_s_at	5.868	0.426	0.754	0.016749	645.481	766.519	6.3	-1.18752
221812_at	5.862	0.468	2.834	0.016798	128.547	152.323	6.3	-1.18496
215042_at	5.856	-0.033	18764.4	0.016847	38.875	52.755	-6	1.35704
206547_s_at	5.847	0.968	20.655	0.016921	66.208	80.57	6.3	-1.21692
203332_s_at	5.841	0.956	150.526	0.01697	34.289	39.217	-6	1.14372
201236_s_at	5.83	0.902	6.484	0.017061	264.899	335.628	-1.2	1.267
204823_at	5.821	0.469	0.459	0.017136	69.757	89.027	6.3	-1.27624
214433_s_at	5.819	1.472	4.657	0.017153	457.219	539.74	-6	1.18048
204797_s_at	5.816	0.047	19604.4	0.017178	173.718	224.011	-6	1.28951
200862_at	5.814	0.834	7304.37	0.017195	798.034	1078.26	-0.9	1.35114
212444_at	5.811	1.262	2384.37	0.01722	1300.55	1584.26	6.3	-1.21815
206501_x_at	5.809	0.021	0.201	0.017237	76.098	101.09	6.3	-1.32842
213848_at	5.808	1.125	0.17	0.017246	53.535	70.493	0.3	-1.31676
206338_at	5.808	0.421	1.239	0.017246	80.252	91.293	-5.7	1.13758
204595_s_at	5.803	0.195	0.33	0.017288	62.113	93.472	6.3	-1.50487
216526_x_at	5.792	0.489	10544.4	0.017381	324.56	410.988	-6	1.26629
200955_at	5.777	0.885	24.373	0.017509	3395.08	3616.06	6.3	-1.06509
212581_x_at	5.769	0.233	0.33	0.017578	42297.3	42696.9	-6	1.00945
221573_at	5.766	0.183	3.344	0.017604	109.662	127.672	3.9	-1.16423
209008_x_at	5.763	0.274	0.639	0.01763	17535.8	18915.4	6.3	-1.07867
217047_s_at	5.76	1.178	584.367	0.017656	140.936	185.891	-6	1.31897
204962_s_at	5.748	0.806	4.657	0.01776	2462.09	2761.75	-6	1.12171
221157_s_at	5.746	0.406	14864.4	0.017778	36.587	44.332	-6	1.21169
78047_s_at	5.732	1.643	24.373	0.017901	675.682	729.529	-6	1.07969
217999_s_at	5.719	1.027	2.834	0.018016	48.772	75.97	6.3	-1.55766
205393_s_at	5.714	0.158	0.542	0.018061	469.429	553.196	6.3	-1.17844
211542_x_at	5.705	0.539	4.657	0.018141	26237.2	27509.5	6.3	-1.04849
204547_at	5.702	1.527	14204.4	0.018168	395.219	498.188	-6	1.26054
203247_s_at	5.693	0.723	824.367	0.018249	466.196	520.701	6.3	-1.11691
204142_at	5.688	0.002	6104.37	0.018294	979.385	1081.94	6.3	-1.10471
216633_s_at	5.681	0.238	4484.37	0.018358	53.053	64.687	-6	1.21929
217019_at	5.676	0.077	19904.4	0.018403	37.098	46.975	-6	1.26624
206874_s_at	5.674	0.414	0.279	0.018422	464.648	599.598	6.3	-1.29043
204039_at	5.668	1.445	55.76	0.018476	131.364	172.493	-0.6	1.31309
208335_s_at	5.648	-0.009	16604.4	0.018661	42.185	50.687	-6	1.20154
202949_s_at	5.643	0.225	0.389	0.018707	428.246	578.695	0.9	-1.35131
212061_at	5.638	0.445	0.89	0.018754	292.194	331.096	6.3	-1.13314
208656_s_at	5.636	0.531	0.33	0.018773	2892.11	3112.69	-6	1.07627
40255_at	5.632	0.526	0.33	0.01881	125.997	157.898	6.3	-1.25319
217099_s_at	5.629	-0.046	0.237	0.018838	450.977	579.234	6.3	-1.2844
200011_s_at	5.624	0	17144.4	0.018885	2205.95	2708.11	-6	1.22764
221766_s_at	5.616	0.111	404.367	0.018961	692.012	827.564	6.3	-1.19588
202923_s_at	5.615	2.314	2.834	0.01897	2019.96	2381.01	-4.5	1.17874
202356_s_at	5.608	0.119	18044.4	0.019037	171.178	223.394	-6	1.30504
213115_at	5.603	0.868	17.504	0.019084	261.011	296.879	-6	1.13742
204668_at	5.598	1.452	28.76	0.019132	53.64	62.376	2.1	-1.16286
206276_at	5.596	0.092	2624.37	0.019151	42.83	52.524	6.3	-1.22634
220441_at	5.595	0.505	1.725	0.019161	608.43	771.021	6.3	-1.26723
216913_s_at	5.589	-0.001	0.542	0.019218	188.565	236.411	6.3	-1.25374
203592_s_at	5.58	0.995	4.657	0.019305	158.787	196.333	-6	1.23646
202274_at	5.579	0.12	2204.37	0.019315	39.865	49.002	5.7	-1.2292
53076_at	5.568	0.019	5924.37	0.019421	161.829	200.003	6.3	-1.23589
205020_s_at	5.567	1.017	1.725	0.019431	1324.06	1665.87	-0.6	1.25815
221349_at	5.567	0.279	11564.4	0.019431	36.557	49.06	-2.7	1.34201
208834_x_at	5.564	0.259	1.05	0.019461	41823.3	42709.9	-6	1.0212
208112_x_at	5.561	2.233	464.367	0.01949	209.607	305.322	0.3	-1.45664
205396_at	5.555	0.316	0.459	0.019549	73.25	106.496	5.7	-1.45387
221889_at	5.554	0.812	7.651	0.019558	69.314	89.03	3	-1.28444
201709_s_at	5.529	0.636	0.754	0.019806	1679.39	1839.31	-6	1.09522
213069_at	5.525	0.328	1.462	0.019846	63.982	75.208	6.3	-1.17546
218646_at	5.523	0.056	9764.37	0.019866	1551.67	1799.11	-6	1.15947
217662_x_at	5.517	0.079	9524.37	0.019926	31.524	40.494	6.3	-1.28455
203687_at	5.516	0.871	40.046	0.019936	51.855	67.896	-6	1.30934
207488_at	5.499	1.347	28.76	0.020108	39.752	47.294	-0.9	1.18973
219526_at	5.495	0.434	0.542	0.020149	395.344	486.097	6.3	-1.22955
219247_s_at	5.489	0.322	2324.37	0.02021	51.585	64.022	-0.6	1.2411
208127_s_at	5.479	3.073	344.367	0.020313	36.783	54.956	0.3	-1.49406
201510_at	5.469	1.699	28.76	0.020416	183.857	280.105	-5.1	1.52349
202014_at	5.468	0.216	19184.4	0.020426	97.383	136.911	-6	1.4059
221509_at	5.457	0.078	0.639	0.02054	2728.29	3044.63	6.3	-1.11595
204255_s_at	5.451	0.796	4184.37	0.020603	112.966	152.745	-6	1.35213
204324_s_at	5.444	0.438	65.796	0.020677	118.432	133.16	6.3	-1.12436
221059_s_at	5.439	0.062	0.639	0.020729	1045.07	1203.12	2.4	-1.15123
209925_at	5.436	0.477	17264.4	0.020761	75.627	102.689	-6	1.35784
206593_s_at	5.431	0.411	0.542	0.020814	53.768	66.085	6.3	-1.22908
208265_at	5.43	0.303	0.754	0.020824	37.608	45.272	-2.1	1.20379
221631_at	5.429	0.02	17144.4	0.020835	36.968	44.851	-6	1.21324
215990_s_at	5.428	0.831	7.651	0.020846	35.506	40.69	3.9	-1.146
208808_s_at	5.424	2.06	3.344	0.020888	3936.21	4706.29	-0.3	1.19564
202727_s_at	5.42	0.667	0.459	0.020931	774.692	992.165	6.3	-1.28072
219850_s_at	5.418	0.351	0.639	0.020952	44.726	58.959	1.2	-1.31823
205497_at	5.414	0.344	3.344	0.020995	77.386	91.633	-2.4	1.1841
203005_at	5.411	1.8	944.367	0.021027	534.147	654.295	0.3	-1.22493
210563_x_at	5.398	0.063	18764.4	0.021167	1196.8	1440.05	6.3	-1.20325
203982_s_at	5.385	0.427	6404.37	0.021308	35.835	42.67	6.3	-1.19074
201195_s_at	5.383	1.14	404.367	0.02133	5135.63	6307.14	-0.9	1.22811
218653_at	5.382	0.37	0.389	0.021341	311.863	402.496	6.3	-1.29062
209684_at	5.374	0.384	0.33	0.021429	625.521	785.27	2.7	-1.25539
203026_at	5.372	1.204	0.237	0.021451	417.335	505.99	-6	1.21243
202461_at	5.367	0.283	5.495	0.021506	1831.41	1962.17	6.3	-1.0714
219897_at	5.356	0.246	4844.37	0.021627	42.64	51.572	-6	1.20947
202948_at	5.355	1.308	2.036	0.021638	597.289	742.217	-2.4	1.24264
201129_at	5.355	0.228	0.389	0.021638	401.224	534.32	6.3	-1.33172
214056_at	5.349	0.881	4.657	0.021705	54.409	79.279	6	-1.45709
203986_at	5.333	2.282	3.946	0.021885	81.624	140.511	-0.3	1.72144
219797_at	5.326	0.181	6584.37	0.021964	33.077	41.324	-6	1.24933
206007_at	5.325	0.542	4304.37	0.021975	30.237	37.853	-6	1.25188
221010_s_at	5.321	0.505	0.279	0.02202	36.105	43.034	-6	1.19191
206893_at	5.319	0.631	4.657	0.022043	37.953	43.395	6.3	-1.14339
218412_s_at	5.311	0.991	1.05	0.022134	399.761	498.847	-1.2	1.24786
201464_x_at	5.31	0.714	5.495	0.022146	77.065	112.109	-6	1.45473
220967_s_at	5.306	0.608	209.592	0.022191	42.231	53.04	6.3	-1.25595
217988_at	5.302	0.552	5.495	0.022237	1158.86	1317.95	6.3	-1.13728
209815_at	5.3	1.083	0.639	0.02226	51.673	62.276	2.1	-1.20519
214572_s_at	5.288	0.151	584.367	0.022399	36.206	40.451	-6	1.11725
209345_s_at	5.282	0.181	0.459	0.022468	142.866	196.042	6.3	-1.37221
213143_at	5.27	0.567	209.592	0.022608	62.799	70.344	6.3	-1.12015
211767_at	5.268	0.071	13304.4	0.022632	456.758	816.483	5.4	-1.78756
214581_x_at	5.264	0.061	0.17	0.022679	103.198	169.648	0.9	-1.64391
200907_s_at	5.255	1.718	4.657	0.022785	1041.28	1195.63	-6	1.14823
205432_at	5.246	0.252	4304.37	0.022892	101.379	135.978	-6	1.34128
203712_at	5.246	1.105	0.201	0.022892	1101.52	1319.19	6.3	-1.19761
206645_s_at	5.238	1.032	0.89	0.022987	1673.24	2007.35	-6	1.19968
203757_s_at	5.238	0.762	6.484	0.022987	14556.1	15376.7	6.3	-1.05637
207243_s_at	5.237	0.443	1.239	0.022999	20255.3	21997.4	5.7	-1.08601
212229_s_at	5.227	0.21	1544.37	0.023119	975.401	1204.71	-0.6	1.23509
211063_s_at	5.223	0.372	5.495	0.023168	326.577	391.165	-6	1.19777
203925_at	5.222	0.401	13124.4	0.02318	2308.04	2776.16	-6	1.20282
218581_at	5.22	0.913	1.725	0.023204	171.888	208.712	-6	1.21423
213132_s_at	5.216	0.084	0.459	0.023252	627.723	731.367	6.3	-1.16511
205580_s_at	5.214	0.472	2.402	0.023277	51.338	58.712	6.3	-1.14364
202613_at	5.211	0.541	0.639	0.023313	519.238	623.205	0.9	-1.20023
210871_x_at	5.205	-0.001	4724.37	0.023386	52.929	70.366	-6	1.32944
218697_at	5.192	0.08	8144.37	0.023546	232.767	285.951	-6	1.22849
209065_at	5.179	0.181	6404.37	0.023706	345.913	434.826	-1.5	1.25704
214306_at	5.176	0.365	18764.4	0.023744	73.119	109.885	6.3	-1.50282
218943_s_at	5.175	0.595	0.89	0.023756	62.26	79.974	6.3	-1.28452
211692_s_at	5.172	0.564	0.639	0.023793	114.79	166.737	-5.7	1.45254
221465_at	5.17	-0.003	19304.4	0.023818	36.095	46.626	-6	1.29176
212522_at	5.161	1.795	584.367	0.023931	427.577	566.109	0.3	-1.32399
218392_x_at	5.161	0.238	404.367	0.023931	267.112	305.296	5.4	-1.14295
218451_at	5.152	0.124	0.33	0.024044	96.623	125.975	6	-1.30378
215144_at	5.152	0.467	40.046	0.024044	32.443	39.247	6.3	-1.20972
210678_s_at	5.148	0.198	9284.37	0.024095	209.748	275.868	-6	1.31524
217033_x_at	5.142	0.679	209.592	0.024171	38.202	42.788	-6	1.12005
213646_x_at	5.133	1.836	0.17	0.024286	37361.9	37701.7	-2.1	1.0091
219432_at	5.125	0.205	1244.37	0.024388	46.272	60.412	-1.2	1.30558
203390_s_at	5.122	0.747	2.834	0.024427	125.316	153.582	6.3	-1.22556
218858_at	5.117	0.265	2624.37	0.024491	152.35	202.67	-6	1.33029
209075_s_at	5.113	0.094	10784.4	0.024543	3143.32	3456.26	-3.9	1.09956
203367_at	5.108	0.637	247.319	0.024608	680.938	819.143	-0.6	1.20296
215108_x_at	5.096	0.157	0.754	0.024765	299.184	388.066	4.8	-1.29708
39248_at	5.095	0.532	209.592	0.024778	819.808	919.309	-6	1.12137
213928_s_at	5.092	0.008	13304.4	0.024817	37.903	51.743	-6	1.36514
210684_s_at	5.09	0.095	2324.37	0.024843	41.44	52.071	6.3	-1.25654
205191_at	5.088	-0.003	17144.4	0.02487	90.588	114.863	-6	1.26797
216623_x_at	5.088	0.249	1.05	0.02487	411.115	558.991	6.3	-1.35969
203395_s_at	5.076	0.056	13724.4	0.025028	281.96	381.701	-6	1.35374
220600_at	5.07	0.287	247.319	0.025108	43.17	52.176	6.3	-1.20862
201277_s_at	5.067	0.031	0.237	0.025148	9385.51	10863.1	6.3	-1.15743
203539_s_at	5.067	0.58	24.373	0.025148	49.795	58.131	6.3	-1.16741
207699_at	5.066	0.271	12284.4	0.025161	46.673	62.169	-6	1.33201
201565_s_at	5.063	0.22	824.367	0.025201	1645.17	1910.74	2.1	-1.16142
202446_s_at	5.06	0.063	0.279	0.025241	1130.52	1386.28	6.3	-1.22624
206845_s_at	5.06	0.197	11804.4	0.025241	201.081	242.428	-6	1.20562
212761_at	5.056	0.592	0.459	0.025295	749.043	1035.3	6.3	-1.38216
202348_s_at	5.053	0.882	12284.4	0.025335	423.787	515.815	6.3	-1.21716
207459_x_at	5.052	0.351	1364.37	0.025349	33.286	41.593	-6	1.24956
217782_s_at	5.051	1.233	2864.37	0.025362	344.808	426.389	0.6	-1.2366
203320_at	5.049	0.742	10784.4	0.025389	89.846	116.086	-6	1.29206
217911_s_at	5.04	1.197	0.89	0.025511	822.528	980.766	6.3	-1.19238
218732_at	5.036	0.343	0.17	0.025565	1277.86	1488.56	0.9	-1.16488
204159_at	5.026	1.422	0.459	0.025702	248.625	317.643	-6	1.2776
203816_at	5.019	0.531	2444.37	0.025798	442.233	504.191	0.6	-1.1401
212021_s_at	5.002	1.328	91.615	0.026033	1519.47	1618.59	-6	1.06523
209112_at	5.002	1.389	5.495	0.026033	541.26	740.301	-6	1.36774
205669_at	5	0.59	6284.37	0.026061	36.549	41.835	-3.6	1.14463
202171_at	4.995	1.29	2.402	0.026131	1341.31	1530.8	6.3	-1.14127
207382_at	4.994	0.375	77.64	0.026145	36.202	41.715	6.3	-1.15228
209377_s_at	4.992	0.627	40.046	0.026173	3923.39	4340.72	-6	1.10637
201609_x_at	4.99	0.709	3.946	0.026201	1392.46	1539.47	6.3	-1.10557
218907_s_at	4.99	1.404	47.254	0.026201	46.628	53.405	-6	1.14534
204855_at	4.986	0.419	0.237	0.026257	1362.7	1609.28	6.3	-1.18095
209458_x_at	4.96	0.348	8504.37	0.026626	48.121	58.624	-6	1.21826
209145_s_at	4.956	0.084	5384.37	0.026683	39.338	48.357	-6	1.22927
221020_s_at	4.954	0.067	0.237	0.026712	591.935	748.136	3.3	-1.26388
219762_s_at	4.941	0.191	344.367	0.026899	4881.03	5362.91	6.3	-1.09872
203989_x_at	4.929	0.01	18644.4	0.027074	53.173	73.312	-6	1.37874
221245_s_at	4.924	1.591	1064.37	0.027147	368.456	455.846	-0.3	1.23718
201735_s_at	4.919	1.407	24.373	0.02722	912.707	1034.09	-6	1.13299
204080_at	4.917	0.537	14204.4	0.027249	313.779	407.543	6.3	-1.29882
217121_at	4.916	0.904	209.592	0.027264	36.41	40.542	-6	1.11349
202770_s_at	4.912	2.003	0.201	0.027323	212.659	408.678	-0.3	1.92175
210546_x_at	4.902	0.369	584.367	0.027471	34.535	39.144	-6	1.13346
208933_s_at	4.901	0.348	0.639	0.027486	275.923	318.464	6.3	-1.15418
201345_s_at	4.9	0.35	0.459	0.027501	4108.28	4469.58	-6	1.08794
205193_at	4.898	0.302	3.344	0.027531	44.25	51.727	6.3	-1.16897
211830_s_at	4.88	0.124	2024.37	0.0278	45.076	51.893	-6	1.15123
202922_at	4.871	0.031	13304.4	0.027936	402.43	510.887	-6	1.26951
218936_s_at	4.868	1.242	17.504	0.027982	770.647	827.656	6.3	-1.07398
218198_at	4.866	0.279	7004.37	0.028012	1850.86	2090.9	6.3	-1.12969
201946_s_at	4.866	0.357	0.542	0.028012	10162.1	11126.2	6	-1.09488
200743_s_at	4.866	0.666	5.495	0.028012	3372.2	3664.13	-6	1.08657
202981_x_at	4.862	0.342	644.367	0.028073	1155.44	1402.69	-0.9	1.21399
208337_s_at	4.858	0.421	10424.4	0.028134	35.227	49.489	-6	1.40486
215732_s_at	4.846	0.32	0.389	0.028318	46.819	60.282	1.2	-1.28755
209828_s_at	4.839	1.88	5.495	0.028426	36.858	43.988	-0.6	1.19345
209056_s_at	4.829	0.501	3.344	0.028582	844.996	928.331	-6	1.09862
201009_s_at	4.828	2.123	2.036	0.028597	142.324	210.095	-5.7	1.47617
213568_at	4.827	1.303	14.834	0.028613	75.338	107.901	-6	1.43223
212128_s_at	4.818	0.133	16184.4	0.028754	75.714	99.835	-6	1.31858
208066_s_at	4.818	1.207	0.639	0.028754	772.345	882.195	-6	1.14223
222037_at	4.815	0.398	3.344	0.028801	438.978	477.016	6.3	-1.08665
201408_at	4.815	0.493	2.402	0.028801	897.788	1038.95	-6	1.15723
217939_s_at	4.811	0.514	2.402	0.028864	1498.6	1714.52	-6	1.14408
204770_at	4.806	-0.021	13124.4	0.028943	42.176	54.954	-6	1.30297
212056_at	4.805	1.265	0.459	0.028959	1014.03	1222.61	-1.5	1.20569
206281_at	4.803	0.424	18764.4	0.028991	35.185	46.536	-6	1.32261
53071_s_at	4.797	0.061	33.937	0.029086	176.393	204.418	-6	1.15888
202946_s_at	4.795	0.676	2924.37	0.029118	368.175	438.398	6.3	-1.19073
210998_s_at	4.775	0.473	19184.4	0.029439	42.137	60.453	-6	1.43468
218147_s_at	4.769	0.435	209.592	0.029536	369.395	447.102	6.3	-1.21036
206558_at	4.754	0.003	9284.37	0.02978	237.25	352.025	-6	1.48377
202022_at	4.748	0.043	10484.4	0.029879	68.453	100.781	-6	1.47227
212120_at	4.743	0.023	0.201	0.029961	787.388	888.998	6.3	-1.12905
220819_at	4.733	0.064	17684.4	0.030127	46.311	55.767	-6	1.20418
217869_at	4.733	0.177	0.754	0.030127	3700.57	4097.39	6.3	-1.10723
204017_at	4.724	0.108	2984.37	0.030277	513.812	612.381	-6	1.19184
214202_at	4.722	0.54	2.402	0.03031	161.898	187.337	-6	1.15713
220178_at	4.714	1.345	10664.4	0.030445	256.49	367.068	-3.3	1.43112
203671_at	4.704	0.538	209.592	0.030613	85.012	105.135	6.3	-1.23671
209720_s_at	4.703	0.302	2144.37	0.03063	49.463	57.054	-6	1.15347
218123_at	4.696	0.419	4.657	0.030749	1647.27	1873.1	6.3	-1.13709
36564_at	4.696	0.845	4.657	0.030749	66.885	83.408	6.3	-1.24704
209287_s_at	4.687	1.582	7.651	0.030903	58.538	73.314	0.6	-1.25242
208840_s_at	4.674	0.279	0.459	0.031127	1135.68	1301.72	6	-1.14621
212445_s_at	4.672	0.382	6404.37	0.031161	239.21	295.727	6.3	-1.23627
204294_at	4.658	0.071	2144.37	0.031405	36.343	41.746	6.3	-1.14867
218368_s_at	4.656	2.302	764.367	0.03144	488.302	803.167	0.3	-1.64482
203955_at	4.648	0.071	2.834	0.03158	82.99	100.702	6.3	-1.21342
222115_x_at	4.644	0.904	7.651	0.031651	82.284	106.271	6.3	-1.29151
222046_at	4.641	1.03	77.64	0.031704	31.999	36.949	6.3	-1.15469
212838_at	4.635	0.281	2.036	0.03181	520.021	689.061	4.2	-1.32506
217799_x_at	4.633	0.105	14864.4	0.031846	1023.84	1188.73	-6	1.16105
218890_x_at	4.632	0.015	18044.4	0.031863	1755.62	1964.08	6.3	-1.11873
208041_at	4.632	0.509	6.484	0.031863	33.621	39.848	3.6	-1.18521
212892_at	4.627	0.394	3.946	0.031952	106.616	128.065	6.3	-1.20118
203527_s_at	4.609	0.428	464.367	0.032276	43.328	50.648	-6	1.16894
220637_at	4.606	1.296	55.76	0.03233	31.823	37.076	0.9	-1.16507
209223_at	4.606	0.995	404.367	0.03233	43.392	49.16	-6	1.13293
217232_x_at	4.602	0.405	1004.37	0.032402	35.227	41.598	2.7	-1.18086
206273_at	4.596	0.112	17144.4	0.032512	41.949	50.014	-6	1.19226
205121_at	4.593	0.773	0.33	0.032566	39.617	46.807	6.3	-1.18149
207321_s_at	4.589	0.342	77.64	0.032639	44.867	50.578	6.3	-1.12729
214107_x_at	4.588	0.465	8924.37	0.032658	1013.8	1261.14	-6	1.24397
208709_s_at	4.587	0.731	0.754	0.032676	1863.69	2033.28	-6	1.09099
214141_x_at	4.584	0.807	0.201	0.032731	6983.51	7917.76	6.3	-1.13378
219369_s_at	4.582	0.027	6944.37	0.032768	46.41	63.737	-2.4	1.37335
203593_at	4.578	1.027	1.05	0.032842	654.155	732.338	6.3	-1.11952
214774_x_at	4.577	0.071	0.89	0.03286	470.972	678.243	6.3	-1.44009
209057_x_at	4.577	0.162	10484.4	0.03286	55.283	70.083	-6	1.26771
201626_at	4.577	2.161	6584.37	0.03286	973.913	1309.12	-6	1.34418
210533_at	4.573	0.506	524.367	0.032934	35.619	40.075	-6	1.1251
207076_s_at	4.573	1.084	55.76	0.032934	85.342	100.275	-5.1	1.17498
208646_at	4.565	0.276	644.367	0.033083	8147.14	8680.16	6.3	-1.06542
206626_x_at	4.563	0.321	9944.37	0.03312	31.723	39.081	6.3	-1.23195
218807_at	4.56	1.114	0.754	0.033176	462.025	672.525	-0.6	1.4556
212500_at	4.553	0.313	0.459	0.033307	137.645	180.557	4.8	-1.31176
219221_at	4.552	0.284	12284.4	0.033326	1763.52	2221.36	6.3	-1.25962
219107_at	4.551	0.053	10184.4	0.033344	44.019	57.744	-6	1.3118
200920_s_at	4.542	1.238	0.389	0.033514	3535.87	4416.23	-1.5	1.24898
216852_x_at	4.538	0.274	584.367	0.03359	34.642	39.973	-6	1.15389
204997_at	4.538	0.574	2.402	0.03359	41.086	46.587	-6	1.13389
220362_at	4.536	0.995	6.484	0.033628	37.296	40.889	1.5	-1.09634
208385_at	4.531	0.422	644.367	0.033723	37.055	42.446	-6	1.14549
206993_at	4.529	0.089	1664.37	0.033761	38.52	45.58	6.3	-1.18328
218380_at	4.527	0.96	209.592	0.033799	37.579	43.183	-6	1.14913
203954_x_at	4.52	0.641	10004.4	0.033933	41.646	50.254	-6	1.20669
218618_s_at	4.516	0.016	0.639	0.03401	1381.39	1671.71	4.5	-1.21016
221403_s_at	4.514	1.696	524.367	0.034049	32.379	37.715	0.9	-1.1648
206347_at	4.507	0.533	524.367	0.034184	46.49	53.574	-3.6	1.15238
210505_at	4.495	0.323	47.254	0.034418	45.739	51.036	6.3	-1.11581
220653_at	4.494	1.069	4.657	0.034437	38.742	42.369	2.1	-1.09362
216865_at	4.491	0.223	9044.37	0.034496	29.039	39.178	6.3	-1.34915
204965_at	4.491	1.422	55.76	0.034496	35.896	39.627	-0.6	1.10394
219206_x_at	4.49	0.289	0.542	0.034515	887.818	934.62	6.3	-1.05272
208723_at	4.485	0.43	4.657	0.034614	822.612	908.045	6.3	-1.10386
204634_at	4.478	0.524	0.389	0.034752	153.353	184.272	6.3	-1.20162
213158_at	4.476	0.418	7.651	0.034791	139.519	159.787	-6	1.14527
209141_at	4.474	0.965	7.651	0.034831	1998.54	2118.13	-3.9	1.05984
209285_s_at	4.47	0.717	9.029	0.03491	531.058	607.273	-2.7	1.14352
204379_s_at	4.46	1.319	127.564	0.03511	70.271	89.419	0.9	-1.27249
219699_at	4.452	0.404	4064.37	0.03527	44.647	51.088	-6	1.14427
214639_s_at	4.451	1.579	644.367	0.03529	274.391	390.031	0.3	-1.42144
220780_at	4.45	0.363	6.484	0.03531	39.866	48.277	-6	1.21098
208046_at	4.449	0.317	3.946	0.03533	37.906	42.86	6.3	-1.13069
220529_at	4.421	0.236	0.89	0.035901	47.468	54.014	-6	1.1379
207144_s_at	4.409	0.439	5504.37	0.036148	52.485	71.115	-0.9	1.35496
212386_at	4.406	0.056	12704.4	0.036211	71.011	100.312	-6	1.41263
208322_s_at	4.406	0.055	0.389	0.036211	71.144	91.802	6.3	-1.29037
207003_at	4.403	0.372	0.89	0.036273	35.249	39.564	-6	1.12241
204532_x_at	4.403	0.39	344.367	0.036273	9090.52	9678.87	-6	1.06472
212831_at	4.401	1.098	0.33	0.036315	50.539	64.821	-4.2	1.28259
215646_s_at	4.401	0.842	0.754	0.036315	34.727	39.162	6.3	-1.12771
222379_at	4.391	0.944	1904.37	0.036524	38.969	46.543	-1.5	1.19436
209527_at	4.386	1.097	0.279	0.036629	331.621	419.548	6.3	-1.26514
204715_at	4.382	0.488	2.402	0.036713	65.264	78.838	6.3	-1.20799
219098_at	4.378	0.058	2564.37	0.036798	160.386	207.746	-1.5	1.29529
209623_at	4.375	0.133	6944.37	0.036862	2221.11	2524.09	-1.2	1.13641
219524_s_at	4.372	0.129	344.367	0.036925	39.098	45.411	6.3	-1.16147
216091_s_at	4.369	0.501	247.319	0.036989	58.153	67.44	-6	1.1597
209645_s_at	4.365	0.312	4.657	0.037075	95.355	127.921	6.3	-1.34152
203761_at	4.364	0.047	10064.4	0.037096	33.752	43.076	-1.8	1.27625
203789_s_at	4.364	1.048	5.495	0.037096	1446.91	1638.92	6.3	-1.1327
203023_at	4.362	0.242	0.89	0.037139	852.363	1035.25	6.3	-1.21456
222235_s_at	4.346	0.593	0.459	0.037484	135.35	177.406	5.4	-1.31072
204667_at	4.345	0.591	0.33	0.037505	79.647	94.246	6.3	-1.1833
206618_at	4.341	0.109	12044.4	0.037592	34.858	42.194	-6	1.21045
206651_s_at	4.34	0.234	8324.37	0.037614	34.626	41.838	-1.8	1.20828
201258_at	4.339	0.547	65.796	0.037636	21373	22732	0.9	-1.06359
222298_at	4.334	0.339	28.76	0.037745	35.091	38.853	6.3	-1.10721
217731_s_at	4.325	1.045	20.655	0.037942	1222.89	1316.91	-6	1.07688
204729_s_at	4.324	0.28	0.279	0.037964	41.688	54.64	6.3	-1.31069
220915_s_at	4.323	0.283	4.657	0.037986	40.258	44.84	-4.5	1.11382
217910_x_at	4.321	0.69	1.239	0.03803	507.637	679.779	5.7	-1.3391
200054_at	4.318	0.524	12164.4	0.038096	218.504	259.975	6.3	-1.1898
201695_s_at	4.316	0.35	0.33	0.038141	2096.43	2533.71	0.9	-1.20858
201262_s_at	4.315	1.129	584.367	0.038163	34.416	39.108	-2.7	1.13633
219451_at	4.314	0.873	4.657	0.038185	52.288	60.993	-1.2	1.16648
207747_s_at	4.312	0.215	9.029	0.038229	336.13	388.554	6.3	-1.15596
221986_s_at	4.307	1.457	0.389	0.03834	68.929	85.07	-0.3	1.23417
217277_at	4.307	0.978	4724.37	0.03834	37.505	49.55	-0.6	1.32116
213081_at	4.3	1.192	150.526	0.038497	51.736	60.604	-0.9	1.17141
208421_at	4.3	0.294	1724.37	0.038497	36.185	43.235	-6	1.19483
208485_x_at	4.299	0.707	0.459	0.038519	58.565	73.645	5.4	-1.25749
216331_at	4.298	0.797	1784.37	0.038541	41.56	46.663	2.7	-1.12279
211280_s_at	4.298	0.53	7.651	0.038541	40.84	47.505	-6	1.1632
211681_s_at	4.292	0.068	0.201	0.038676	100.5	125.846	6.3	-1.2522
207575_at	4.291	0.054	11024.4	0.038699	35.025	44.574	-6	1.27263
206662_at	4.282	1.7	150.526	0.038902	598.874	726	0.3	-1.21228
203825_at	4.281	0.69	0.542	0.038925	449.87	499.26	-6	1.10979
206661_at	4.279	0.314	404.367	0.03897	42.768	50.893	6.3	-1.18998
215216_at	4.278	0.031	1304.37	0.038993	35.312	39.531	-6	1.11948
211471_s_at	4.272	0.477	247.319	0.039129	57.067	68.481	3	-1.20001
218973_at	4.271	0.069	5444.37	0.039152	358.118	403.903	-6	1.12785
201192_s_at	4.267	0.153	91.615	0.039244	1104.37	1248.8	-6	1.13077
201370_s_at	4.262	1.538	65.796	0.039358	77.209	87.852	6.3	-1.13785
212165_at	4.262	0.697	2.402	0.039358	1585.41	1708.76	-6	1.0778
214894_x_at	4.261	0.865	2984.37	0.039381	207.774	239.144	6.3	-1.15098
203909_at	4.26	1.047	3.344	0.039405	998.322	1131.06	-6	1.13296
202398_at	4.252	0.556	5144.37	0.039589	52.542	63.879	6.3	-1.21577
211416_x_at	4.251	0.009	19484.4	0.039612	68.731	85.463	-6	1.24344
201008_s_at	4.25	1.506	10964.4	0.039636	202.272	364.723	-3.9	1.80313
216804_s_at	4.247	0.914	0.459	0.039705	7964.73	9446.63	5.4	-1.18606
206245_s_at	4.244	0.499	3.946	0.039775	567.049	655.305	6.3	-1.15564
219261_at	4.241	0.718	10.654	0.039845	182.629	207.371	6.3	-1.13548
212755_at	4.24	0.575	3944.37	0.039868	47.188	61.189	-0.6	1.29671
212475_at	4.238	0.411	2.834	0.039915	102.367	118.931	6.3	-1.16181
215480_at	4.237	0.332	177.621	0.039938	37.33	41.184	-6	1.10324
215185_at	4.236	0.181	584.367	0.039962	63.318	73.494	6.3	-1.16071
202793_at	4.226	0.84	13964.4	0.040197	433.797	542.65	-5.7	1.25093
202260_s_at	4.225	0.548	0.754	0.04022	157.693	185.505	6.3	-1.17637
207097_s_at	4.224	0.39	65.796	0.040244	37.757	43.168	-6	1.14331
203725_at	4.224	0.434	3.946	0.040244	850.879	955.019	4.8	-1.12239
202309_at	4.223	0.4	2.402	0.040268	3618.45	3805.69	-6	1.05175
203748_x_at	4.22	0.289	6104.37	0.040339	559.489	643.236	6.3	-1.14968
202368_s_at	4.218	0.537	127.564	0.040386	206.824	247.726	-6	1.19776
211220_s_at	4.217	1.329	14.834	0.04041	50.212	57.562	-5.4	1.14638
206021_at	4.216	0.354	0.639	0.040433	47.682	60.307	6.3	-1.26477
214849_at	4.207	-0.003	16004.4	0.040648	61.656	91.324	-6	1.48119
202067_s_at	4.207	0.954	6.484	0.040648	76.79	107.295	6.3	-1.39725
201197_at	4.202	0.113	0.754	0.040768	1009	1196.59	6.3	-1.18592
59644_at	4.2	0.645	1.05	0.040816	38.735	44.804	5.1	-1.15668
218426_s_at	4.199	0.058	18764.4	0.04084	99.272	132.261	-6	1.33231
204633_s_at	4.195	1.455	40.046	0.040936	55.765	73.841	-6	1.32415
205223_at	4.194	0.459	3224.37	0.04096	53.694	65.454	-6	1.21902
213682_at	4.19	0.201	4.657	0.041057	1454.36	1609.17	-6	1.10644
214818_at	4.19	0.902	177.621	0.041057	65.056	71.118	6.3	-1.09318
202237_at	4.19	1.244	4.657	0.041057	6842.21	7904.57	0.3	-1.15527
213676_at	4.185	0.305	9464.37	0.041178	36.835	43.241	-6	1.17391
201887_at	4.181	0.459	1304.37	0.041275	901.74	1021.98	6.3	-1.13335
214170_x_at	4.178	0.029	10364.4	0.041348	3279.24	3627.23	-6	1.10612
204652_s_at	4.177	0.384	150.526	0.041373	120.002	149.906	-6	1.2492
211802_x_at	4.176	-0.023	19724.4	0.041397	40.063	47.365	-6	1.18226
213153_at	4.176	1.218	10.654	0.041397	380.421	461.537	-4.8	1.21323
202914_s_at	4.176	0.03	3224.37	0.041397	38.84	46.483	-6	1.19678
200781_s_at	4.17	0.042	10484.4	0.041544	28862.7	30781.9	5.4	-1.06649
212193_s_at	4.168	0.076	2084.37	0.041593	661.038	753.815	-6	1.14035
216095_x_at	4.154	0.136	1784.37	0.041939	772.754	916.378	-0.6	1.18586
217948_at	4.153	0.333	1.462	0.041964	329.19	355.764	6.3	-1.08073
212762_s_at	4.151	0.109	0.542	0.042014	59.975	76.926	6.3	-1.28263
202345_s_at	4.148	0.126	0.33	0.042088	3365.43	3766.5	6.3	-1.11917
208381_s_at	4.148	0.234	150.526	0.042088	53.018	62.438	-6	1.17768
208350_at	4.148	0.632	1124.37	0.042088	36.086	40.473	-6	1.12157
210657_s_at	4.147	0.051	19904.4	0.042113	37.089	47.189	-6	1.27232
202460_s_at	4.146	0.611	3.344	0.042138	76.037	90.473	6.3	-1.18985
212434_at	4.146	0.009	0.237	0.042138	573.795	745.973	6.3	-1.30007
209483_s_at	4.142	-0.001	5924.37	0.042238	38.757	46.658	-6	1.20386
213227_at	4.14	0.46	3464.37	0.042289	275.401	341.393	-6	1.23962
204832_s_at	4.138	0.644	1544.37	0.042339	293.575	348.343	-6	1.18656
202843_at	4.132	0.787	150.526	0.04249	59.134	67.474	-6	1.14104
219860_at	4.129	0.393	14.834	0.042566	36.617	44.326	6.3	-1.21053
212558_at	4.127	1.148	4.657	0.042616	41.162	63.471	0.6	-1.54198
203534_at	4.127	0.317	704.367	0.042616	2263.89	2471.57	6.3	-1.09174
201006_at	4.119	0.056	19004.4	0.042819	37.994	46.35	-6	1.21993
200872_at	4.118	0.583	0.542	0.042845	34447	35742.9	-6	1.03762
211154_at	4.11	0.417	2.402	0.043049	32.519	36.861	-6	1.13352
216018_at	4.107	1.29	1.725	0.043126	33.733	38.329	-5.7	1.13625
205852_at	4.107	0.327	7.651	0.043126	38.494	44.701	6.3	-1.16125
210137_s_at	4.104	0.032	0.754	0.043203	569.606	677.45	6.3	-1.18933
213258_at	4.103	0.394	0.89	0.043229	2303.6	2700.5	6.3	-1.1723
205131_x_at	4.1	0.065	6044.37	0.043306	49.208	64.394	-6	1.30861
202364_at	4.09	0.107	5564.37	0.043566	757.969	1039.77	-6	1.37178
209707_at	4.09	0.847	10.654	0.043566	612.542	690.866	-6	1.12787
211330_s_at	4.079	0.01	10364.4	0.043853	252.821	382.184	6.3	-1.51168
217041_at	4.079	0.607	108.105	0.043853	37.856	43.415	-6	1.14685
213786_at	4.077	0.446	19424.4	0.043905	205.701	259.516	-6	1.26162
212362_at	4.069	0.065	18764.4	0.044116	69.8	115.799	-6	1.65901
200996_at	4.068	0.202	0.459	0.044142	1862.25	2080.65	6.3	-1.11728
219861_at	4.067	1.378	0.279	0.044169	85.446	106.412	6.3	-1.24537
210192_at	4.063	1.055	4664.37	0.044275	30.666	34.557	6.3	-1.12688
205950_s_at	4.061	1.267	6.484	0.044328	32.832	37.765	1.2	-1.15025
204975_at	4.058	0.198	0.754	0.044407	860.8	939.577	-6	1.09152
48117_at	4.058	0.558	1.462	0.044407	352.502	399.926	-6	1.13454
203439_s_at	4.052	0.027	4304.37	0.044567	105.62	173.118	-6	1.63906
206472_s_at	4.051	0.122	5924.37	0.044594	106.717	126.244	-6	1.18298
202672_s_at	4.048	1.521	3644.37	0.044674	87.022	119.876	-6	1.37754
211085_s_at	4.042	0.502	3.946	0.044836	164.191	204.553	5.4	-1.24582
221762_s_at	4.034	0.355	209.592	0.045052	57.791	73.679	-2.7	1.27492
823_at	4.034	0.872	3.946	0.045052	79.307	95.635	-4.8	1.20588
206116_s_at	4.033	1.245	47.254	0.045079	2773.58	2959.22	0.9	-1.06693
64899_at	4.033	0.156	11624.4	0.045079	46.201	53.569	3.3	-1.15948
219127_at	4.03	1.056	177.621	0.04516	68.262	87.195	-6	1.27736
209864_at	4.03	0.272	344.367	0.04516	112.002	147.076	-6	1.31316
211889_x_at	4.029	0.004	19184.4	0.045187	52.242	69.25	-6	1.32556
209806_at	4.026	0.617	0.279	0.045269	1766.09	1963.75	-6	1.11192
221821_s_at	4.025	0.321	1.462	0.045296	935.868	1072.7	5.1	-1.14621
211077_s_at	4.024	0.282	3224.37	0.045323	99.32	125.681	-6	1.26541
202679_at	4.024	0.588	2.402	0.045323	510.529	554.707	-6	1.08653
207961_x_at	4.008	0.212	824.367	0.045763	59.333	68.136	-6	1.14837
202554_s_at	4.008	1.045	0.279	0.045763	42.361	50.909	6.3	-1.20179
210334_x_at	4.004	0.126	11384.4	0.045873	491.832	558.325	-2.7	1.13519
222284_at	4.001	0.585	24.373	0.045956	52.077	61.208	6.3	-1.17534
212041_at	4	0.311	3.946	0.045984	2708.32	2908.75	-6	1.07401
211575_s_at	4	0.832	704.367	0.045984	180.546	211.364	0.6	-1.17069
202893_at	3.997	0.295	9.029	0.046067	316.677	375.746	6.3	-1.18653
212811_x_at	3.996	1.413	584.367	0.046095	182.564	216.54	-6	1.1861
220319_s_at	3.995	1.13	3.344	0.046123	108.61	132.105	-6	1.21632
213208_at	3.995	0.026	77.64	0.046123	75.193	92.128	-6	1.22522
216658_at	3.994	-0.012	18764.4	0.046151	39.321	52.56	-6	1.33669
204866_at	3.994	0.141	12464.4	0.046151	235.517	306.419	-6	1.30105
216768_x_at	3.991	0.418	1.462	0.046235	73.921	89.76	-1.5	1.21427
218755_at	3.985	0.832	3.946	0.046403	2337.63	2602.81	-6	1.11344
210094_s_at	3.985	1.193	584.367	0.046403	1664.41	1896.31	0.3	-1.13933
203470_s_at	3.98	1.158	209.592	0.046543	39.276	45.247	-6	1.15203
212780_at	3.974	0.977	9.029	0.046713	169.058	210.206	-6	1.2434
201368_at	3.971	0.154	2.402	0.046798	1307.16	1513.14	-6	1.15757
219177_at	3.968	0.463	2.834	0.046883	101.493	111.597	5.7	-1.09955
203002_at	3.962	1.635	644.367	0.047054	97.271	152.167	0.3	-1.56436
202595_s_at	3.96	0.639	0.33	0.047111	1408.6	1598.97	6.3	-1.13515
203425_s_at	3.96	0.021	19904.4	0.047111	64.054	90.81	-6	1.41771
210709_at	3.96	0.035	17144.4	0.047111	33.534	43.019	-6	1.28285
221279_at	3.944	0.005	19544.4	0.047571	84.583	107.7	-6	1.27331
217779_s_at	3.942	1.002	0.639	0.047629	2198.18	2506.89	-2.1	1.14044
215462_at	3.94	1.046	14.834	0.047687	45.999	51.123	5.1	-1.11139
210223_s_at	3.94	0.891	8984.37	0.047687	149.276	186.24	-0.9	1.24762
211233_x_at	3.94	0.295	19184.4	0.047687	58.873	71.483	-6	1.21419
216677_at	3.939	0.412	28.76	0.047716	36.448	41.327	6.3	-1.13386
209018_s_at	3.935	0.558	91.615	0.047832	134.571	168.673	-6	1.25341
215113_s_at	3.933	0.003	8264.37	0.047891	169.184	235.51	-6	1.39203
217173_s_at	3.925	0.811	0.389	0.048125	76.784	111.891	2.4	-1.45722
203649_s_at	3.923	0.614	247.319	0.048183	39.187	49.65	-0.6	1.267
206486_at	3.923	0.386	127.564	0.048183	33.152	39.459	-6	1.19024
201705_at	3.919	0.859	2.402	0.048301	1947.97	2106.2	-6	1.08123
213927_at	3.916	0.923	0.754	0.04839	165.707	221.452	6.3	-1.33641
209631_s_at	3.915	0.055	0.17	0.048419	42.681	65.179	1.2	-1.52712
210939_s_at	3.913	0.208	5804.37	0.048478	41.494	50.863	-6	1.22579
203646_at	3.909	0.119	1.239	0.048597	219.028	239.308	6.3	-1.09259
211637_x_at	3.905	0.063	6344.37	0.048716	36.545	43.947	-6	1.20254
205371_s_at	3.898	0.012	5804.37	0.048925	35.423	39.89	-6	1.1261
219642_s_at	3.896	0.703	127.564	0.048985	31.583	36.181	-3.3	1.14558
220419_s_at	3.894	0.68	20.655	0.049045	776.426	921.779	-2.1	1.18721
219342_at	3.894	0.776	2.834	0.049045	96.27	123.272	0.6	-1.28048
201557_at	3.892	0.818	0.389	0.049105	102.865	121.769	-6	1.18377
212947_at	3.892	0.555	3764.37	0.049105	65.383	83.19	-0.9	1.27235
216947_at	3.891	0.045	2444.37	0.049135	38.049	44.698	-6	1.17475
210551_s_at	3.89	0.951	17684.4	0.049165	34.852	42.944	-6	1.23218
214164_x_at	3.888	0.575	584.367	0.049225	4057.15	4560.8	-6	1.12414
203176_s_at	3.888	0.138	1.05	0.049225	770.407	904.624	6.3	-1.17422
216493_s_at	3.881	0.087	0.754	0.049437	58.058	72.094	6.3	-1.24176
217924_at	3.881	0.158	4544.37	0.049437	76.482	109.538	-0.6	1.43221
209102_s_at	3.877	0.68	1.239	0.049558	1008.12	1182.21	6.3	-1.17269
208450_at	3.875	0.005	9584.37	0.049619	149.357	190.238	-6	1.27371
210829_s_at	3.875	0.555	4424.37	0.049619	167.63	212.101	-6	1.26529
216044_x_at	3.875	1.149	13124.4	0.049619	905.306	1093.77	-6	1.20818
204066_s_at	3.871	0.083	3044.37	0.049741	132.479	170.368	-1.2	1.286
209682_at	3.866	0.3	404.367	0.049894	113.597	143.935	-6	1.26707
205814_at	3.859	0.45	704.367	0.050109	37.569	45.59	-0.9	1.2135
218495_at	3.859	0.545	0.33	0.050109	5847.38	6083.48	-6	1.04038
201625_s_at	3.858	0.974	4604.37	0.05014	80.092	115.402	-6	1.44087
202390_s_at	3.858	0.015	19724.4	0.05014	62.351	80.401	-6	1.28949
210890_x_at	3.855	0.284	1724.37	0.050233	37.093	43.088	-6	1.16162
209705_at	3.854	1.051	2.834	0.050264	65.358	74.172	6.3	-1.13486
215135_at	3.845	0.167	12524.4	0.050543	36.576	46.425	-3.6	1.26927
201274_at	3.844	0.205	65.796	0.050574	5157.8	5499.59	-2.4	1.06627
203083_at	3.843	0.831	464.367	0.050605	34.597	41.436	-6	1.19768
210142_x_at	3.842	0.663	5.495	0.050636	1058.54	1176.09	6.3	-1.11105
219622_at	3.842	0.425	91.615	0.050636	93.178	117.061	-6	1.25632
209498_at	3.842	0.341	0.542	0.050636	70.317	91.429	2.1	-1.30024
218536_at	3.836	0.358	17.504	0.050824	214.64	243.642	-5.1	1.13512
203350_at	3.835	0.356	247.319	0.050855	512.201	600.339	-3	1.17208
209084_s_at	3.831	0.272	0.33	0.050981	69.804	87.952	6.3	-1.25999
219711_at	3.83	0.033	19184.4	0.051012	51.119	66.189	-6	1.2948
201983_s_at	3.823	0.515	24.373	0.051233	1750.35	1933.29	6.3	-1.10452
212905_at	3.819	0.572	0.389	0.05136	102.915	121.697	5.7	-1.1825
215650_at	3.818	0.111	12584.4	0.051392	42.659	55.456	-6	1.29998
222358_x_at	3.818	1.311	1.462	0.051392	48.385	56.279	6.3	-1.16315
206219_s_at	3.814	0.811	2324.37	0.051519	141.28	162.718	-1.8	1.15174
203665_at	3.805	0.899	0.459	0.051807	348.208	451.255	-5.1	1.29594
209030_s_at	3.799	0.676	1.725	0.052	638.71	700.415	-6	1.09661
204799_at	3.798	0.044	0.542	0.052032	46.015	56.088	6.3	-1.21891
214325_at	3.798	0.9	127.564	0.052032	38.901	44.381	-6	1.14087
219518_s_at	3.797	0.75	47.254	0.052064	192.728	248.431	-1.5	1.28902
215592_at	3.791	0.342	4184.37	0.052259	37.285	46.755	6.3	-1.25399
210251_s_at	3.79	0.558	20.655	0.052291	38.938	42.936	6.3	-1.10268
201243_s_at	3.789	0.076	524.367	0.052323	6273.73	6718.75	-6	1.07093
211232_x_at	3.787	0.618	291.836	0.052388	47.886	54.617	6	-1.14056
216650_at	3.782	0.702	7664.37	0.052551	55.783	72.881	-1.8	1.30651
221683_s_at	3.782	0.053	6404.37	0.052551	44.223	55.175	-6	1.24765
201418_s_at	3.777	0.671	1784.37	0.052715	146.474	194.049	0.6	-1.3248
211914_x_at	3.777	0.258	1.239	0.052715	46.838	60.321	6	-1.28786
217380_s_at	3.776	0.021	5144.37	0.052748	31.313	35.99	6.3	-1.14936
205252_at	3.775	0.023	18764.4	0.05278	51.197	65.861	-6	1.28642
202232_s_at	3.772	0.129	8264.37	0.052879	3458.71	3920.07	-1.2	1.13339
204834_at	3.772	0.053	18764.4	0.052879	39.198	47.72	-6	1.21741
218012_at	3.772	0.234	12.571	0.052879	85.431	110.788	-5.4	1.29681
203698_s_at	3.769	0.358	2.402	0.052978	40.477	46.161	6	-1.14043
222242_s_at	3.769	0.834	2.402	0.052978	50.408	55.687	6.3	-1.10473
205867_at	3.767	0.615	0.459	0.053044	53.559	61.106	6.3	-1.14091
204917_s_at	3.766	0.584	15164.4	0.053077	433.868	555.833	-3	1.28111
205836_s_at	3.766	0.814	4.657	0.053077	66.683	86.114	-6	1.29139
220232_at	3.765	1.062	5.495	0.05311	46.448	53.137	3	-1.14401
212143_s_at	3.764	0.091	0.89	0.053143	12338	14178.6	6.3	-1.14919
206678_at	3.764	0.458	1.05	0.053143	32.405	38.995	-6	1.20336
213751_at	3.759	0.047	13124.4	0.053309	38.446	49.098	-3.9	1.27706
213327_s_at	3.758	0.76	127.564	0.053342	125.25	146.493	-6	1.1696
216011_at	3.758	0.131	0.89	0.053342	34.666	41.399	6.3	-1.19422
205010_at	3.756	0.003	16004.4	0.053408	596.874	1135.95	6.3	-1.90317
206427_s_at	3.752	0.402	1664.37	0.053542	38.747	45.251	-6	1.16786
214684_at	3.749	0.089	5684.37	0.053642	102.983	125.427	-6	1.21794
212391_x_at	3.747	1.36	0.754	0.053709	26139.9	27401.5	1.2	-1.04826
212829_at	3.744	0.427	0.89	0.05381	903.04	1074.47	-6	1.18983
210139_s_at	3.74	1.132	7304.37	0.053944	2241.13	2572.85	-6	1.14801
213497_at	3.738	0.724	1064.37	0.054012	51.16	81.621	0.6	-1.59541
209073_s_at	3.737	0.016	8084.37	0.054045	169.062	224.452	-6	1.32763
212602_at	3.733	-0.011	19904.4	0.054181	95.051	127.02	-6	1.33634
38149_at	3.729	0.49	28.76	0.054316	36.027	39.798	6.3	-1.10467
213529_at	3.725	0.872	2024.37	0.054452	64.772	79.165	-6	1.22221
209416_s_at	3.724	-0.003	13964.4	0.054486	53.002	61.543	-6	1.16114
208530_s_at	3.722	0.939	2.402	0.054555	361.196	475.306	-6	1.31592
204900_x_at	3.718	0.563	2.036	0.054692	2391.29	2715.93	-6	1.13576
206785_s_at	3.715	0.128	1.239	0.054794	53.844	70.01	6.3	-1.30024
214542_x_at	3.714	0.24	4964.37	0.054829	58.429	66.986	-6	1.14645
206036_s_at	3.714	0.774	2.402	0.054829	104.233	124.634	-6	1.19572
203685_at	3.714	0.153	884.367	0.054829	35.196	41.246	-6	1.17189
215447_at	3.708	0.33	0.89	0.055035	33.562	41.051	6.3	-1.22314
204215_at	3.706	1.156	55.76	0.055104	1132.58	1245.83	2.1	-1.1
216986_s_at	3.706	1.006	3.946	0.055104	37.471	43.158	-1.8	1.15177
201487_at	3.703	0.534	6404.37	0.055208	2956.34	3209.31	-6	1.08557
210095_s_at	3.696	0.15	1.462	0.055451	21202.9	23483.1	6.3	-1.10754
222147_s_at	3.695	-0.006	11444.4	0.055486	82.197	112.661	-6	1.37062
203224_at	3.695	1.677	209.592	0.055486	803.497	1107.1	0.3	-1.37786
203586_s_at	3.691	1.112	5804.37	0.055626	100.914	127.127	-6	1.25976
208277_at	3.688	0.309	24.373	0.055731	40.746	45.335	6.3	-1.11262
213057_at	3.687	0.069	12524.4	0.055766	324.22	403.803	-4.8	1.24546
202257_s_at	3.681	1.203	0.89	0.055977	784.801	870.112	6.3	-1.1087
203985_at	3.681	0.69	2.834	0.055977	143.529	169.042	-6	1.17776
216977_x_at	3.681	0.753	2.402	0.055977	3019.2	3258.27	6.3	-1.07918
212907_at	3.68	0.359	5924.37	0.056012	1384.96	1611.35	-6	1.16346
200989_at	3.679	0.186	0.201	0.056048	3655.48	4148.09	2.1	-1.13476
202132_at	3.677	1.702	1304.37	0.056118	269.772	401.741	0.3	-1.48919
210889_s_at	3.674	0.391	209.592	0.056224	34.917	39.93	-6	1.14357
209546_s_at	3.674	0.474	3584.37	0.056224	382.557	431.945	-6	1.1291
206350_at	3.672	0.254	247.319	0.056295	36.82	42.395	6.3	-1.15141
216112_at	3.671	0.807	3.946	0.056331	36.887	42.408	-1.2	1.14967
205392_s_at	3.671	0.47	12.571	0.056331	46.772	56.288	-5.4	1.20346
218251_at	3.671	0.065	3344.37	0.056331	193.22	222.158	-0.9	1.14977
200079_s_at	3.671	0.072	11204.4	0.056331	7063.93	7704.87	-6	1.09073
201325_s_at	3.668	0.488	9.029	0.056437	62.042	73.655	6.3	-1.18718
204872_at	3.662	1.282	4.657	0.056651	144.426	174.184	-6	1.20604
207770_x_at	3.661	0.002	2084.37	0.056687	32.396	38.219	6.3	-1.17974
207623_at	3.66	1.42	10.654	0.056723	32.735	39.857	-0.6	1.21757
212057_at	3.66	0.729	0.754	0.056723	857.357	1100.76	-2.4	1.28389
204317_at	3.658	0.465	24.373	0.056795	86.559	101.627	6.3	-1.17408
200022_at	3.648	0.949	10.654	0.057155	22861.2	23817.3	1.5	-1.04182
216958_s_at	3.647	0.003	18764.4	0.057191	69.278	81.306	-6	1.17362
200082_s_at	3.647	0.601	1.725	0.057191	24045.7	24803.7	2.7	-1.03153
218385_at	3.644	0.297	19904.4	0.057299	233.596	325.537	6.3	-1.39359
219386_s_at	3.64	0.389	4964.37	0.057444	35.291	43.135	-6	1.22227
219511_s_at	3.639	0.017	10484.4	0.057481	37.931	47.456	-3.3	1.25111
222077_s_at	3.638	0.005	7244.37	0.057517	1881.81	2153.53	6.3	-1.14439
204149_s_at	3.636	0.195	1.725	0.05759	91.548	111.012	5.4	-1.21261
217218_at	3.635	0.213	6944.37	0.057627	35.984	45.712	-6	1.27034
203383_s_at	3.635	0.49	9.029	0.057627	56.909	71.805	6.3	-1.26175
210377_at	3.634	0.49	9104.37	0.057663	75.707	98.355	-1.5	1.29915
207199_at	3.63	0.349	17.504	0.057809	37.349	42.366	6	-1.13433
219474_at	3.629	1.033	0.639	0.057846	118.868	154.357	4.8	-1.29856
203298_s_at	3.628	0.007	5264.37	0.057883	255.214	341.457	-6	1.33792
216035_x_at	3.627	1.052	0.542	0.057919	172.432	263.493	0.3	-1.5281
210315_at	3.627	0.275	9.029	0.057919	33.191	40.118	6.3	-1.2087
214002_at	3.626	1.083	12.571	0.057956	54.829	66.613	-1.5	1.21492
204132_s_at	3.626	1.055	1.239	0.057956	211.819	293.71	-0.9	1.38661
200971_s_at	3.623	0.07	764.367	0.058067	4967.72	5370.41	-6	1.08106
206795_at	3.619	0.347	5444.37	0.058214	38.334	44.367	-6	1.15738
213722_at	3.618	0.565	14.834	0.058251	50.782	61.94	-6	1.21972
219564_at	3.618	0.984	3524.37	0.058251	36.751	45.679	-0.6	1.24293
202842_s_at	3.615	0.672	944.367	0.058362	433.57	493.267	-1.5	1.13769
221679_s_at	3.615	0.046	0.459	0.058362	76.588	94.212	6.3	-1.23011
206341_at	3.614	0.418	177.621	0.058399	32.136	38.639	6.3	-1.20236
220687_at	3.614	0.02	5504.37	0.058399	34.701	44.997	6.3	-1.29671
213894_at	3.612	0.403	2.834	0.058473	39.58	47.301	6.3	-1.19507
205203_at	3.61	-0.021	18764.4	0.058548	79.403	102.821	-6	1.29493
219807_x_at	3.61	0.655	0.389	0.058548	111.584	126.775	6.3	-1.13614
202904_s_at	3.608	0.09	0.89	0.058622	179.79	210.179	6.3	-1.16902
209250_at	3.605	0.545	28.76	0.058734	1317.17	1463.31	6.3	-1.11096
214429_at	3.605	0.46	0.279	0.058734	347.044	386.604	6.3	-1.11399
202035_s_at	3.604	0.385	16004.4	0.058772	42.117	54.498	-6	1.29397
200046_at	3.601	0.062	0.89	0.058884	4564.9	4953.15	6.3	-1.08505
221524_s_at	3.599	0.955	0.639	0.058959	270.757	312.241	-1.5	1.15321
204125_at	3.599	0.064	15164.4	0.058959	405.022	516.771	6.3	-1.27591
206971_at	3.599	0.592	4.657	0.058959	37.216	46.919	6.3	-1.26072
218810_at	3.598	0.576	0.389	0.058996	60.597	72.274	5.7	-1.1927
210285_x_at	3.596	0.814	14864.4	0.059071	473.374	551.456	6.3	-1.16495
214895_s_at	3.591	0.129	0.89	0.05926	668.147	751.221	6.3	-1.12433
209281_s_at	3.59	0.285	0.389	0.059298	1553.94	1836.01	6.3	-1.18152
222089_s_at	3.589	0.653	1004.37	0.059335	34.704	39.029	-6	1.12463
211533_at	3.586	0.05	6104.37	0.059449	32.832	38.207	6.3	-1.16371
205476_at	3.583	1.317	1.462	0.059563	34.604	39.616	1.5	-1.14484
205891_at	3.582	0.578	3.344	0.059601	115.038	146.296	6.3	-1.27172
214929_s_at	3.581	0.447	344.367	0.059639	35.479	41.278	-6	1.16345
206720_at	3.578	0.029	1724.37	0.059753	37.152	43.799	6.3	-1.17891
214652_at	3.573	1.048	7.651	0.059944	35.066	40.063	-1.5	1.1425
222248_s_at	3.571	0.724	24.373	0.060021	37.438	44.773	-2.7	1.19592
204086_at	3.569	0.419	33.937	0.060098	762.05	870.789	6.3	-1.14269
202302_s_at	3.569	0.18	4.657	0.060098	2228.18	2550.57	-6	1.14469
214919_s_at	3.568	0.532	13124.4	0.060136	148.037	202.556	-2.4	1.36828
205107_s_at	3.566	1.949	15164.4	0.060213	145.529	213.769	-6	1.46891
215774_s_at	3.564	0.863	1.462	0.06029	41.86	50.429	6.3	-1.20471
207279_s_at	3.56	0.566	17.504	0.060444	35.216	41.659	-6	1.18296
201096_s_at	3.559	0.127	0.639	0.060483	1815.74	2041.4	4.2	-1.12428
210764_s_at	3.557	2.052	464.367	0.06056	81.527	124.724	0.3	-1.52985
213074_at	3.555	1.427	5.495	0.060638	859.195	924.311	-6	1.07579
210806_at	3.555	-0.004	19904.4	0.060638	35.769	43.894	-6	1.22715
213980_s_at	3.55	1.389	4.657	0.060832	732.873	803.211	5.7	-1.09598
219634_at	3.548	1.117	14.834	0.06091	366.265	443.185	6.3	-1.21001
218871_x_at	3.547	1.508	0.542	0.06095	86.914	104.565	0.3	-1.20309
222095_s_at	3.539	0.684	17684.4	0.061263	34.11	45.155	-6	1.32381
208321_s_at	3.539	1.539	2.834	0.061263	32.665	36.671	2.1	-1.12264
203108_at	3.538	0.524	291.836	0.061302	3725.7	4005.26	1.5	-1.07504
217754_at	3.537	0.63	20.655	0.061342	1115.51	1222.62	6.3	-1.09601
211215_x_at	3.536	0.116	9824.37	0.061381	36.28	46.044	-6	1.26913
214456_x_at	3.534	0.093	764.367	0.06146	46.783	53.033	-6	1.1336
210626_at	3.531	0.015	9884.37	0.061578	52.429	65.391	-6	1.24723
216941_s_at	3.529	1.045	7484.37	0.061658	231.663	321.646	0.6	-1.38842
202973_x_at	3.527	0.506	4484.37	0.061737	339.958	460.389	-6	1.35425
222013_x_at	3.522	1.415	2.834	0.061936	171.493	200.835	6.3	-1.1711
219429_at	3.522	0.053	2204.37	0.061936	543.648	602.926	-6	1.10904
207513_s_at	3.52	0.625	247.319	0.062015	64.48	75.126	6.3	-1.16511
204551_s_at	3.514	0.067	10484.4	0.062255	40.252	51.281	-6	1.274
37424_at	3.509	0.302	3.344	0.062456	54.566	60.464	-6	1.10809
203950_s_at	3.508	0.221	1.725	0.062496	60.031	69.538	6.3	-1.15837
213841_at	3.506	0.382	24.373	0.062577	43.235	48.984	6.3	-1.13297
201432_at	3.505	0.147	10424.4	0.062617	3136.38	3684.52	-2.7	1.17477
207784_at	3.504	0.677	8564.37	0.062657	54.166	68.401	-6	1.2628
203818_s_at	3.503	0.206	5924.37	0.062698	1101.33	1244.69	6.3	-1.13018
213668_s_at	3.503	1.382	20.655	0.062698	56.912	69.175	6.3	-1.21547
202743_at	3.5	0.916	4.657	0.062819	81.954	108.48	-6	1.32367
220184_at	3.497	0.396	644.367	0.062941	34.48	38.044	-6	1.10336
217190_x_at	3.494	0.065	18524.4	0.063063	36.98	48.084	-6	1.30027
219153_s_at	3.491	0.387	0.89	0.063185	38.056	45.449	6.3	-1.19427
202778_s_at	3.49	0.343	3.946	0.063226	173.043	202.876	-6	1.1724
219493_at	3.49	0.351	11624.4	0.063226	782.593	964.838	-6	1.23287
202134_s_at	3.486	0.385	0.754	0.063389	308.663	383.42	0.9	-1.2422
217818_s_at	3.484	0.621	0.754	0.063471	549.332	640.431	6.3	-1.16584
203139_at	3.484	1.8	0.754	0.063471	1312.55	1501.39	-2.4	1.14387
204622_x_at	3.483	0.065	0.33	0.063513	56.345	67.074	6.3	-1.19042
204982_at	3.481	0.039	344.367	0.063595	58.089	72.863	6.3	-1.25433
210602_s_at	3.48	0.089	7244.37	0.063636	33.251	39.735	6.3	-1.195
205799_s_at	3.48	0.044	2804.37	0.063636	272.66	310.755	-6	1.13972
217863_at	3.476	0.819	2.834	0.063801	114.724	124.81	-6	1.08792
207765_s_at	3.473	0.135	2.402	0.063925	56.385	66.863	6.3	-1.18583
204958_at	3.473	0.384	0.459	0.063925	57.724	72.896	0.6	-1.26284
218879_s_at	3.472	0.042	0.89	0.063966	46.127	57.024	6.3	-1.23624
206599_at	3.469	0.626	91.615	0.06409	93.485	104.634	-6	1.11926
221117_at	3.469	0.978	3.946	0.06409	34.698	39.137	-5.4	1.12793
208361_s_at	3.467	0.377	1.725	0.064173	61.34	74.422	6.3	-1.21327
200658_s_at	3.463	0.432	47.254	0.06434	3434.26	3636.52	6.3	-1.05889
218016_s_at	3.462	0.34	2.834	0.064382	496.785	545.011	6.3	-1.09708
219578_s_at	3.459	0.776	14204.4	0.064507	41.438	49.426	-3.9	1.19277
201276_at	3.457	0.746	1.239	0.064591	108.781	125.368	-6	1.15248
219805_at	3.451	1.903	0.17	0.064843	56.505	61.153	-6	1.08226
215594_at	3.45	0.214	3584.37	0.064885	32.062	39.528	-6	1.23286
204058_at	3.449	0.092	247.319	0.064927	307.215	351.284	-6	1.14345
202670_at	3.448	0.67	28.76	0.064969	522.883	580.459	-4.5	1.11011
210149_s_at	3.447	0.468	0.459	0.065011	11934.3	12705.4	-5.4	1.06461
212255_s_at	3.446	0.479	644.367	0.065054	58.511	66.443	6.3	-1.13556
219631_at	3.446	0.055	0.201	0.065054	184.706	241.68	3.3	-1.30846
212841_s_at	3.443	0.116	0.754	0.065181	80.448	97.936	6.3	-1.21738
209686_at	3.443	0.257	17684.4	0.065181	33.306	41.274	-6	1.23924
211517_s_at	3.441	0.51	644.367	0.065265	35.121	40.154	-6	1.1433
212348_s_at	3.437	0.155	24.373	0.065435	894.287	1033.06	4.2	-1.15517
203932_at	3.437	0.311	65.796	0.065435	157.294	188.528	6.3	-1.19857
218531_at	3.437	0.93	10.654	0.065435	313.778	356.493	6.3	-1.13613
203283_s_at	3.433	-0.035	6404.37	0.065606	112.561	124.257	-6	1.10391
208158_s_at	3.432	0.744	127.564	0.065649	561.749	649.959	-1.8	1.15703
35179_at	3.432	0.157	20.655	0.065649	98.115	117.728	6.3	-1.1999
208249_s_at	3.43	0.254	0.279	0.065734	283.45	362.557	6.3	-1.27909
204948_s_at	3.427	1.235	0.237	0.065863	58.075	81.056	-6	1.39571
202019_s_at	3.425	0.1	247.319	0.065949	635.836	709.75	-6	1.11625
215167_at	3.424	0.088	0.89	0.065992	43.339	48.809	6.3	-1.12621
221249_s_at	3.424	0.744	18044.4	0.065992	80.617	111.963	-6	1.38883
206345_s_at	3.423	1.507	1.725	0.066035	139.131	160.298	-5.4	1.15214
210472_at	3.42	0.244	14.834	0.066164	41.143	46.469	5.7	-1.12945
220393_at	3.419	0.453	40.046	0.066207	177.066	221.028	-6	1.24828
201515_s_at	3.414	0.032	0.279	0.066423	2135.57	2314.54	6.3	-1.08381
201007_at	3.412	0.383	4724.37	0.06651	2641.68	2883.82	-6	1.09166
202457_s_at	3.411	0.782	4.657	0.066553	2187.73	2357.31	6.3	-1.07752
211732_x_at	3.408	0.041	17144.4	0.066684	101.927	144.243	6.3	-1.41516
202495_at	3.408	0.495	209.592	0.066684	223.473	276.992	-0.9	1.23949
201097_s_at	3.407	1.214	704.367	0.066728	2943.94	3143.76	6.3	-1.06788
211432_s_at	3.406	0.373	77.64	0.066771	59.175	74.736	1.5	-1.26297
218747_s_at	3.406	0.974	291.836	0.066771	59.432	67.985	-1.8	1.14391
203422_at	3.405	0.331	1664.37	0.066815	333.461	422.053	-6	1.26567
218508_at	3.404	0.169	5.495	0.066858	428.591	542.077	-6	1.26479
210520_at	3.402	0.383	7.651	0.066946	33.105	39.132	6.3	-1.18206
206127_at	3.4	0.027	0.33	0.067033	35.681	41.266	6.3	-1.15653
214097_at	3.398	0.32	19184.4	0.067121	2297.93	2655.64	6.3	-1.15567
207515_s_at	3.395	0.033	0.201	0.067253	499.167	634.543	6.3	-1.2712
203317_at	3.394	0.051	524.367	0.067297	37.368	44.884	6.3	-1.20113
208188_at	3.394	0.128	5444.37	0.067297	47.894	57.204	-6	1.19439
209676_at	3.392	1.263	77.64	0.067385	155.415	182.13	6.3	-1.17189
216181_at	3.391	0.432	6584.37	0.067429	41.947	51.744	-6	1.23356
205932_s_at	3.386	0.107	3464.37	0.06765	67.662	88.415	-6	1.30672
212404_s_at	3.384	0.319	0.542	0.067739	54.583	68.049	6.3	-1.24671
202133_at	3.376	0.573	0.201	0.068095	1319.65	1566.96	1.8	-1.18741
209302_at	3.375	0.283	0.279	0.06814	1632.77	1839.16	6.3	-1.12641
220913_at	3.372	0.399	3.946	0.068274	33.512	40.432	-5.4	1.20649
209844_at	3.371	0.425	18764.4	0.068319	47.118	64.779	-6	1.37482
206875_s_at	3.371	0.011	0.33	0.068319	766.686	901.738	6.3	-1.17615
204666_s_at	3.366	0.428	1004.37	0.068544	33.79	38.278	-6	1.13282
220816_at	3.365	0.436	1964.37	0.068589	40.41	45.978	-1.8	1.13779
211927_x_at	3.364	0.05	0.279	0.068634	24779.8	26089.7	6.3	-1.05286
218236_s_at	3.361	0.222	3044.37	0.068769	315.555	376.098	-6	1.19186
215395_x_at	3.359	0.878	3764.37	0.06886	84.784	101.922	-0.9	1.20214
206861_s_at	3.358	0.446	344.367	0.068905	1078	1159.65	5.4	-1.07574
209135_at	3.356	0.26	209.592	0.068996	2524.23	2714.14	-3.6	1.07523
217739_s_at	3.356	0.079	5444.37	0.068996	793.895	925.698	-3.3	1.16602
222017_x_at	3.35	0.158	2984.37	0.069269	36.582	41.897	6.3	-1.14529
212957_s_at	3.35	0.154	150.526	0.069269	115.565	137.565	5.1	-1.19037
201821_s_at	3.349	0.054	177.621	0.069314	2756.91	3001.99	-6	1.08889
201689_s_at	3.345	0.596	0.754	0.069497	611.297	691.723	6	-1.13157
209960_at	3.344	0.268	11384.4	0.069543	36.461	48.245	-6	1.32319
217772_s_at	3.342	1.371	764.367	0.069634	4241.15	4400.48	-6	1.03757
204594_s_at	3.341	0.011	0.459	0.06968	273.651	363.169	5.4	-1.32712
203177_x_at	3.339	0.628	0.754	0.069772	832.112	945.855	6.3	-1.13669
207759_s_at	3.337	0.785	464.367	0.069864	33.446	38.392	-3.6	1.14788
217741_s_at	3.335	0.112	0.459	0.069957	2018.78	2329.21	6.3	-1.15377
211345_x_at	3.333	0.138	1.725	0.070049	22235.3	23818.2	3	-1.07119
57703_at	3.329	0.348	65.796	0.070234	51.113	59.505	-6	1.16419
220177_s_at	3.329	0.198	13304.4	0.070234	37.557	48.414	-4.2	1.28908
210924_at	3.328	0.069	2804.37	0.07028	37.755	44.749	6.3	-1.18525
203373_at	3.326	1.937	9.029	0.070373	237.255	348.729	-0.3	1.46985
213885_at	3.325	0.045	3404.37	0.07042	36.132	43.408	6.3	-1.20137
216710_x_at	3.324	1.069	291.836	0.070466	34.462	39.264	-5.7	1.13934
202417_at	3.324	0.27	19904.4	0.070466	753.313	887.469	-6	1.17809
219009_at	3.322	0.157	1124.37	0.07056	36.799	42.653	6.3	-1.15908
204047_s_at	3.322	1.074	12.571	0.07056	58.228	68.733	6.3	-1.18041
210577_at	3.322	0.068	464.367	0.07056	37.592	43.606	6.3	-1.15998
220963_s_at	3.321	0.091	0.89	0.070606	32.94	39.084	-6	1.18652
210681_s_at	3.321	0.626	10.654	0.070606	829.685	929.763	-6	1.12062
201964_at	3.321	0.022	0.201	0.070606	175.62	220.105	6.3	-1.2533
214416_at	3.32	0.117	1604.37	0.070653	32.499	183.485	-6	5.64587
218324_s_at	3.32	0.012	18764.4	0.070653	284.454	366.421	6.3	-1.28816
200924_s_at	3.319	0.211	7784.37	0.0707	1610.37	1828.46	-1.2	1.13543
221945_at	3.318	0.445	4.657	0.070746	39.07	45.185	3.9	-1.15651
208647_at	3.318	0.289	28.76	0.070746	1716.32	1857.9	-6	1.08249
200997_at	3.315	0.374	9.029	0.070887	1057.61	1136.99	-2.1	1.07505
212394_at	3.315	0.105	1964.37	0.070887	134.022	153.859	6.3	-1.14801
219927_at	3.312	0.298	6044.37	0.071028	194.55	220.288	6.3	-1.1323
201109_s_at	3.312	0.023	0.754	0.071028	181.385	235.408	6.3	-1.29784
220404_at	3.309	-0.02	11684.4	0.071169	38.447	44.538	-6	1.15843
201644_at	3.308	0.151	1.725	0.071216	1382.35	1515.02	-6	1.09597
203328_x_at	3.308	0.701	0.89	0.071216	1064.44	1170.89	-6	1.10001
201563_at	3.308	0.278	209.592	0.071216	973.313	1062.27	-6	1.0914
206607_at	3.306	0.005	3344.37	0.07131	40.956	48.938	-6	1.19489
201465_s_at	3.306	1.185	3.946	0.07131	50.799	62.103	-1.2	1.22252
221791_s_at	3.304	0.038	18764.4	0.071405	12527.1	13987.5	6.3	-1.11658
216759_at	3.303	0.326	1784.37	0.071452	37.865	42.681	-5.4	1.12719
219399_at	3.302	0.033	0.459	0.0715	504	612.747	6.3	-1.21577
206539_s_at	3.299	0.591	0.542	0.071642	116.988	167.274	-5.7	1.42984
205970_at	3.292	0	19904.4	0.071975	45.259	55.748	-6	1.23176
219759_at	3.291	0.005	4544.37	0.072023	35.469	40.249	-6	1.13477
202353_s_at	3.286	0.074	247.319	0.072262	667.43	760.128	-6	1.13889
202877_s_at	3.286	0.227	5144.37	0.072262	37.324	42.057	-6	1.12681
218997_at	3.286	0.279	0.279	0.072262	545.235	652.988	6.3	-1.19763
206975_at	3.286	0.44	77.64	0.072262	35.03	40.051	-6	1.14333
206898_at	3.286	0.014	2324.37	0.072262	35.863	43.205	-6	1.20472
210515_at	3.284	0.393	5.495	0.072358	65.782	80.386	-6	1.22201
40284_at	3.284	0.324	7.651	0.072358	215.153	256.981	-4.5	1.19441
200670_at	3.282	1.077	3.344	0.072455	469.367	564.226	-4.2	1.2021
201125_s_at	3.281	0.746	0.459	0.072503	1489.21	1842.75	1.8	-1.2374
201213_at	3.281	0	19184.4	0.072503	72.286	89.404	-6	1.23681
217351_at	3.278	0.966	24.373	0.072648	103.385	113.821	6.3	-1.10094
203384_s_at	3.276	0.445	0.389	0.072744	76.564	110.805	6.3	-1.44722
203094_at	3.272	-0.02	21584.4	0.072938	315.922	442.404	6.3	-1.40036
203321_s_at	3.27	0.03	3764.37	0.073035	434.305	524.21	-6	1.20701
220102_at	3.27	0.632	0.389	0.073035	37.033	41.87	-6	1.13061
203259_s_at	3.265	0.319	14.834	0.073279	3648.64	3938.45	6.3	-1.07943
211550_at	3.264	0.361	0.89	0.073328	40.762	47.712	-6	1.1705
206705_at	3.26	0.275	1.05	0.073523	37.26	41.035	-6	1.10132
217634_at	3.259	0.313	0.542	0.073572	46.05	55.08	6.3	-1.19609
219731_at	3.258	0.011	13484.4	0.073621	124.589	180.81	-6	1.45125
202291_s_at	3.256	0.696	1.462	0.07372	34.947	40.306	-2.7	1.15335
208950_s_at	3.255	0.149	10964.4	0.073769	1102.81	1355.82	-6	1.22942
210664_s_at	3.254	0.032	0.754	0.073818	1156.8	1348.95	6.3	-1.16611
202564_x_at	3.253	0.509	0.754	0.073867	1406.44	1518	-6	1.07932
212443_at	3.253	0.491	3.344	0.073867	59.034	72.009	6.3	-1.21979
222038_s_at	3.25	0.544	0.754	0.074015	49.714	57.471	3.6	-1.15603
215931_s_at	3.247	0.099	0.237	0.074164	48.917	57.678	4.8	-1.1791
202668_at	3.246	0.458	0.639	0.074213	147.944	185.562	2.4	-1.25427
201800_s_at	3.245	0.2	19904.4	0.074263	834.242	965.019	-6	1.15676
208093_s_at	3.245	0.041	19184.4	0.074263	465.259	592.561	6.3	-1.27362
210220_at	3.244	1.319	1.462	0.074312	518.092	591.864	-5.7	1.14239
222221_x_at	3.237	0.718	0.17	0.074661	152.518	186.945	0.3	-1.22572
205123_s_at	3.236	0.059	18764.4	0.074711	36.436	43.701	-6	1.19939
206232_s_at	3.236	0.623	2.036	0.074711	36.732	46.745	6.3	-1.2726
205132_at	3.235	0.038	4364.37	0.074761	32.163	38.232	6.3	-1.1887
217875_s_at	3.235	1.612	291.836	0.074761	531.826	821.568	0.3	-1.54481
221490_at	3.232	1.224	524.367	0.074911	243.607	297.435	-0.3	1.22096
208351_s_at	3.232	0.045	177.621	0.074911	355.425	416.291	-6	1.17125
206495_s_at	3.231	0.971	2984.37	0.074961	132.525	168.243	-6	1.26952
200869_at	3.229	0.283	0.459	0.075061	26013.4	27489.6	6.3	-1.05675
204988_at	3.229	0.874	0.279	0.075061	2683.65	3300.86	-5.7	1.22999
32069_at	3.228	1.071	5924.37	0.075112	67.926	74.103	6.3	-1.09094
210714_at	3.226	0.115	1664.37	0.075212	34.973	39.38	-6	1.12601
205466_s_at	3.226	0.147	0.389	0.075212	35.003	39.997	2.1	-1.14267
219216_at	3.225	0.256	19184.4	0.075263	149.045	172.398	6.3	-1.15668
206817_x_at	3.225	0.067	14564.4	0.075263	45.396	60.225	-4.8	1.32666
200765_x_at	3.222	-0.001	17684.4	0.075414	2804.23	3155.14	-6	1.12513
201714_at	3.221	1.407	247.319	0.075465	1934.51	2103.99	6.3	-1.08761
217429_at	3.221	0.146	4604.37	0.075465	40.779	46.394	-6	1.13769
208084_at	3.217	0.792	209.592	0.075667	36.05	38.542	-6	1.06913
213770_at	3.216	0.015	1484.37	0.075718	36.91	41.913	-6	1.13555
215039_at	3.215	0.577	464.367	0.075769	33.558	39.234	-6	1.16914
37590_g_at	3.214	0.453	8684.37	0.07582	48.294	57.364	-6	1.18781
202107_s_at	3.213	0.269	584.367	0.07587	1198.72	1347.52	-6	1.12413
41577_at	3.213	0.135	19184.4	0.07587	31.676	37.69	6.3	-1.18986
213644_at	3.213	0.558	404.367	0.07587	120.82	147.022	-4.5	1.21687
202569_s_at	3.21	0.652	12.571	0.076023	148.53	172.618	6.3	-1.16218
202169_s_at	3.207	-0.013	0.33	0.076177	717.266	820.633	6.3	-1.14411
38398_at	3.204	0.458	10.654	0.07633	107.939	117.129	-6	1.08514
205610_at	3.197	-0.051	8324.37	0.07669	36.964	45.318	6.3	-1.226
200824_at	3.197	0.097	11384.4	0.07669	4272.28	4743.35	-6	1.11026
206745_at	3.196	0.63	247.319	0.076742	36.573	40.789	-6	1.11528
211951_at	3.192	0.223	0.279	0.076948	3006.85	3407.16	6.3	-1.13313
215116_s_at	3.191	0.437	19904.4	0.077	539.797	659.259	-6	1.22131
203874_s_at	3.191	0.907	3.344	0.077	1031.93	1160.67	-5.7	1.12476
219058_x_at	3.19	0.717	20.655	0.077052	46.807	51.298	6.3	-1.09595
205253_at	3.189	0.23	5.495	0.077104	149.86	172.416	6.3	-1.15051
203566_s_at	3.189	0.118	8084.37	0.077104	288.544	389.441	-6	1.34968
55872_at	3.187	0.557	10.654	0.077208	176.694	205.809	-2.1	1.16478
215739_s_at	3.182	0.688	0.89	0.077468	52.146	59.71	6.3	-1.14505
208667_s_at	3.182	0.458	10.654	0.077468	1707.51	1828.86	-6	1.07107
200736_s_at	3.18	0.027	14204.4	0.077573	2882.9	3346.97	5.4	-1.16097
207781_s_at	3.177	0.563	0.33	0.07773	37.34	40.646	6.3	-1.08854
212990_at	3.176	0.001	5924.37	0.077782	47.819	56.716	6.3	-1.18606
210415_s_at	3.175	0.48	24.373	0.077835	92.278	118.07	-6	1.2795
222216_s_at	3.175	0.127	14204.4	0.077835	4730.9	5253.09	6.3	-1.11038
218969_at	3.173	0.34	2.402	0.07794	281.164	318.241	6.3	-1.13187
211171_s_at	3.173	0.054	19904.4	0.07794	53.142	71.816	-6	1.3514
216796_s_at	3.173	0.121	1904.37	0.07794	32.383	37.242	-6	1.15005
218440_at	3.173	0.23	9644.37	0.07794	533.525	635.841	-6	1.19177
201666_at	3.171	0.813	1.462	0.078045	6185.71	6643.63	6.3	-1.07403
217813_s_at	3.171	0.157	291.836	0.078045	105.412	125.112	-6	1.18689
211716_x_at	3.17	0.296	7.651	0.078098	399.647	430.742	6.3	-1.07781
205707_at	3.17	0.435	24.373	0.078098	107.933	125.188	6.3	-1.15987
207000_s_at	3.168	0.111	16004.4	0.078203	154.786	196.585	-6	1.27004
213661_at	3.168	0.119	3764.37	0.078203	31.228	39.157	6.3	-1.25391
38521_at	3.165	0.031	8804.37	0.078362	78.929	92.817	1.8	-1.17596
214315_x_at	3.163	-0.008	18764.4	0.078468	505.496	638.31	-6	1.26274
202249_s_at	3.162	0.642	0.639	0.078521	68.748	81.583	-6	1.1867
213175_s_at	3.161	-0.011	0.279	0.078574	11263	12153.2	6.3	-1.07904
203726_s_at	3.158	0.668	0.279	0.078733	213.679	266.408	-6	1.24677
201032_at	3.153	1.973	40.046	0.079	1211.19	1371.68	-0.3	1.13251
214876_s_at	3.151	0.704	0.542	0.079107	221.208	287.665	5.4	-1.30043
210510_s_at	3.15	0.163	2.402	0.07916	352.801	399.697	6.3	-1.13292
215898_at	3.148	0.647	24.373	0.079268	35.38	41.878	-2.4	1.18366
222153_at	3.144	0.516	1.239	0.079483	33.012	36.695	3.6	-1.11157
201970_s_at	3.144	0.014	19184.4	0.079483	2760.03	3056.67	-6	1.10748
212298_at	3.142	0.52	3.344	0.07959	1572.83	1790.21	1.5	-1.13821
205652_s_at	3.14	0.084	17144.4	0.079698	61.074	79.605	-6	1.30342
209272_at	3.134	1.32	0.89	0.080023	302.685	345.466	6.3	-1.14134
204567_s_at	3.134	0.065	3344.37	0.080023	67.196	81.513	-6	1.21306
214955_at	3.133	0.03	7784.37	0.080077	34.142	44.458	3	-1.30215
206429_at	3.132	0.045	0.237	0.080132	531.208	713.359	6.3	-1.3429
218218_at	3.131	0.215	0.279	0.080186	206.628	252.125	6.3	-1.22019
219894_at	3.129	0.114	108.105	0.080295	33.853	39.812	6.3	-1.17603
209261_s_at	3.128	0.122	291.836	0.08035	58.797	69.367	-6	1.17977
201770_at	3.127	0.846	0.754	0.080404	2309.84	2468.54	-6	1.06871
219790_s_at	3.127	0.063	464.367	0.080404	54.863	63.729	6.3	-1.1616
209348_s_at	3.126	0.487	464.367	0.080459	45.904	54.186	-6	1.18042
206549_at	3.126	0.982	0.459	0.080459	4014.64	4794.26	-1.2	1.1942
215747_s_at	3.125	0.104	1904.37	0.080513	187.159	227.355	-6	1.21477
220960_x_at	3.125	0.361	524.367	0.080513	18497.5	19557.1	-6	1.05729
217177_s_at	3.125	0.331	4.657	0.080513	33.827	38.121	5.7	-1.12694
217411_s_at	3.124	0.224	1184.37	0.080568	36.519	43.092	-6	1.17999
209604_s_at	3.123	0.449	2.834	0.080623	53.948	65.202	6.3	-1.20861
222162_s_at	3.123	0.316	2.036	0.080623	31.29	36.745	6.3	-1.17434
210148_at	3.122	0.436	0.89	0.080678	72.551	89.76	6.3	-1.2372
203565_s_at	3.12	0.225	20.655	0.080787	559.2	626.402	6	-1.12018
219580_s_at	3.119	0.744	10.654	0.080842	74.363	88.372	6.3	-1.18839
36019_at	3.118	0.853	10.654	0.080897	127.442	143.991	-6	1.12986
218298_s_at	3.117	0.064	19244.4	0.080952	207.292	269.97	-6	1.30237
216067_at	3.115	0.48	1904.37	0.081063	38.886	47.17	6.3	-1.21303
201694_s_at	3.114	1.227	9644.37	0.081118	46.779	65.391	1.8	-1.39787
219189_at	3.114	0.088	2804.37	0.081118	58.789	70.57	1.8	-1.20039
213364_s_at	3.113	0.059	824.367	0.081173	79.729	99.584	6.3	-1.24903
210511_s_at	3.112	0.988	127.564	0.081228	33.045	37.272	2.1	-1.12792
217738_at	3.111	0.036	7484.37	0.081283	506.696	601.789	-3.3	1.18767
211071_s_at	3.11	0.637	28.76	0.081339	3370.5	3732.84	-0.6	1.10751
201960_s_at	3.11	0.617	1.725	0.081339	646.155	710.733	6.3	-1.09994
216033_s_at	3.109	0.808	1.462	0.081394	34.319	38.15	6.3	-1.11163
210145_at	3.109	0.114	0.279	0.081394	506.097	623.441	6.3	-1.23186
202759_s_at	3.108	0.157	0.279	0.08145	155.956	209.676	2.1	-1.34446
201846_s_at	3.107	0.242	0.89	0.081505	1014.94	1159.62	-6	1.14256
204336_s_at	3.106	0.201	9824.37	0.081561	99.401	126.185	6.3	-1.26945
206510_at	3.104	0.197	0.639	0.081672	37.272	40.716	6.3	-1.0924
60474_at	3.103	0	0.389	0.081727	258.385	298.013	6.3	-1.15337
213047_x_at	3.103	0.004	16004.4	0.081727	5169.79	5818.9	-6	1.12556
201997_s_at	3.102	0.836	0.237	0.081783	279.767	360.023	0.3	-1.28687
216760_at	3.102	0.337	247.319	0.081783	43.739	51.364	6.3	-1.17433
206928_at	3.1	0.039	10364.4	0.081895	59.615	78.102	-3	1.31011
215279_at	3.1	0.217	764.367	0.081895	37.049	46.548	0.9	-1.25639
221684_s_at	3.098	0.105	11924.4	0.082006	43.072	50.836	-3.9	1.18026
205875_s_at	3.097	0.287	0.754	0.082062	155.81	198.085	-6	1.27132
209147_s_at	3.095	0.227	6.484	0.082174	788.934	875.527	-1.8	1.10976
202254_at	3.093	0.989	3.344	0.082286	33.515	39.783	6.3	-1.18702
211578_s_at	3.092	0.804	704.367	0.082343	607.122	662.466	6.3	-1.09116
209982_s_at	3.091	0.52	884.367	0.082399	37.345	42.462	-6	1.13702
208749_x_at	3.091	0.509	108.105	0.082399	1112.35	1197.8	4.8	-1.07682
207266_x_at	3.086	1.492	4484.37	0.08268	542.055	622.269	6.3	-1.14798
200095_x_at	3.086	0.187	1424.37	0.08268	23554.3	24930.8	0.6	-1.05844
200664_s_at	3.085	0.45	77.64	0.082737	890.833	992.497	6.3	-1.11412
218753_at	3.084	0.247	15584.4	0.082793	162.483	203.712	-6	1.25374
208854_s_at	3.083	0.292	0.754	0.08285	901.272	984.904	6.3	-1.09279
212403_at	3.08	0.503	24.373	0.08302	285.149	313.916	-6	1.10088
218725_at	3.079	0.071	177.621	0.083077	77.819	90.933	-3.9	1.16852
212482_at	3.079	0.311	7484.37	0.083077	324.372	406.969	-6	1.25464
218367_x_at	3.078	0.391	2.402	0.083134	197.94	233.43	-6	1.1793
211730_s_at	3.076	0.275	12.571	0.083247	9530.6	10075.1	6.3	-1.05713
209660_at	3.074	0.291	2.834	0.083361	44.507	50.103	6.3	-1.12573
206279_at	3.073	0.515	6944.37	0.083418	33.724	41.167	-1.2	1.2207
204606_at	3.073	0.594	404.367	0.083418	33.83	44	-6	1.30062
212767_at	3.072	0.723	20.655	0.083475	421.239	474.929	6.3	-1.12746
218633_x_at	3.071	0.012	5804.37	0.083533	896.6	1020.33	-1.8	1.138
203057_s_at	3.071	1.132	150.526	0.083533	274.681	301.436	6.3	-1.0974
217660_at	3.07	0.317	177.621	0.08359	39.466	46.256	6.3	-1.17205
200000_s_at	3.07	0.224	20.655	0.08359	3050.31	3394.62	6.3	-1.11288
202087_s_at	3.068	0.221	2.036	0.083704	1485.7	1647.3	6.3	-1.10877
212814_at	3.068	0.528	6.484	0.083704	165.645	183.502	-5.4	1.1078
206862_at	3.065	1.438	0.201	0.083876	58.069	72.468	-6	1.24796
210136_at	3.06	0.057	0.459	0.084164	244.963	363.39	1.5	-1.48345
211979_at	3.06	1.045	6164.37	0.084164	268.926	301.71	-6	1.12191
215611_at	3.06	0.027	1904.37	0.084164	33.19	39.471	6.3	-1.18924
218237_s_at	3.055	0.075	0.542	0.084453	3511.49	3944.99	6.3	-1.12345
209494_s_at	3.052	0.544	20.655	0.084627	44.542	52.39	-6	1.17619
204099_at	3.05	0.292	2.402	0.084744	78.729	97.121	-6	1.23361
210648_x_at	3.048	0.865	0.389	0.08486	7944.69	8392.25	-5.1	1.05633
201645_at	3.048	0.248	2.036	0.08486	37.478	43.421	6.3	-1.15857
203307_at	3.043	0.162	5564.37	0.085152	69.759	88.352	-6	1.26653
201337_s_at	3.042	0.147	0.89	0.08521	1753.26	1976.06	6.3	-1.12708
204472_at	3.039	0.837	5.495	0.085386	257.003	292.741	6	-1.13906
210685_s_at	3.037	0.215	24.373	0.085504	134.598	153.22	-6	1.13835
212309_at	3.037	0.071	0.33	0.085504	359.575	430.51	6.3	-1.19727
203620_s_at	3.035	0.051	6104.37	0.085621	79.222	103.832	-6	1.31065
204656_at	3.033	1.112	2.036	0.085739	60.575	91.235	0.6	-1.50615
212669_at	3.032	0.095	11324.4	0.085798	123.07	157.126	-6	1.27672
205155_s_at	3.031	0.289	584.367	0.085857	34.324	38.874	3.3	-1.13256
203006_at	3.031	0.01	1184.37	0.085857	440.913	512.424	-6	1.16219
203278_s_at	3.026	0.155	6104.37	0.086153	388.762	468.035	-6	1.20391
219617_at	3.026	0.107	1964.37	0.086153	82.008	100.338	-6	1.22351
210138_at	3.026	0.239	0.279	0.086153	391.428	505.626	6.3	-1.29175
204405_x_at	3.026	0.128	12944.4	0.086153	3471.26	4019.18	-6	1.15785
209172_s_at	3.025	0.537	55.76	0.086213	189.077	207.377	-6	1.09679
215278_at	3.021	0.06	21824.4	0.086451	39.557	49.58	-6	1.25338
214491_at	3.02	0.64	1.239	0.08651	36.395	44.396	-6	1.21984
211876_x_at	3.019	0.036	8984.37	0.08657	31.376	37.936	2.4	-1.20908
203966_s_at	3.018	0.876	14204.4	0.08663	1265.17	1462.95	-5.7	1.15633
205650_s_at	3.016	0.986	0.237	0.086749	1797.28	2485.6	-6	1.38298
208578_at	3.015	0.345	20.655	0.086809	37.973	41.991	-6	1.10581
213924_at	3.015	0.454	2324.37	0.086809	62.964	78.041	-0.9	1.23945
209233_at	3.015	0.437	3.946	0.086809	3329.36	3660.04	6.3	-1.09932
208178_x_at	3.013	0.426	2.402	0.086929	120.512	138.869	6.3	-1.15233
212335_at	3.013	0.05	20684.4	0.086929	844.597	1121.09	-6	1.32736
212634_at	3.012	0.803	0.33	0.086989	201.449	242.79	-6	1.20522
214432_at	3.011	0.561	10.654	0.087049	44.094	48.538	-6	1.10078
211030_s_at	3.01	0.002	20684.4	0.087109	39.816	47.174	6.3	-1.1848
207686_s_at	3.008	0.124	0.542	0.087229	202.11	268.061	6.3	-1.32631
216495_x_at	3.007	0.2	2744.37	0.08729	34.39	41.853	0.9	-1.21701
207713_s_at	3.006	0.091	5.495	0.08735	200.109	227.102	-5.1	1.13489
204186_s_at	3.005	0.036	0.542	0.08741	779.771	929.48	5.4	-1.19199
218490_s_at	3.004	0.526	15164.4	0.087471	232.187	305.421	-3.6	1.31541
210779_x_at	3.003	0.685	2.834	0.087531	718.83	808.947	6.3	-1.12537
205383_s_at	3.003	0.097	18164.4	0.087531	289.705	354.488	6.3	-1.22362
202712_s_at	3	0.194	2.402	0.087713	169.513	212.572	-6	1.25402
213772_s_at	2.999	0.148	77.64	0.087774	161.394	185.967	6.3	-1.15225
216484_x_at	2.999	1.551	0.542	0.087774	1415	1530.37	-5.7	1.08153
213933_at	2.999	0.123	108.105	0.087774	32.309	35.974	-4.8	1.11344
208690_s_at	2.998	-0.096	18764.4	0.087834	2290.95	2751.86	6.3	-1.20119
220912_at	2.996	0.154	77.64	0.087956	38.291	42.669	6.3	-1.11433
208098_at	2.996	0.086	944.367	0.087956	32.267	37.829	6.3	-1.17237
201124_at	2.993	0.517	0.33	0.088139	102.436	143.518	1.5	-1.40105
201841_s_at	2.993	0.228	47.254	0.088139	13015.4	13620.7	4.5	-1.0465
219412_at	2.992	-0.012	0.33	0.0882	32.959	40.765	6.3	-1.23684
200875_s_at	2.992	0.372	17.504	0.0882	6580.11	7221.21	6.3	-1.09743
214788_x_at	2.992	0.543	127.564	0.0882	38.607	44.557	-6	1.15412
205302_at	2.991	0.136	0.542	0.088261	957.327	1362.57	1.2	-1.42331
213819_s_at	2.989	0.123	2984.37	0.088383	57.063	70.579	6.3	-1.23686
208398_s_at	2.988	1.035	3.344	0.088444	804.479	931.187	0.6	-1.1575
209162_s_at	2.987	0.326	16604.4	0.088505	1018.51	1166.36	6.3	-1.14517
200674_s_at	2.987	0.199	1.05	0.088505	37733.1	38264.8	-6	1.01409
210168_at	2.987	0.398	177.621	0.088505	36.008	41.374	6.3	-1.14902
207988_s_at	2.984	0.19	2.036	0.088689	3256.94	3547.3	6.3	-1.08915
216129_at	2.983	0.766	13124.4	0.088751	47.052	61.047	-4.8	1.29744
208016_s_at	2.982	0.259	3.344	0.088812	73.508	94.674	2.4	-1.28794
202953_at	2.98	0.256	1124.37	0.088936	35.651	40.452	-6	1.13467
202570_s_at	2.979	0.358	28.76	0.088997	145.138	182.505	6.3	-1.25746
212600_s_at	2.979	0.273	33.937	0.088997	6838.05	7108.35	-6	1.03953
219266_at	2.978	0.836	10.654	0.089059	45.222	50.142	-5.7	1.1088
32209_at	2.975	0.774	6.484	0.089245	279.865	312.687	6.3	-1.11728
204116_at	2.975	0.233	2.834	0.089245	44.844	51.295	6.3	-1.14385
203235_at	2.975	-0.006	12524.4	0.089245	115.836	145.288	-3.9	1.25426
209748_at	2.974	0.148	65.796	0.089307	330.127	361.439	-6	1.09485
203211_s_at	2.973	0.122	404.367	0.089369	648.057	726.792	6.3	-1.12149
203919_at	2.971	0.282	1.239	0.089493	199.762	234.911	5.1	-1.17595
207181_s_at	2.97	1.76	944.367	0.089555	313.473	418.699	-0.3	1.33568
206994_at	2.97	0.075	0.639	0.089555	47.295	58.513	-6	1.23719
219630_at	2.969	0.094	1244.37	0.089617	45.157	55.64	6.3	-1.23215
209593_s_at	2.968	0.515	4.657	0.089679	462.41	497.728	6.3	-1.07638
207722_s_at	2.967	-0.015	6284.37	0.089742	76.011	86.169	-6	1.13364
214235_at	2.966	0.153	404.367	0.089804	68.884	93.335	6.3	-1.35496
201493_s_at	2.966	1.32	8804.37	0.089804	1168.38	1334.01	-2.1	1.14176
214135_at	2.966	0.367	9.029	0.089804	37.723	42.038	-6	1.11439
221047_s_at	2.965	0.085	584.367	0.089866	40.834	49.077	-6	1.20187
218471_s_at	2.962	0.017	18764.4	0.090054	198.704	266.968	-6	1.34355
211781_x_at	2.962	0.525	10964.4	0.090054	31.22	37.205	6.3	-1.1917
212116_at	2.961	0.142	0.33	0.090116	531.827	604.314	3	-1.1363
203877_at	2.959	0.433	1724.37	0.090242	35.218	40.653	-6	1.15432
203457_at	2.957	0.154	344.367	0.090367	49.816	55.565	6.3	-1.1154
209694_at	2.956	1.015	0.17	0.09043	1218.59	1346.93	0.3	-1.10531
209653_at	2.956	0.394	0.89	0.09043	362.563	401.612	6.3	-1.1077
201107_s_at	2.953	-0.006	19244.4	0.090619	39.912	51.588	-6	1.29254
213290_at	2.953	0.284	28.76	0.090619	50.039	58.129	6.3	-1.16167
202910_s_at	2.952	0.305	4724.37	0.090682	423.424	494.381	1.2	-1.16758
211182_x_at	2.952	0.404	20024.4	0.090682	36.256	44.735	-6	1.23386
210101_x_at	2.951	0.749	2.402	0.090745	1096.4	1202.65	-6	1.09691
207012_at	2.951	0.15	5924.37	0.090745	33.598	41.161	-1.8	1.2251
212521_s_at	2.95	1.264	1664.37	0.090809	818.205	997.739	0.3	-1.21942
220303_at	2.949	0.551	8984.37	0.090872	37.477	45.432	-0.9	1.21226
200814_at	2.946	0.666	8804.37	0.091062	4363.64	4688.32	-6	1.07441
221985_at	2.945	0.544	2.834	0.091125	112.267	149.056	-6	1.32769
218361_at	2.945	1.072	0.389	0.091125	728.107	863.561	-0.9	1.18604
221731_x_at	2.944	0.561	0.459	0.091189	123.137	150.951	6	-1.22588
209973_at	2.943	0.169	19904.4	0.091252	61.644	85.211	-6	1.38231
201409_s_at	2.942	0.148	20684.4	0.091316	1379.02	1684.67	-6	1.22164
203710_at	2.941	0.404	1.462	0.09138	65.193	82.534	6.3	-1.26599
208918_s_at	2.94	0.211	9284.37	0.091443	268.495	328.225	-1.2	1.22246
206056_x_at	2.939	0.017	13124.4	0.091507	36.681	53.503	6.3	-1.4586
208539_x_at	2.937	0.676	1.05	0.091635	33.234	39.045	-6	1.17485
212316_at	2.937	-0.023	13304.4	0.091635	192.492	262.546	-5.7	1.36393
218330_s_at	2.934	0.892	1.05	0.091827	107.212	129.722	6.3	-1.20996
217965_s_at	2.933	0.35	150.526	0.091891	530.218	581.599	6.3	-1.09691
217793_at	2.932	0.237	4424.37	0.091955	43.864	54.532	3	-1.24321
218912_at	2.929	-0.02	13124.4	0.092148	378.579	444.882	-4.2	1.17514
215720_s_at	2.928	0.33	0.459	0.092212	45.965	55.816	6.3	-1.21432
221146_at	2.927	0.365	24.373	0.092277	35.157	40.332	6.3	-1.1472
214341_at	2.925	0.546	5144.37	0.092406	38.807	50.763	-0.6	1.30809
210886_x_at	2.922	0.119	0.754	0.0926	207.948	236.956	-6	1.1395
204824_at	2.921	0.726	209.592	0.092664	195.86	229.755	2.7	-1.17306
218404_at	2.921	1.012	1.05	0.092664	230.775	267.122	6.3	-1.1575
218500_at	2.92	0.014	0.17	0.092729	143.989	165.435	3.9	-1.14894
201826_s_at	2.92	0.555	65.796	0.092729	110.442	123.206	-1.5	1.11557
203505_at	2.92	1.349	4484.37	0.092729	173.712	242.326	-0.3	1.39499
200753_x_at	2.919	0.394	0.542	0.092794	1813.05	1970.9	6.3	-1.08706
222138_s_at	2.918	0.226	5444.37	0.092859	775.585	960.575	-0.6	1.23852
219076_s_at	2.917	0.255	0.89	0.092924	565.227	632.919	-6	1.11976
222194_at	2.917	0.734	584.367	0.092924	36.232	41.711	-6	1.15122
221691_x_at	2.916	0.07	19904.4	0.092989	19082.1	20246.1	-6	1.061
214014_at	2.916	0.834	9.029	0.092989	43.564	52.99	6.3	-1.21637
201580_s_at	2.916	1.351	17.504	0.092989	745.717	802.673	-0.6	1.07638
218932_at	2.915	0.141	0.201	0.093054	443.268	542.81	3	-1.22456
219173_at	2.914	0.055	209.592	0.093119	60.923	70.155	6.3	-1.15154
209706_at	2.914	0.716	19724.4	0.093119	56.775	80.887	6.3	-1.42469
220196_at	2.914	0.713	177.621	0.093119	35.49	38.316	6	-1.07963
218735_s_at	2.913	0.714	47.254	0.093184	193.718	218.45	-6	1.12767
219834_at	2.913	-0.03	19904.4	0.093184	32.099	43.04	-6	1.34085
206437_at	2.912	0.174	6284.37	0.09325	54.403	62.655	-6	1.15168
207115_x_at	2.911	0.297	464.367	0.093315	39.436	46.228	4.8	-1.17223
200047_s_at	2.911	0.156	65.796	0.093315	2298.54	2510.2	-6	1.09208
209373_at	2.911	0.777	0.754	0.093315	4553.54	5246.14	6.3	-1.1521
201462_at	2.91	0.088	0.639	0.09338	812.261	944.115	4.8	-1.16233
212891_s_at	2.91	0.271	55.76	0.09338	845.819	903.154	6.3	-1.06779
215064_at	2.91	0.166	0.639	0.09338	32.898	39.073	-6	1.1877
208011_at	2.909	0.01	12344.4	0.093446	28.252	39.533	4.2	-1.3993
218561_s_at	2.908	0.07	13724.4	0.093511	1003.3	1171.08	3.9	-1.16722
215548_s_at	2.908	0.098	2.402	0.093511	1152.99	1236.69	-6	1.07259
209755_at	2.906	-0.02	18044.4	0.093642	66.002	88.208	-6	1.33644
218139_s_at	2.906	0.537	2.402	0.093642	698.987	794.029	6.3	-1.13597
220323_at	2.906	0.339	33.937	0.093642	45.012	51.826	-5.7	1.15138
204234_s_at	2.902	0.203	404.367	0.093905	429.576	518.008	6.3	-1.20586
218253_s_at	2.902	0.281	1544.37	0.093905	1559.9	1735.86	-6	1.1128
222382_x_at	2.902	0.056	704.367	0.093905	160.685	186.33	-6	1.1596
221745_at	2.901	0.438	55.76	0.093971	337.557	384.048	-6	1.13773
204571_x_at	2.901	0.534	0.279	0.093971	4402.27	4853.77	-6	1.10256
222130_s_at	2.898	-0.018	0.17	0.094169	331.762	398.017	2.4	-1.19971
222364_at	2.897	0.604	77.64	0.094235	36.082	40.644	6.3	-1.12643
220295_x_at	2.897	0.283	0.89	0.094235	308.268	358.431	6.3	-1.16273
213877_x_at	2.896	0.615	9.029	0.094301	199.91	232.515	-6	1.1631
211651_s_at	2.896	1.252	14.834	0.094301	1368.03	1478.43	5.7	-1.0807
205181_at	2.895	0.748	65.796	0.094367	55.633	65.477	3.6	-1.17695
220382_s_at	2.895	0.791	1724.37	0.094367	36.399	42.442	-6	1.16602
211282_x_at	2.894	0.618	1784.37	0.094434	39.027	45.663	0.6	-1.17004
207038_at	2.893	0.06	8084.37	0.0945	38.878	47.504	-1.8	1.22187
212261_at	2.89	0.455	524.367	0.094699	288.254	354.27	-2.4	1.22902
208896_at	2.889	0.677	1.462	0.094766	472.345	529.851	6.3	-1.12175
218964_at	2.888	0.826	11684.4	0.094832	61.751	79.219	-6	1.28288
206093_x_at	2.887	0.286	0.754	0.094899	36.234	43.659	-6	1.20492
218552_at	2.887	0.261	704.367	0.094899	145.52	161.871	6.3	-1.11236
211543_s_at	2.886	0.268	524.367	0.094966	96.628	111.993	-3.6	1.15901
204238_s_at	2.885	0.068	0.639	0.095032	615.073	687.242	6.3	-1.11733
216365_x_at	2.884	0.033	1424.37	0.095099	31.011	35.89	-6	1.15733
201466_s_at	2.882	0.735	20.655	0.095233	34.37	38.677	-6	1.12531
212617_at	2.882	0.272	0.89	0.095233	41.707	50.678	6.3	-1.2151
220180_at	2.88	0.002	9284.37	0.095367	64.561	79.213	-6	1.22695
210355_at	2.879	0.988	2984.37	0.095434	60.656	69.873	-6	1.15196
210064_s_at	2.879	0.087	0.237	0.095434	6294.24	6836.51	6.3	-1.08615
200061_s_at	2.879	0.269	0.542	0.095434	37091.5	37277.6	-6	1.00502
204957_at	2.876	0.824	0.279	0.095636	816.45	905.441	6.3	-1.109
211787_s_at	2.875	0.012	0.33	0.095703	17480.1	18624.2	6.3	-1.06545
200811_at	2.873	0.176	19184.4	0.095838	882.184	1101.44	6.3	-1.24854
220580_at	2.873	0.027	0.89	0.095838	38.692	46.02	6.3	-1.18939
209716_at	2.869	0.824	20.655	0.096108	86.111	100.165	6.3	-1.16321
220306_at	2.868	0.903	247.319	0.096176	37.48	41.935	-6	1.11886
218492_s_at	2.866	0.032	4784.37	0.096311	136.189	157.049	-6	1.15317
221547_at	2.866	0.026	0.89	0.096311	787.175	951.173	6.3	-1.20834
214943_s_at	2.863	0.213	584.367	0.096515	155.052	178.872	6.3	-1.15363
59437_at	2.863	0.248	1664.37	0.096515	116.578	132.232	6.3	-1.13428
201596_x_at	2.862	0.762	9.029	0.096583	42263.3	42475.7	-6	1.00503
206125_s_at	2.862	0.155	11924.4	0.096583	42.805	54.406	6.3	-1.27102
218245_at	2.86	1.694	5.495	0.09672	1462.14	1844.68	-0.3	1.26163
208128_x_at	2.86	0.486	5384.37	0.09672	41.396	51.768	-6	1.25056
209714_s_at	2.859	0.271	77.64	0.096788	5543.81	5859.2	6.3	-1.05689
215574_at	2.858	-0.025	17684.4	0.096856	35.514	41.505	-6	1.16869
204266_s_at	2.857	0.156	19904.4	0.096924	320.791	394.239	-6	1.22896
217107_at	2.855	0.012	7784.37	0.097061	37.823	44.726	-2.1	1.18251
212973_at	2.855	-0.001	19184.4	0.097061	137.518	198.529	-4.8	1.44366
203310_at	2.855	0.35	7.651	0.097061	424.426	470.615	-6	1.10883
217850_at	2.852	0.044	1.462	0.097267	1818.33	2041.53	6.3	-1.12275
207432_at	2.852	0.245	10364.4	0.097267	39.484	46.962	-6	1.18939
205567_at	2.852	0.365	7.651	0.097267	34.868	41.377	6.3	-1.18668
216682_s_at	2.851	0.54	65.796	0.097336	40.977	48.323	-6	1.17927
218517_at	2.851	0.377	0.389	0.097336	546.731	668.095	-5.7	1.22198
202678_at	2.851	0.761	10.654	0.097336	3985.57	4182.9	6.3	-1.04951
213679_at	2.851	1.014	1.462	0.097336	50.344	57.921	6.3	-1.1505
214984_at	2.85	0.273	6.484	0.097405	31.703	35.347	6.3	-1.11494
207468_s_at	2.849	1.079	24.373	0.097473	36.591	40.807	6.3	-1.11522
209945_s_at	2.849	0.361	209.592	0.097473	531.964	603.201	6.3	-1.13391
219991_at	2.847	0.389	3.344	0.097611	32.66	39.093	6.3	-1.19697
215982_s_at	2.846	0.686	40.046	0.09768	284.888	324.193	-1.2	1.13797
336_at	2.845	0.457	1.239	0.097749	36.615	39.735	-5.4	1.08521
214595_at	2.844	0.065	1664.37	0.097818	52.207	61.428	-6	1.17662
220127_s_at	2.843	0.183	91.615	0.097887	187.889	214.511	6.3	-1.14169
221712_s_at	2.843	0.053	1.462	0.097887	663.822	738.023	6	-1.11178
206307_s_at	2.842	0.341	65.796	0.097957	167.53	189.614	-6	1.13182
203810_at	2.839	0.386	0.754	0.098165	232.607	383.842	-1.5	1.65017
221873_at	2.836	0.385	0.89	0.098373	107.868	130.713	6.3	-1.21179
203607_at	2.836	0.294	464.367	0.098373	44.809	51.954	6.3	-1.15945
214404_x_at	2.835	-0.016	12524.4	0.098443	106.303	141.953	6	-1.33536
213404_s_at	2.835	0.349	9.029	0.098443	881.647	999.334	-6	1.13349
219502_at	2.832	0.089	0.33	0.098652	467.562	524.383	1.5	-1.12153
213846_at	2.831	0.312	704.367	0.098722	1963.09	2129.38	6.3	-1.08471
205942_s_at	2.831	0.976	209.592	0.098722	394.329	467.743	-6	1.18617
206411_s_at	2.83	0.844	24.373	0.098792	36.245	42.011	6.3	-1.15908
217746_s_at	2.828	0.802	4.657	0.098932	4964.78	5472.62	-3.3	1.10229
211870_s_at	2.828	0.254	7.651	0.098932	41.889	48.936	6.3	-1.16823
214037_s_at	2.828	0.413	2.036	0.098932	58.919	75.332	-6	1.27857
217421_at	2.827	0.658	0.89	0.099002	37.594	42.417	2.4	-1.12829
208724_s_at	2.827	0.364	209.592	0.099002	8513.28	8996.48	-6	1.05676
216749_at	2.826	0.379	0.279	0.099072	34.508	40.583	-6	1.17605
221693_s_at	2.826	0.112	65.796	0.099072	568.497	623.101	6.3	-1.09605
208212_s_at	2.824	0.529	5.495	0.099213	38.283	44.332	6.3	-1.15801
205168_at	2.823	0.208	17144.4	0.099283	42.952	53.806	-6	1.2527
211568_at	2.822	0.102	77.64	0.099354	36.898	40.095	-6	1.08664
210635_s_at	2.822	0.274	177.621	0.099354	156.797	177.225	-6	1.13028
219886_at	2.819	0.119	4424.37	0.099565	69.245	83.944	6.3	-1.21228
202814_s_at	2.817	0.503	0.89	0.099707	2833.38	3098.39	6.3	-1.09353
203899_s_at	2.816	0.244	404.367	0.099778	129.62	150.909	-6	1.16424
200860_s_at	2.815	0.264	0.754	0.099848	2523.17	2804.99	-6	1.11169
212823_s_at	2.815	0.71	8804.37	0.099848	78.175	102.31	1.8	-1.30873
212333_at	2.814	0.232	19184.4	0.099919	2402.53	2576.19	-6	1.07228
209849_s_at	2.814	0.097	28.76	0.099919	691.357	763.107	-6	1.10378
218757_s_at	2.814	0.219	17.504	0.099919	505.917	577.815	-6	1.14211
204662_at	2.813	0.629	3704.37	0.09999	97.875	121.174	6.3	-1.23805
218708_at	2.813	0.184	0.17	0.09999	1534.33	1882.92	6.3	-1.2272
208038_at	2.813	0.408	1484.37	0.09999	38.25	44.779	-2.7	1.17069
211108_s_at	2.813	0.013	5804.37	0.09999	39.313	49.994	-6	1.27169
206107_at	2.811	0.645	1064.37	0.10013	38.445	42.78	-6	1.11276
46323_at	2.811	0.233	0.279	0.10013	319.953	356.453	6.3	-1.11408
218062_x_at	2.81	1.269	0.201	0.1002	341.227	406.991	-6	1.19273
202387_at	2.804	0.902	9.029	0.10063	1237.49	1356.99	-6	1.09657
208837_at	2.804	0.733	1.239	0.10063	921.028	981.864	5.1	-1.06605
200783_s_at	2.803	0.36	0.89	0.1007	686.672	733.575	-6	1.0683
203072_at	2.803	0.048	0.89	0.1007	554.76	629.94	6.3	-1.13552
219073_s_at	2.802	0.301	19904.4	0.10077	470.213	575.905	-6	1.22477
212231_at	2.798	0.111	9644.37	0.10106	1177.81	1338.6	-6	1.13652
214117_s_at	2.797	0.699	14.834	0.10113	139.113	164.783	-6	1.18453
204197_s_at	2.797	0.225	644.367	0.10113	106.498	129.213	-6	1.21329
204321_at	2.795	0.064	584.367	0.10128	83.727	98.362	-6	1.17479
208297_s_at	2.795	0.644	55.76	0.10128	40.851	45.808	6.3	-1.12134
204892_x_at	2.795	0.362	0.459	0.10128	38877.2	38987.8	-6	1.00284
204741_at	2.795	0.219	5084.37	0.10128	71.927	98.289	0.9	-1.36651
210484_s_at	2.794	0.504	404.367	0.10135	42.36	48.966	6.3	-1.15595
218132_s_at	2.794	0.07	2.402	0.10135	1171.2	1257.02	-6	1.07328
215914_at	2.794	1.419	524.367	0.10135	36.397	40.476	-3	1.11207
222150_s_at	2.792	0.11	20.655	0.10149	55.069	63.096	6.3	-1.14576
215711_s_at	2.79	1.159	0.201	0.10164	228.038	271.856	-6	1.19215
213713_s_at	2.79	0.064	6284.37	0.10164	56.164	66.574	-6	1.18535
203523_at	2.79	0.593	464.367	0.10164	43.826	54.316	-5.7	1.23936
214208_at	2.79	0.069	17684.4	0.10164	40.806	51.266	-6	1.25633
218544_s_at	2.789	0.022	0.17	0.10171	297.627	374.034	6.3	-1.25672
216439_at	2.788	0.045	644.367	0.10178	44.574	49.79	-4.8	1.11702
212145_at	2.788	0.089	6764.37	0.10178	1559.09	1709.11	-6	1.09622
209252_at	2.787	0.084	77.64	0.10186	507.11	550.695	-6	1.08595
209356_x_at	2.786	0.048	9.029	0.10193	44.556	50.625	6.3	-1.13621
209699_x_at	2.786	0.593	177.621	0.10193	37062.8	37659.2	-0.9	1.01609
215458_s_at	2.786	0.852	5.495	0.10193	114.973	129.833	6.3	-1.12925
218252_at	2.785	0.675	0.389	0.102	1366.92	1533.19	-5.4	1.12164
217994_x_at	2.785	0.494	704.367	0.102	378.705	415.924	-6	1.09828
206329_at	2.784	0.131	65.796	0.10207	38.995	47.658	6.3	-1.22216
215965_at	2.783	0.081	6764.37	0.10215	35.237	40.403	-6	1.14661
206118_at	2.783	0.459	10.654	0.10215	230.234	270.154	-6	1.17339
221069_s_at	2.783	0.215	6104.37	0.10215	520.752	613.341	0.9	-1.1778
211302_s_at	2.782	0.328	4.657	0.10222	239.636	316.262	6.3	-1.31976
204250_s_at	2.782	0.212	344.367	0.10222	40.651	47.611	-6	1.17121
201183_s_at	2.78	0.76	177.621	0.10237	492.876	546.293	-6	1.10838
213009_s_at	2.78	0.635	17.504	0.10237	724.944	824.654	-6	1.13754
212216_at	2.779	0.012	11384.4	0.10244	916.066	1059.63	-4.5	1.15672
54970_at	2.779	0.288	6.484	0.10244	583.419	669.791	-6	1.14804
205897_at	2.778	0.827	1664.37	0.10251	40.575	45.05	-1.8	1.11029
207159_x_at	2.778	0.106	10244.4	0.10251	55.76	66.202	-6	1.18727
210170_at	2.777	0.538	1.05	0.10259	33.427	37.568	6.3	-1.12388
206302_s_at	2.775	0.391	9.029	0.10273	611.194	669.892	2.7	-1.09604
221808_at	2.773	1.356	4.657	0.10288	1696.6	1945.61	-1.8	1.14676
203801_at	2.772	0.507	28.76	0.10295	49.457	57.496	-6	1.16255
204108_at	2.772	0.283	0.754	0.10295	117.575	141.665	6.3	-1.20489
213996_at	2.772	0.173	291.836	0.10295	36.348	41.755	6.3	-1.14876
221151_at	2.772	0.767	7.651	0.10295	42.709	47.474	-6	1.11157
217180_at	2.77	0.202	1664.37	0.1031	36.033	42.523	-6	1.18011
214436_at	2.767	0.304	1.239	0.10332	152.43	191.731	-6	1.25783
209039_x_at	2.767	1.747	1904.37	0.10332	150.122	198.558	6.3	-1.32264
216137_s_at	2.765	0.678	55.76	0.10347	39.243	44.49	-6	1.13371
204029_at	2.764	0.285	40.046	0.10354	82.659	101.26	-6	1.22503
214227_at	2.762	0.229	9.029	0.10369	36.939	41.879	6.3	-1.13373
57082_at	2.762	0.068	9764.37	0.10369	160.692	192.579	-1.5	1.19844
213008_at	2.762	0.014	0.89	0.10369	1234.17	1387.13	6.3	-1.12394
205258_at	2.762	0.564	3.344	0.10369	1036.66	1172.56	-6	1.1311
214296_x_at	2.76	0.097	33.937	0.10384	58.729	70.595	5.7	-1.20205
219014_at	2.76	0.323	177.621	0.10384	81.982	95.825	6.3	-1.16885
201051_at	2.759	0.022	0.754	0.10391	3110.59	3500.05	6.3	-1.12521
215180_at	2.758	0.067	13484.4	0.10399	43.515	55.163	-6	1.26768
204313_s_at	2.758	0.102	1784.37	0.10399	356.137	410.866	-6	1.15367
208659_at	2.757	0.311	3.344	0.10406	6763.82	7310.33	6.3	-1.0808
213424_at	2.753	0.36	17.504	0.10436	60.771	68.79	-6	1.13195
212245_at	2.753	0.011	0.89	0.10436	1068.07	1208.25	6.3	-1.13124
213112_s_at	2.753	0.44	10064.4	0.10436	314.993	396.005	-6	1.25719
216831_s_at	2.753	0.092	20384.4	0.10436	34.044	43.662	-6	1.28252
207023_x_at	2.749	0.629	20.655	0.10466	2448.21	2627.81	6.3	-1.07336
222301_at	2.747	0.39	9.029	0.10481	38.938	44.41	-3	1.14053
208979_at	2.747	0.255	47.254	0.10481	764.998	857.706	-6	1.12119
216382_s_at	2.745	0.162	1304.37	0.10496	34.952	42.147	-0.6	1.20585
220975_s_at	2.742	0.284	17.504	0.10519	89.51	102.93	-6	1.14993
213024_at	2.741	0.52	12.571	0.10526	130.327	151.849	6.3	-1.16514
215084_s_at	2.741	0.347	7.651	0.10526	216.178	242.001	-6	1.11945
203911_at	2.741	0.041	0.279	0.10526	272.001	339.678	3	-1.24881
205404_at	2.741	0.135	0.459	0.10526	36.075	41.935	-6	1.16244
217219_at	2.738	0.645	3.344	0.10549	37.978	43.014	-6	1.1326
210740_s_at	2.737	0.359	0.754	0.10557	669.507	755.351	-6	1.12822
205037_at	2.737	0.27	7.651	0.10557	389.047	454.628	6.3	-1.16857
201919_at	2.737	0.419	28.76	0.10557	861.94	937.658	-6	1.08785
212978_at	2.737	-0.001	19424.4	0.10557	212.811	278.495	-6	1.30865
214786_at	2.737	0.177	0.639	0.10557	41.215	45.153	6.3	-1.09555
220122_at	2.734	0.027	19184.4	0.10579	41.33	50.605	-6	1.22441
212342_at	2.733	1.041	0.459	0.10587	94.244	103.556	6.3	-1.09881
35254_at	2.733	0.558	0.33	0.10587	192.516	238.147	-6	1.23702
207131_x_at	2.732	0.003	18764.4	0.10595	466.915	568.044	-6	1.21659
203156_at	2.732	0.003	0.389	0.10595	457.011	574.43	6.3	-1.25693
219096_at	2.732	0.719	2.036	0.10595	185.384	211.203	6.3	-1.13927
213251_at	2.731	0.384	404.367	0.10602	555.464	602.214	1.2	-1.08416
209505_at	2.73	0.461	55.76	0.1061	152.806	173.217	-6	1.13357
205541_s_at	2.73	0.021	0.279	0.1061	95.128	129.225	6.3	-1.35843
201489_at	2.729	0.111	4.657	0.10617	2084.38	2254.57	6.3	-1.08165
221848_at	2.729	1.147	5.495	0.10617	174.8	197.333	5.1	-1.12891
214924_s_at	2.727	-0.016	19184.4	0.10633	283.951	348.468	6.3	-1.22721
206635_at	2.727	0.362	1184.37	0.10633	45.67	55.511	0.6	-1.21548
212326_at	2.727	0.316	20.655	0.10633	54.856	67.48	1.5	-1.23013
208965_s_at	2.726	0.151	344.367	0.1064	36.858	44.721	6	-1.21333
220391_at	2.726	0.721	1964.37	0.1064	40.712	46.03	-6	1.13062
217852_s_at	2.726	0.075	19244.4	0.1064	3131.13	3423.75	-6	1.09346
217856_at	2.724	0.099	2144.37	0.10656	337.767	402.021	-3.6	1.19023
214651_s_at	2.724	0.01	2.834	0.10656	39.317	48.875	6.3	-1.2431
212452_x_at	2.723	0.075	18764.4	0.10663	105.73	160.298	-6	1.51611
210046_s_at	2.723	0.405	0.89	0.10663	456.034	507.012	-6	1.11179
209328_x_at	2.722	0	13304.4	0.10671	86.64	107.481	6.3	-1.24055
205335_s_at	2.722	0.72	4.657	0.10671	3201.96	3438.2	6.3	-1.07378
201607_at	2.722	1.904	1784.37	0.10671	864.749	964.961	0.3	-1.11589
213072_at	2.72	0.479	884.367	0.10686	67.42	81.516	6	-1.20908
220407_s_at	2.72	0.44	0.639	0.10686	42.482	55.607	5.4	-1.30895
201482_at	2.716	0.087	17144.4	0.10717	218.099	298.37	-6	1.36805
202830_s_at	2.716	0.577	40.046	0.10717	161.83	180.534	-6	1.11558
216888_at	2.715	0.019	12524.4	0.10725	49.859	58.634	-5.7	1.176
212425_at	2.715	0.075	644.367	0.10725	41.277	46.346	-6	1.1228
210431_at	2.715	0.362	2564.37	0.10725	33.854	38.515	5.7	-1.13768
203898_at	2.713	0.07	464.367	0.1074	125.038	148.202	-6	1.18526
212355_at	2.712	0.387	1.05	0.10748	301.781	347.766	-6	1.15238
215066_at	2.71	0.072	9284.37	0.10764	34.541	47.515	1.8	-1.37561
212658_at	2.71	0.416	2.036	0.10764	817.196	921.281	-6	1.12737
52078_at	2.709	0.128	19904.4	0.10771	288.642	359.791	6.3	-1.2465
212289_at	2.708	0.178	2564.37	0.10779	78.112	90.566	-1.5	1.15944
202722_s_at	2.707	0.329	0.754	0.10787	1028.42	1149.42	6.3	-1.11766
217092_x_at	2.707	1.122	0.639	0.10787	911.833	967.716	-5.4	1.06129
200851_s_at	2.706	0.195	28.76	0.10795	2127.36	2343.08	-6	1.1014
218391_at	2.705	0.88	10.654	0.10802	2120.39	2213.92	6.3	-1.04411
202600_s_at	2.705	0.803	14.834	0.10802	1254.21	1465.51	6.3	-1.16847
206907_at	2.705	1.011	55.76	0.10802	130.672	164.444	-6	1.25845
207999_s_at	2.705	0.267	47.254	0.10802	34.819	38.146	-6	1.09555
215177_s_at	2.705	0.151	3.344	0.10802	635.406	748.617	2.1	-1.17817
208733_at	2.704	0.01	1244.37	0.1081	47.609	52.875	-6	1.11061
200689_x_at	2.704	0.151	6.484	0.1081	21834.2	23107.9	6.3	-1.05834
202885_s_at	2.704	0.139	1544.37	0.1081	33.765	36.614	6.3	-1.08438
217736_s_at	2.702	0.201	2.834	0.10826	4097.91	4440.99	6.3	-1.08372
210363_s_at	2.701	0.185	20684.4	0.10834	44.352	57.687	-6	1.30066
219959_at	2.7	0.319	584.367	0.10841	564.923	621.181	-6	1.09959
218951_s_at	2.7	1.208	10964.4	0.10841	647.239	803.189	-3.3	1.24095
219809_at	2.699	0.263	5.495	0.10849	183.758	217.538	6.3	-1.18383
222126_at	2.699	0.953	5.495	0.10849	55.718	66.836	6.3	-1.19954
220198_s_at	2.699	1.092	7.651	0.10849	38.119	43.942	6.3	-1.15276
213912_at	2.698	0.182	0.279	0.10857	45.318	51.245	6.3	-1.13079
213039_at	2.697	0.446	0.279	0.10865	800.801	966.369	6.3	-1.20675
208960_s_at	2.696	0.098	644.367	0.10873	99.16	136.535	6.3	-1.37692
210530_s_at	2.696	0.067	704.367	0.10873	63.869	77.634	4.2	-1.21552
204060_s_at	2.693	0.427	7.651	0.10896	138.116	156.459	6.3	-1.13281
215812_s_at	2.692	0.018	19904.4	0.10904	134.273	162.503	-6	1.21024
215867_x_at	2.691	0.538	10.654	0.10912	3152.58	3406.23	-5.4	1.08046
210012_s_at	2.69	0.105	209.592	0.1092	38.311	44.714	6.3	-1.16713
214506_at	2.689	0.214	7.651	0.10928	35.486	40.838	-6	1.15082
221480_at	2.689	0.285	14.834	0.10928	196.626	229.787	-3.6	1.16865
212589_at	2.687	0.177	0.542	0.10944	1096.06	1203.94	6.3	-1.09842
222258_s_at	2.687	1.01	77.64	0.10944	543.92	645.47	0.6	-1.1867
213104_at	2.685	0.355	0.459	0.1096	293.821	345.451	6.3	-1.17572
215411_s_at	2.685	0.273	0.389	0.1096	161.491	196.94	6.3	-1.21951
218479_s_at	2.685	0.002	8144.37	0.1096	117.168	149.427	-6	1.27532
207160_at	2.684	0.064	127.564	0.10968	40.072	43.537	-6	1.08647
204734_at	2.683	0.23	2.036	0.10975	255.708	286.951	6.3	-1.12218
205803_s_at	2.683	0.575	0.89	0.10975	57.507	68.45	6.3	-1.19029
200066_at	2.681	0.301	0.89	0.10991	3232.41	3487.05	-6	1.07878
203052_at	2.679	0.401	2.402	0.11007	36.434	39.998	-6	1.09782
210439_at	2.679	1.251	14.834	0.11007	36.705	40.2	6	-1.09522
202191_s_at	2.678	0.832	16004.4	0.11015	75.195	101.989	-6	1.35633
207857_at	2.678	0.292	2.834	0.11015	34.108	39.838	6.3	-1.168
202881_x_at	2.676	0.241	21164.4	0.11031	50.133	70.854	-6	1.41332
207414_s_at	2.676	0.508	22064.4	0.11031	49.065	74.396	6.3	-1.51627
202779_s_at	2.674	0.862	40.046	0.11047	3978.79	4199.28	6.3	-1.05542
214872_at	2.674	0.117	0.389	0.11047	35.233	40.186	6.3	-1.14058
211156_at	2.674	0.21	0.639	0.11047	49.954	61.678	-4.2	1.2347
216005_at	2.674	0.336	5504.37	0.11047	35.963	42.856	-0.9	1.19167
214965_at	2.674	1.248	65.796	0.11047	106.567	146.553	2.1	-1.37522
205236_x_at	2.674	0.41	22064.4	0.11047	31.913	40.48	6.3	-1.26845
203431_s_at	2.674	0.278	0.459	0.11047	77.302	99.824	6.3	-1.29135
214395_x_at	2.674	0.004	16604.4	0.11047	106.118	148.923	-6	1.40337
213565_s_at	2.673	0.507	1364.37	0.11055	41.704	51.363	6.3	-1.23161
221639_x_at	2.672	0.432	0.33	0.11063	40.825	47.147	-6	1.15486
202760_s_at	2.672	-0.006	7484.37	0.11063	119.887	167.647	-2.1	1.39838
211609_x_at	2.671	0.734	1.725	0.11071	6514.77	6723.04	-6	1.03197
212758_s_at	2.671	0.34	464.367	0.11071	72.611	91.756	-3.3	1.26367
218465_at	2.67	0.901	1.239	0.11079	814.689	881.757	5.7	-1.08232
214659_x_at	2.669	0.011	3224.37	0.11087	340.188	398.74	-6	1.17212
221356_x_at	2.669	0.07	12284.4	0.11087	34.424	38.691	6.3	-1.12395
216621_at	2.668	0.245	2324.37	0.11095	43.51	55.983	-0.6	1.28667
220235_s_at	2.667	0.055	19244.4	0.11103	157.15	222.424	-6	1.41536
203621_at	2.666	1	17.504	0.11111	3418.91	3689.85	-6	1.07925
210482_x_at	2.666	0.647	0.279	0.11111	167.225	200.211	-6	1.19726
209822_s_at	2.664	0.337	127.564	0.11128	109.585	122.84	6	-1.12096
216358_at	2.663	0.083	1724.37	0.11136	35.151	41.297	-6	1.17485
210658_s_at	2.661	0.268	0.754	0.11152	121.15	145.485	6.3	-1.20087
200594_x_at	2.66	0.438	7.651	0.1116	6567.77	6890.6	-5.1	1.04915
201410_at	2.659	0.23	10424.4	0.11168	1303.05	1533.82	-6	1.1771
215444_s_at	2.657	0.371	5384.37	0.11184	56.439	67.356	6.3	-1.19343
211506_s_at	2.656	0.539	5.495	0.11192	38.39	44.951	6.3	-1.1709
218591_s_at	2.656	0.058	9104.37	0.11192	35.409	45.961	6.3	-1.298
220747_at	2.655	0.347	1724.37	0.11201	50.084	58.056	6.3	-1.15917
202847_at	2.652	0.523	0.754	0.11225	254.867	303.346	-6	1.19021
205657_at	2.65	0.399	2.834	0.11241	42.805	49.695	6.3	-1.16096
213167_s_at	2.65	0.035	3824.37	0.11241	42.735	50.237	-6	1.17555
201475_x_at	2.65	0.291	2.036	0.11241	2010.38	2148.22	-6	1.06856
211475_s_at	2.65	0.753	0.754	0.11241	1658.11	1896.21	-0.3	1.1436
209919_x_at	2.649	0.1	22604.4	0.1125	812.534	1010.38	-6	1.24349
200593_s_at	2.647	0.105	177.621	0.11266	3225.11	3418.47	2.4	-1.05995
216954_x_at	2.647	0.233	0.279	0.11266	383.587	435.544	-6	1.13545
201437_s_at	2.646	0.343	3.946	0.11274	353.214	393.755	1.8	-1.11478
201572_x_at	2.646	0.367	12524.4	0.11274	646.257	800.499	5.4	-1.23867
205538_at	2.646	0.05	18764.4	0.11274	34.134	41.029	6.3	-1.202
210621_s_at	2.644	0.005	20684.4	0.11291	323.934	388.688	-6	1.1999
214352_s_at	2.643	0.392	4.657	0.11299	1407.54	1572.69	-6	1.11733
216453_at	2.643	0.04	9104.37	0.11299	42.103	54.699	6.3	-1.29917
213548_s_at	2.641	0.072	0.89	0.11315	416.548	484.118	6.3	-1.16221
215906_at	2.641	0.13	524.367	0.11315	35.391	39.583	-6	1.11845
211931_s_at	2.64	0.033	0.89	0.11323	3933.34	4218.32	6.3	-1.07245
213521_at	2.64	0.379	0.279	0.11323	56.169	66.667	-6	1.1869
211150_s_at	2.64	0.769	65.796	0.11323	915.168	993.211	6.3	-1.08528
209703_x_at	2.639	0.128	2.402	0.11332	39.066	45.995	-6	1.17737
200621_at	2.638	0.865	7.651	0.1134	1331.16	1510.07	3.6	-1.1344
218644_at	2.637	0.353	127.564	0.11348	862.07	926.942	6.3	-1.07525
201284_s_at	2.636	0.248	0.237	0.11356	465.751	546.317	6.3	-1.17298
218196_at	2.635	0.114	2.036	0.11365	246.825	282.168	2.7	-1.14319
220825_s_at	2.635	0.141	10184.4	0.11365	51.763	63.469	-6	1.22615
211962_s_at	2.635	0.36	764.367	0.11365	527.888	641.541	2.4	-1.2153
206051_at	2.633	0.352	7.651	0.11381	39.288	45.407	6.3	-1.15575
209288_s_at	2.633	0.026	0.542	0.11381	74.978	93.635	6.3	-1.24883
202197_at	2.633	0.58	6764.37	0.11381	92.117	110.059	-6	1.19477
219998_at	2.632	0.231	9.029	0.1139	119.778	133.316	6.3	-1.11303
200786_at	2.632	0.223	3.946	0.1139	6808.85	7079.81	3	-1.03979
214510_at	2.631	-0.008	18644.4	0.11398	31.353	39.222	6.3	-1.25098
213379_at	2.63	0.183	10.654	0.11406	805.628	869.129	6	-1.07882
211094_s_at	2.629	0.25	0.89	0.11415	127.733	159.537	6.3	-1.24899
216655_s_at	2.627	0.069	0.754	0.11431	36.425	46.148	-6	1.26693
208034_s_at	2.627	0.553	6.484	0.11431	48.728	56.203	6.3	-1.1534
219100_at	2.627	0.045	644.367	0.11431	526.475	586.424	6.3	-1.11387
219513_s_at	2.627	-0.017	19244.4	0.11431	40.703	50.254	6.3	-1.23465
214032_at	2.626	0.471	11384.4	0.1144	35.529	42.194	-6	1.18759
210598_at	2.625	0.242	6.484	0.11448	41.829	49.27	-6	1.17789
208584_at	2.625	0.019	20384.4	0.11448	36.349	44.919	-6	1.23577
221727_at	2.624	-0.009	1124.37	0.11456	962.144	1028.36	-6	1.06883
204391_x_at	2.623	0.269	2.834	0.11465	532.108	593.293	-6	1.11499
214008_at	2.623	0.01	8564.37	0.11465	340.315	483.686	-6	1.42129
212217_at	2.623	-0.006	10664.4	0.11465	611.56	706.047	-6	1.1545
200886_s_at	2.622	0.042	704.367	0.11473	17331.1	18133.7	-6	1.04631
213252_at	2.622	0.239	5504.37	0.11473	34.576	42.302	6.3	-1.22345
201142_at	2.619	0.047	0.17	0.11498	1163.23	1272.71	6.3	-1.09411
206770_s_at	2.619	0.079	0.754	0.11498	232.655	260.403	6.3	-1.11927
208914_at	2.619	0.511	14.834	0.11498	202.493	232.542	-6	1.1484
210017_at	2.619	1.502	1244.37	0.11498	146.692	164.992	6.3	-1.12475
202568_s_at	2.618	0.451	33.937	0.11507	960.059	1100.47	2.7	-1.14626
205255_x_at	2.616	0.087	13304.4	0.11523	203.092	265.467	6	-1.30713
221472_at	2.615	0.093	17144.4	0.11532	1573.23	1740.15	-6	1.1061
211789_s_at	2.614	0.06	764.367	0.1154	33.418	37.545	-6	1.1235
219468_s_at	2.614	0.313	1664.37	0.1154	58.31	74.399	6.3	-1.27592
213967_at	2.613	0.094	18044.4	0.11549	34.283	41.296	-6	1.20456
200702_s_at	2.613	0.011	0.89	0.11549	341.308	384.545	6.3	-1.12668
219110_at	2.613	0.44	0.754	0.11549	901.37	1014.45	6	-1.12546
206758_at	2.612	0.457	13124.4	0.11557	34.843	42.945	-3.9	1.23253
35617_at	2.611	0.365	20384.4	0.11566	69.678	84.998	6.3	-1.21987
220139_at	2.609	0.538	91.615	0.11583	33.7	38.505	6.3	-1.14258
206392_s_at	2.609	0.737	3.946	0.11583	68.116	78.261	5.1	-1.14894
216321_s_at	2.609	1.246	0.201	0.11583	2013.67	2543.18	-6	1.26295
209042_s_at	2.609	0.202	19184.4	0.11583	593.736	760.569	6.3	-1.28099
202176_at	2.608	1.34	0.639	0.11591	145.279	165.391	6.3	-1.13844
222276_at	2.608	0.318	5804.37	0.11591	48.404	65.6	0.9	-1.35526
201648_at	2.608	1.018	0.389	0.11591	1899.18	2136.02	-2.7	1.12471
211712_s_at	2.607	0.616	2804.37	0.11599	35.181	41.724	-0.6	1.18598
202971_s_at	2.607	0.045	0.754	0.11599	72.89	88.787	6.3	-1.2181
221505_at	2.605	0.044	20384.4	0.11616	2446.78	2749.57	-6	1.12375
200817_x_at	2.604	0.499	4.657	0.11625	25761	27184.8	6.3	-1.05527
207884_at	2.604	0.056	7784.37	0.11625	40.292	46.649	-6	1.15777
204744_s_at	2.603	0.646	14.834	0.11633	8048.43	8352.56	-1.2	1.03779
200918_s_at	2.603	0.048	0.17	0.11633	1841.1	2005.12	6.3	-1.08909
216300_x_at	2.602	-0.003	704.367	0.11642	48.583	54.057	-6	1.11267
204370_at	2.602	0.773	0.17	0.11642	1194.54	1363.27	6.3	-1.14125
205997_at	2.601	0.43	7.651	0.11651	49.471	57.301	6.3	-1.15827
203443_at	2.6	0.206	20.655	0.11659	34.778	38.868	6.3	-1.1176
211916_s_at	2.6	0.691	3.344	0.11659	39.431	46.595	-6	1.18168
209807_s_at	2.6	0.017	7784.37	0.11659	34.977	40.531	-1.5	1.15879
217871_s_at	2.599	0.389	1.05	0.11668	11707.2	12773.1	6.3	-1.09105
215254_at	2.598	0.508	644.367	0.11676	34.844	39.983	-2.1	1.14749
214687_x_at	2.595	0.302	3.344	0.11702	25805.3	26749.6	3.3	-1.0366
211535_s_at	2.595	0.034	21164.4	0.11702	104.174	128.235	-6	1.23097
209123_at	2.595	-0.22	944.367	0.11702	1309.16	1436.99	-6	1.09765
201720_s_at	2.594	0.201	0.89	0.1171	33.762	38.137	-6	1.12958
218991_at	2.593	0.071	4064.37	0.11719	305.878	361.449	-6	1.18168
210793_s_at	2.593	0.028	0.17	0.11719	210.361	256.322	6.3	-1.21849
204558_at	2.592	-0.01	0.279	0.11728	127.623	163.663	6.3	-1.28239
215430_at	2.591	0.027	4424.37	0.11736	44.259	52.855	-6	1.19422
205127_at	2.591	0.413	291.836	0.11736	40.521	45.9	-6	1.13275
203243_s_at	2.589	0.774	2.036	0.11753	6223.15	6953.8	4.8	-1.11741
204508_s_at	2.588	0.058	5444.37	0.11762	1120.26	1270.98	-6	1.13454
222111_at	2.588	0.091	4424.37	0.11762	47.237	56.537	6.3	-1.19688
219951_s_at	2.588	0.236	150.526	0.11762	50.589	56.26	6.3	-1.1121
219616_at	2.586	0.074	19544.4	0.11779	34.055	42.27	-6	1.24123
212138_at	2.585	0.068	584.367	0.11788	831.579	945.655	-6	1.13718
213351_s_at	2.585	0.408	3.946	0.11788	158.899	199.395	4.8	-1.25485
214831_at	2.583	1.391	33.937	0.11805	59.879	67.58	0.6	-1.12861
208180_s_at	2.582	0.105	0.754	0.11814	60.268	72.722	6.3	-1.20664
213541_s_at	2.582	0.777	584.367	0.11814	35.101	40.553	-6	1.15532
205685_at	2.582	0.328	7.651	0.11814	40.201	45.911	-6	1.14204
211954_s_at	2.581	0.097	2.834	0.11823	1662	1749.99	6.3	-1.05294
210025_s_at	2.581	0.496	9.029	0.11823	46.411	55.733	-6	1.20086
207959_s_at	2.58	0.005	0.33	0.11831	39.553	45.953	6.3	-1.16181
220576_at	2.58	1.194	584.367	0.11831	32.793	38.142	3.6	-1.16311
217446_x_at	2.58	0.132	584.367	0.11831	43.105	49.119	3	-1.13952
209495_at	2.58	0.04	644.367	0.11831	76.597	90.362	-6	1.17971
213099_at	2.578	0.114	10.654	0.11849	100.263	115.845	6.3	-1.15541
207668_x_at	2.575	0.065	824.367	0.11875	5848.34	6154.37	-6	1.05233
201110_s_at	2.574	-0.033	18044.4	0.11884	72.682	97.58	-6	1.34256
203493_s_at	2.574	0.289	1.05	0.11884	63.805	73.76	6.3	-1.15602
215855_s_at	2.574	0.506	16724.4	0.11884	40.371	53.961	-4.2	1.33663
218472_s_at	2.574	-0.005	0.279	0.11884	1054.73	1218.12	6.3	-1.1549
203606_at	2.573	0.278	18764.4	0.11892	4041.25	4608.43	6.3	-1.14035
219335_at	2.572	0.943	344.367	0.11901	337.683	369.29	-6	1.0936
221215_s_at	2.571	0.224	2.036	0.1191	688.752	836.634	5.4	-1.21471
211689_s_at	2.569	1.064	3164.37	0.11927	32.927	41.805	-0.3	1.26963
212257_s_at	2.568	-0.014	15164.4	0.11936	175.491	218.124	-6	1.24294
208817_at	2.568	0.963	0.389	0.11936	349.059	406.326	6.3	-1.16406
208811_s_at	2.567	0.128	0.542	0.11945	714.727	843.468	6.3	-1.18013
214392_at	2.565	0.45	2684.37	0.11963	35.596	40.22	-6	1.1299
201250_s_at	2.565	0.579	4304.37	0.11963	848.519	1017.44	-6	1.19908
217530_at	2.565	0.113	19904.4	0.11963	37.99	46.951	-6	1.23588
201180_s_at	2.564	-0.05	0.459	0.11971	1852.89	2066.08	4.8	-1.11506
211319_at	2.562	0.974	9.029	0.11989	41.331	47.215	-6	1.14236
219295_s_at	2.561	0.319	0.89	0.11998	353.793	404.634	6.3	-1.1437
217843_s_at	2.561	0.264	9.029	0.11998	237.627	255.804	-6	1.07649
209007_s_at	2.561	0.339	4.657	0.11998	236.743	297.686	-6	1.25742
207616_s_at	2.56	1.318	404.367	0.12007	608.478	705.186	1.2	-1.15893
201915_at	2.56	0.26	9824.37	0.12007	58.234	70.586	-6	1.21211
211997_x_at	2.558	0.129	2.402	0.12024	14624.9	15166.1	-6	1.03701
208766_s_at	2.558	0.139	127.564	0.12024	2831.83	3068.08	-2.1	1.08343
205971_s_at	2.558	0.257	0.459	0.12024	36.962	45.154	-6	1.22163
213113_s_at	2.558	0.469	4.657	0.12024	39.596	44.404	6.3	-1.12143
217775_s_at	2.558	0.384	0.89	0.12024	1136.47	1207.95	-6	1.0629
221079_s_at	2.558	0.43	0.639	0.12024	97.96	122.345	6.3	-1.24893
201583_s_at	2.556	0.593	7.651	0.12042	2020.77	2158.18	6.3	-1.068
215487_x_at	2.556	0.187	2.834	0.12042	36.677	41.459	6.3	-1.13038
220129_at	2.555	0.764	1.725	0.12051	35.297	40.218	6.3	-1.13942
218683_at	2.554	0.042	12524.4	0.1206	53.384	69.084	-6	1.2941
208152_s_at	2.553	0.016	0.237	0.12069	4049.62	4893.25	6.3	-1.20832
221072_at	2.553	0.939	108.105	0.12069	33.82	39.422	-1.2	1.16564
221082_s_at	2.552	0.447	24.373	0.12078	363.68	400.601	-6	1.10152
210525_x_at	2.551	0.285	24.373	0.12087	34.145	38.14	-6	1.117
220390_at	2.551	0.458	177.621	0.12087	33.775	38.142	1.8	-1.1293
219857_at	2.551	0.378	291.836	0.12087	41.928	46.127	-6	1.10015
209493_at	2.551	0.228	65.796	0.12087	30.807	34.483	-6	1.11932
219298_at	2.55	0.624	108.105	0.12096	94.494	107.729	6.3	-1.14006
216911_s_at	2.548	0.085	77.64	0.12113	35.303	39.312	6.3	-1.11356
206401_s_at	2.548	0.004	21164.4	0.12113	46.396	54.265	-6	1.16961
201776_s_at	2.548	0.025	14864.4	0.12113	362.207	465.304	-6	1.28464
212325_at	2.548	0.144	0.89	0.12113	129.103	152.243	6.3	-1.17924
212195_at	2.547	0.065	1.239	0.12122	1593.72	1789.53	6.3	-1.12286
209370_s_at	2.545	0.098	1124.37	0.1214	37.724	44.883	-6	1.18977
217181_at	2.544	0.438	5924.37	0.12149	34.74	40.415	-6	1.16336
205616_at	2.543	0.045	344.367	0.12158	39.457	47.632	5.7	-1.20719
206033_s_at	2.543	0.617	2.402	0.12158	63.244	77.607	-6	1.2271
214076_at	2.542	0.815	14.834	0.12167	69.346	81.728	6	-1.17855
202094_at	2.54	0.624	0.542	0.12185	1489.06	1647.88	-6	1.10666
202517_at	2.54	0.019	5444.37	0.12185	50.196	57.265	-6	1.14083
221627_at	2.54	0.202	4904.37	0.12185	61.444	71.339	-6	1.16104
217781_s_at	2.538	0.512	2.834	0.12203	412.785	463.706	-6	1.12336
212023_s_at	2.538	0.246	33.937	0.12203	514.198	580.173	6.3	-1.12831
[truncated: 16,884 more rows]

## Sheet: 4H_imatinib
Probeset	Max F score	Min F score	EC50	P value	A	B	D	Fold
212665_at	181.698	1.406	2144.37	2.2798e-08	1041.45	3663.28	-0.6	3.51748
202435_s_at	93.292	1.873	584.367	4.2468e-07	2321.05	5281.37	-0.6	2.27542
222059_at	86.265	0.111	16064.4	5.9663e-07	72.039	133.637	-6	1.85506
220601_at	84.418	0.208	12764.4	6.553e-07	98.194	176.606	-6	1.79854
201920_at	63.819	0.446	7004.37	2.186e-06	2736.52	4222.58	-1.5	1.54305
211668_s_at	55.595	0.276	11864.4	3.9369e-06	1449.95	3029.47	-6	2.08936
215384_s_at	55.475	0.255	12404.4	3.9732e-06	61.747	84.898	-6	1.37493
217996_at	50.843	0.512	9944.37	5.7492e-06	237.531	610.854	-2.7	2.57168
208544_at	47.788	0.072	16244.4	7.4669e-06	67.273	108.406	-6	1.61143
208645_s_at	47.171	0.607	7664.37	7.8866e-06	18985.6	20638.1	2.1	-1.08704
214014_at	43.887	0.195	13544.4	1.0676e-05	90.399	121.116	-6	1.33979
205580_s_at	41.699	0.265	12824.4	1.3219e-05	103.645	177.828	-6	1.71574
217999_s_at	41.625	0.322	12584.4	1.3318e-05	103.023	194.564	-6	1.88855
214534_at	41.222	0.099	13544.4	1.3869e-05	65.751	93.728	-6	1.4255
204420_at	41.208	0.619	8444.37	1.3889e-05	110.099	229.526	-1.5	2.08472
202005_at	39.689	0.061	14264.4	1.6238e-05	93.306	149.289	-6	1.59999
218000_s_at	37.732	0.474	8024.37	2.0027e-05	92.527	139.511	-1.8	1.50779
206148_at	37.452	0.085	14264.4	2.0654e-05	84.778	126.162	-6	1.48815
217997_at	37.01	0.244	12164.4	2.1693e-05	128.128	231.548	-6	1.80716
211924_s_at	36.612	0.301	6704.37	2.2683e-05	582.858	934.943	-1.5	1.60407
204267_x_at	36.031	0.126	15284.4	2.4231e-05	426.323	602.386	-6	1.41298
204724_s_at	34.73	0.068	16724.4	2.8192e-05	61.917	89.33	-6	1.44274
220813_at	33.516	0.127	16604.4	3.2624e-05	82.963	161.501	-6	1.94666
205245_at	32.726	0.151	15944.4	3.5969e-05	83.319	134.621	-6	1.61573
202434_s_at	32.165	1.423	177.621	3.8602e-05	107.65	207.229	-2.1	1.92503
219250_s_at	31.994	1.652	291.836	3.945e-05	286.33	566.133	0.9	-1.9772
205508_at	31.528	0.063	16484.4	4.1882e-05	106.776	176.718	-6	1.65503
213503_x_at	30.867	0.153	17324.4	4.5654e-05	30410	33285.4	6.3	-1.09455
215255_at	30.685	0.12	16844.4	4.6765e-05	60.518	83.192	-6	1.37467
212838_at	30.158	0.369	10124.4	5.0172e-05	1132.14	1789.04	-6	1.58022
205322_s_at	29.881	0.464	9164.37	5.2085e-05	138.28	190.72	-6	1.37923
202437_s_at	29.822	1.801	764.367	5.2504e-05	2107.21	5559.82	-0.6	2.63848
217910_x_at	29.814	0.106	15404.4	5.2561e-05	848.001	1230.77	-6	1.45138
205479_s_at	29.788	0.145	11144.4	5.2747e-05	984.957	1747.22	-6	1.7739
203499_at	29.705	0.341	9764.37	5.3347e-05	309.021	477.941	-3	1.54663
211327_x_at	29.595	1.041	20.655	5.4154e-05	151.319	167.1	4.8	-1.10429
219600_s_at	29.465	0.437	5804.37	5.5128e-05	676.291	951.798	3	-1.40738
207438_s_at	28.616	0.712	5504.37	6.2041e-05	300.998	474.894	1.2	-1.57773
219028_at	28.26	0.324	12884.4	6.5254e-05	108.709	175.574	-6	1.61508
202436_s_at	28.164	1.994	209.592	6.6154e-05	7568.06	13896.7	-0.9	1.83623
217278_x_at	28.092	0.084	17444.4	6.684e-05	68.052	120.959	-6	1.77745
221856_s_at	27.975	0.11	17144.4	6.7972e-05	95.036	139.87	-6	1.47176
91682_at	27.08	1.224	1904.37	7.746e-05	137.848	180.159	-0.6	1.30694
221351_at	26.228	0.494	11444.4	8.8037e-05	75.607	117.182	-6	1.54988
207244_x_at	26.099	0.109	15704.4	8.9789e-05	83.635	121.094	-6	1.44789
215861_at	25.812	0.367	10604.4	9.3841e-05	72.572	99.29	-6	1.36816
204032_at	25.795	0.396	12464.4	9.4088e-05	192.668	345.105	-6	1.79119
210680_s_at	25.547	0.948	2084.37	9.7783e-05	72.485	94.336	-0.9	1.30146
220805_at	25.126	0.671	8024.37	0.00010447	81.038	124.165	-1.5	1.53218
218800_at	24.916	0.075	9884.37	0.00010801	68.194	92.67	-6	1.35892
209992_at	24.877	0.671	524.367	0.00010869	74.894	84.981	-6	1.13468
205020_s_at	24.377	0.955	4304.37	0.00011781	494.284	848.552	0.9	-1.71673
215462_at	24.151	0.106	13664.4	0.00012223	85.431	127.689	-6	1.49464
215515_at	22.813	0.437	11444.4	0.00015305	110.169	197.633	-6	1.79391
203180_at	22.651	1.324	644.367	0.0001574	225.143	456.522	-1.5	2.0277
218459_at	22.168	1.153	91.615	0.00017128	181.587	200.063	6.3	-1.10175
201882_x_at	22.148	0.126	12464.4	0.00017188	64.068	80.772	-6	1.26072
210299_s_at	22.1	0.35	12044.4	0.00017335	92.735	141.169	-6	1.52228
219365_s_at	21.831	0.363	13724.4	0.00018186	94.927	151.039	-6	1.59111
218768_at	21.623	2.14	91.615	0.00018878	1563.83	1747.86	1.5	-1.11768
204328_at	21.518	0.257	4844.37	0.0001924	92.727	134.661	-1.2	1.45223
36711_at	21.45	0.395	10784.4	0.00019479	93.415	137.593	-3.6	1.47292
220607_x_at	21.138	1.448	65.796	0.00020623	1132.94	1318.95	3.3	-1.16418
203304_at	20.633	1.429	1544.37	0.00022654	752.651	1291.74	0.6	-1.71625
214456_x_at	20.486	0.189	14564.4	0.00023291	98.035	137.337	-6	1.4009
213624_at	20.387	1.442	177.621	0.00023732	148.026	203.596	0.9	-1.37541
218775_s_at	19.963	0.644	1784.37	0.00025741	92.825	111.301	-1.8	1.19904
206338_at	19.734	0.023	15404.4	0.00026912	77.492	125.678	-6	1.62182
212967_x_at	19.655	0.61	11084.4	0.00027331	3912.09	4868.34	6.3	-1.24443
201827_at	19.391	0.431	11264.4	0.00028791	136.301	197.53	-6	1.44922
208690_s_at	19.378	0.724	6584.37	0.00028865	3492.7	4203.76	4.2	-1.20359
221333_at	19.246	0.109	16964.4	0.00029633	64.182	93.318	-6	1.45396
218589_at	19.215	0.673	1784.37	0.00029817	61.764	71.177	6.3	-1.1524
201114_x_at	19.097	1.095	5144.37	0.0003053	6510.54	7770.09	0.9	-1.19346
206923_at	19.026	0.162	9884.37	0.00030969	70.671	98.864	-6	1.39893
220588_at	19.01	0.094	17984.4	0.00031069	91.524	125.328	-6	1.36935
211167_s_at	18.948	0.103	17144.4	0.00031461	63.048	95.761	-6	1.51886
204303_s_at	18.855	0.213	16724.4	0.00032059	73.34	99.056	-6	1.35064
214346_at	18.754	1.402	55.76	0.00032724	78.086	86.484	3.6	-1.10755
211772_x_at	18.743	1.507	127.564	0.00032798	69.925	76.904	6.3	-1.09981
210456_at	18.668	0.058	16904.4	0.00033305	68.918	93.171	-6	1.35191
202873_at	18.65	0.409	764.367	0.00033428	98.284	122.871	6.3	-1.25016
213846_at	18.528	0.895	1604.37	0.00034276	1170.86	1589.57	0.6	-1.35761
215585_at	18.51	0.125	15884.4	0.00034403	62.172	75.143	-6	1.20863
207699_at	18.454	0.193	16604.4	0.00034804	104.424	154.957	-6	1.48392
200972_at	18.411	0.478	9464.37	0.00035115	3791.1	4550.55	2.7	-1.20032
220667_at	18.353	0.925	8444.37	0.0003554	67.446	76.073	-1.5	1.12791
209581_at	18.318	1.057	3524.37	0.00035799	1290.6	1753.48	0.9	-1.35866
206429_at	18.224	0.901	6284.37	0.00036508	347.943	648.535	-1.2	1.86391
215452_x_at	18.209	0.344	11264.4	0.00036622	271.495	325.288	6.3	-1.19814
207671_s_at	18.207	0.29	12644.4	0.00036638	72.531	87.248	-6	1.20291
221560_at	18.179	0.261	13604.4	0.00036853	229.599	320.544	-6	1.3961
218083_at	18.145	0.254	11324.4	0.00037116	469.603	627.249	-6	1.3357
219893_at	17.886	0.075	16604.4	0.00039201	88.738	126.125	-6	1.42132
207180_s_at	17.582	1.241	55.76	0.00041833	2851.1	3294.86	6.3	-1.15565
207784_at	17.498	0.148	15644.4	0.00042598	74.545	106.331	-6	1.4264
211066_x_at	17.462	0.109	16004.4	0.00042932	92.723	125.75	-6	1.35619
204288_s_at	17.385	1.672	40.046	0.00043655	66.752	77.318	-0.9	1.15829
202149_at	17.324	1.46	2744.37	0.00044238	429.978	834.29	0.6	-1.94031
204547_at	17.165	0.729	11024.4	0.00045805	208.453	386.555	6.3	-1.8544
219073_s_at	17.163	2.084	524.367	0.00045825	724.369	928.54	-0.6	1.28186
217783_s_at	17.143	1.579	1964.37	0.00046027	2278.51	3276.84	0.6	-1.43815
205305_at	17.133	1.426	177.621	0.00046129	618.736	751.258	0.6	-1.21418
210046_s_at	17.03	1.975	344.367	0.00047189	241.34	294.931	0.6	-1.22206
200701_at	16.875	1.136	3044.37	0.00048841	1945.89	2551.38	0.6	-1.31116
203438_at	16.821	0.989	4484.37	0.00049433	206.443	523.379	-0.9	2.53522
214864_s_at	16.768	1.367	55.76	0.00050023	2061.39	2243.23	6.3	-1.08821
206785_s_at	16.767	0.828	10484.4	0.00050034	87.92	116.584	6.3	-1.32602
209671_x_at	16.766	2.141	77.64	0.00050045	68.786	82.935	-6	1.2057
200950_at	16.74	0.403	9104.37	0.00050338	2920.59	3661.36	6.3	-1.25364
215278_at	16.695	0.168	11324.4	0.00050849	80.609	101.769	-6	1.2625
212434_at	16.685	0.393	13904.4	0.00050964	328.504	525.015	-6	1.5982
218843_at	16.563	0.608	10544.4	0.00052386	148.708	240.825	-2.4	1.61945
222017_x_at	16.549	0.022	17564.4	0.00052552	70.394	91.819	-6	1.30436
212240_s_at	16.547	0.162	15464.4	0.00052576	118.745	171.222	6.3	-1.44193
215050_x_at	16.505	0.321	6704.37	0.00053079	88.844	107.725	-6	1.21252
216318_at	16.505	0.047	17804.4	0.00053079	73.503	100.875	-6	1.37239
206123_at	16.481	0.537	13544.4	0.00053369	181.663	406.759	-6	2.23909
220618_s_at	16.475	0.304	11144.4	0.00053442	80.179	108.709	-6	1.35583
221148_at	16.468	0.082	12164.4	0.00053527	70.787	87.487	-6	1.23592
200947_s_at	16.455	0.946	2924.37	0.00053686	1134.93	1398	0.6	-1.23179
215526_at	16.441	1.607	91.615	0.00053857	77.475	96.199	-1.8	1.24168
209979_at	16.422	0.076	18044.4	0.00054091	87.107	144.901	-6	1.66348
204535_s_at	16.393	0.235	12944.4	0.0005445	107.868	165.957	-6	1.53852
211962_s_at	16.379	-0.002	10784.4	0.00054624	771.388	1061.21	-6	1.37572
221273_s_at	16.37	0.24	17924.4	0.00054737	74.869	106.471	-6	1.4221
213506_at	16.349	1.364	1964.37	0.00055	1233.63	1874.93	-0.6	1.51985
202338_at	16.24	1.014	65.796	0.00056393	271.282	335.526	2.1	-1.23682
220159_at	16.199	0.121	16904.4	0.00056928	72.685	89.134	-6	1.22631
209310_s_at	16.169	1.921	91.615	0.00057324	114.949	145.22	2.4	-1.26334
203445_s_at	16.164	1.339	1124.37	0.0005739	880.701	1153.12	0.6	-1.30932
37022_at	16.159	0.645	11684.4	0.00057456	84.081	121.668	-6	1.44703
204265_s_at	16.069	0.26	13544.4	0.00058666	90.677	135.036	-6	1.4892
200780_x_at	16.007	1.905	14.834	0.00059518	7573.27	8522.43	0.9	-1.12533
213830_at	15.985	0.852	247.319	0.00059824	65.678	76.292	-1.5	1.16161
207126_x_at	15.962	0.707	13424.4	0.00060146	9088.24	11073.5	6.3	-1.21845
217635_s_at	15.96	0.041	17144.4	0.00060174	163.16	267.934	-6	1.64215
204899_s_at	15.935	0.557	13244.4	0.00060526	105.286	145.091	6.3	-1.37807
207826_s_at	15.915	0.951	7784.37	0.0006081	473.194	1031.29	1.2	-2.17943
220366_at	15.915	0.072	13004.4	0.0006081	68.806	96.489	6.3	-1.40233
215499_at	15.914	0.088	5804.37	0.00060824	215.067	302.926	-1.5	1.40852
207020_at	15.836	0.507	11504.4	0.00061947	103.599	161.205	-6	1.55605
202623_at	15.809	1.926	47.254	0.00062341	697.692	882.239	0.9	-1.26451
207636_at	15.755	0.048	17684.4	0.00063139	74.971	97.293	-6	1.29774
213708_s_at	15.737	0.351	12944.4	0.00063408	1565.15	2124.93	-6	1.35765
205158_at	15.727	0.929	1844.37	0.00063558	1085.03	1556.76	0.9	-1.43476
209337_at	15.719	0.53	11384.4	0.00063678	725.132	1151.52	6.3	-1.58802
219946_x_at	15.645	0.669	8804.37	0.00064804	81.552	131.536	-1.5	1.61291
202482_x_at	15.613	0.135	17684.4	0.00065298	105.082	156.852	-6	1.49266
202929_s_at	15.566	1.074	108.105	0.00066033	1140.82	1286.79	5.7	-1.12795
205003_at	15.461	0.15	18284.4	0.0006771	83.788	115.183	6.3	-1.3747
205805_s_at	15.442	1.123	1124.37	0.00068019	464.451	589.617	-6	1.26949
221001_at	15.421	0.789	10844.4	0.00068363	78.204	110.902	-6	1.41811
205720_at	15.416	0.005	15824.4	0.00068445	66.23	88.391	-6	1.33461
206955_at	15.41	0.372	7364.37	0.00068544	76.934	91.666	-6	1.19149
208944_at	15.394	1.505	1424.37	0.00068808	4908.2	6428.36	0.6	-1.30972
218807_at	15.37	0.631	7364.37	0.00069206	99.268	195.391	1.2	-1.96832
201250_s_at	15.315	0.708	1004.37	0.0007013	1054.46	1211.38	-6	1.14882
212105_s_at	15.307	0.367	1304.37	0.00070266	217.029	295.344	6.3	-1.36085
220193_at	15.276	0.133	16724.4	0.00070794	72.837	107.13	-6	1.47082
203947_at	15.206	0.31	14564.4	0.00072006	976.94	1510.51	-6	1.54617
221577_x_at	15.121	0.332	11684.4	0.00073511	842.833	1353.59	-6	1.606
220251_at	15.038	0.111	16244.4	0.00075019	249.217	410.067	-6	1.64542
218863_s_at	14.995	0.59	11804.4	0.00075814	66.218	87.267	-6	1.31787
211429_s_at	14.995	0.249	16604.4	0.00075814	67.744	96.833	-6	1.4294
210325_at	14.979	1.511	177.621	0.00076113	157.048	193.983	-3	1.23518
210715_s_at	14.95	0.258	14864.4	0.00076658	4765.85	6340.9	6.3	-1.33049
201041_s_at	14.926	1.02	247.319	0.00077113	148.655	214.489	0.9	-1.44286
202092_s_at	14.802	1.309	584.367	0.00079516	1592.44	1829.05	0.9	-1.14858
202332_at	14.8	0.112	10364.4	0.00079555	129.474	202.921	-6	1.56727
209721_s_at	14.756	0.055	14864.4	0.0008043	78.426	109.059	-6	1.3906
221649_s_at	14.648	0.038	12104.4	0.00082628	200.244	284.491	-6	1.42072
203041_s_at	14.637	0.815	644.367	0.00082856	908.888	1115.02	0.9	-1.2268
214576_at	14.457	0.336	17024.4	0.00086698	67.841	84.045	-6	1.23885
206501_x_at	14.442	0.408	15044.4	0.00087028	111.546	171.666	-6	1.53897
203119_at	14.436	0.34	14804.4	0.0008716	555.191	811.849	-6	1.46229
206436_at	14.416	0.156	9524.37	0.00087603	66.687	85.47	-1.8	1.28166
208156_x_at	14.41	0.718	5024.37	0.00087737	63.548	77	-0.9	1.21168
210183_x_at	14.388	1.201	1.725	0.00088228	2900.83	3117.78	6.3	-1.07479
209661_at	14.337	0.137	11504.4	0.00089381	72.927	104.903	-6	1.43847
204278_s_at	14.332	1.842	33.937	0.00089495	636.882	795.338	1.8	-1.2488
214377_s_at	14.331	0.584	8384.37	0.00089517	85.574	101.667	-3.3	1.18806
220626_at	14.329	0.015	17684.4	0.00089563	61.029	79.584	-6	1.30404
212273_x_at	14.287	2.377	77.64	0.00090528	7333.32	8236.54	6.3	-1.12317
202938_x_at	14.261	0.327	8684.37	0.00091132	101.002	131.76	-1.5	1.30453
215138_s_at	14.249	0.304	16424.4	0.00091412	81.31	124.938	-6	1.53656
208978_at	14.232	1.491	55.76	0.00091811	121.676	157.454	3.9	-1.29404
206430_at	14.207	0.404	14444.4	0.00092402	87.224	144.326	-6	1.65466
217779_s_at	14.204	0.534	9584.37	0.00092473	1264.76	1716.91	1.8	-1.35749
31807_at	14.199	0.768	91.615	0.00092592	197.352	229.905	3.9	-1.16495
218647_s_at	14.187	0.386	14804.4	0.00092878	198.443	301.291	-6	1.51827
205291_at	14.075	0.304	14204.4	0.00095598	79.382	123.998	-6	1.56204
200642_at	14.071	0.771	6704.37	0.00095697	8761.05	10131.2	1.2	-1.15639
201142_at	14.07	0.499	15404.4	0.00095722	745.453	974.475	-6	1.30723
205239_at	14.065	0.59	11264.4	0.00095846	619.569	925.35	-6	1.49354
214357_at	14.052	1.996	77.64	0.00096169	184.979	262.701	-2.1	1.42017
204332_s_at	14.034	0.667	4964.37	0.00096619	961.349	1269.49	1.2	-1.32053
217299_s_at	13.988	0.496	3944.37	0.00097779	138.492	177.272	6.3	-1.28002
205767_at	13.942	0.702	7664.37	0.00098957	388.289	733.389	-1.2	1.88877
52731_at	13.914	0.822	150.526	0.00099682	107.752	122.833	6.3	-1.13996
218030_at	13.89	0.083	15704.4	0.0010031	207.277	302.52	-6	1.4595
222087_at	13.888	0.766	5564.37	0.0010036	74.311	91.462	-6	1.2308
208819_at	13.888	0.347	13124.4	0.0010036	1441.66	1950.73	6.3	-1.35311
215700_x_at	13.875	0.199	17324.4	0.001007	88.615	113.497	-6	1.28079
211720_x_at	13.864	0.703	9164.37	0.0010099	28959.4	31282.2	6.3	-1.08021
211120_x_at	13.856	0.116	17564.4	0.0010121	63.838	82.534	-6	1.29287
203137_at	13.82	0.375	11024.4	0.0010216	203.832	314.592	6.3	-1.54339
205579_at	13.793	0.79	1844.37	0.0010289	111.756	146.762	-6	1.31324
217168_s_at	13.778	0.625	3764.37	0.001033	752.734	979.675	1.8	-1.30149
210471_s_at	13.758	0.307	11684.4	0.0010384	67.508	83.925	-6	1.24319
218361_at	13.735	0.913	11444.4	0.0010448	546.111	699.241	6.3	-1.2804
202825_at	13.727	1.991	247.319	0.001047	280.426	342.972	1.2	-1.22304
207504_at	13.718	0.005	15404.4	0.0010495	81.658	105.644	-6	1.29374
211157_at	13.7	0.575	12704.4	0.0010545	140.062	199.964	-6	1.42768
209803_s_at	13.686	0.548	1544.37	0.0010584	3448.07	4270.22	-6	1.23844
204776_at	13.659	0.27	10724.4	0.001066	78.175	103.353	-2.4	1.32207
206802_at	13.648	0.539	6584.37	0.0010691	77.646	88.569	-6	1.14068
201101_s_at	13.638	0.342	7484.37	0.0010719	1369.22	1909.29	1.8	-1.39444
214122_at	13.62	0.039	16124.4	0.001077	80.228	103.564	-6	1.29087
221178_at	13.619	0.547	6884.37	0.0010773	73.743	92.457	-2.1	1.25377
201412_at	13.591	0.373	10484.4	0.0010854	1930.26	2466.34	3.9	-1.27773
208292_at	13.591	0.309	11924.4	0.0010854	80.681	105.648	-6	1.30945
203140_at	13.576	1.041	10004.4	0.0010897	149.611	247.219	6.3	-1.65241
207634_at	13.537	0.003	17564.4	0.0011011	69.115	100.715	-6	1.45721
219045_at	13.47	0.118	14564.4	0.001121	709.804	944.978	-6	1.33132
217207_s_at	13.437	0.329	3104.37	0.001131	77.342	90.247	-6	1.16686
204446_s_at	13.406	1.135	1484.37	0.0011404	361.826	550.915	0.6	-1.5226
201061_s_at	13.403	1.48	764.367	0.0011413	946.133	1199.1	0.6	-1.26737
218199_s_at	13.402	0.817	10544.4	0.0011416	111.309	156.068	-2.4	1.40211
203196_at	13.402	0.039	11024.4	0.0011416	604.95	888.814	6.3	-1.46924
213076_at	13.367	0.74	11144.4	0.0011525	111.973	151.565	-6	1.35359
203676_at	13.35	0.783	2144.37	0.0011578	414.529	573.805	0.6	-1.38423
205575_at	13.312	1.319	1004.37	0.0011697	136.472	180.269	-1.5	1.32092
219769_at	13.267	0.145	2744.37	0.001184	83.035	97.753	6.3	-1.17725
38691_s_at	13.258	0.552	8444.37	0.0011869	89.417	114.198	-2.7	1.27714
213051_at	13.255	0.845	10784.4	0.0011879	1532.74	2326.96	2.7	-1.51817
205156_s_at	13.216	0.556	13244.4	0.0012006	94.693	141.914	-6	1.49867
216970_at	13.215	0.074	10004.4	0.0012009	72.452	90.27	-6	1.24593
211225_at	13.213	0.131	12704.4	0.0012015	69.148	85.252	-6	1.23289
205869_at	13.203	-0.002	18044.4	0.0012048	69.797	87.039	-6	1.24703
203190_at	13.183	1.591	91.615	0.0012114	3028.91	3421.12	4.5	-1.12949
205521_at	13.172	0.308	9704.37	0.001215	133.703	177.384	-6	1.3267
221458_at	13.132	0.55	1784.37	0.0012284	59.945	76.729	-0.9	1.27999
213611_at	13.126	1.309	17.504	0.0012304	78.204	87.523	6.3	-1.11916
218191_s_at	13.124	1.454	3284.37	0.0012311	956.775	1323.93	0.6	-1.38375
44120_at	13.113	0.297	13364.4	0.0012348	144.866	181.469	6.3	-1.25267
205016_at	13.088	0.892	5444.37	0.0012433	289.22	504.533	-0.9	1.74446
213151_s_at	13.059	0.471	7904.37	0.0012532	3973.36	4567.74	2.1	-1.14959
221578_at	13.024	0.178	10544.4	0.0012653	84.336	109.494	-6	1.29831
201122_x_at	13.02	0.27	16724.4	0.0012667	1316.59	1823.86	6.3	-1.38529
201226_at	13.01	1.106	644.367	0.0012702	2216.65	2519.03	1.2	-1.13642
206340_at	12.988	1.564	77.64	0.0012779	192.312	245.387	6.3	-1.27598
216535_at	12.971	1.498	55.76	0.0012839	75.142	99.559	-6	1.32494
210738_s_at	12.956	0.119	10364.4	0.0012892	61.472	77.126	2.7	-1.25465
201956_s_at	12.93	1.338	24.373	0.0012985	3371.01	3647.52	6.3	-1.08203
201198_s_at	12.928	0.431	10904.4	0.0012993	1235.45	1740.13	6.3	-1.4085
201084_s_at	12.926	0.512	6344.37	0.0013	2116.41	2857.95	1.5	-1.35038
220068_at	12.924	0.265	10964.4	0.0013007	73.8	93.157	-4.5	1.26229
210427_x_at	12.899	0.573	15044.4	0.0013097	35557.6	37572.9	6.3	-1.05668
212830_at	12.888	1.154	3884.37	0.0013137	514.532	861.927	0.6	-1.67517
201195_s_at	12.877	0.662	1784.37	0.0013178	3345.1	4279.29	-3	1.27927
209835_x_at	12.839	1.143	644.367	0.0013318	1650.92	2028.66	0.6	-1.2288
211145_x_at	12.814	1.066	65.796	0.0013411	69.508	79.206	-6	1.13952
203843_at	12.811	0.412	3524.37	0.0013422	2153.96	2513.85	6.3	-1.16708
210794_s_at	12.756	-0.011	17684.4	0.001363	67.123	95.088	-6	1.41662
207555_s_at	12.752	0.195	16124.4	0.0013645	76.619	105.859	-6	1.38163
203083_at	12.695	0.519	11744.4	0.0013865	80.305	108.167	-6	1.34695
221758_at	12.668	0.173	11504.4	0.001397	114.398	174.101	-6	1.52189
212557_at	12.657	1.999	7.651	0.0014014	164.907	213.242	0.9	-1.2931
217743_s_at	12.647	0.399	8444.37	0.0014053	702.18	957.594	6.3	-1.36374
204780_s_at	12.642	0.04	6944.37	0.0014073	517.962	677.036	6.3	-1.30712
201360_at	12.581	2.278	584.367	0.0014317	1769.42	2198.52	0.6	-1.24251
209496_at	12.549	0.16	11024.4	0.0014447	66.456	85.796	-6	1.29102
203274_at	12.518	0.787	11684.4	0.0014575	1839.77	2419.98	6.3	-1.31537
203339_at	12.511	0.243	15344.4	0.0014604	127.599	181.545	6.3	-1.42278
219308_s_at	12.493	0.14	8384.37	0.0014679	83.475	109.769	-2.1	1.31499
215733_x_at	12.442	0.208	17684.4	0.0014894	65.446	91.371	-6	1.39613
202393_s_at	12.405	0.693	12104.4	0.0015052	714.985	977.665	-6	1.36739
214427_at	12.404	0.321	3764.37	0.0015056	897.135	1232.59	-6	1.37391
207525_s_at	12.4	0.412	10664.4	0.0015074	229.707	303.012	-6	1.31912
201023_at	12.397	0.677	14084.4	0.0015086	828.937	1075.27	6.3	-1.29716
220547_s_at	12.365	0.834	5144.37	0.0015225	1192.51	1564.53	0.9	-1.31196
200673_at	12.304	0.395	10904.4	0.0015494	4753.48	5749.37	6.3	-1.20951
202068_s_at	12.289	0.278	2204.37	0.0015562	216.045	308.868	-2.4	1.42965
206994_at	12.247	0.84	11744.4	0.0015751	95.268	131.148	6.3	-1.37662
206238_s_at	12.226	0.533	17444.4	0.0015847	208.151	311.665	-6	1.4973
211302_s_at	12.122	0.231	5144.37	0.0016333	182.008	283.1	2.7	-1.55543
212099_at	12.085	0.301	5084.37	0.001651	113.74	170.407	1.2	-1.49822
200921_s_at	12.07	0.632	3764.37	0.0016582	2417.79	2901.98	6.3	-1.20026
207681_at	12.063	0.647	6884.37	0.0016616	70.574	83.351	-4.5	1.18104
213316_at	12.061	0.231	9644.37	0.0016626	66.816	85.221	-6	1.27546
213488_at	12.019	1.314	464.367	0.0016831	65.795	86.691	-0.6	1.31759
207309_at	11.99	0.83	3344.37	0.0016975	76.534	100.882	-6	1.31813
215276_at	11.983	0.194	11264.4	0.001701	63.629	85.613	-6	1.3455
214270_s_at	11.972	0.049	17684.4	0.0017065	76.161	94.841	-6	1.24527
211016_x_at	11.97	0.52	524.367	0.0017075	442.051	536.066	1.5	-1.21268
207476_at	11.967	0.111	17564.4	0.001709	75.948	108.962	-6	1.43469
220452_x_at	11.947	0.049	5804.37	0.0017191	120.622	149.969	-6	1.2433
202698_x_at	11.943	0.741	7484.37	0.0017212	11589.6	12779.7	5.4	-1.10268
205749_at	11.941	0.395	15344.4	0.0017222	68.477	119.826	-6	1.74987
217871_s_at	11.897	1.175	1004.37	0.0017447	7415.3	9146.97	0.6	-1.23353
218973_at	11.87	0.481	2204.37	0.0017587	333.92	414.966	2.1	-1.24271
206755_at	11.858	0.585	2144.37	0.0017649	100.869	128.983	-0.6	1.27872
201629_s_at	11.704	0.69	247.319	0.0018477	2675.58	3024.57	6.3	-1.13043
202431_s_at	11.691	0.064	8444.37	0.0018549	2056.66	2689.03	-6	1.30748
218631_at	11.675	1.641	47.254	0.0018638	1902.98	2205.72	6.3	-1.15909
203878_s_at	11.663	0.009	16244.4	0.0018705	86.479	108.715	-6	1.25713
201077_s_at	11.657	1.486	108.105	0.0018739	2885.76	3125.31	6.3	-1.08301
208280_at	11.64	1.948	24.373	0.0018835	68.997	75.96	0.9	-1.10092
208519_x_at	11.633	0.83	5024.37	0.0018875	80.812	105.532	1.2	-1.3059
211552_s_at	11.629	1.018	1484.37	0.0018897	76.786	92.074	-0.9	1.1991
220141_at	11.625	0.845	40.046	0.001892	79.901	87.047	-5.7	1.08944
205193_at	11.612	0.604	4904.37	0.0018994	73.159	101.159	-0.9	1.38273
201311_s_at	11.549	0.304	344.367	0.0019359	709.374	833.345	4.8	-1.17476
210335_at	11.547	0.166	2684.37	0.001937	87.391	111.978	6.3	-1.28134
211715_s_at	11.542	1.133	3884.37	0.00194	256.208	299.288	6.3	-1.16814
202052_s_at	11.54	1.399	2744.37	0.0019412	894.868	1183.5	-0.6	1.32254
214828_s_at	11.526	0.207	10664.4	0.0019494	82.337	118.758	-5.4	1.44234
209415_at	11.52	0.014	18164.4	0.0019529	78.068	104.692	-6	1.34104
201010_s_at	11.519	0.648	6284.37	0.0019535	206.875	436.536	1.2	-2.11014
202475_at	11.506	0.489	9884.37	0.0019612	4845.33	6226.81	6.3	-1.28512
211397_x_at	11.485	0.904	4784.37	0.0019738	85.889	145.445	-0.9	1.69341
202935_s_at	11.477	2.828	108.105	0.0019786	154.095	229.143	0.6	-1.48702
212300_at	11.461	0.465	15404.4	0.0019882	132.557	191.072	6.3	-1.44143
203217_s_at	11.456	0.721	644.367	0.0019912	1838.64	2184.3	-1.5	1.188
213166_x_at	11.454	1.769	55.76	0.0019925	1188.62	1440.46	6.3	-1.21188
213725_x_at	11.451	0.932	1244.37	0.0019943	64.85	79.267	-0.6	1.22231
220526_s_at	11.428	0.253	10784.4	0.0020083	2486.49	3267.17	6.3	-1.31397
201941_at	11.425	1.252	1424.37	0.0020101	2389.95	2984.61	0.6	-1.24882
215709_at	11.417	0.111	17924.4	0.002015	67.443	89.009	-6	1.31977
209624_s_at	11.366	0.242	3044.37	0.0020467	154.21	200.062	0.9	-1.29733
215869_at	11.354	-0.002	17804.4	0.0020542	83.274	116	-6	1.39299
215773_x_at	11.334	0.158	10544.4	0.0020668	369.962	633.413	6.3	-1.7121
208260_at	11.331	0.202	16604.4	0.0020688	100.72	139.894	-6	1.38894
201887_at	11.326	0.356	12884.4	0.0020719	794.191	957.778	6.3	-1.20598
201580_s_at	11.306	1.33	4064.37	0.0020847	293.873	414.573	0.6	-1.41072
207321_s_at	11.289	0.067	6344.37	0.0020956	87.653	106.224	-6	1.21187
216747_at	11.256	0.385	17144.4	0.002117	85.557	122.121	-6	1.42736
216423_at	11.24	0.273	11564.4	0.0021275	67.111	87.009	-6	1.29649
204592_at	11.234	0.334	10484.4	0.0021314	66.213	81.87	-2.7	1.23646
206725_x_at	11.226	1.164	8684.37	0.0021367	93.546	112.025	-2.4	1.19754
219867_at	11.199	0.412	4124.37	0.0021546	70.566	89.161	-0.9	1.26351
222183_x_at	11.197	0.903	4364.37	0.002156	107.968	221.783	-0.6	2.05415
219640_at	11.195	0.324	18464.4	0.0021573	142.682	187.507	-6	1.31416
208579_x_at	11.192	1.735	77.64	0.0021593	857.828	997.289	6.3	-1.16257
200803_s_at	11.176	0.611	10784.4	0.00217	4887.04	6078.31	6.3	-1.24376
200085_s_at	11.162	2.153	464.367	0.0021795	7527.85	8519.79	0.3	-1.13177
217509_x_at	11.154	0.189	14744.4	0.0021849	109.898	156.636	-6	1.42529
216508_x_at	11.135	0.545	11804.4	0.0021978	274.724	342.938	-6	1.2483
200065_s_at	11.13	0.833	291.836	0.0022013	7021.58	7604.56	0.9	-1.08303
202770_s_at	11.123	0.682	8144.37	0.0022061	77.678	133.332	1.2	-1.71647
200655_s_at	11.115	0.51	11444.4	0.0022116	6256.76	8240.49	6.3	-1.31705
50277_at	11.101	0.094	2504.37	0.0022212	721.756	861.754	-2.7	1.19397
219417_s_at	11.093	0.403	13964.4	0.0022268	114.354	150.829	-6	1.31897
209139_s_at	11.089	0.788	108.105	0.0022295	901.584	1089.36	0.9	-1.20827
203259_s_at	11.067	1.527	40.046	0.0022449	2950.59	3204.95	1.8	-1.08621
200907_s_at	11.067	1.406	6584.37	0.0022449	598.337	728.575	1.2	-1.21767
201347_x_at	11.064	1.26	944.367	0.002247	3006.67	3593.8	0.6	-1.19528
209296_at	11.044	0.461	17144.4	0.0022611	1129.09	1512.86	6.3	-1.33989
212383_at	11.044	3.057	24.373	0.0022611	297.453	351.445	0.6	-1.18151
201616_s_at	11.026	0.282	1904.37	0.0022739	453.487	605.855	0.9	-1.33599
221313_at	11.024	1.242	55.76	0.0022753	83.053	111.087	-3.6	1.33754
210312_s_at	11.001	1.761	127.564	0.0022918	1582.56	1854.89	1.2	-1.17209
220858_at	10.999	0.166	17924.4	0.0022932	64.401	87.591	-6	1.36009
201942_s_at	10.997	0.276	3584.37	0.0022947	650.659	918.272	0.9	-1.4113
202067_s_at	10.991	0.872	2744.37	0.002299	100.272	138.127	-6	1.37752
217808_s_at	10.987	0.617	1904.37	0.0023019	218.487	300.348	0.6	-1.37467
205543_at	10.983	1.159	77.64	0.0023048	319.174	381.208	6.3	-1.19436
214197_s_at	10.973	0.934	77.64	0.002312	97.484	111.344	-6	1.14218
200919_at	10.97	0.564	9284.37	0.0023142	421.427	605.084	-2.4	1.4358
203149_at	10.968	2.483	91.615	0.0023157	225.649	293.836	0.6	-1.30218
216827_at	10.965	0.365	17324.4	0.0023178	66.913	84.38	-6	1.26104
203142_s_at	10.954	0.783	4304.37	0.0023259	1035.18	1221.86	6.3	-1.18034
38964_r_at	10.953	1.387	1364.37	0.0023266	178.887	284.507	-0.6	1.59043
219675_s_at	10.95	0.007	12284.4	0.0023288	441.95	614.93	6.3	-1.3914
220291_at	10.943	0.084	12764.4	0.002334	95.788	132.691	-6	1.38526
204480_s_at	10.923	0.449	944.367	0.0023487	216.504	293.022	6.3	-1.35343
212553_at	10.923	0.364	12524.4	0.0023487	204.916	309.668	-6	1.51119
202736_s_at	10.923	0.93	127.564	0.0023487	2711.12	3140.84	6.3	-1.1585
204564_at	10.911	0.14	18764.4	0.0023576	77.983	99.665	-6	1.27803
201402_at	10.883	0.339	17144.4	0.0023786	80.273	97.939	-6	1.22007
205913_at	10.866	0.409	16544.4	0.0023914	99.459	151.868	-6	1.52694
209590_at	10.847	0.348	11144.4	0.0024059	148.337	192.658	-6	1.29879
221651_x_at	10.828	1.503	65.796	0.0024204	119.762	150.292	-6	1.25492
220437_at	10.806	0.151	18044.4	0.0024374	65.981	81.033	-6	1.22813
213501_at	10.79	0.316	5084.37	0.0024498	72.197	96.772	1.2	-1.34039
203547_at	10.784	0.514	16364.4	0.0024545	85.612	121.459	-6	1.41871
219319_at	10.777	0.11	17144.4	0.00246	70.525	87.717	-6	1.24377
215464_s_at	10.763	0.485	7004.37	0.002471	2738.24	3296.67	1.8	-1.20394
219839_x_at	10.75	0.164	19004.4	0.0024813	82.59	111.67	-6	1.3521
212181_s_at	10.721	1.191	9584.37	0.0025044	344	409.812	6.3	-1.19131
205710_at	10.72	0.431	13724.4	0.0025052	90.953	121.279	-6	1.33342
210514_x_at	10.717	1.826	884.367	0.0025076	429.905	580.171	0.3	-1.34953
218094_s_at	10.704	0.74	0.754	0.0025181	138.445	152.436	6.3	-1.10106
201139_s_at	10.7	0.545	18164.4	0.0025213	1452.07	1879.47	-6	1.29434
202861_at	10.68	0.453	9764.37	0.0025375	82.394	99.845	-3.6	1.2118
54037_at	10.668	1.925	55.76	0.0025473	74.782	81.144	4.8	-1.08507
206385_s_at	10.663	1.209	2744.37	0.0025514	464.492	882.188	0.6	-1.89925
207507_s_at	10.654	0.24	2744.37	0.0025588	8977.6	9730.34	6.3	-1.08385
210981_s_at	10.652	0.359	13724.4	0.0025604	149.29	227.05	-6	1.52087
200981_x_at	10.592	1.551	65.796	0.0026104	7324.29	8123.2	6.3	-1.10908
200886_s_at	10.576	0.808	1604.37	0.002624	11181.9	12230.6	6.3	-1.09378
215026_x_at	10.561	0.044	17024.4	0.0026367	117.744	161.406	-6	1.37082
200748_s_at	10.558	2.14	91.615	0.0026393	17240.8	18138.6	6.3	-1.05208
208671_at	10.527	0.914	3764.37	0.0026659	1566.72	1904.36	1.8	-1.21551
213057_at	10.514	0.412	11324.4	0.0026772	120.529	182.441	3.6	-1.51367
200848_at	10.504	0.494	16604.4	0.0026859	753.626	1117.68	6.3	-1.48307
215766_at	10.504	1.107	40.046	0.0026859	64.421	76.824	-5.7	1.19253
218026_at	10.497	0.55	9404.37	0.002692	3304.63	4611.5	6.3	-1.39547
201778_s_at	10.489	0.868	9584.37	0.0026991	1511.15	1830.66	3.3	-1.21143
212593_s_at	10.463	1.149	7784.37	0.002722	500.811	728.121	1.8	-1.45388
203572_s_at	10.43	0.21	15584.4	0.0027515	287.493	391.04	6.3	-1.36017
206463_s_at	10.415	0.081	13484.4	0.002765	73.605	85.988	-6	1.16824
203181_x_at	10.383	1.344	55.76	0.0027941	774.037	929.266	3	-1.20054
204135_at	10.382	0.607	11084.4	0.002795	65.507	78.048	-6	1.19145
217990_at	10.377	1.085	764.367	0.0027996	1183.84	1455.15	0.6	-1.22918
211576_s_at	10.368	0.242	11804.4	0.0028079	113.504	151.034	-6	1.33065
211474_s_at	10.364	1.972	47.254	0.0028116	1951.92	2251.72	5.4	-1.15359
214320_x_at	10.359	0.053	9164.37	0.0028162	75.587	95.219	-6	1.25973
221303_at	10.358	0.544	77.64	0.0028171	76.153	86.156	-4.2	1.13135
209876_at	10.332	0.396	13484.4	0.0028413	151.255	201.611	-6	1.33292
211915_s_at	10.311	0.147	19004.4	0.002861	71.663	90.901	-6	1.26845
204763_s_at	10.295	1.522	47.254	0.0028762	97.881	133.865	-5.7	1.36763
201083_s_at	10.293	0.165	11924.4	0.0028781	96.241	142.08	6.3	-1.47629
211221_at	10.29	0.566	11444.4	0.0028809	67.654	84.651	-6	1.25123
216430_x_at	10.284	0.228	2804.37	0.0028866	69.465	82.356	-6	1.18558
203614_at	10.284	0.076	13004.4	0.0028866	145.744	209.104	6.3	-1.43473
209378_s_at	10.279	1.517	209.592	0.0028914	242.699	336.379	-0.9	1.38599
211954_s_at	10.232	0.327	5924.37	0.0029367	1097.32	1465.49	3.6	-1.33551
39549_at	10.221	0.071	6884.37	0.0029474	269.835	345.99	-6	1.28223
203606_at	10.219	1.159	11624.4	0.0029494	2583.11	3323.58	6.3	-1.28666
201685_s_at	10.206	0.679	91.615	0.0029622	126.989	153.561	6.3	-1.20925
204334_at	10.203	0.641	4604.37	0.0029651	128.689	173.877	-6	1.35114
217711_at	10.19	0.585	13724.4	0.0029779	157.286	255.014	-6	1.62134
207334_s_at	10.188	0.471	4604.37	0.0029799	248.827	429.912	0.9	-1.72775
211005_at	10.182	0.049	11204.4	0.0029859	76.691	91.015	-6	1.18678
203792_x_at	10.172	0.173	16304.4	0.0029958	82.51	108.043	-6	1.30945
212973_at	10.149	0.31	10364.4	0.0030189	127.256	183.899	-1.8	1.44511
209769_s_at	10.133	0.203	17564.4	0.003035	85.085	116.155	-6	1.36516
203918_at	10.131	0.073	16604.4	0.0030371	184.747	287.459	-6	1.55596
215304_at	10.104	0.41	6944.37	0.0030646	96.13	153.192	-6	1.59359
204308_s_at	10.099	0.863	3764.37	0.0030697	94.087	122.257	0.9	-1.2994
217846_at	10.068	0.672	16604.4	0.0031018	3300.57	4259.5	6.3	-1.29053
212767_at	10.036	0.946	3464.37	0.0031353	312.215	411.29	0.6	-1.31733
205126_at	10.032	0.137	7484.37	0.0031395	534.793	715.878	6.3	-1.33861
214687_x_at	10.024	0.424	11564.4	0.003148	20558.7	23251	6.3	-1.13096
201079_at	10.024	0.545	5264.37	0.003148	2261.2	2697.82	6.3	-1.19309
213398_s_at	9.996	0.72	644.367	0.0031778	1264.9	1515.73	6.3	-1.1983
218384_at	9.989	1.741	150.526	0.0031853	1579.91	1805.77	1.5	-1.14295
215053_at	9.988	0.845	344.367	0.0031864	87.812	113.205	-1.2	1.28917
221141_x_at	9.988	0.017	16244.4	0.0031864	83.835	123.376	-6	1.47165
208970_s_at	9.983	0.719	91.615	0.0031918	2144.53	2378.8	6.3	-1.10924
201999_s_at	9.969	0.445	3044.37	0.0032069	3684.31	4434.4	0.9	-1.20359
211659_at	9.965	0.907	2324.37	0.0032113	86.74	108.958	-0.6	1.25614
209020_at	9.956	1.026	2324.37	0.003221	208.082	308.461	0.6	-1.4824
221752_at	9.935	0.2	11384.4	0.003244	357.032	515.545	-3.6	1.44397
201800_s_at	9.899	1.94	14.834	0.0032839	953.244	1047.35	0.9	-1.09872
201659_s_at	9.863	0.754	344.367	0.0033243	1542.64	1864.25	1.2	-1.20848
206763_at	9.835	0.089	13484.4	0.0033562	63.677	81.829	-6	1.28506
213932_x_at	9.799	0.963	10904.4	0.0033978	3409.13	4238.06	6.3	-1.24315
202594_at	9.796	2.16	47.254	0.0034013	791.118	895.935	0.9	-1.13249
208900_s_at	9.782	0.155	11924.4	0.0034176	469.221	669.112	-6	1.42601
213462_at	9.775	1.452	3944.37	0.0034258	554.644	701.631	-6	1.26501
204514_at	9.772	0.093	12284.4	0.0034294	206.163	306.103	-6	1.48476
203774_at	9.767	1.834	55.76	0.0034353	204.639	257.026	1.5	-1.256
216650_at	9.757	-0.003	17804.4	0.0034471	98.397	122.958	-6	1.24961
214170_x_at	9.75	1.261	4964.37	0.0034554	2320.93	2907.15	1.2	-1.25258
218916_at	9.74	0.038	17684.4	0.0034673	80.147	118.995	-6	1.48471
71933_at	9.728	1.303	108.105	0.0034816	142.304	211.528	-6	1.48645
216656_at	9.717	0.033	18284.4	0.0034948	88.154	130.02	-6	1.47492
203360_s_at	9.708	0.226	291.836	0.0035057	334.072	397.048	5.4	-1.18851
216272_x_at	9.7	0.524	11624.4	0.0035153	117.01	189.112	-6	1.6162
202250_s_at	9.683	0.503	12404.4	0.003536	219.124	286.429	6.3	-1.30715
203633_at	9.682	0.307	15824.4	0.0035372	2149.45	2639.08	6.3	-1.22779
208074_s_at	9.681	0.232	11324.4	0.0035385	2885.72	3583.38	6.3	-1.24176
206697_s_at	9.671	0.335	14204.4	0.0035507	80.691	99.983	-6	1.23908
201625_s_at	9.671	0.182	4604.37	0.0035507	92.566	115.624	-2.4	1.2491
221521_s_at	9.662	0.564	9944.37	0.0035618	954.944	1229.47	6.3	-1.28748
215129_at	9.658	1.018	12.571	0.0035667	80.54	86.834	-2.1	1.07815
218121_at	9.651	0.098	15164.4	0.0035754	108.442	139.66	-6	1.28788
202107_s_at	9.623	0.94	9764.37	0.0036102	810.121	1023.86	6.3	-1.26384
205189_s_at	9.606	0.669	2924.37	0.0036316	109.827	123.687	-6	1.1262
210674_s_at	9.603	0.26	8264.37	0.0036354	133.559	178.286	1.8	-1.33489
210539_at	9.585	0.124	11984.4	0.0036582	80.613	100.315	-6	1.2444
201066_at	9.581	1.022	2144.37	0.0036633	3064.06	3993.85	0.6	-1.30345
211528_x_at	9.568	2.084	944.367	0.0036799	918.835	1100.2	6.3	-1.19739
207556_s_at	9.563	0.611	40.046	0.0036863	93.212	108.115	6.3	-1.15988
203033_x_at	9.558	0.667	944.367	0.0036928	2475.56	2822.17	6.3	-1.14001
214789_x_at	9.556	0.136	15164.4	0.0036953	825.485	1178.74	6.3	-1.42794
211433_x_at	9.555	0.825	4964.37	0.0036966	122.242	154.026	-3.3	1.26001
203152_at	9.543	1.096	108.105	0.0037121	1684.37	1946.94	6.3	-1.15588
204477_at	9.539	0.636	10844.4	0.0037173	104.266	139.388	6.3	-1.33685
218842_at	9.53	0.111	15164.4	0.003729	189.902	265.994	6.3	-1.40069
200678_x_at	9.522	1.745	91.615	0.0037395	956.863	1161.73	2.4	-1.2141
1773_at	9.513	0.319	3344.37	0.0037512	153.37	198.616	6.3	-1.29501
214703_s_at	9.507	1.593	65.796	0.0037591	228.224	295.235	1.5	-1.29362
215294_s_at	9.505	2.272	47.254	0.0037618	550.659	626.316	5.1	-1.13739
221549_at	9.502	0.008	16544.4	0.0037657	182.299	247.665	-6	1.35856
215960_at	9.5	0.665	6104.37	0.0037684	67.756	80.891	-1.2	1.19386
201432_at	9.499	1.17	177.621	0.0037697	2805.28	3223.14	3.3	-1.14896
201231_s_at	9.494	0.033	17684.4	0.0037763	10781.6	12951.3	6.3	-1.20124
214433_s_at	9.48	0.554	14384.4	0.0037949	277.002	444.264	6.3	-1.60383
219799_s_at	9.458	0.499	7844.37	0.0038243	900.358	1393.16	-0.9	1.54734
206137_at	9.457	0.07	16604.4	0.0038256	101.892	143.481	-6	1.40817
207168_s_at	9.455	0.346	6524.37	0.0038283	3566.76	4155.28	1.5	-1.165
221159_at	9.454	0.022	18464.4	0.0038297	86.629	114.296	-6	1.31937
220939_s_at	9.441	0.762	13364.4	0.0038472	1323.89	1749.79	6.3	-1.3217
209303_at	9.438	0.693	5144.37	0.0038513	1482.97	2021.05	0.9	-1.36284
205942_s_at	9.419	0.496	3344.37	0.0038771	289.918	374.345	0.9	-1.29121
211326_x_at	9.416	1.153	1184.37	0.0038812	157.295	182.439	1.2	-1.15985
217171_at	9.415	0.101	12944.4	0.0038826	67.058	80.815	-6	1.20515
212075_s_at	9.4	0.302	12344.4	0.0039032	896.439	1307.49	6.3	-1.45854
203746_s_at	9.399	0.14	9464.37	0.0039046	1356.17	1814.84	6.3	-1.33821
206171_at	9.397	0.39	13184.4	0.0039073	71.33	96.169	-6	1.34823
220069_at	9.372	0.345	13244.4	0.003942	76.584	95.747	-6	1.25022
202028_s_at	9.37	0.019	9764.37	0.0039448	1591.36	2150.49	-2.4	1.35135
206990_at	9.364	0.264	17204.4	0.0039532	67.679	82.063	-6	1.21253
203060_s_at	9.348	0.655	10904.4	0.0039756	845.218	1379.62	6.3	-1.63227
203172_at	9.33	0.37	4064.37	0.0040011	119.078	143.107	-6	1.20179
207908_at	9.33	1.27	55.76	0.0040011	65.319	74.091	-5.7	1.13429
211313_s_at	9.329	0.353	17144.4	0.0040025	84.022	137.832	-6	1.64043
203198_at	9.323	0.314	12404.4	0.004011	116.817	144.374	6.3	-1.2359
211992_at	9.31	0.716	704.367	0.0040296	590.51	685.287	6.3	-1.1605
221532_s_at	9.298	0.605	8444.37	0.0040468	2299.21	2808.92	6.3	-1.22169
202801_at	9.298	0.41	11264.4	0.0040468	165.351	214.107	-6	1.29486
205088_at	9.296	0.141	6344.37	0.0040497	158.736	222.64	-6	1.40258
220536_at	9.27	0.056	12524.4	0.0040874	78.039	108.916	-6	1.39566
210185_at	9.266	0.094	12584.4	0.0040932	86.801	113.975	-6	1.31306
212418_at	9.263	1.064	9464.37	0.0040976	238.726	336.802	6	-1.41083
218205_s_at	9.253	1.314	3584.37	0.0041122	2345.37	3189.41	0.6	-1.35988
218566_s_at	9.241	0.531	14504.4	0.0041299	191.155	319.676	-6	1.67234
217958_at	9.239	0.92	2264.37	0.0041329	1046.09	1391.79	0.6	-1.33046
203058_s_at	9.224	0.683	5804.37	0.0041551	711.648	1056.07	0.9	-1.48398
207790_at	9.219	1.17	4124.37	0.0041625	86.035	111.295	-0.6	1.2936
206611_at	9.214	0.465	291.836	0.00417	66.433	75.104	6.3	-1.13052
203052_at	9.206	0.119	17264.4	0.0041819	75.98	96.289	-6	1.26729
215027_at	9.173	0.052	17264.4	0.0042318	62.241	78.425	-6	1.26002
203250_at	9.166	0.343	17144.4	0.0042424	308.081	555.258	6.3	-1.80231
215847_at	9.164	1.173	65.796	0.0042455	66.396	78.921	-6	1.18864
211831_s_at	9.155	1.259	108.105	0.0042592	72.484	81.31	-6	1.12176
31637_s_at	9.153	1.282	55.76	0.0042623	335.77	461.803	-6	1.37536
212928_at	9.131	0.355	8204.37	0.0042962	68.225	100.065	1.8	-1.46669
210056_at	9.127	0.454	9644.37	0.0043024	260.666	369.345	2.4	-1.41693
208379_x_at	9.127	0.202	11144.4	0.0043024	77.263	98.072	-6	1.26933
221941_at	9.099	1.709	55.76	0.0043461	71.88	84.141	6.3	-1.17058
211867_s_at	9.098	-0.031	18104.4	0.0043477	63.173	75.994	-6	1.20295
200966_x_at	9.095	0.167	17144.4	0.0043524	21314	23407.8	6.3	-1.09823
205105_at	9.091	0.175	18284.4	0.0043587	580.581	831.423	6.3	-1.43205
212544_at	9.085	0.639	12224.4	0.0043682	1311.03	1699.91	6.3	-1.29662
219406_at	9.083	0.131	17324.4	0.0043713	83.68	125.327	6.3	-1.49769
219203_at	9.071	1.027	91.615	0.0043903	378.302	430.488	5.1	-1.13795
209730_at	9.067	-0.017	13424.4	0.0043967	102.146	141.597	-6	1.38622
39854_r_at	9.063	1.379	1544.37	0.0044031	1372.91	2186.8	-0.6	1.59282
208360_s_at	9.06	0.676	15824.4	0.0044079	72.614	101.146	-6	1.39293
219747_at	9.051	0.851	3704.37	0.0044223	198.916	375.745	0.9	-1.88896
202794_at	9.05	0.091	9644.37	0.0044239	563.231	789.53	-3	1.40179
220015_at	9.042	0.075	15044.4	0.0044368	88.533	124.268	-6	1.40363
213408_s_at	9.035	1.024	3.344	0.004448	516.478	579.643	6.3	-1.1223
208846_s_at	9.023	0.899	3104.37	0.0044675	2723.38	3229.88	0.6	-1.18598
203126_at	8.996	1.351	824.367	0.0045116	608.329	778.628	6.3	-1.27995
207136_at	8.992	0.098	16064.4	0.0045182	63.482	98.101	-6	1.54534
213800_at	8.99	0.335	14324.4	0.0045215	220.856	369.935	6.3	-1.67501
208937_s_at	8.988	0.603	10184.4	0.0045248	2898.96	4244.42	-2.4	1.46412
214152_at	8.985	0.61	12464.4	0.0045297	131.749	165.834	6.3	-1.25871
202034_x_at	8.983	0.666	2204.37	0.004533	375.803	449.976	2.1	-1.19737
211666_x_at	8.975	0.55	13724.4	0.0045463	11877.3	13150.3	6.3	-1.10718
212531_at	8.964	1.997	108.105	0.0045646	3394.13	3858.07	4.5	-1.13669
201153_s_at	8.964	0.087	10064.4	0.0045646	1108.84	1478.96	6.3	-1.3338
1598_g_at	8.959	0.087	1304.37	0.0045729	210.152	248.188	-2.1	1.18099
210827_s_at	8.957	0.2	18044.4	0.0045763	1072.26	1587.7	6.3	-1.4807
209655_s_at	8.947	0.391	15164.4	0.004593	73.953	93.6	6.3	-1.26567
204345_at	8.945	1.21	764.367	0.0045964	74.327	80.003	1.5	-1.07637
202609_at	8.944	0.948	6104.37	0.0045981	2522.16	3133.37	1.2	-1.24234
213297_at	8.943	0.022	19004.4	0.0045998	172.567	222.419	-6	1.28888
201130_s_at	8.934	0.945	209.592	0.0046149	266.383	322.698	0.9	-1.21141
200876_s_at	8.929	0.659	9224.37	0.0046234	4153.36	5206.52	2.4	-1.25357
214802_at	8.924	0.009	10844.4	0.0046319	90.24	125.484	-6	1.39056
202859_x_at	8.919	0.641	13004.4	0.0046404	159.233	201.563	-6	1.26584
204295_at	8.912	1.844	1484.37	0.0046523	2024.46	2718.69	0.6	-1.34292
203795_s_at	8.906	1.256	4604.37	0.0046625	113.147	142.435	-6	1.25885
207176_s_at	8.897	0.903	464.367	0.004678	76.489	90.295	-5.7	1.1805
201879_at	8.895	0.121	13964.4	0.0046814	422.826	606.835	6.3	-1.43519
212498_at	8.887	0.721	14204.4	0.0046952	1582.49	2012.26	6.3	-1.27158
217872_at	8.883	0.126	11864.4	0.0047021	1485.21	2058.42	6.3	-1.38595
217117_x_at	8.871	0.268	12524.4	0.0047229	93.031	103.139	-6	1.10865
206922_at	8.87	0.098	18464.4	0.0047246	103.725	171.318	-6	1.65166
209147_s_at	8.87	1.991	209.592	0.0047246	525.612	632.126	0.6	-1.20265
218255_s_at	8.864	0.141	12464.4	0.0047351	80.448	117.66	-6	1.46256
204016_at	8.861	0.34	3764.37	0.0047403	130.254	172.285	0.9	-1.32268
211759_x_at	8.844	1.196	2144.37	0.0047701	2743.76	3388.05	0.6	-1.23482
202347_s_at	8.842	1.024	33.937	0.0047736	1076.93	1192.22	6.3	-1.10705
202820_at	8.825	0.437	18164.4	0.0048037	609.129	746.339	6.3	-1.22526
219612_s_at	8.82	0.669	524.367	0.0048126	133.191	172.263	6.3	-1.29335
205128_x_at	8.792	-0.009	12044.4	0.0048627	82.727	96.146	-6	1.16221
214845_s_at	8.787	0.448	1964.37	0.0048717	1031.68	1277.55	0.9	-1.23832
39402_at	8.775	0.595	16004.4	0.0048934	71.927	89.005	-6	1.23744
211067_s_at	8.774	0.236	17684.4	0.0048952	74.248	95.044	-6	1.28009
208407_s_at	8.77	1.452	40.046	0.0049025	1236.87	1446.04	3.9	-1.16911
209038_s_at	8.77	0.136	12044.4	0.0049025	90.782	110.484	-6	1.21703
210356_x_at	8.757	1.259	464.367	0.0049262	83.832	98.062	-6	1.16974
219579_at	8.753	0.927	10244.4	0.0049336	105.768	188.854	-6	1.78555
209449_at	8.75	0.059	15824.4	0.0049391	281.399	377.277	6.3	-1.34072
219395_at	8.74	0.031	16004.4	0.0049575	68.027	82.85	-6	1.2179
209372_x_at	8.738	0.192	10964.4	0.0049612	102.611	113.952	-6	1.11052
221754_s_at	8.731	0.03	10544.4	0.0049741	104.784	127.019	-6	1.2122
218882_s_at	8.728	0.612	1484.37	0.0049797	495.391	601.508	-1.8	1.21421
218757_s_at	8.724	0.914	2924.37	0.0049871	349.511	436.165	0.9	-1.24793
218988_at	8.72	1.032	4904.37	0.0049945	128.178	202.089	1.2	-1.57663
206998_x_at	8.715	0.401	1964.37	0.0050038	63.58	81.137	-6	1.27614
217030_at	8.715	0.464	3884.37	0.0050038	61.252	72.145	-6	1.17784
202237_at	8.709	0.728	14204.4	0.005015	8722.83	9803.49	6.3	-1.12389
201152_s_at	8.701	0.512	13844.4	0.00503	1467.98	1775.48	6.3	-1.20947
212871_at	8.67	1.218	584.367	0.0050886	351.209	444.583	0.6	-1.26586
201864_at	8.66	0.335	944.367	0.0051077	467.565	534.751	-5.7	1.14369
202273_at	8.654	0.223	10244.4	0.0051192	76.595	92.789	-6	1.21142
211705_s_at	8.652	-0.015	15824.4	0.005123	76.547	96.999	-6	1.26718
208417_at	8.642	0.586	11624.4	0.0051423	93.075	125.737	-3.3	1.35092
220826_at	8.629	0.111	10004.4	0.0051674	74.925	86.588	-6	1.15566
203025_at	8.622	1.949	47.254	0.005181	598.07	710.458	5.1	-1.18792
201149_s_at	8.616	0.025	13004.4	0.0051927	74.919	89.993	-6	1.2012
209936_at	8.612	0.776	108.105	0.0052005	74.452	86.203	-1.8	1.15783
39249_at	8.607	0.639	5684.37	0.0052103	395.271	514.744	-1.2	1.30226
202359_s_at	8.597	0.002	12824.4	0.00523	92.748	137.653	6.3	-1.48416
203282_at	8.593	0.549	2684.37	0.0052378	982.756	1245.44	0.9	-1.2673
38707_r_at	8.591	1.212	2204.37	0.0052418	604.471	959.665	-0.6	1.58761
203168_at	8.587	0.698	16004.4	0.0052497	85.271	118.68	-6	1.3918
220421_at	8.587	1.266	47.254	0.0052497	82.927	105.773	-3.3	1.2755
212933_x_at	8.586	0.274	13124.4	0.0052517	4490.73	5641.87	6.3	-1.25634
201483_s_at	8.583	0.522	2564.37	0.0052576	1838.87	2431.2	0.6	-1.32212
205412_at	8.562	0.644	8084.37	0.0052994	877.053	1144.5	2.1	-1.30494
213414_s_at	8.547	1.031	1964.37	0.0053295	24899.4	27142	0.6	-1.09007
211458_s_at	8.542	1.48	40.046	0.0053396	565.237	645.212	6.3	-1.14149
220077_at	8.534	0.043	18044.4	0.0053558	65.499	86.767	-6	1.32471
211253_x_at	8.533	0.97	1184.37	0.0053578	104.804	148.287	-0.9	1.4149
213785_at	8.528	0.24	19004.4	0.005368	179.75	263.799	6.3	-1.46759
202203_s_at	8.507	0.374	6764.37	0.0054108	99.381	144.057	1.2	-1.44954
213491_x_at	8.503	1.726	2204.37	0.0054191	7707.69	9015.37	0.6	-1.16966
206281_at	8.48	0.126	12704.4	0.0054666	71.866	84.973	-6	1.18238
209627_s_at	8.472	0.437	177.621	0.0054832	305.024	334.533	-6	1.09674
219464_at	8.47	1.007	1844.37	0.0054874	102.154	125.407	-6	1.22763
201047_x_at	8.47	0.598	47.254	0.0054874	2483.47	2740.96	6.3	-1.10368
216331_at	8.469	0.019	12764.4	0.0054895	92.234	109.454	-6	1.1867
214256_at	8.457	0.047	2144.37	0.0055146	67.451	76.629	-3.3	1.13607
213376_at	8.456	0.418	14864.4	0.0055167	326.155	422.088	6.3	-1.29413
205211_s_at	8.454	0.003	10364.4	0.0055209	94.466	126.826	-6	1.34256
201390_s_at	8.451	0.928	77.64	0.0055273	3216.1	3574.54	6.3	-1.11145
215845_x_at	8.437	0.665	3764.37	0.0055568	70.923	84.138	-1.5	1.18633
206764_x_at	8.436	0.165	16244.4	0.0055589	180.543	237.67	-6	1.31642
202444_s_at	8.429	0.606	4424.37	0.0055738	658.4	858.788	3.3	-1.30436
218280_x_at	8.428	0.868	3224.37	0.0055759	196.967	340.936	0.6	-1.73093
207004_at	8.423	0.069	17144.4	0.0055866	65.428	99.619	-6	1.52257
212114_at	8.406	1.062	5684.37	0.005623	911.43	1482.7	0.6	-1.62678
217840_at	8.396	0.866	47.254	0.0056446	646.208	736.241	4.2	-1.13933
203824_at	8.389	1.059	2384.37	0.0056597	1054.45	1392.89	0.6	-1.32096
214267_s_at	8.385	0.105	12044.4	0.0056684	62.74	81.577	-6	1.30024
205417_s_at	8.385	1.895	1064.37	0.0056684	959.652	1247.34	0.6	-1.29978
205456_at	8.381	0.545	247.319	0.0056771	84.581	97.356	-2.4	1.15104
200785_s_at	8.366	0.304	10484.4	0.0057098	76.848	106.025	-6	1.37967
220067_at	8.363	0.66	209.592	0.0057164	72.977	77.556	6.3	-1.06275
211580_s_at	8.358	0.031	18404.4	0.0057274	70.247	86.283	-6	1.22828
209974_s_at	8.355	-0.017	18284.4	0.005734	2439.96	2922.6	6.3	-1.19781
215204_at	8.353	0.246	3224.37	0.0057384	76.982	84.798	6.3	-1.10153
201494_at	8.352	0.625	10904.4	0.0057406	1536.27	1916.65	5.7	-1.2476
213783_at	8.342	0.144	18644.4	0.0057627	74.625	93.156	-6	1.24832
221524_s_at	8.338	0.395	6644.37	0.0057716	139.913	224.189	1.2	-1.60235
204632_at	8.323	1.699	1004.37	0.005805	113.188	137.427	-0.3	1.21415
202351_at	8.309	0.533	7844.37	0.0058364	1063.66	1398.14	1.8	-1.31445
208881_x_at	8.308	1.183	77.64	0.0058387	1204.33	1365.67	6.3	-1.13396
205141_at	8.304	1.409	177.621	0.0058477	1358.99	1690.24	0.6	-1.24374
200609_s_at	8.293	0.116	18044.4	0.0058726	2937.68	3592.54	6.3	-1.22292
214070_s_at	8.278	0.814	65.796	0.0059067	78.772	99.1	-6	1.25806
217802_s_at	8.271	0.3	18044.4	0.0059227	2483.16	3207.01	6.3	-1.2915
218316_at	8.268	0.136	12584.4	0.0059296	474.578	597.109	6.3	-1.25819
64474_g_at	8.261	0.462	15824.4	0.0059457	85.081	108.909	6.3	-1.28006
216300_x_at	8.259	0.117	18284.4	0.0059503	66.134	85.102	-6	1.28681
208849_at	8.255	0.056	12524.4	0.0059595	60.177	76.445	-6	1.27034
221504_s_at	8.25	1.133	524.367	0.0059711	1370.54	1679.6	0.6	-1.22551
208906_at	8.244	1.127	77.64	0.005985	948.322	1066.93	6.3	-1.12508
201129_at	8.244	0.123	12704.4	0.005985	251.687	403.644	6.3	-1.60375
214033_at	8.239	0.112	7364.37	0.0059966	97.653	138.945	1.8	-1.42284
221817_at	8.237	0.296	13964.4	0.0060012	229.142	345.512	-6	1.50785
222192_s_at	8.236	0.165	9464.37	0.0060036	437.263	566.321	3.6	-1.29515
218135_at	8.236	0.74	404.367	0.0060036	1485.26	1822.93	1.2	-1.22735
201828_x_at	8.232	2.161	3.344	0.0060129	2162.49	2459.81	6.3	-1.13749
221714_s_at	8.229	0.995	55.76	0.0060199	99.362	115.818	-6	1.16562
212803_at	8.227	0.032	8804.37	0.0060246	113.707	156.911	-3.3	1.37996
221883_at	8.213	1.59	2.036	0.0060574	120.865	137.228	6.3	-1.13538
211779_x_at	8.205	1.39	17.504	0.0060763	764.158	986.545	1.2	-1.29102
212107_s_at	8.204	0.227	3944.37	0.0060787	1610.81	2024.25	0.9	-1.25666
219286_s_at	8.197	0.356	17684.4	0.0060952	536.998	753.85	6.3	-1.40382
203095_at	8.193	0.517	9104.37	0.0061047	1008.85	1467.94	6.3	-1.45507
218569_s_at	8.179	0.116	7064.37	0.0061381	92.05	112.826	6.3	-1.2257
217100_s_at	8.163	0.104	16004.4	0.0061766	108.936	135.673	6.3	-1.24544
206154_at	8.161	0.515	1724.37	0.0061814	70.708	80.735	-6	1.14181
208640_at	8.159	1.329	65.796	0.0061862	9427.91	10199.8	4.8	-1.08187
200620_at	8.156	0.876	209.592	0.0061935	4373.58	5238.52	0.9	-1.19776
215500_at	8.154	1.097	344.367	0.0061983	75.216	88.395	-4.2	1.17522
219589_s_at	8.153	0.067	18164.4	0.0062007	68.346	92.066	-6	1.34706
201456_s_at	8.15	0.108	10964.4	0.006208	832.974	1074.93	6.3	-1.29047
203237_s_at	8.142	0.203	16244.4	0.0062275	86.717	103.173	-6	1.18977
214196_s_at	8.138	0.548	247.319	0.0062372	167.975	201.635	6.3	-1.20039
203489_at	8.136	0.875	40.046	0.0062421	375.33	443.106	6	-1.18058
211047_x_at	8.133	1.447	55.76	0.0062494	5937.03	6458.23	3	-1.08779
211496_s_at	8.131	0.804	5444.37	0.0062543	67.598	78.104	-1.5	1.15542
215126_at	8.13	1.184	177.621	0.0062568	72.24	88.873	-0.9	1.23025
221599_at	8.127	0.643	15584.4	0.0062641	111.219	147.701	6.3	-1.32802
212062_at	8.117	0.564	13484.4	0.0062887	791.74	1076.77	6.3	-1.36001
201554_x_at	8.106	0.347	9464.37	0.0063159	972.594	1357.87	3	-1.39613
221739_at	8.097	1.41	4424.37	0.0063383	775.473	992.743	0.9	-1.28018
200821_at	8.084	0.137	10664.4	0.0063707	362.467	493.476	3	-1.36144
213669_at	8.082	1.438	47.254	0.0063757	82.574	97.701	3.9	-1.18319
203272_s_at	8.075	-0.012	18164.4	0.0063933	414.265	480.308	-6	1.15942
201603_at	8.069	0.944	209.592	0.0064084	317.628	363.351	4.5	-1.14395
204571_x_at	8.067	0.688	40.046	0.0064135	3567.95	3968.9	6	-1.11238
211128_at	8.062	0.718	6104.37	0.0064261	64.121	82.288	-0.6	1.28332
203204_s_at	8.062	0.135	3944.37	0.0064261	171.792	216.838	1.5	-1.26221
219838_at	8.058	0.018	17684.4	0.0064362	99.212	125.943	6.3	-1.26943
213005_s_at	8.054	1.717	28.76	0.0064464	182.586	204.549	1.5	-1.12029
210677_at	8.046	2.399	884.367	0.0064667	68.499	75.451	-6	1.10149
213667_at	8.044	0.037	18284.4	0.0064718	73.141	91.138	-6	1.24606
203013_at	8.043	0.122	3044.37	0.0064744	721.602	904.351	0.9	-1.25325
212121_at	8.043	1.362	47.254	0.0064744	1817.8	2037.9	6.3	-1.12108
204985_s_at	8.042	1.84	524.367	0.006477	823.066	1011.99	0.6	-1.22954
210844_x_at	8.039	0.591	15224.4	0.0064846	3654.71	4689.59	6.3	-1.28316
217458_at	8.038	0.576	1724.37	0.0064872	63.186	80.219	-1.2	1.26957
212651_at	8.038	0.898	10424.4	0.0064872	443.06	652.112	6.3	-1.47184
200824_at	8.036	0.617	2.834	0.0064923	3216.61	3420.58	6.3	-1.06341
214177_s_at	8.033	0.454	16244.4	0.0065	170.139	205.402	6.3	-1.20726
203739_at	8.022	0.903	5504.37	0.0065283	315.846	488.663	0.6	-1.54716
219238_at	8.02	0.269	5024.37	0.0065335	211.603	320.828	1.2	-1.51618
202329_at	8.02	0.101	2624.37	0.0065335	256.461	315.182	-6	1.22897
203617_x_at	8.009	0.657	8804.37	0.006562	251.559	413.769	-1.2	1.64482
203728_at	8.006	0.371	12464.4	0.0065697	80.663	124.185	-6	1.53955
218145_at	8.001	0.086	14564.4	0.0065828	263.69	388.198	-6	1.47218
205507_at	8	0.818	12284.4	0.0065854	74.576	97.593	-6	1.30864
204904_at	7.984	1.512	77.64	0.0066273	66.831	73.603	6.3	-1.10133
209669_s_at	7.981	1.154	108.105	0.0066351	1968.74	2198.62	6.3	-1.11677
217797_at	7.972	1.495	40.046	0.0066589	3788.31	4429.36	0.6	-1.16922
215178_x_at	7.966	1.358	177.621	0.0066748	102.849	169.197	-1.2	1.6451
212959_s_at	7.963	1.001	1484.37	0.0066827	231.904	324.694	0.6	-1.40012
209382_at	7.952	0.192	2804.37	0.006712	310.16	377.716	5.4	-1.21781
204331_s_at	7.948	0.723	8564.37	0.0067227	3283.84	3873.1	6.3	-1.17944
215424_s_at	7.944	0.165	7844.37	0.0067334	1036.55	1288.39	3.6	-1.24297
207280_at	7.942	0.224	15584.4	0.0067387	65.075	79.809	-6	1.22642
207783_x_at	7.941	0.607	6824.37	0.0067414	22567.5	24722.5	6.3	-1.09549
204654_s_at	7.941	0.692	209.592	0.0067414	106.313	128.994	-6	1.21334
211603_s_at	7.938	0.053	11264.4	0.0067495	102.788	132.283	-6	1.28695
212363_x_at	7.931	0.314	12704.4	0.0067683	18273.2	21504.2	6.3	-1.17682
207051_at	7.93	1.128	40.046	0.006771	78.806	93.401	-6	1.1852
207774_at	7.928	0.19	19064.4	0.0067764	82.898	115.355	-6	1.39153
209702_at	7.921	1.174	9.029	0.0067954	1078.82	1177.86	6.3	-1.0918
209657_s_at	7.915	0.815	1964.37	0.0068116	80.907	92.349	2.4	-1.14142
222067_x_at	7.906	0.682	1004.37	0.0068361	309.15	408.226	0.9	-1.32048
201444_s_at	7.899	0.794	5384.37	0.0068553	2925.55	3588.8	3	-1.22671
200624_s_at	7.888	0.113	12584.4	0.0068855	3180.56	3864.39	6.3	-1.215
221447_s_at	7.884	0.507	18164.4	0.0068965	94.409	134.316	-6	1.4227
212710_at	7.878	1.064	150.526	0.0069131	122.656	151.884	-5.4	1.23829
202113_s_at	7.875	0.277	8564.37	0.0069214	776.74	1208.61	2.4	-1.556
203449_s_at	7.874	0.156	4724.37	0.0069242	132.279	170.364	6.3	-1.28791
203761_at	7.86	1.368	209.592	0.0069631	91.599	118.124	-1.2	1.28958
211350_s_at	7.854	1.61	291.836	0.0069799	80.737	91.704	2.7	-1.13584
218984_at	7.836	1.115	944.367	0.0070305	534.57	684.16	-0.6	1.27983
218054_s_at	7.834	-0.039	18764.4	0.0070361	69.663	85.489	-6	1.22718
218709_s_at	7.831	0.711	11204.4	0.0070446	313.211	394.119	6.3	-1.25832
219133_at	7.829	1.403	65.796	0.0070503	432.518	532.883	2.1	-1.23205
208921_s_at	7.818	1.579	65.796	0.0070815	3321.72	3617.49	6.3	-1.08904
216806_at	7.817	0.476	247.319	0.0070844	83.58	91.808	6.3	-1.09844
219429_at	7.806	0.128	4064.37	0.0071158	902.143	1046.37	-2.1	1.15987
219369_s_at	7.801	0.484	15404.4	0.0071302	65.431	81.984	-6	1.25298
202828_s_at	7.796	0.032	18464.4	0.0071446	88.906	116.209	-6	1.3071
221511_x_at	7.795	1.413	2504.37	0.0071474	385.878	512.15	0.6	-1.32723
200744_s_at	7.794	0.344	13304.4	0.0071503	1321.38	1644.11	6.3	-1.24423
220587_s_at	7.793	1.096	65.796	0.0071532	227.445	281.366	6.3	-1.23707
396_f_at	7.792	1.659	65.796	0.0071561	321.409	550.135	-6	1.71164
217916_s_at	7.788	0.377	13484.4	0.0071676	738.609	865.265	-6	1.17148
201467_s_at	7.782	1.121	127.564	0.007185	3955.52	4531.68	6.3	-1.14566
207782_s_at	7.778	0.799	3344.37	0.0071966	423.923	538.357	6.3	-1.26994
217255_at	7.772	0.018	17684.4	0.0072141	68.632	91.101	-6	1.32738
216194_s_at	7.768	2.168	40.046	0.0072258	3325.6	3710.53	2.4	-1.11575
216589_at	7.762	0.603	2.402	0.0072433	94.067	107.21	6.3	-1.13972
221410_x_at	7.726	0.023	10664.4	0.0073497	90.468	107.791	-5.1	1.19148
202336_s_at	7.723	0.327	5144.37	0.0073586	1562.6	1939.69	3.9	-1.24132
205032_at	7.718	0.235	7664.37	0.0073736	121.988	149.9	-2.1	1.22881
201245_s_at	7.714	0.97	344.367	0.0073856	890.056	1033.83	6.3	-1.16154
217651_at	7.71	0.036	3284.37	0.0073976	74.681	87.713	6.3	-1.1745
202985_s_at	7.708	0.057	14204.4	0.0074036	731.53	960.975	6.3	-1.31365
204640_s_at	7.691	0.948	108.105	0.0074549	358.219	432.853	6.3	-1.20835
220161_s_at	7.687	1.385	404.367	0.0074671	660.46	772.911	0.6	-1.17026
207767_s_at	7.684	0.007	19004.4	0.0074762	67.145	83.1	-6	1.23762
209014_at	7.683	0.693	11204.4	0.0074792	1723.32	2337.83	6.3	-1.35658
210783_x_at	7.68	0.017	14864.4	0.0074884	75.043	102.441	-6	1.3651
210541_s_at	7.672	1.046	4364.37	0.0075128	434.577	595.552	0.6	-1.37042
216980_s_at	7.664	1.463	150.526	0.0075374	74.813	82.839	6.3	-1.10728
201214_s_at	7.663	1.44	40.046	0.0075405	567.978	726.842	6.3	-1.2797
203642_s_at	7.655	0.547	6764.37	0.0075651	88.662	116.544	3.6	-1.31448
216685_s_at	7.643	0.667	150.526	0.0076023	66.086	74.999	5.4	-1.13487
219385_at	7.641	0.392	11804.4	0.0076085	72.6	94.213	-6	1.2977
207718_x_at	7.638	0.528	2024.37	0.0076178	90.917	128.403	-6	1.41231
206549_at	7.636	1.286	884.367	0.0076241	1154.37	1666.09	0.6	-1.44328
213710_s_at	7.623	0.397	14204.4	0.0076647	136.275	220.378	-6	1.61716
200978_at	7.623	0.178	8384.37	0.0076647	8786.55	9821.96	6.3	-1.11784
203744_at	7.622	0.299	11324.4	0.0076679	1083.99	1387.07	6.3	-1.2796
202003_s_at	7.615	0.409	4064.37	0.0076899	1620.56	2169.76	0.9	-1.3389
214459_x_at	7.613	2.083	11444.4	0.0076962	2395.29	3079.87	6.3	-1.28581
204100_at	7.611	-0.012	11384.4	0.0077025	70.148	85.71	-6	1.22185
216487_at	7.61	0.891	464.367	0.0077056	73.415	80.741	-6	1.09979
202521_at	7.609	1.279	55.76	0.0077088	696.801	798.715	6.3	-1.14626
214327_x_at	7.609	0.713	11024.4	0.0077088	8646.49	9427.08	6.3	-1.09028
200612_s_at	7.606	1.569	47.254	0.0077183	1611.32	1917.83	6	-1.19022
200793_s_at	7.604	0.693	7784.37	0.0077246	721.648	1041.8	0.9	-1.44364
219110_at	7.6	0.336	7664.37	0.0077373	468.436	631.91	1.8	-1.34898
219733_s_at	7.595	0.673	47.254	0.0077532	218.134	260.276	6.3	-1.19319
215760_s_at	7.594	0.069	19424.4	0.0077564	70.372	94.349	-6	1.34072
203964_at	7.593	0.699	77.64	0.0077596	817.369	919.268	6.3	-1.12467
218238_at	7.586	0.171	1484.37	0.0077819	1144.42	1378.29	-6	1.20435
215387_x_at	7.586	0.134	10604.4	0.0077819	70.875	92.363	-6	1.30318
207093_s_at	7.583	0.678	150.526	0.0077915	73.859	86.085	-6	1.16553
210837_s_at	7.582	0.023	2684.37	0.0077947	80.262	91.472	6.3	-1.13967
221876_at	7.579	0.048	4784.37	0.0078043	68.735	82.423	-6	1.19914
206925_at	7.578	0.194	5924.37	0.0078075	185.307	324.582	2.7	-1.75159
214350_at	7.572	0.587	15824.4	0.0078268	73.646	94.289	-6	1.2803
218017_s_at	7.568	0.035	11624.4	0.0078397	521.867	686.651	6.3	-1.31576
207891_s_at	7.565	1.501	764.367	0.0078494	162.079	214.554	0.6	-1.32376
219288_at	7.556	0.34	2924.37	0.0078785	491.249	738.254	0.6	-1.50281
218359_at	7.555	0.318	3764.37	0.0078818	102.915	132.363	-6	1.28614
200927_s_at	7.552	0.535	8804.37	0.0078915	498.067	627.127	6.3	-1.25912
216894_x_at	7.549	0.026	14864.4	0.0079013	69.44	83.786	-6	1.2066
220540_at	7.548	0.092	16724.4	0.0079045	67.68	86.622	-6	1.27988
209605_at	7.547	1.201	13484.4	0.0079078	4627.22	5377.29	6.3	-1.1621
208763_s_at	7.539	0.471	344.367	0.0079339	224.383	273.332	6.3	-1.21815
209435_s_at	7.533	0.599	8384.37	0.0079536	659.997	909.407	-6	1.3779
216738_at	7.529	0.839	11924.4	0.0079667	83.263	121.248	-6	1.45621
209998_at	7.525	1.697	108.105	0.0079799	310.01	358.53	6.3	-1.15651
204806_x_at	7.525	0.959	5444.37	0.0079799	212.144	372.881	0.6	-1.75768
220209_at	7.523	0.741	4724.37	0.0079865	92.778	132.347	-0.6	1.42649
203851_at	7.516	2.008	77.64	0.0080096	1979.45	2198.84	2.4	-1.11083
212126_at	7.509	1.811	65.796	0.0080328	773.73	878.862	6.3	-1.13588
218368_s_at	7.506	0.404	6764.37	0.0080428	792.728	1106.06	-1.5	1.39526
212444_at	7.506	0.063	10004.4	0.0080428	1485.94	1946.63	-6	1.31003
208499_s_at	7.496	0.053	15824.4	0.0080762	98.791	134.359	6.3	-1.36003
209957_s_at	7.487	0.058	16244.4	0.0081063	71.567	101.113	-6	1.41284
222372_at	7.476	0.401	5144.37	0.0081434	92.557	122.087	-6	1.31905
208568_at	7.475	1.743	127.564	0.0081468	102.431	125.721	-0.9	1.22737
203136_at	7.468	0.696	5984.37	0.0081705	1998.96	2454.45	3.6	-1.22786
200804_at	7.462	1.301	884.367	0.0081909	7148	7722.99	6.3	-1.08044
201940_at	7.459	0.726	6764.37	0.0082011	798.664	1100.39	1.2	-1.37779
221740_x_at	7.457	0.307	14864.4	0.0082079	66.403	85.006	6.3	-1.28015
204107_at	7.457	0.071	7124.37	0.0082079	80.345	103.516	1.8	-1.28839
212562_s_at	7.45	0.059	14744.4	0.0082318	69.493	83.68	-6	1.20415
208638_at	7.45	0.115	704.367	0.0082318	6711.14	7196.74	6.3	-1.07236
219899_x_at	7.449	-0.001	15824.4	0.0082352	82.927	105.357	-6	1.27048
217634_at	7.447	-0.039	18644.4	0.0082421	79.94	102.515	-6	1.2824
200915_x_at	7.444	0.144	15164.4	0.0082524	4111.95	4921.04	-6	1.19677
221409_at	7.439	0.153	4004.37	0.0082696	68.682	77.976	-6	1.13532
208440_at	7.436	0.478	3644.37	0.0082799	76.904	86.686	-6	1.1272
211662_s_at	7.413	0.791	3704.37	0.0083597	9637.49	10915	0.6	-1.13256
202765_s_at	7.412	0.184	10544.4	0.0083631	70.866	91.19	-6	1.28679
212556_at	7.406	0.455	18764.4	0.0083841	156.024	230.295	6.3	-1.47602
216308_x_at	7.399	2.38	209.592	0.0084087	2565.13	3400.77	0.3	-1.32577
41387_r_at	7.398	0.608	1364.37	0.0084122	142.245	171.237	-0.9	1.20382
205957_at	7.392	0.503	1784.37	0.0084333	74.47	84.745	-1.5	1.13798
201895_at	7.392	0.455	12044.4	0.0084333	365.721	495.175	6.3	-1.35397
209132_s_at	7.381	0.715	704.367	0.0084722	1593.25	2015.01	1.2	-1.26471
201190_s_at	7.375	0.644	5564.37	0.0084935	842.78	1042.84	2.1	-1.23738
200689_x_at	7.367	0.323	7664.37	0.008522	15997.4	17952.7	6.3	-1.12222
200756_x_at	7.366	0.468	2444.37	0.0085256	791.257	1002.65	3.6	-1.26716
201765_s_at	7.36	1.362	127.564	0.008547	1447.9	1644.85	6.3	-1.13602
208303_s_at	7.356	0.066	4544.37	0.0085614	62.6	73.73	3	-1.1778
201269_s_at	7.348	0.857	5.495	0.0085902	71.255	79.307	6.3	-1.113
209643_s_at	7.341	0.146	6164.37	0.0086155	158.773	184.655	-1.5	1.16301
216032_s_at	7.338	1.488	644.367	0.0086263	3418.17	4087.21	0.6	-1.19573
220648_at	7.336	0.353	19004.4	0.0086336	71.59	81.961	-6	1.14487
201723_s_at	7.336	1.147	209.592	0.0086336	2368.31	2811.01	6.3	-1.18692
219242_at	7.333	0.772	6944.37	0.0086445	196.37	259.25	0.9	-1.32021
204974_at	7.324	0.051	19124.4	0.0086772	104.526	158.752	-6	1.51878
207391_s_at	7.324	0.724	10424.4	0.0086772	577.512	852.579	-6	1.4763
217471_at	7.322	-0.034	17804.4	0.0086846	78.42	93.764	-6	1.19566
215719_x_at	7.32	0.428	3044.37	0.0086919	201.608	295.871	0.9	-1.46756
212583_at	7.315	0.11	8024.37	0.0087102	90.837	102.979	-6	1.13367
222167_at	7.313	0.827	2684.37	0.0087175	66.319	93.616	-0.6	1.4116
220264_s_at	7.309	0.429	4244.37	0.0087322	70.975	85.804	-6	1.20893
217324_at	7.306	1.321	20.655	0.0087433	133.659	151.05	-5.1	1.13011
37028_at	7.291	0.299	8804.37	0.0087987	119.274	155.76	-1.8	1.3059
215614_at	7.282	0.437	17804.4	0.0088322	93.72	114.299	-6	1.21958
204149_s_at	7.279	0.732	404.367	0.0088434	95.991	124.018	2.4	-1.29198
208892_s_at	7.278	0.059	5384.37	0.0088472	131.3	175.165	-6	1.33408
216569_at	7.274	0.117	14084.4	0.0088621	65.114	100.088	-6	1.53712
204417_at	7.266	0.224	1844.37	0.0088922	471.125	579.786	1.2	-1.23064
217906_at	7.261	2.096	1244.37	0.008911	2436.6	3358.95	0.3	-1.37854
210271_at	7.257	0.308	13724.4	0.0089261	63.838	76.662	-6	1.20088
220470_at	7.243	-0.021	13964.4	0.0089792	93.016	116.544	-6	1.25295
214440_at	7.24	0.426	4484.37	0.0089906	193.934	301.093	0.6	-1.55255
216862_s_at	7.225	0.842	127.564	0.009048	991.91	1219.36	6.3	-1.2293
209942_x_at	7.222	0.842	464.367	0.0090595	74.991	94.973	-1.2	1.26646
219099_at	7.222	0.108	5924.37	0.0090595	778.352	979.524	3	-1.25846
217855_x_at	7.221	0.36	344.367	0.0090634	843.024	987.818	6.3	-1.17176
214290_s_at	7.216	1.525	1364.37	0.0090826	403.78	899.446	0.3	-2.22756
65630_at	7.207	0.162	10784.4	0.0091175	72.543	85.171	6.3	-1.17408
205087_at	7.204	0.032	12344.4	0.0091291	70.547	99.433	6.3	-1.40946
210460_s_at	7.199	1.121	5444.37	0.0091485	3233.57	3617.98	1.2	-1.11888
214625_s_at	7.197	0.002	14204.4	0.0091563	74.448	91.682	-6	1.23149
205448_s_at	7.196	0.542	4064.37	0.0091602	106.462	133.281	-1.2	1.25191
205321_at	7.193	0.497	3104.37	0.0091719	1375.35	1936.78	0.6	-1.40821
202367_at	7.193	1.319	55.76	0.0091719	440.251	501.758	5.7	-1.13971
41047_at	7.192	1.646	12.571	0.0091758	331.612	396.177	0.9	-1.1947
204878_s_at	7.19	0.007	19184.4	0.0091837	91.62	133.779	-6	1.46015
214241_at	7.178	1.089	3.946	0.0092307	87.449	101.12	6.3	-1.15633
33494_at	7.171	0.448	6884.37	0.0092583	86.387	119.295	0.9	-1.38094
210005_at	7.161	0.336	11744.4	0.009298	79.284	103.409	6.3	-1.30429
214220_s_at	7.16	0.936	9764.37	0.0093019	68.892	89.908	2.1	-1.30506
218418_s_at	7.159	0.342	5504.37	0.0093059	399.584	451.026	6.3	-1.12874
207799_x_at	7.148	0.531	17144.4	0.0093498	98.675	117.913	-6	1.19496
206094_x_at	7.148	1.304	6584.37	0.0093498	4443.61	5517.59	1.2	-1.24169
203817_at	7.141	0.355	2144.37	0.0093778	63.186	78.249	-0.9	1.23839
208196_x_at	7.133	0.023	17144.4	0.00941	82.63	110.874	-6	1.34181
202772_at	7.131	1.139	5624.37	0.009418	563.047	727.201	0.9	-1.29155
219418_at	7.13	0.635	247.319	0.0094221	115.198	129.811	-6	1.12685
202928_s_at	7.119	0.56	55.76	0.0094666	72.664	80.382	6.3	-1.10621
33323_r_at	7.117	0.906	3944.37	0.0094747	7621.93	8985.98	-0.6	1.17896
220465_at	7.113	0.008	11924.4	0.009491	157.754	211.215	-6	1.33889
214296_x_at	7.112	0.017	11024.4	0.009495	79.111	99.745	-6	1.26082
213421_x_at	7.112	0.525	10904.4	0.009495	1542.81	1871.84	6.3	-1.21327
221990_at	7.11	0.132	18044.4	0.0095032	64.97	83.3	-6	1.28213
220905_at	7.11	0.527	5924.37	0.0095032	100.261	134.465	-3.6	1.34115
48030_i_at	7.103	0.941	65.796	0.0095318	312.274	380.947	-6	1.21991
218450_at	7.101	1.302	209.592	0.00954	1510.09	1707.15	1.5	-1.13049
202631_s_at	7.094	0.476	6764.37	0.0095687	80.507	115.105	1.5	-1.42975
202358_s_at	7.088	0.349	2144.37	0.0095934	392.55	545.386	-0.9	1.38934
200064_at	7.086	1.562	40.046	0.0096017	10948.3	11559.9	5.4	-1.05587
209718_at	7.084	0.013	18044.4	0.00961	104.147	146.406	-6	1.40576
41644_at	7.083	1.018	944.367	0.0096141	100.333	141.901	-0.6	1.4143
213987_s_at	7.077	0.708	77.64	0.0096389	67.72	73.58	6.3	-1.08653
205536_at	7.075	0.825	3164.37	0.0096472	95.31	129.247	0.9	-1.35607
201947_s_at	7.067	0.021	18044.4	0.0096805	6778.38	7721.25	6.3	-1.1391
209329_x_at	7.065	0.856	2144.37	0.0096889	3771.16	4636.89	0.6	-1.22956
208817_at	7.06	0.368	17144.4	0.0097098	171.987	246.332	6.3	-1.43227
201516_at	7.057	1.071	28.76	0.0097224	1145.6	1385.85	1.5	-1.20971
215223_s_at	7.053	0.663	77.64	0.0097392	231.824	280.672	4.5	-1.21071
203973_s_at	7.051	0.398	15164.4	0.0097476	96.938	126.753	6.3	-1.30757
200027_at	7.049	1.518	40.046	0.009756	5119.93	5395.43	6.3	-1.05381
209070_s_at	7.049	0.938	55.76	0.009756	93.56	113.549	-5.4	1.21365
219690_at	7.048	0.09	17684.4	0.0097602	79.563	99.105	-6	1.24562
218943_s_at	7.043	0.202	3224.37	0.0097813	81.684	99.702	6.3	-1.22058
202761_s_at	7.041	1.515	108.105	0.0097897	251.743	368.586	0.6	-1.46414
212471_at	7.041	1.412	1664.37	0.0097897	76.21	93.094	0.6	-1.22155
1861_at	7.041	0.685	824.367	0.0097897	127.589	151.641	1.8	-1.18851
214750_at	7.037	1.013	404.367	0.0098067	95.009	151.323	-0.6	1.59272
217567_at	7.023	0.459	6404.37	0.0098662	70.355	85.709	-1.2	1.21824
219445_at	7.021	0.109	9464.37	0.0098748	130.913	169.383	-2.1	1.29386
216849_at	7.01	1.474	47.254	0.0099219	181.375	246.214	-3.9	1.35749
203307_at	7.008	0.232	16604.4	0.0099305	93.349	125.731	-6	1.34689
218637_at	7.005	0.244	10364.4	0.0099434	64.851	91.22	6.3	-1.40661
205538_at	7.003	0.451	13964.4	0.009952	94.616	122.62	6.3	-1.29598
210950_s_at	7.001	0.937	77.64	0.0099607	2996.46	3387.1	2.1	-1.13037
201029_s_at	6.998	2.219	209.592	0.0099736	2154.04	2320.57	6.3	-1.07731
207278_s_at	6.996	0.522	8804.37	0.0099823	72.447	84.889	-6	1.17174
203627_at	6.984	0.167	12164.4	0.010034	121.385	174.119	6.3	-1.43444
219060_at	6.98	0.092	9764.37	0.010052	205.36	247.474	6.3	-1.20507
218883_s_at	6.978	0.818	3464.37	0.010061	1448.84	2159.74	0.6	-1.49068
210615_at	6.978	0.659	464.367	0.010061	86.019	100.998	-6	1.17414
201551_s_at	6.973	0.189	944.367	0.010083	692.138	800.917	6.3	-1.15716
219435_at	6.973	1.057	1844.37	0.010083	93.739	123.415	-0.6	1.31658
214354_x_at	6.97	0.908	5144.37	0.010096	94.441	191.743	-0.6	2.03029
218840_s_at	6.964	2.059	91.615	0.010122	295.316	371.388	5.4	-1.2576
216345_at	6.959	0.037	16244.4	0.010144	64.925	80.218	-6	1.23555
203038_at	6.958	1.654	1484.37	0.010149	1133.11	1445.5	0.6	-1.27569
221982_x_at	6.955	0.038	17564.4	0.010162	164.783	244.751	-6	1.48529
204900_x_at	6.952	1.367	150.526	0.010175	863.352	954.537	5.4	-1.10562
212396_s_at	6.948	0.76	2444.37	0.010193	299.528	449.747	0.6	-1.50152
216481_at	6.947	0.116	12584.4	0.010197	103.955	133.712	-6	1.28625
202061_s_at	6.939	0.428	344.367	0.010233	1908.13	2132.03	1.5	-1.11733
206475_x_at	6.934	0.208	19184.4	0.010255	68.484	81.164	-6	1.18515
204137_at	6.932	0.322	10784.4	0.010264	91.217	137.587	6.3	-1.50835
206362_x_at	6.928	-0.041	18644.4	0.010282	97.605	116.771	-6	1.19636
207825_s_at	6.925	0.113	7664.37	0.010296	69.474	87.299	-6	1.25657
202011_at	6.921	1.401	3044.37	0.010314	1159.3	1639.74	0.6	-1.41443
212077_at	6.92	0.165	17804.4	0.010318	1669.92	2150.99	6.3	-1.28808
203583_at	6.906	0.554	1784.37	0.010381	739.116	938.72	0.6	-1.27006
219267_at	6.898	0.454	17684.4	0.010418	98.238	122.187	6.3	-1.24379
216419_at	6.897	0.485	13484.4	0.010422	89.783	130.615	-6	1.45479
202261_at	6.894	1.308	884.367	0.010436	749.995	940.599	0.9	-1.25414
203336_s_at	6.888	1.333	55.76	0.010464	2000.26	2230.01	5.1	-1.11486
204602_at	6.879	1.499	1124.37	0.010505	3953.63	5213.45	0.6	-1.31865
214895_s_at	6.872	0.74	404.367	0.010537	490.019	665.698	0.6	-1.35851
211517_s_at	6.867	0.062	18644.4	0.01056	65.59	80.477	-6	1.22697
200047_s_at	6.863	0.278	9644.37	0.010579	1518	2077.41	6.3	-1.36852
210647_x_at	6.861	0.11	13304.4	0.010588	115.878	146.323	-6	1.26273
213552_at	6.85	0.023	11684.4	0.01064	99.598	128.733	6.3	-1.29253
217744_s_at	6.844	0.895	884.367	0.010668	1951.11	2743.69	0.6	-1.40622
209306_s_at	6.838	0.434	2264.37	0.010696	259.829	390.046	0.6	-1.50116
202421_at	6.837	1.688	2144.37	0.010701	423.399	647.506	0.3	-1.5293
208623_s_at	6.833	1.736	40.046	0.01072	1745.27	1915.51	6.3	-1.09754
213233_s_at	6.83	0.479	4724.37	0.010734	521.284	811.615	1.2	-1.55695
200722_s_at	6.817	0.275	1724.37	0.010795	1571.04	1996.94	0.6	-1.2711
217135_x_at	6.814	0.134	15164.4	0.01081	126.386	149.036	-6	1.17921
215125_s_at	6.813	2.446	108.105	0.010815	7995.95	8688.46	4.2	-1.08661
221711_s_at	6.812	2.046	77.64	0.010819	730.872	850.57	6.3	-1.16377
220223_at	6.806	0.499	5564.37	0.010848	91.812	132.089	1.2	-1.43869
216678_at	6.802	1.136	65.796	0.010867	103.505	118.543	-2.4	1.14529
210499_s_at	6.802	0.071	16784.4	0.010867	119.001	152.025	-6	1.27751
202733_at	6.796	0.717	5804.37	0.010896	794.532	1124.6	0.9	-1.41542
209398_at	6.795	0.512	3884.37	0.010901	225.266	360.683	0.9	-1.60114
214804_at	6.793	0.615	291.836	0.010911	101.049	113.448	5.1	-1.1227
214629_x_at	6.786	0.411	10664.4	0.010944	5996.77	6671.69	6.3	-1.11255
212464_s_at	6.783	0.808	13964.4	0.010959	5027.55	6757.07	6.3	-1.34401
206035_at	6.783	0.477	6404.37	0.010959	64.946	92.554	-0.9	1.42509
218167_at	6.781	0.744	12464.4	0.010969	1013.46	1370.47	6.3	-1.35226
209287_s_at	6.77	0.639	17264.4	0.011022	216.483	299.237	-6	1.38227
218551_at	6.769	0.117	17564.4	0.011027	99.23	134.091	-6	1.35132
219755_at	6.768	0.331	8804.37	0.011032	92.322	114.623	-6	1.24156
212057_at	6.764	0.702	17144.4	0.011052	499.547	799.669	6.3	-1.60079
205125_at	6.764	1.101	65.796	0.011052	205.305	285.686	-6	1.39152
200839_s_at	6.76	0.881	1304.37	0.011071	3303.57	3684.9	6.3	-1.11543
208824_x_at	6.758	0.308	77.64	0.011081	309.104	367.433	6.3	-1.1887
219016_at	6.754	0.284	944.367	0.011101	296.802	341.585	6.3	-1.15089
200737_at	6.746	1.309	3344.37	0.01114	4099.36	5784.86	0.6	-1.41116
208837_at	6.746	1.401	108.105	0.01114	1007.67	1102.91	6.3	-1.09452
216800_at	6.736	0.72	15704.4	0.01119	77.667	99.769	-6	1.28457
218132_s_at	6.735	0.282	13964.4	0.011195	664.304	867.07	6.3	-1.30523
213446_s_at	6.734	0.438	15824.4	0.0112	780.305	1176.72	6.3	-1.50803
220520_s_at	6.73	0.473	9584.37	0.01122	342.948	439.009	1.8	-1.2801
220492_s_at	6.716	1.025	584.367	0.01129	66.447	74.972	6.3	-1.1283
221281_at	6.716	0.06	9884.37	0.01129	75.976	95.955	-2.4	1.26296
207620_s_at	6.716	0.436	5924.37	0.01129	158.122	188.137	6.3	-1.18982
212141_at	6.712	1.195	1004.37	0.01131	1744.17	2085.53	0.6	-1.19572
207965_at	6.708	-0.04	17684.4	0.01133	73.584	89.926	-6	1.22209
212625_at	6.708	0.152	8144.37	0.01133	250.802	332.74	-2.1	1.3267
214685_at	6.701	0.137	18764.4	0.011366	80.731	107.299	-6	1.32909
205081_at	6.698	1.153	127.564	0.011381	1975.25	2340.35	0.9	-1.18484
210220_at	6.696	1.302	2264.37	0.011391	95.69	147.386	0.6	-1.54024
221766_s_at	6.695	1.114	2984.37	0.011396	410.166	1130.52	0.6	-2.75625
213694_at	6.687	0.501	17924.4	0.011437	80.692	98.365	6.3	-1.21902
203566_s_at	6.686	0.276	11564.4	0.011442	151.331	223.958	6.3	-1.47992
218285_s_at	6.684	0.612	6584.37	0.011452	250.315	321.557	1.2	-1.28461
214840_at	6.679	0.005	18764.4	0.011478	118.657	160.762	-6	1.35485
213137_s_at	6.675	1.512	55.76	0.011499	182.232	210.294	6.3	-1.15399
220319_s_at	6.674	1.223	4124.37	0.011504	114.485	160.841	0.9	-1.40491
205320_at	6.672	0.011	19004.4	0.011514	77.155	100.077	-6	1.29709
208100_x_at	6.668	0.134	16724.4	0.011535	81.218	105.291	-6	1.2964
211704_s_at	6.664	-0.011	18764.4	0.011555	115.807	145.455	6.3	-1.25601
208702_x_at	6.657	0.771	344.367	0.011592	3021.76	3799.59	0.6	-1.25741
217741_s_at	6.653	0.658	2264.37	0.011612	1482.87	1884.27	0.6	-1.27069
217798_at	6.652	0.26	18764.4	0.011618	427.009	708.372	6.3	-1.65892
207966_s_at	6.651	0.638	33.937	0.011623	2431.09	2692.8	6.3	-1.10765
208574_at	6.639	0.589	7904.37	0.011686	77.738	87.581	-6	1.12662
201697_s_at	6.627	0.938	9284.37	0.011749	507.131	632.694	1.2	-1.24759
222127_s_at	6.625	1.597	2864.37	0.011759	386.286	510.992	0.6	-1.32283
205627_at	6.618	0.559	77.64	0.011796	653.337	759	6.3	-1.16173
212888_at	6.614	1.189	33.937	0.011818	231.889	263.534	5.1	-1.13647
215681_at	6.61	0.517	14564.4	0.011839	73.645	96.711	-6	1.31321
212248_at	6.61	1.089	344.367	0.011839	1304.02	1467.38	2.1	-1.12527
212790_x_at	6.609	0.318	16004.4	0.011844	26637.1	28584.4	6.3	-1.0731
211318_s_at	6.607	0.025	11144.4	0.011855	735.25	947.543	6.3	-1.28874
216242_x_at	6.592	0.786	65.796	0.011935	951.28	1121.23	6.3	-1.17865
204009_s_at	6.589	0.725	6344.37	0.011952	590.602	846.18	1.2	-1.43274
201899_s_at	6.588	0.22	11384.4	0.011957	3087.13	3973.44	4.8	-1.2871
218035_s_at	6.587	2.517	524.367	0.011962	2032	2633.58	0.3	-1.29606
212150_at	6.584	0.259	11024.4	0.011979	564.406	748.268	6.3	-1.32576
213032_at	6.583	0.412	14924.4	0.011984	87.889	124.786	6.3	-1.41981
210053_at	6.577	1.657	40.046	0.012017	84.624	101.508	-5.1	1.19952
221843_s_at	6.572	0.144	19004.4	0.012044	297.486	418.312	6.3	-1.40616
201086_x_at	6.569	1.173	65.796	0.01206	1141.39	1287.36	6.3	-1.12789
220105_at	6.565	1.152	7.651	0.012082	82.078	97.382	1.5	-1.18646
204972_at	6.565	1.081	20.655	0.012082	87.534	99.982	-6	1.14221
203818_s_at	6.563	0.729	524.367	0.012093	649.734	750.841	6	-1.15561
200943_at	6.561	0.157	6824.37	0.012104	4218.52	4971.88	6.3	-1.17858
201125_s_at	6.56	0.705	12044.4	0.012109	1912.16	2405.78	6.3	-1.25815
215479_at	6.546	0.822	65.796	0.012186	80.7	95.831	-6	1.1875
211500_at	6.545	0.007	12044.4	0.012192	94.83	123.719	-6	1.30464
205294_at	6.544	0.862	4784.37	0.012197	88.718	134.29	-0.6	1.51367
216041_x_at	6.539	1.563	344.367	0.012225	754.403	1005.32	1.2	-1.33261
201908_at	6.534	0.031	7664.37	0.012253	390.178	479.618	-1.5	1.22923
218311_at	6.533	0.134	5624.37	0.012258	132.44	166.583	6.3	-1.2578
201535_at	6.533	0.004	8264.37	0.012258	356.994	488.675	6.3	-1.36886
219220_x_at	6.531	1.048	55.76	0.012269	1143.85	1332.19	3.9	-1.16465
216579_at	6.525	0.758	65.796	0.012303	89.098	108.961	-6	1.22293
201538_s_at	6.516	1.227	209.592	0.012353	129.417	145.839	-2.4	1.12689
215477_at	6.507	0.775	1964.37	0.012404	68.693	76.454	-6	1.11298
211852_s_at	6.506	0.705	247.319	0.01241	563.299	701.123	6.3	-1.24467
202038_at	6.503	1.585	91.615	0.012427	802.016	964.828	6.3	-1.203
220881_at	6.502	1.187	65.796	0.012432	85.454	95.731	-6	1.12026
214546_s_at	6.494	0.217	2924.37	0.012478	69.646	77.267	6.3	-1.10942
204746_s_at	6.493	0.007	10964.4	0.012483	76.14	92.378	-6	1.21327
215902_at	6.493	0.003	12344.4	0.012483	59.112	73.948	6.3	-1.25098
207747_s_at	6.49	0.978	3524.37	0.0125	191.91	257.901	0.6	-1.34386
207877_s_at	6.489	0.516	11984.4	0.012506	135.444	201.462	5.7	-1.48742
216521_s_at	6.488	0.6	127.564	0.012512	424.168	551.656	6.3	-1.30056
201966_at	6.481	0.087	11444.4	0.012552	3365.18	4028.23	6.3	-1.19704
200815_s_at	6.481	2.763	65.796	0.012552	799.766	1005.41	0.3	-1.25713
207922_s_at	6.477	0.777	11384.4	0.012575	497.25	720.877	6.3	-1.44973
207863_at	6.474	0.265	16604.4	0.012592	69.165	85.165	-6	1.23133
220829_s_at	6.471	0.755	464.367	0.012609	72.573	82.652	-0.9	1.13888
203256_at	6.47	1.156	824.367	0.012615	90.654	118.507	-0.6	1.30725
207734_at	6.469	0.103	10844.4	0.012621	62.869	75.568	-6	1.20199
213418_at	6.467	0.479	5444.37	0.012632	72.775	78.988	1.5	-1.08537
201205_at	6.464	0.241	4484.37	0.012649	90.061	108.916	-6	1.20936
218597_s_at	6.46	0.668	14564.4	0.012673	2426.53	3193.67	6.3	-1.31614
203581_at	6.457	0.965	2324.37	0.01269	389.381	541.458	0.6	-1.39056
209639_s_at	6.452	0.109	18464.4	0.012719	61.373	75.503	-6	1.23023
221781_s_at	6.452	1.436	40.046	0.012719	595.088	706.403	3.3	-1.18706
203352_at	6.448	0.988	10.654	0.012742	86.459	100.159	6.3	-1.15846
216061_x_at	6.447	0.103	10064.4	0.012748	83.861	106.681	-3.3	1.27212
219818_s_at	6.443	0.308	12524.4	0.012772	139.046	205.039	6.3	-1.47461
200898_s_at	6.434	0.719	14864.4	0.012824	935.803	1235.57	6.3	-1.32033
205510_s_at	6.433	0.555	5744.37	0.01283	55.921	70.976	0.9	-1.26922
204684_at	6.432	1.103	8384.37	0.012836	65.409	79.656	1.5	-1.21781
204168_at	6.427	1.033	3464.37	0.012866	1334.73	1696.92	0.6	-1.27136
206801_at	6.424	-0.057	19004.4	0.012883	67.813	81.508	-6	1.20195
213896_x_at	6.422	1.267	127.564	0.012895	114.938	136.296	6.3	-1.18582
217261_at	6.421	-0.031	18764.4	0.012901	74.27	84.551	-6	1.13843
205067_at	6.421	0.582	1304.37	0.012901	92.8	117.298	-6	1.26399
208182_x_at	6.419	0.57	3764.37	0.012913	71.936	84.911	-0.6	1.18037
212441_at	6.418	0.459	18044.4	0.012919	537.266	788.867	6.3	-1.4683
202282_at	6.412	0.936	47.254	0.012954	3724.49	4151.24	5.7	-1.11458
218397_at	6.41	0.452	19184.4	0.012966	355.745	567.503	6.3	-1.59525
221221_s_at	6.409	1.375	7.651	0.012972	102.874	113.796	6.3	-1.10617
214403_x_at	6.408	0.028	11564.4	0.012978	99.591	127.264	-6	1.27787
217625_x_at	6.406	1.194	28.76	0.01299	73.02	80.757	6.3	-1.10596
206694_at	6.406	0.412	12344.4	0.01299	67.608	87.659	-6	1.29658
213706_at	6.405	0.297	19724.4	0.012996	76.23	98.687	-6	1.2946
213531_s_at	6.404	0.259	7064.37	0.013002	534.41	740.591	2.1	-1.38581
213889_at	6.4	0.007	12284.4	0.013026	92.306	140.01	6.3	-1.5168
213402_at	6.4	-0.016	19004.4	0.013026	96.336	114.931	-6	1.19302
200945_s_at	6.4	1.131	108.105	0.013026	1569.34	1746.78	5.7	-1.11307
203743_s_at	6.394	0.085	6944.37	0.013062	737.14	918.357	-1.5	1.24584
217736_s_at	6.39	0.543	5324.37	0.013086	3674.66	4223.79	6.3	-1.14944
202814_s_at	6.386	0.259	13304.4	0.01311	1233.3	1827.09	6.3	-1.48146
206146_s_at	6.386	-0.01	18764.4	0.01311	87.318	116.576	-6	1.33507
218871_x_at	6.382	0.613	4544.37	0.013134	96.687	124.434	-6	1.28698
202192_s_at	6.38	1.131	1964.37	0.013146	96.507	114.157	-6	1.18289
34858_at	6.38	1.176	1.725	0.013146	201.755	224.51	1.2	-1.11279
207468_s_at	6.38	-0.022	18764.4	0.013146	74.067	88.157	-6	1.19023
220078_at	6.378	0.742	1544.37	0.013159	67.457	77.229	-6	1.14486
216602_s_at	6.377	0.005	16904.4	0.013165	452.516	623.749	-6	1.3784
214875_x_at	6.364	0.431	47.254	0.013244	732.454	860.701	4.2	-1.17509
202665_s_at	6.362	0.789	13304.4	0.013256	104.287	153.351	-6	1.47047
204653_at	6.362	0.761	1904.37	0.013256	372.745	510.896	-0.6	1.37063
220455_at	6.361	-0.005	19184.4	0.013262	81.288	100.095	-6	1.23136
207957_s_at	6.36	0.096	19544.4	0.013268	67.253	78.182	-6	1.16251
201856_s_at	6.357	0.737	8564.37	0.013287	255.171	338.604	1.8	-1.32697
209690_s_at	6.346	1.046	17.504	0.013354	296.858	351.292	1.5	-1.18337
202096_s_at	6.343	1.757	944.367	0.013373	643.168	905.344	0.3	-1.40763
217413_s_at	6.338	0.051	13904.4	0.013404	80.398	102.067	-6	1.26952
210047_at	6.334	0.441	5084.37	0.013429	99.004	112.433	-6	1.13564
213307_at	6.333	0.048	11384.4	0.013435	138.405	174.306	3	-1.25939
201620_at	6.332	1.425	108.105	0.013441	658.063	791.245	0.6	-1.20238
209104_s_at	6.332	0.883	55.76	0.013441	7413.17	7936.53	6.3	-1.0706
220131_at	6.33	1.311	77.64	0.013454	77.752	89.669	-3	1.15327
201131_s_at	6.33	0.679	15164.4	0.013454	1254.24	1651.83	6.3	-1.31699
211549_s_at	6.329	0.214	8564.37	0.01346	1491.74	2127.22	1.8	-1.426
215995_x_at	6.318	0.086	10184.4	0.013529	80.613	96.002	-2.7	1.1909
202551_s_at	6.317	0.553	17804.4	0.013535	315.269	524.748	6.3	-1.66445
220326_s_at	6.317	0.896	24.373	0.013535	93.2	103.665	6.3	-1.11229
201773_at	6.315	0.596	17564.4	0.013547	465.943	720.106	6.3	-1.54548
216774_at	6.315	0.929	5744.37	0.013547	78.978	98.511	-0.6	1.24732
200809_x_at	6.313	0.925	77.64	0.01356	19217.1	20335.8	6.3	-1.05821
202899_s_at	6.309	0.206	6644.37	0.013585	5846.16	6954.41	6.3	-1.18957
218630_at	6.306	0.697	91.615	0.013604	98.011	120.293	-6	1.22734
215333_x_at	6.304	0.174	6584.37	0.013617	208.124	267.41	-3.6	1.28486
49111_at	6.301	1.67	3.344	0.013636	190.121	221.476	6.3	-1.16492
201579_at	6.297	0.743	17564.4	0.013661	3603.56	5153.2	6.3	-1.43003
203800_s_at	6.296	0.722	8024.37	0.013667	985.419	1186.13	6.3	-1.20368
214007_s_at	6.294	0.24	524.367	0.01368	890.855	1065.69	6.3	-1.19625
217861_s_at	6.291	1.018	108.105	0.013699	458.801	528.853	5.7	-1.15268
212266_s_at	6.289	0.491	18044.4	0.013712	2859.99	4017.92	6.3	-1.40487
208815_x_at	6.288	0.859	77.64	0.013718	2814.43	3149.19	6.3	-1.11895
220114_s_at	6.279	0.917	209.592	0.013776	73.392	88.797	-6	1.2099
218622_at	6.276	0.553	4964.37	0.013795	2057.09	2432.35	6.3	-1.18243
206724_at	6.268	0.873	644.367	0.013847	78.306	99.892	0.6	-1.27566
220582_at	6.263	1.311	20.655	0.013879	66.507	73.295	6.3	-1.10206
211752_s_at	6.263	1.291	77.64	0.013879	401.464	469.168	6.3	-1.16864
212814_at	6.257	0.539	3464.37	0.013918	163.045	199.131	1.8	-1.22133
215089_s_at	6.257	1.766	40.046	0.013918	480.78	540.001	6.3	-1.12318
215685_s_at	6.252	0.268	11144.4	0.01395	84.285	113.401	-6	1.34545
218259_at	6.248	2.124	291.836	0.013976	272.223	369.213	0.3	-1.35629
205985_x_at	6.247	0.317	2444.37	0.013983	67.551	79.835	0.6	-1.18185
215638_at	6.246	0.422	55.76	0.01399	69.492	79.678	-6	1.14658
208142_at	6.241	0.868	65.796	0.014022	56.542	62.3	6.3	-1.10184
219032_x_at	6.239	2.19	2.834	0.014035	2185.15	2435.89	6.3	-1.11475
219785_s_at	6.237	0.388	1304.37	0.014048	85.347	105.747	0.9	-1.23902
55692_at	6.231	0.417	10664.4	0.014088	114.296	162.347	1.8	-1.42041
220735_s_at	6.23	0.981	108.105	0.014095	66.802	73.762	5.7	-1.10419
209896_s_at	6.227	0.67	108.105	0.014114	1717	1951.38	6.3	-1.13651
209911_x_at	6.224	0.852	404.367	0.014134	638.417	900.533	0.6	-1.41057
202382_s_at	6.223	1.061	77.64	0.014141	496.602	573.216	6.3	-1.15428
209149_s_at	6.223	0.272	4604.37	0.014141	648.375	853.91	6.3	-1.317
52164_at	6.222	0.657	4124.37	0.014147	440.711	598.801	-0.9	1.35872
62987_r_at	6.222	1.061	291.836	0.014147	353.187	528.117	-0.9	1.49529
210949_s_at	6.218	2.01	404.367	0.014174	6236.47	7070.45	0.3	-1.13373
221537_at	6.214	-0.002	18764.4	0.0142	84.672	117.018	-6	1.38202
218698_at	6.205	0.053	11444.4	0.014261	718.116	1014.09	6.3	-1.41215
215071_s_at	6.205	1.014	7004.37	0.014261	562.738	898.875	1.8	-1.59732
220248_x_at	6.194	0.947	1.725	0.014334	2288.74	2613.14	3.9	-1.14173
212041_at	6.192	0.388	7784.37	0.014348	1989.3	2227.23	6.3	-1.11961
214458_at	6.192	0.083	18044.4	0.014348	77.053	90.986	-6	1.18082
216930_at	6.191	0	13964.4	0.014355	75.265	96.086	-6	1.27664
222323_at	6.188	0.092	14744.4	0.014375	85.102	119.161	-6	1.40021
217788_s_at	6.186	0.023	18764.4	0.014388	329.424	443.635	6.3	-1.3467
203022_at	6.184	0.692	1304.37	0.014402	550.991	695.507	0.6	-1.26228
208820_at	6.181	1.215	91.615	0.014422	1625.36	1797.71	5.7	-1.10604
207282_s_at	6.178	0.101	13964.4	0.014442	101.676	133.304	-6	1.31107
218295_s_at	6.178	0.255	824.367	0.014442	214.771	287.469	6.3	-1.33849
211138_s_at	6.175	0.117	19004.4	0.014463	96.837	129.641	-6	1.33875
207827_x_at	6.171	0.128	18584.4	0.01449	102.186	132.313	-6	1.29483
219433_at	6.163	0.597	209.592	0.014545	93.968	108.473	6.3	-1.15436
212867_at	6.162	0.896	11804.4	0.014552	226.057	362.253	6.3	-1.60249
211538_s_at	6.161	0.422	6764.37	0.014559	144.407	211.443	1.8	-1.46422
204838_s_at	6.16	1.021	24.373	0.014565	120.075	133.067	6.3	-1.1082
213156_at	6.158	1.178	8804.37	0.014579	168.842	239.295	1.5	-1.41727
211561_x_at	6.157	1.06	65.796	0.014586	130.659	146.217	6.3	-1.11907
200789_at	6.149	1.163	344.367	0.014641	1770.28	2043.15	0.6	-1.15414
215583_at	6.138	0.188	3944.37	0.014717	72.272	87.455	-6	1.21008
200863_s_at	6.136	0.734	77.64	0.014731	8322.2	9153.99	6.3	-1.09995
211208_s_at	6.123	0.611	12944.4	0.014822	507.692	701.78	3.6	-1.38229
215180_at	6.115	1.649	1664.37	0.014878	77.928	107.999	-0.3	1.38588
208058_s_at	6.112	0.004	17144.4	0.014899	70.171	84.292	-6	1.20124
205315_s_at	6.112	0.593	13304.4	0.014899	121.03	196.111	6.3	-1.62035
217796_s_at	6.11	0.961	91.615	0.014913	516.152	584.065	6.3	-1.13158
204725_s_at	6.101	0.42	404.367	0.014977	199.874	247.058	6.3	-1.23607
201036_s_at	6.101	1.298	2084.37	0.014977	211.449	319.551	0.3	-1.51124
203530_s_at	6.088	1.226	91.615	0.01507	1172.35	1408.91	5.7	-1.20178
202494_at	6.079	1.129	3.946	0.015134	144.256	167.052	0.6	-1.15802
218718_at	6.079	0.524	5444.37	0.015134	149.203	220.203	0.9	-1.47586
211399_at	6.076	0.014	18044.4	0.015156	73.464	90.889	-6	1.23719
210910_s_at	6.075	1.011	3224.37	0.015163	175.73	254.334	0.6	-1.4473
202081_at	6.075	0.192	1004.37	0.015163	1287.21	1567.52	-6	1.21777
200736_s_at	6.066	0.35	8564.37	0.015228	1958.51	2571.8	1.8	-1.31314
208639_x_at	6.064	1.048	8564.37	0.015243	3899.9	4900.85	6.3	-1.25666
201900_s_at	6.064	1.29	2444.37	0.015243	2020.74	2419.18	0.3	-1.19718
210028_s_at	6.057	0.529	3224.37	0.015294	226.782	336.474	0.6	-1.48369
208093_s_at	6.056	1.321	944.367	0.015301	457.821	517.746	6	-1.13089
212862_at	6.054	0.842	2864.37	0.015315	221.505	312.243	0.9	-1.40964
210583_at	6.053	0.066	16004.4	0.015323	64.532	76.937	-6	1.19223
219499_at	6.053	0.634	77.64	0.015323	78.594	91.477	6.3	-1.16392
212964_at	6.048	0.626	1604.37	0.015359	94.827	108.742	-6	1.14674
202959_at	6.048	0.566	5504.37	0.015359	168.185	226.397	0.9	-1.34612
218277_s_at	6.043	0.793	3224.37	0.015396	963.99	1171.26	0.6	-1.21501
208005_at	6.043	0.102	12884.4	0.015396	62.901	78.358	-6	1.24574
202948_at	6.039	0.679	13724.4	0.015425	669.695	907.445	6.3	-1.35501
218619_s_at	6.035	0.945	5444.37	0.015455	111.58	152.098	0.6	-1.36313
202145_at	6.033	0.943	9044.37	0.01547	143.181	193.217	6.3	-1.34946
219331_s_at	6.023	0.4	8984.37	0.015544	67.632	78.261	-2.4	1.15716
216903_s_at	6.016	0.953	2984.37	0.015596	954.889	1531.79	0.6	-1.60415
213475_s_at	6.013	0.789	247.319	0.015618	66.868	73.956	6.3	-1.106
201506_at	6.013	0.232	18044.4	0.015618	5773.25	7414.34	6.3	-1.28426
217998_at	6.01	1.405	3764.37	0.015641	103.729	157.986	-0.6	1.52306
202727_s_at	6.01	0.638	9884.37	0.015641	704.795	994.946	2.4	-1.41168
206156_at	6.008	1.344	209.592	0.015655	66.194	72.389	-6	1.09359
218163_at	6.005	0.517	7784.37	0.015678	3945.39	4763.26	1.5	-1.2073
205808_at	6.003	0.47	6164.37	0.015693	765.804	1033.31	0.9	-1.34931
203212_s_at	5.996	1.093	3.344	0.015746	213.669	280.251	-6	1.31161
219376_at	5.995	1.64	4004.37	0.015753	75.781	83.493	6.3	-1.10177
221951_at	5.987	0.365	13424.4	0.015814	496.287	640.92	-6	1.29143
208672_s_at	5.987	0.29	10184.4	0.015814	7008.85	8483.1	6.3	-1.21034
218885_s_at	5.985	1.358	2444.37	0.015829	103.185	142.979	0.6	-1.38566
204322_at	5.979	0.41	16244.4	0.015875	99.724	130.693	-6	1.31055
219400_at	5.978	0.554	55.76	0.015882	98.805	118.552	-6	1.19986
218178_s_at	5.977	0.069	15584.4	0.01589	1129.94	1475.08	6.3	-1.30545
218645_at	5.977	0.736	4064.37	0.01589	347.171	527.392	0.6	-1.51911
207079_s_at	5.976	0.659	1904.37	0.015898	673.912	971.506	0.6	-1.44159
208477_at	5.974	0.374	404.367	0.015913	67.695	75.338	-3	1.1129
212056_at	5.972	0.858	8804.37	0.015928	583.242	874.298	1.2	-1.49903
203588_s_at	5.971	0.631	3524.37	0.015936	299.74	393.645	0.9	-1.31329
216261_at	5.97	0.008	12104.4	0.015943	76.383	91.313	-6	1.19546
218799_at	5.968	0.323	5804.37	0.015959	119.287	141.517	6.3	-1.18636
214252_s_at	5.955	0.263	11924.4	0.016059	85.654	117.737	4.8	-1.37457
33768_at	5.949	0.873	884.367	0.016105	187.47	258.485	-0.6	1.37881
221953_s_at	5.948	0.72	108.105	0.016113	315.614	462.164	1.8	-1.46433
207714_s_at	5.947	0.457	91.615	0.016121	851.959	977.651	6.3	-1.14753
215230_x_at	5.945	1.379	40.046	0.016136	4144.58	4654.34	6.3	-1.12299
218642_s_at	5.944	1.425	10.654	0.016144	213.559	257.864	0.9	-1.20746
58780_s_at	5.943	0.875	65.796	0.016152	129.805	155.532	6.3	-1.1982
213664_at	5.942	0.122	1904.37	0.01616	130.434	153.582	0.9	-1.17747
209903_s_at	5.941	-0.01	17144.4	0.016167	349.376	482.639	6.3	-1.38143
213338_at	5.933	0.463	150.526	0.01623	81.551	90.364	-4.5	1.10807
203484_at	5.931	0.141	9824.37	0.016246	4738	6240.06	6.3	-1.31703
200906_s_at	5.931	0.619	15824.4	0.016246	135.262	189.451	6.3	-1.40062
204901_at	5.929	1.081	65.796	0.016261	84.826	105.651	-6	1.2455
221878_at	5.927	2.01	524.367	0.016277	102.266	116.655	6.3	-1.1407
212974_at	5.924	0.198	1964.37	0.016301	99.45	111.776	-6	1.12394
208453_s_at	5.923	0.908	344.367	0.016308	1003.56	1320.73	0.6	-1.31604
206217_at	5.921	1.551	40.046	0.016324	94.622	107.849	-0.6	1.13979
203991_s_at	5.919	0.708	209.592	0.01634	67.852	75.091	6.3	-1.10669
222082_at	5.917	0.864	65.796	0.016356	95.999	108.479	6.3	-1.13
209114_at	5.911	0.686	65.796	0.016403	480.683	565.574	6.3	-1.1766
200929_at	5.91	0.64	7004.37	0.016411	2333.71	3075.23	1.2	-1.31774
208968_s_at	5.908	1.059	10964.4	0.016427	1799.77	2151.18	5.7	-1.19525
205599_at	5.907	0.738	65.796	0.016435	77.749	88.959	-6	1.14418
217780_at	5.906	1.858	47.254	0.016443	1392.27	1584.52	6.3	-1.13808
205812_s_at	5.902	0.716	14864.4	0.016475	2976.67	4150.18	6.3	-1.39424
218526_s_at	5.902	0.941	47.254	0.016475	713.256	838.704	6.3	-1.17588
221691_x_at	5.901	0.264	17144.4	0.016483	14311.1	16591.1	-6	1.15931
217393_x_at	5.899	1.504	47.254	0.016499	1630.04	1975.53	-6	1.21195
219475_at	5.897	0.15	12704.4	0.016515	104.691	146.856	-6	1.40276
201804_x_at	5.896	1.008	91.615	0.016523	2938.37	3322.89	6.3	-1.13086
205257_s_at	5.894	0.562	1664.37	0.016539	86.886	106.101	-6	1.22115
207479_at	5.888	1.145	1.725	0.016587	67.755	74.694	6	-1.10241
215971_at	5.887	0.35	1964.37	0.016595	66.674	75.15	6.3	-1.12713
217559_at	5.886	0.947	11924.4	0.016603	72.868	86.429	3	-1.1861
201050_at	5.885	1.62	47.254	0.016611	278.968	330.401	5.1	-1.18437
200683_s_at	5.883	0.839	7364.37	0.016627	1074.12	1359.84	6.3	-1.26601
221259_s_at	5.877	0.9	344.367	0.016676	67.015	74.978	6.3	-1.11882
218188_s_at	5.868	1.053	77.64	0.016749	1676.29	1906.68	6.3	-1.13744
40612_at	5.864	0.017	19184.4	0.016781	59.694	76.075	6.3	-1.27442
206831_s_at	5.864	0.671	6104.37	0.016781	72.637	103.603	0.9	-1.42631
64064_at	5.862	1.832	91.615	0.016798	112.128	126.88	-6	1.13156
200719_at	5.862	0.062	16604.4	0.016798	452.72	533.943	6.3	-1.17941
219335_at	5.86	0.29	11444.4	0.016814	121.032	176.542	6.3	-1.45864
205142_x_at	5.859	0.455	15584.4	0.016822	80.218	99.617	-6	1.24183
214965_at	5.854	0.025	10064.4	0.016863	171.629	217.112	-6	1.26501
217398_x_at	5.848	0.663	13304.4	0.016912	33192.4	35630.3	5.7	-1.07345
206901_at	5.844	1.028	14.834	0.016945	71.206	78.186	6	-1.09803
218875_s_at	5.84	0.086	5924.37	0.016978	96.37	110.042	6.3	-1.14187
216046_at	5.839	0.06	19544.4	0.016987	69.555	89.354	-6	1.28465
222032_s_at	5.838	0.104	8084.37	0.016995	96.352	116.704	-1.8	1.21123
211060_x_at	5.838	0.853	6764.37	0.016995	683.835	924.636	1.5	-1.35213
200935_at	5.837	0.012	8684.37	0.017003	118.427	140.189	3.3	-1.18376
212462_at	5.833	0.227	8984.37	0.017036	145.438	182.047	1.8	-1.25172
217890_s_at	5.832	0.065	5504.37	0.017045	483.458	594.784	2.4	-1.23027
203069_at	5.832	0.89	3224.37	0.017045	73.01	88.641	-0.6	1.21409
209313_at	5.821	0.857	4604.37	0.017136	866.853	1046.92	6.3	-1.20772
216545_at	5.814	0.93	4.657	0.017195	74.503	80.749	-5.7	1.08384
217708_x_at	5.811	0.752	40.046	0.01722	68.033	88.538	-6	1.3014
216106_at	5.811	0.368	13124.4	0.01722	91.328	118.724	-4.5	1.29997
202771_at	5.809	0.437	14744.4	0.017237	178.836	254.153	6.3	-1.42115
210044_s_at	5.803	0.65	14204.4	0.017288	88.02	117.63	-6	1.3364
208792_s_at	5.802	1.02	3884.37	0.017296	1634.3	2278.66	0.6	-1.39428
201755_at	5.801	0.563	55.76	0.017305	140.69	154.717	4.5	-1.0997
200660_at	5.799	0.036	16604.4	0.017322	10652.1	12100	-6	1.13593
218407_x_at	5.797	0.757	177.621	0.017339	1082.72	1216.05	3	-1.12315
208717_at	5.797	0.626	40.046	0.017339	4082	4362.57	6.3	-1.06874
217071_s_at	5.796	1.43	247.319	0.017347	60.128	66.43	6.3	-1.10481
217387_at	5.794	0.663	19004.4	0.017364	60.458	72.034	6.3	-1.19147
202846_s_at	5.792	2.063	1.239	0.017381	1040.58	1260.39	6.3	-1.21124
59437_at	5.792	0.487	3104.37	0.017381	92.585	119.631	0.9	-1.29212
202993_at	5.788	0.34	150.526	0.017415	263.403	331.461	6.3	-1.25838
221382_at	5.787	0.57	14864.4	0.017424	114.773	156.536	-6	1.36387
220755_s_at	5.785	1.658	10.654	0.017441	857.533	1056.47	0.9	-1.23199
211025_x_at	5.783	0.754	91.615	0.017458	4694.21	5182.91	5.7	-1.10411
212955_s_at	5.782	1.092	344.367	0.017466	2352.13	2716.99	0.6	-1.15512
212510_at	5.781	1.304	524.367	0.017475	1235.39	1491.03	1.5	-1.20693
200829_x_at	5.777	0.479	7904.37	0.017509	2194.71	2557.61	5.1	-1.16535
219129_s_at	5.777	0.43	704.367	0.017509	129.274	164.939	6.3	-1.27589
218773_s_at	5.776	1.03	108.105	0.017518	870.062	1074.28	6.3	-1.23471
208808_s_at	5.767	0.596	6404.37	0.017595	901.919	1283.47	6.3	-1.42304
206310_at	5.766	0.872	177.621	0.017604	70.831	77.196	-0.9	1.08986
211599_x_at	5.763	0.511	3524.37	0.01763	1466.68	1604.02	6.3	-1.09364
212411_at	5.762	0.812	28.76	0.017639	1721.41	1912.7	6.3	-1.11112
208344_x_at	5.761	1.091	47.254	0.017647	80.296	105.712	-6	1.31653
208703_s_at	5.761	0.41	5444.37	0.017647	1998.45	2461.64	0.6	-1.23178
201630_s_at	5.76	0.697	9284.37	0.017656	4031.37	5023.49	6.3	-1.2461
202643_s_at	5.759	0.088	764.367	0.017665	66.909	78.285	-6	1.17002
203909_at	5.758	0.165	6764.37	0.017673	538.875	674.306	4.2	-1.25132
204208_at	5.758	1.213	1964.37	0.017673	106.212	119.04	6.3	-1.12078
209205_s_at	5.757	1.279	15824.4	0.017682	271.472	438.577	6.3	-1.61555
209177_at	5.756	0.577	108.105	0.017691	618.991	696.651	6.3	-1.12546
207427_at	5.744	0.086	17564.4	0.017795	96.531	117.135	-6	1.21344
201404_x_at	5.742	0.522	15824.4	0.017813	139.352	168.607	-6	1.20994
203054_s_at	5.741	0.81	11444.4	0.017822	178.315	276.982	6.3	-1.55333
220830_at	5.739	0.459	17564.4	0.017839	71.878	83.836	-6	1.16637
215045_at	5.739	-0.021	18044.4	0.017839	62.068	76.976	-6	1.24019
207929_at	5.739	2.094	47.254	0.017839	107.611	120.747	-6	1.12207
202556_s_at	5.736	1.359	4.657	0.017866	168.441	191.05	6.3	-1.13423
211800_s_at	5.736	0.623	77.64	0.017866	297.03	361.597	6.3	-1.21738
211661_x_at	5.728	0.405	7064.37	0.017936	95.688	130.483	-3	1.36363
220423_at	5.728	0.613	5624.37	0.017936	77.9	112.03	-0.6	1.43813
201631_s_at	5.725	0.685	1964.37	0.017963	3048.36	4093.54	-1.2	1.34287
208217_at	5.724	-0.011	1664.37	0.017972	96.167	106.647	-6	1.10898
218951_s_at	5.722	0.019	17684.4	0.017989	448.568	598.257	6.3	-1.3337
200817_x_at	5.72	1.153	24.373	0.018007	14877.4	16182.3	1.2	-1.08771
215182_x_at	5.718	0.359	1244.37	0.018025	75.016	86.507	-6	1.15318
217403_s_at	5.711	1.914	177.621	0.018087	112.762	134.133	5.4	-1.18952
210495_x_at	5.702	0.996	17684.4	0.018168	6006.42	8457.07	6.3	-1.408
212724_at	5.699	0.2	12524.4	0.018195	522.229	712.51	4.5	-1.36436
204218_at	5.697	1.193	1364.37	0.018213	677.416	942.449	0.6	-1.39124
211943_x_at	5.696	1.063	6.484	0.018222	22414.7	23847.4	6.3	-1.06392
201009_s_at	5.696	0.123	3344.37	0.018222	127.385	189.899	6.3	-1.49075
217271_at	5.691	0.186	14504.4	0.018267	65.22	79.699	-6	1.222
212737_at	5.69	0.721	884.367	0.018276	667.43	917.203	0.6	-1.37423
220138_at	5.688	0.293	108.105	0.018294	73.551	81.571	-5.1	1.10904
205912_at	5.687	0.877	6104.37	0.018303	63.88	71.481	1.2	-1.11899
211946_s_at	5.686	0.236	19184.4	0.018312	1561.27	1879.88	6.3	-1.20407
204559_s_at	5.683	1.206	47.254	0.01834	2216.95	2385.62	3.9	-1.07609
202734_at	5.677	1.049	404.367	0.018394	279.553	337.707	2.7	-1.20802
212899_at	5.677	1.156	524.367	0.018394	203.163	287.279	0.6	-1.41403
212721_at	5.673	1.087	18044.4	0.018431	374.165	527.606	6.3	-1.41009
203515_s_at	5.673	0.317	17144.4	0.018431	513.737	676.661	6.3	-1.31714
213111_at	5.673	0.665	12344.4	0.018431	222.258	319.77	6.3	-1.43873
217935_s_at	5.667	1.514	55.76	0.018486	536.84	635.869	-6	1.18447
218102_at	5.665	0.374	3464.37	0.018504	1612.16	1997.96	0.9	-1.23931
219192_at	5.664	0.499	8924.37	0.018513	1680.96	2359.72	1.8	-1.40379
215916_at	5.652	0.046	2444.37	0.018624	75.612	89.472	-6	1.1833
45714_at	5.652	0.405	11204.4	0.018624	472.147	662.815	6.3	-1.40383
222124_at	5.65	0.829	47.254	0.018642	95.1	137.698	-6	1.44793
219905_at	5.647	0.767	47.254	0.01867	99.284	112.371	6	-1.13181
33322_i_at	5.645	0.176	644.367	0.018689	6928.21	7606.14	-6	1.09785
221160_s_at	5.638	0.652	1664.37	0.018754	67.126	79.966	-6	1.19128
212463_at	5.637	0.657	464.367	0.018763	493.825	577.173	4.5	-1.16878
201819_at	5.635	1.745	1004.37	0.018782	337.739	483.718	0.3	-1.43222
200652_at	5.634	0.741	77.64	0.018791	3923.03	4220.99	6.3	-1.07595
215248_at	5.632	0.382	1604.37	0.01881	71.168	83.421	-1.2	1.17217
209494_s_at	5.632	0.205	3584.37	0.01881	110.887	136.202	-6	1.2283
202278_s_at	5.627	0.308	6764.37	0.018857	350.468	444.588	5.7	-1.26856
216791_at	5.626	0.37	4964.37	0.018866	90.906	119.929	-0.9	1.31926
217301_x_at	5.626	0.186	9644.37	0.018866	1446.07	1765.36	6.3	-1.2208
208833_s_at	5.624	0.002	19184.4	0.018885	5454.4	6410.45	-6	1.17528
207239_s_at	5.622	1.076	91.615	0.018904	173.827	205.326	6.3	-1.18121
208853_s_at	5.62	0.23	4964.37	0.018923	2932.05	4422.43	1.2	-1.50831
207072_at	5.619	0.287	3224.37	0.018932	94.777	112.652	-1.8	1.1886
200808_s_at	5.618	-0.015	18764.4	0.018942	108.526	146.574	-6	1.35059
208796_s_at	5.616	0.815	584.367	0.018961	3819.28	4660.27	0.6	-1.2202
217818_s_at	5.612	0.174	10964.4	0.018999	152.822	225.224	2.4	-1.47377
212409_s_at	5.612	0.184	1064.37	0.018999	298.244	380.2	0.9	-1.2748
220942_x_at	5.612	0.807	3224.37	0.018999	5764.66	6825.99	0.6	-1.18411
217453_at	5.612	0.18	9464.37	0.018999	87.18	102.48	-6	1.1755
209796_s_at	5.61	0.865	150.526	0.019018	1319.02	1512.74	6	-1.14687
200827_at	5.603	0.812	91.615	0.019084	516.162	591.71	6	-1.14636
202874_s_at	5.599	0.052	6284.37	0.019122	1006.2	1206.28	2.7	-1.19885
213616_at	5.598	0.733	2984.37	0.019132	243.486	321.949	0.9	-1.32225
222298_at	5.598	1.42	55.76	0.019132	93.042	101.581	-2.1	1.09178
217977_at	5.592	0.537	17804.4	0.019189	879.34	1052.07	6.3	-1.19643
203193_at	5.59	0.072	10364.4	0.019209	147.266	191.997	-2.4	1.30374
43511_s_at	5.587	1.809	884.367	0.019237	252.691	421.981	0.3	-1.66995
206276_at	5.586	1.157	764.367	0.019247	77.496	91.021	1.2	-1.17453
218339_at	5.585	0.647	150.526	0.019257	1605.39	1809.85	6.3	-1.12736
219444_at	5.584	0.045	7484.37	0.019266	147.834	177.313	-6	1.19941
217041_at	5.581	0.06	17144.4	0.019295	83.607	105.365	-6	1.26024
218244_at	5.581	0.829	18764.4	0.019295	257.772	319.497	6.3	-1.23946
205252_at	5.579	0.271	704.367	0.019315	96.446	112.604	1.5	-1.16753
203996_s_at	5.577	0.037	9764.37	0.019334	97.565	128.296	-6	1.31498
208840_s_at	5.576	0.154	6404.37	0.019344	648.543	902.478	1.2	-1.39155
211634_x_at	5.576	1.293	127.564	0.019344	65.725	71.418	6.3	-1.08662
217140_s_at	5.576	0.842	1064.37	0.019344	2747.55	3030.25	6.3	-1.10289
200720_s_at	5.573	0.114	11564.4	0.019373	713.737	914.387	6.3	-1.28113
203199_s_at	5.572	0.313	12704.4	0.019383	115.446	140.137	-6	1.21387
221630_s_at	5.57	0.017	10964.4	0.019402	75.596	90.247	-6	1.19381
221423_s_at	5.57	0.197	10184.4	0.019402	735.937	1058.7	6.3	-1.43857
214681_at	5.568	0.643	91.615	0.019421	74.787	82.839	6.3	-1.10767
208666_s_at	5.567	0.176	8084.37	0.019431	209.897	281.104	6.3	-1.33925
204142_at	5.557	0.996	40.046	0.019529	974.955	1153.84	6.3	-1.18348
209791_at	5.555	0.63	10364.4	0.019549	84.831	115.488	-1.5	1.36139
207209_at	5.55	0.393	3344.37	0.019598	76.516	91.505	-0.9	1.19589
37012_at	5.546	1.532	4724.37	0.019637	1512.9	1657.08	6.3	-1.0953
207945_s_at	5.545	1.329	3.344	0.019647	891.803	1090.13	6.3	-1.22239
204959_at	5.544	0.326	9884.37	0.019657	70.34	79.888	-6	1.13574
201553_s_at	5.543	1.477	91.615	0.019667	5160.51	5841.49	4.5	-1.13196
208929_x_at	5.543	-0.024	17264.4	0.019667	14374	16318	-6	1.13524
217611_at	5.54	0.193	9884.37	0.019697	77.101	97.917	-2.7	1.26998
207969_x_at	5.538	1.038	47.254	0.019716	86.666	98.395	-6	1.13534
203039_s_at	5.538	0.886	127.564	0.019716	1210.87	1405.92	1.2	-1.16108
200875_s_at	5.537	0.097	6104.37	0.019726	3621.76	4385.95	-1.5	1.211
212413_at	5.537	1.046	10184.4	0.019726	74.703	93.095	6.3	-1.2462
204177_s_at	5.537	2.164	344.367	0.019726	149.44	198.094	0.3	-1.32558
210095_s_at	5.536	0.888	2.834	0.019736	18531.8	20305.3	6.3	-1.0957
218270_at	5.536	-0.015	15044.4	0.019736	1674.22	1956.83	6.3	-1.1688
200799_at	5.531	0.222	9584.37	0.019786	2434.63	3461.84	1.8	-1.42192
205035_at	5.526	0.37	1784.37	0.019836	85.943	102.101	6.3	-1.18801
217756_x_at	5.524	0.685	1.725	0.019856	2878.76	3140.72	6.3	-1.091
201243_s_at	5.521	0.88	16904.4	0.019886	6416.21	7281.31	6.3	-1.13483
208771_s_at	5.518	0.937	177.621	0.019916	4406.95	5021.02	0.6	-1.13934
217856_at	5.515	0.535	77.64	0.019946	292.268	336.451	6.3	-1.15117
201095_at	5.514	1.178	209.592	0.019956	950.182	1060.68	3.6	-1.11629
207088_s_at	5.514	0.752	40.046	0.019956	1077.01	1205.99	6.3	-1.11976
221390_s_at	5.514	0.044	2924.37	0.019956	70.905	79.394	6.3	-1.11972
218129_s_at	5.514	0.961	47.254	0.019956	155.709	195.739	6.3	-1.25708
212007_at	5.514	0.835	1184.37	0.019956	1577.97	2023.42	6	-1.28229
210438_x_at	5.511	0.746	11804.4	0.019987	1414.07	1755.55	6.3	-1.24149
221956_at	5.511	0.511	65.796	0.019987	117.35	132.646	-6	1.13035
214950_at	5.511	0.009	2984.37	0.019987	88.229	99.125	-6	1.1235
221248_s_at	5.511	1.104	247.319	0.019987	71.056	79.465	-0.9	1.11834
217716_s_at	5.51	0.851	24.373	0.019997	1110.76	1324.01	6.3	-1.19199
210547_x_at	5.509	0.232	13484.4	0.020007	255.843	354.444	6.3	-1.3854
201007_at	5.509	0.873	11624.4	0.020007	2814.19	3278.31	6.3	-1.16492
218253_s_at	5.509	0.522	18164.4	0.020007	1122.16	1545.05	6.3	-1.37685
206452_x_at	5.508	2.405	247.319	0.020017	151.748	168.382	2.1	-1.10962
203747_at	5.508	0.209	9404.37	0.020017	264.543	352.196	-3.9	1.33134
209479_at	5.506	0.642	344.367	0.020037	269.414	317.099	6.3	-1.177
200647_x_at	5.506	1.47	77.64	0.020037	4322.82	4818.2	6.3	-1.1146
206915_at	5.501	0.244	16004.4	0.020088	65.224	77.355	-6	1.18599
209043_at	5.5	0.809	2204.37	0.020098	993.573	1268.69	0.6	-1.2769
203952_at	5.497	0.101	12164.4	0.020128	296.173	363.992	6	-1.22898
206781_at	5.497	0.034	19124.4	0.020128	74.788	92.843	-6	1.24142
213538_at	5.497	0.733	0.89	0.020128	290.288	351.938	6.3	-1.21238
202013_s_at	5.495	2.334	127.564	0.020149	489.893	603.083	0.3	-1.23105
212793_at	5.495	1.047	8984.37	0.020149	65.857	84.353	-1.8	1.28085
202706_s_at	5.493	0.044	9464.37	0.020169	571.367	730.734	6.3	-1.27892
218341_at	5.49	1.434	33.937	0.0202	1516.06	1756.75	0.6	-1.15876
212648_at	5.489	1.553	28.76	0.02021	813.067	938.451	5.4	-1.15421
204206_at	5.487	0.058	1844.37	0.02023	487.244	581.359	-1.2	1.19316
217726_at	5.486	0.987	77.64	0.020241	2848.99	3148.91	3.6	-1.10527
210613_s_at	5.483	1.517	65.796	0.020271	109.898	123.205	6.3	-1.12109
200871_s_at	5.481	0.45	18764.4	0.020292	7322.49	8838.6	6.3	-1.20705
221917_s_at	5.478	0.624	4964.37	0.020323	90.588	123.159	-0.6	1.35955
218224_at	5.475	0.713	11984.4	0.020354	1071.37	1435.9	6.3	-1.34024
202386_s_at	5.474	1.13	16004.4	0.020364	276.41	417.485	6.3	-1.51038
212546_s_at	5.473	0.801	3344.37	0.020374	120.098	160.47	0.6	-1.33616
217971_at	5.472	0.568	1124.37	0.020385	431.339	625.687	0.6	-1.45057
213618_at	5.471	0.897	65.796	0.020395	67.692	80.57	-6	1.19024
201531_at	5.471	0.439	824.367	0.020395	1017.02	1177.91	-6	1.1582
215055_at	5.468	0.019	16604.4	0.020426	68.252	79.956	-6	1.17148
207351_s_at	5.466	0.964	20.655	0.020447	65.09	71.651	-6	1.1008
213086_s_at	5.464	1.803	2.402	0.020468	2089.5	2351.65	6.3	-1.12546
206032_at	5.464	0.494	108.105	0.020468	65.3	70.061	6.3	-1.07291
205216_s_at	5.46	0.076	584.367	0.020509	284.552	383.291	6.3	-1.347
209194_at	5.46	0.169	8984.37	0.020509	2209.14	2754.9	2.1	-1.24705
211475_s_at	5.459	0.731	47.254	0.02052	1867.61	2070.03	5.7	-1.10839
221675_s_at	5.458	1.301	3764.37	0.02053	1363.89	1692.78	0.6	-1.24114
218452_at	5.456	0.258	65.796	0.020551	191.065	220.143	6.3	-1.15219
201042_at	5.455	0.622	1244.37	0.020561	289.135	322.719	6.3	-1.11615
214652_at	5.452	0.755	209.592	0.020593	66.138	74.741	-6	1.13008
202201_at	5.448	1.211	247.319	0.020635	3822.31	4203.18	1.2	-1.09965
202802_at	5.448	0.402	3.946	0.020635	254.501	310.631	6.3	-1.22055
218729_at	5.447	0.098	209.592	0.020645	250.674	295.018	6.3	-1.1769
202105_at	5.446	0.775	247.319	0.020655	1812.81	2117.64	1.5	-1.16815
207746_at	5.445	0.707	247.319	0.020666	102.669	117.798	-4.8	1.14736
208203_x_at	5.443	0.344	77.64	0.020687	81.257	92.397	-6	1.1371
209160_at	5.439	-0.005	17684.4	0.020729	29325.9	32726.4	6.3	-1.11595
205424_at	5.438	0.076	9884.37	0.02074	70.233	88.388	-3.9	1.2585
208060_at	5.436	0.306	18044.4	0.020761	69.521	84.774	-6	1.2194
201770_at	5.436	1.078	40.046	0.020761	1271.44	1485.17	5.1	-1.1681
211126_s_at	5.434	0.771	14.834	0.020782	148.472	173.534	1.2	-1.1688
220895_at	5.431	0.65	6104.37	0.020814	66.705	81.11	-1.2	1.21595
201884_at	5.43	0.521	9944.37	0.020824	3447.37	3930.5	6.3	-1.14014
216358_at	5.428	0.223	16604.4	0.020846	63.519	77.667	-6	1.22274
213887_s_at	5.428	0.744	108.105	0.020846	1394.5	1624.68	6.3	-1.16507
208457_at	5.425	0.199	12044.4	0.020877	71.309	80.96	-6	1.13534
220761_s_at	5.42	1.035	127.564	0.020931	229.505	271.282	6.3	-1.18203
213079_at	5.419	0.307	7184.37	0.020941	377.269	458.723	3.3	-1.2159
209275_s_at	5.419	0.565	464.367	0.020941	504.135	581.59	2.4	-1.15364
214263_x_at	5.418	0.428	127.564	0.020952	1738.04	1864.33	6.3	-1.07266
210021_s_at	5.412	0.105	11924.4	0.021016	105.133	137.873	-6	1.31142
32699_s_at	5.411	0.076	8804.37	0.021027	110.512	134.452	4.5	-1.21663
202546_at	5.409	1.045	77.64	0.021048	4819.28	5327.84	0.9	-1.10552
207508_at	5.407	0.67	524.367	0.02107	5520.73	5924.37	6.3	-1.07311
214861_at	5.406	0.816	3.344	0.021081	72.469	80.33	6.3	-1.10847
218431_at	5.403	0.331	7784.37	0.021113	199.482	320.853	1.5	-1.60843
206782_s_at	5.402	0.513	2324.37	0.021124	106.364	127.174	6.3	-1.19565
201071_x_at	5.401	0.813	24.373	0.021135	4035.87	4437.52	6.3	-1.09952
217001_x_at	5.396	0.561	40.046	0.021189	82.81	97.314	6.3	-1.17515
217964_at	5.396	0.4	11024.4	0.021189	1442.88	1776.99	6.3	-1.23156
206590_x_at	5.396	0.416	20.655	0.021189	75.158	85.007	5.1	-1.13104
217700_at	5.395	0.037	16004.4	0.0212	76.72	100.797	-6	1.31383
213563_s_at	5.392	-0.021	19184.4	0.021232	99.444	128.837	-6	1.29557
219077_s_at	5.391	0.1	12344.4	0.021243	493.748	619.359	5.1	-1.2544
219756_s_at	5.391	0.728	9.029	0.021243	97.194	111.878	6.3	-1.15108
219084_at	5.39	0.298	1244.37	0.021254	114.004	130.437	6.3	-1.14414
202016_at	5.389	0.326	2384.37	0.021265	1707.73	2098.41	1.8	-1.22877
220261_s_at	5.384	0.855	10064.4	0.021319	495.895	767.82	1.8	-1.54835
206087_x_at	5.383	0.503	13964.4	0.02133	313.493	458.675	6.3	-1.46311
203593_at	5.383	1.202	77.64	0.02133	878.911	1016.97	0.9	-1.15708
202721_s_at	5.381	1.105	404.367	0.021352	814.359	983.496	0.6	-1.20769
202836_s_at	5.38	0.695	4484.37	0.021363	2542.02	3151.39	0.6	-1.23972
216977_x_at	5.374	0.857	91.615	0.021429	1803	2009.1	5.7	-1.11431
210319_x_at	5.373	0.363	464.367	0.02144	81.374	91.854	-4.8	1.12879
218917_s_at	5.369	0.558	13964.4	0.021484	626.811	885.233	6.3	-1.41228
208704_x_at	5.369	1.196	2804.37	0.021484	2313.01	3110.85	0.3	-1.34494
221237_s_at	5.368	0.06	18764.4	0.021495	73.275	91.196	-6	1.24457
212739_s_at	5.364	0.339	150.526	0.021539	681.394	809.08	6.3	-1.18739
212194_s_at	5.36	1.2	884.367	0.021583	543.857	754.02	0.3	-1.38643
203097_s_at	5.355	0.843	11744.4	0.021638	444.184	651.15	6.3	-1.46595
202114_at	5.35	0.179	8264.37	0.021694	573.903	707.854	6.3	-1.2334
203219_s_at	5.349	1.669	24.373	0.021705	969.714	1193.8	0.6	-1.23108
211404_s_at	5.348	0.714	644.367	0.021716	459.432	606.261	0.6	-1.31959
210803_at	5.347	0.284	17144.4	0.021728	81.441	100.473	-6	1.23369
211911_x_at	5.345	1.136	4004.37	0.02175	1416.57	1892.43	0.9	-1.33592
202447_at	5.343	0.488	704.367	0.021772	2189.5	2486.95	6.3	-1.13585
210820_x_at	5.343	1.254	1904.37	0.021772	182.522	240.422	0.6	-1.31722
202769_at	5.341	0.74	3044.37	0.021795	116.904	212.858	0.6	-1.82079
208686_s_at	5.341	0.944	4784.37	0.021795	292.782	466.769	0.6	-1.59425
205831_at	5.341	0.809	7484.37	0.021795	85.124	125.499	-0.9	1.47431
203720_s_at	5.338	1.297	40.046	0.021828	636.853	758.38	0.6	-1.19082
211597_s_at	5.332	0.386	18164.4	0.021896	72.012	98.737	-6	1.37112
207895_at	5.329	0.497	16604.4	0.02193	67.615	79.431	-6	1.17475
214670_at	5.327	0.262	10244.4	0.021952	223.663	288.39	5.1	-1.2894
213253_at	5.326	0.437	7244.37	0.021964	107.999	138.711	1.8	-1.28437
210648_x_at	5.325	0.424	7844.37	0.021975	6813.44	7703.6	6.3	-1.13065
206668_s_at	5.324	0.311	4484.37	0.021986	186.652	285.064	0.9	-1.52725
204031_s_at	5.321	1.155	108.105	0.02202	4483.31	5002.85	6.3	-1.11588
212744_at	5.321	0.705	65.796	0.02202	264.651	345.875	6.3	-1.30691
216853_x_at	5.321	0.412	177.621	0.02202	64.542	73.235	-6	1.13469
213011_s_at	5.32	1.154	4484.37	0.022032	8392.04	10820.9	0.6	-1.28942
207616_s_at	5.318	0.134	13484.4	0.022054	1129.89	1526.04	-6	1.35061
209388_at	5.317	0.517	40.046	0.022066	737.9	865.208	6.3	-1.17253
221690_s_at	5.317	2.068	464.367	0.022066	313.232	448.73	0.3	-1.43258
218011_at	5.316	0.703	91.615	0.022077	2009.84	2260.41	6.3	-1.12467
201244_s_at	5.313	0.753	14744.4	0.022111	451.368	698.646	6.3	-1.54784
211185_s_at	5.31	0.831	3.946	0.022146	2166.25	2383.32	6.3	-1.10021
207739_s_at	5.309	0.168	16604.4	0.022157	79.024	95.153	-6	1.2041
204546_at	5.308	0.055	824.367	0.022168	73.574	82.487	-3.9	1.12114
220224_at	5.306	0.011	10964.4	0.022191	65.854	77.811	-6	1.18157
201043_s_at	5.304	0.518	77.64	0.022214	972.663	1236.09	1.2	-1.27083
221488_s_at	5.303	0.693	47.254	0.022226	3091.91	3448.02	6	-1.11517
214927_at	5.298	0.445	3404.37	0.022283	117.29	141.113	-0.6	1.20311
208541_x_at	5.297	0.565	33.937	0.022295	95.609	109.519	6.3	-1.14549
218667_at	5.297	0.572	10424.4	0.022295	211.124	262.364	6.3	-1.2427
200706_s_at	5.296	0.26	7664.37	0.022306	2183.94	2520.05	6.3	-1.1539
203779_s_at	5.293	0.933	9.029	0.022341	75.535	85.675	-2.4	1.13424
219101_x_at	5.291	0.063	6044.37	0.022364	71.2	82.714	-6	1.16171
213387_at	5.287	0.879	108.105	0.02241	73.571	80.014	6.3	-1.08758
215693_x_at	5.287	0.07	12584.4	0.02241	619.283	720.709	-6	1.16378
200617_at	5.285	-0.025	14864.4	0.022433	1418.85	1736.88	6.3	-1.22414
208786_s_at	5.284	0.813	77.64	0.022445	1289.44	1403.23	6.3	-1.08825
63825_at	5.284	0.513	18284.4	0.022445	338.849	465.718	6.3	-1.37441
215537_x_at	5.284	0.792	127.564	0.022445	375.708	475.258	4.8	-1.26497
221327_s_at	5.283	0.458	33.937	0.022457	85.702	100.206	6.3	-1.16924
204078_at	5.283	1.057	65.796	0.022457	165.182	196.189	6.3	-1.18771
201779_s_at	5.283	0.608	77.64	0.022457	2190.86	2406.93	6.3	-1.09863
221804_s_at	5.28	0.488	11924.4	0.022492	1648.8	1923.83	6.3	-1.16681
210576_at	5.278	1.053	1.462	0.022515	69.57	73.989	-1.5	1.06352
201632_at	5.278	0.922	33.937	0.022515	2181.62	2452.15	4.8	-1.124
200680_x_at	5.278	0.12	10244.4	0.022515	7836.8	9155.76	6.3	-1.1683
38447_at	5.278	1.136	91.615	0.022515	308.67	394.951	-4.8	1.27953
204285_s_at	5.263	0.663	11384.4	0.022691	288.766	350.184	6.3	-1.21269
218008_at	5.262	0.648	8084.37	0.022702	1224.44	1662.72	1.8	-1.35795
209601_at	5.26	0.007	15164.4	0.022726	71.917	86.823	-6	1.20727
206987_x_at	5.257	0.249	2.402	0.022761	84.31	92.864	6.3	-1.10146
212829_at	5.254	0.707	8744.37	0.022797	700.373	848.024	2.4	-1.21082
200090_at	5.253	0.475	464.367	0.022809	4775.56	5032.9	6.3	-1.05389
207011_s_at	5.25	0.202	404.367	0.022844	70.631	79.122	-6	1.12022
213029_at	5.25	1.722	40.046	0.022844	426.898	587.945	0.6	-1.37725
208930_s_at	5.249	0.883	1184.37	0.022856	148.42	185.585	0.6	-1.2504
201275_at	5.249	1.1	177.621	0.022856	1599.84	1727.23	1.8	-1.07963
203225_s_at	5.249	0.343	1304.37	0.022856	1599.22	1853.86	5.4	-1.15923
209432_s_at	5.244	0.66	8324.37	0.022916	884.268	1036.85	6.3	-1.17256
214817_at	5.239	0.015	14204.4	0.022975	103.574	127.342	-6	1.22948
202730_s_at	5.238	0.504	2804.37	0.022987	216.396	326.715	0.9	-1.5098
203613_s_at	5.231	0.419	3764.37	0.023071	3552.62	4060.83	0.9	-1.14305
220025_at	5.231	0.83	1664.37	0.023071	73.117	83.868	-0.6	1.14704
204641_at	5.23	0.191	5144.37	0.023083	84.071	103.518	6.3	-1.23132
213440_at	5.229	0.152	2564.37	0.023095	416.102	517.901	5.1	-1.24465
40837_at	5.227	1.107	20.655	0.023119	112.186	122.782	-6	1.09445
214513_s_at	5.227	0.442	2804.37	0.023119	136.224	208.276	0.6	-1.52892
208746_x_at	5.211	1.541	8564.37	0.023313	5727.26	6554.16	1.8	-1.14438
209140_x_at	5.209	0.995	5144.37	0.023337	2515.8	3383.68	0.6	-1.34497
218403_at	5.208	1.531	1484.37	0.023349	2502.49	3205.38	0.3	-1.28087
215873_x_at	5.205	0.21	11624.4	0.023386	109.6	137.311	5.4	-1.25284
201267_s_at	5.201	0.887	4364.37	0.023435	3136.16	3677.74	0.6	-1.17269
204310_s_at	5.2	-0.022	5564.37	0.023447	80.99	96.251	-6	1.18843
209550_at	5.199	0.057	18044.4	0.02346	103.719	126.68	-6	1.22138
208195_at	5.198	0.42	1784.37	0.023472	76.208	83.469	-6	1.09528
214788_x_at	5.198	0.94	11384.4	0.023472	86.963	121.985	-3.3	1.40272
202657_s_at	5.197	0.49	5384.37	0.023484	178.37	211.688	-0.9	1.18679
218152_at	5.197	0.176	247.319	0.023484	281.514	316.817	3.9	-1.1254
202738_s_at	5.191	0.424	2204.37	0.023558	483.893	599.744	6.3	-1.23941
201813_s_at	5.187	0.185	4244.37	0.023607	668.612	811.618	1.8	-1.21388
201384_s_at	5.186	0.468	47.254	0.02362	1680.74	1939.99	6.3	-1.15425
205951_at	5.185	0.287	13424.4	0.023632	66.669	82.382	-6	1.23569
211716_x_at	5.185	-0.005	16604.4	0.023632	678.284	815.365	-6	1.2021
210131_x_at	5.183	1.065	1664.37	0.023657	2629.87	3849.35	0.3	-1.46371
212813_at	5.18	0.026	5444.37	0.023694	75.197	96.496	-1.5	1.28324
222101_s_at	5.178	0.179	17684.4	0.023719	70.733	86.297	-6	1.22004
219200_at	5.177	0.207	8984.37	0.023731	329.57	529.481	1.2	-1.60658
200965_s_at	5.17	1.399	40.046	0.023818	1781.66	2118.63	0.6	-1.18913
220306_at	5.169	1.017	91.615	0.023831	69.553	79.463	-6	1.14248
201232_s_at	5.167	0.265	11204.4	0.023856	831.993	959.256	3.6	-1.15296
220659_s_at	5.167	0.039	18644.4	0.023856	96.379	138.673	-6	1.43883
202060_at	5.166	0.255	11324.4	0.023868	260.228	332.27	6.3	-1.27684
201484_at	5.164	0.744	77.64	0.023893	796.95	905.481	6.3	-1.13618
205726_at	5.164	0.541	764.367	0.023893	697.777	820.99	6.3	-1.17658
206896_s_at	5.159	0.051	18164.4	0.023956	84.119	102.77	-6	1.22172
213019_at	5.154	0.364	18164.4	0.024019	203.915	354.049	6.3	-1.73626
200711_s_at	5.154	0.707	2684.37	0.024019	2895.24	3563.67	0.6	-1.23087
206805_at	5.151	0.323	8144.37	0.024057	75.153	91.98	1.8	-1.2239
204849_at	5.151	0.096	11624.4	0.024057	87.144	112.059	4.2	-1.28591
214485_at	5.149	0.125	1424.37	0.024082	98.909	112.651	-6	1.13894
201618_x_at	5.145	1.002	16004.4	0.024133	354.619	515.238	6.3	-1.45293
209837_at	5.142	0.37	47.254	0.024171	98.377	109.895	5.7	-1.11708
221903_s_at	5.135	0.633	150.526	0.02426	166.029	214.205	5.1	-1.29017
38703_at	5.135	0.291	17144.4	0.02426	1017.43	1136.1	6.3	-1.11664
209391_at	5.133	0.851	2864.37	0.024286	130.313	169.004	0.6	-1.29691
207108_s_at	5.132	0.513	464.367	0.024299	128.679	149.821	5.1	-1.1643
217991_x_at	5.131	0.383	150.526	0.024311	87.803	103.436	-4.8	1.17805
205671_s_at	5.131	0.575	28.76	0.024311	75.515	84.531	-6	1.11939
212372_at	5.123	1.736	40.046	0.024414	1716.63	1854.24	6.3	-1.08016
220436_at	5.122	1.153	0.89	0.024427	85.806	93.448	2.1	-1.08906
211189_x_at	5.121	0.208	7244.37	0.02444	83.911	98.305	-2.1	1.17154
221564_at	5.118	0.15	4724.37	0.024479	106.385	134.503	3	-1.2643
217950_at	5.109	1.223	291.836	0.024595	296.661	354.855	0.6	-1.19616
206441_s_at	5.109	0.835	4364.37	0.024595	726.525	1072.47	0.6	-1.47616
221086_s_at	5.106	0.814	108.105	0.024634	76.949	87.144	5.4	-1.13249
207721_x_at	5.105	1.001	40.046	0.024647	12663.8	13803.8	6.3	-1.09002
200025_s_at	5.104	-0.007	19184.4	0.02466	14716.2	16584	6.3	-1.12693
203942_s_at	5.101	-0.003	6584.37	0.024699	87.057	104.695	-6	1.2026
217749_at	5.097	0.858	24.373	0.024751	615.308	703.393	6.3	-1.14316
214495_at	5.093	0.325	8084.37	0.024804	64.442	73.712	2.4	-1.14385
201028_s_at	5.093	1.021	2.834	0.024804	1673.88	1923.25	6.3	-1.14897
210597_x_at	5.093	0.941	12584.4	0.024804	82.137	144.853	-6	1.76355
214795_at	5.089	0.641	644.367	0.024856	69.486	78.043	-0.9	1.12315
222140_s_at	5.087	0.818	40.046	0.024883	551.366	626.297	6.3	-1.1359
205232_s_at	5.086	0.045	8804.37	0.024896	93.437	127.936	6.3	-1.36922
200765_x_at	5.085	1.556	47.254	0.024909	3432.02	3735.86	5.7	-1.08853
211939_x_at	5.082	0.596	1364.37	0.024949	12767.2	14525.7	0.6	-1.13774
217985_s_at	5.081	0.306	291.836	0.024962	385.015	456.42	-2.4	1.18546
216110_x_at	5.08	0.32	4004.37	0.024975	70.23	82.121	-6	1.16932
207466_at	5.075	0.274	524.367	0.025041	87.328	98.892	-6	1.13242
221827_at	5.072	1.034	1424.37	0.025081	2319.84	2754.43	6.3	-1.18734
202699_s_at	5.072	0.026	10784.4	0.025081	71.319	89.887	-6	1.26035
214512_s_at	5.067	0.283	7244.37	0.025148	3417.35	3997.64	1.2	-1.16981
206516_at	5.067	0.976	55.76	0.025148	75.537	85.799	6.3	-1.13585
205357_s_at	5.063	1.237	3944.37	0.025201	339.569	598.551	0.6	-1.76268
221471_at	5.06	0.442	9764.37	0.025241	1338.18	1755.3	2.4	-1.3117
212118_at	5.059	0.075	0.89	0.025255	427.853	477.596	6.3	-1.11626
217211_at	5.057	0.019	19544.4	0.025282	153.745	208.088	-6	1.35346
222329_x_at	5.057	1.021	55.76	0.025282	79.047	87.025	6.3	-1.10093
218874_s_at	5.055	0.538	16424.4	0.025308	109.259	142.155	-6	1.30108
215096_s_at	5.051	0.842	40.046	0.025362	2627.66	2981.72	5.4	-1.13474
205641_s_at	5.048	0.936	404.367	0.025403	743.264	836.776	6.3	-1.12581
38043_at	5.048	1.32	65.796	0.025403	210.651	245.289	3	-1.16443
208779_x_at	5.046	0.712	0.389	0.02543	1023.25	1179.53	6.3	-1.15272
219848_s_at	5.042	0.203	3224.37	0.025484	79.339	95.433	6.3	-1.20285
210766_s_at	5.042	0.936	77.64	0.025484	3328.82	3616.61	6.3	-1.08645
217942_at	5.039	0.829	5444.37	0.025525	1699.48	1915.43	6.3	-1.12707
207133_x_at	5.038	0	7784.37	0.025538	65.308	77.854	-4.2	1.19211
212331_at	5.034	0.191	15584.4	0.025593	185.42	222.375	6.3	-1.1993
216382_s_at	5.031	0.542	177.621	0.025634	67.124	76.146	6.3	-1.13441
206017_at	5.03	0.692	2864.37	0.025647	66.727	80.305	6.3	-1.20349
204246_s_at	5.029	0.515	5384.37	0.025661	1850.01	2531.03	0.9	-1.36812
213617_s_at	5.029	0.674	2984.37	0.025661	646.077	910.264	0.6	-1.40891
206111_at	5.027	1.051	55.76	0.025688	72.223	82.1	-6	1.13676
221123_x_at	5.025	0.866	1.239	0.025716	104.226	119.219	1.8	-1.14385
221494_x_at	5.025	0.787	3344.37	0.025716	6546.38	7639.8	0.6	-1.16703
204501_at	5.022	1.275	5564.37	0.025757	101.063	128.22	-6	1.26871
220391_at	5.022	0.827	2984.37	0.025757	71.68	88.469	0.6	-1.23422
214471_x_at	5.019	-0.028	18464.4	0.025798	87.004	111.504	-6	1.2816
200916_at	5.019	1.096	3344.37	0.025798	3705.57	4457.98	0.3	-1.20305
215389_s_at	5.016	0.05	18164.4	0.025839	67.296	82.913	-6	1.23206
201411_s_at	5.015	1.139	764.367	0.025853	349.424	420.475	1.8	-1.20334
205650_s_at	5.014	0.092	4484.37	0.025867	159.761	234.334	0.9	-1.46678
204254_s_at	5.014	1.161	584.367	0.025867	107.417	127.179	-2.7	1.18397
220169_at	5.012	0.964	344.367	0.025895	156.456	218.048	-2.4	1.39367
201698_s_at	5.011	0.51	150.526	0.025908	2537.56	2770.15	5.4	-1.09166
221339_at	5.01	0.084	4544.37	0.025922	76.497	93.139	3.6	-1.21755
221418_s_at	5.006	0.277	6584.37	0.025978	62.281	75.478	1.2	-1.21189
214548_x_at	5.003	1.122	77.64	0.026019	7102.66	7664.49	6.3	-1.0791
216442_x_at	5.002	1.26	14564.4	0.026033	5751.61	8172.77	6.3	-1.42095
204544_at	5.001	0.052	9224.37	0.026047	153.005	186.009	6.3	-1.21571
220467_at	5	0.667	5804.37	0.026061	82.797	114.029	-0.6	1.37721
211410_x_at	4.994	1.171	55.76	0.026145	101.729	140.614	-6	1.38224
213526_s_at	4.994	0.455	5624.37	0.026145	103.599	142.838	0.9	-1.37876
219336_s_at	4.989	1.011	5.495	0.026215	426.381	491.97	5.7	-1.15383
210849_s_at	4.989	0.015	11624.4	0.026215	178.325	238.702	6.3	-1.33858
209095_at	4.988	1.043	884.367	0.026229	3234.73	4010.41	0.3	-1.2398
217722_s_at	4.988	0.222	9584.37	0.026229	4943.03	5397.68	6.3	-1.09198
213391_at	4.987	0.246	2504.37	0.026243	231.103	304.786	0.9	-1.31883
216218_s_at	4.987	0.971	55.76	0.026243	93.327	101.191	6.3	-1.08426
201944_at	4.985	0.477	14204.4	0.026271	2544.35	3258.94	6.3	-1.28085
200911_s_at	4.982	1.628	1484.37	0.026313	3206.99	4056.71	0.3	-1.26496
214756_x_at	4.979	0.772	1.05	0.026356	374.658	434.133	6.3	-1.15874
202123_s_at	4.979	1.24	28.76	0.026356	299.824	338.921	6.3	-1.1304
201571_s_at	4.978	0.971	3464.37	0.02637	793.029	1023.11	0.9	-1.29013
215210_s_at	4.977	0.972	40.046	0.026384	1821.46	2376.29	6.3	-1.30461
202120_x_at	4.974	1.33	55.76	0.026426	2348.43	2476.58	6	-1.05457
208376_at	4.974	0.482	14924.4	0.026426	65.39	84.502	-6	1.29228
218512_at	4.969	0.236	13484.4	0.026497	1061.33	1249.35	-6	1.17715
219761_at	4.968	0.629	1124.37	0.026512	85.923	128.649	-6	1.49726
208293_x_at	4.966	0.169	5024.37	0.02654	67.367	76.718	-6	1.13881
212033_at	4.966	-0.004	4244.37	0.02654	845.648	979.395	-6	1.15816
208649_s_at	4.965	1.627	247.319	0.026554	4775.28	5033.05	4.8	-1.05398
220424_at	4.964	0.629	65.796	0.026569	68.276	77.449	-6	1.13435
202422_s_at	4.963	0.373	11624.4	0.026583	70.68	89.586	6.3	-1.26749
210474_s_at	4.963	0.962	127.564	0.026583	110.462	129.071	6.3	-1.16847
219613_s_at	4.96	0.757	5804.37	0.026626	81.919	108.487	-0.6	1.32432
203726_s_at	4.957	0.259	15164.4	0.026669	93.747	117.122	5.4	-1.24934
203961_at	4.957	0.795	3644.37	0.026669	605.433	781.924	6.3	-1.29151
203197_s_at	4.956	0.129	11624.4	0.026683	722.84	872.729	5.7	-1.20736
217436_x_at	4.955	0.46	108.105	0.026697	304.668	362.228	6.3	-1.18893
200667_at	4.951	0.77	65.796	0.026755	1744.36	1915.65	6.3	-1.09819
206273_at	4.951	0.583	1124.37	0.026755	87.839	108.308	-6	1.23303
210816_s_at	4.946	1.451	33.937	0.026827	83.074	89.853	5.1	-1.0816
206226_at	4.946	0.698	77.64	0.026827	92.065	109.827	-6	1.19293
221515_s_at	4.943	0.225	9104.37	0.02687	651.675	903.855	1.8	-1.38697
218624_s_at	4.941	0.829	177.621	0.026899	110.16	125.062	2.4	-1.13528
212905_at	4.939	0.06	13484.4	0.026928	81.182	115.067	6.3	-1.4174
212334_at	4.938	0.917	9224.37	0.026943	1851.61	2154.21	1.5	-1.16342
202839_s_at	4.932	2.159	40.046	0.02703	1705.33	1864.82	6.3	-1.09352
212228_s_at	4.93	1.29	291.836	0.027059	2280.11	2768.8	0.6	-1.21433
208629_s_at	4.93	0.368	108.105	0.027059	2000.15	2201.57	6.3	-1.1007
211345_x_at	4.924	0.448	5384.37	0.027147	16612.2	18054.8	6.3	-1.08684
221019_s_at	4.923	0.767	704.367	0.027161	71.128	76.973	-6	1.08218
213698_at	4.922	1.091	4.657	0.027176	240.821	280.29	1.8	-1.16389
201780_s_at	4.922	0.985	47.254	0.027176	817.23	909.76	5.4	-1.11322
211918_x_at	4.918	1.101	40.046	0.027235	86.548	93.95	5.1	-1.08552
204440_at	4.918	0.375	2624.37	0.027235	114.657	147.537	-6	1.28677
209602_s_at	4.918	0.769	1004.37	0.027235	61.485	68.618	6.3	-1.11601
201590_x_at	4.918	0.44	19184.4	0.027235	36334.8	38231.5	6.3	-1.0522
204589_at	4.917	0.271	19544.4	0.027249	165.977	231.151	6.3	-1.39267
220665_at	4.916	0.956	28.76	0.027264	91.643	100.604	-6	1.09778
214999_s_at	4.915	0.854	5504.37	0.027279	72.357	105.698	-0.6	1.46078
201541_s_at	4.913	0.937	77.64	0.027308	2947.98	3295.07	6.3	-1.11774
201847_at	4.912	1.161	108.105	0.027323	2822.36	3050.42	2.4	-1.0808
211605_s_at	4.908	-0.011	18044.4	0.027382	69.519	86.389	-6	1.24267
204259_at	4.906	1.686	404.367	0.027412	4282.76	4876.24	0.3	-1.13858
202264_s_at	4.901	0.022	13544.4	0.027486	451.051	588.047	-6	1.30373
205303_at	4.901	0.597	6764.37	0.027486	82.994	95.722	-0.9	1.15336
208021_s_at	4.899	0.465	108.105	0.027516	164.883	193.978	6	-1.17646
213265_at	4.899	0.218	18764.4	0.027516	97.917	124.877	-6	1.27534
202058_s_at	4.898	0.482	8804.37	0.027531	242.802	338.307	2.1	-1.39335
212130_x_at	4.896	-0.051	18284.4	0.02756	8674.86	10469.3	-6	1.20685
211372_s_at	4.895	1.158	0.89	0.027575	295.453	357.622	6.3	-1.21042
220379_at	4.895	0.523	7.651	0.027575	79.757	87.644	-6	1.09889
221872_at	4.892	0.106	11564.4	0.02762	73.541	87.118	6	-1.18462
221161_at	4.89	1.141	65.796	0.02765	72.574	90.759	-6	1.25057
31874_at	4.89	0.117	18644.4	0.02765	190.666	271.078	6.3	-1.42174
219511_s_at	4.889	0.599	24.373	0.027665	81.431	91.579	-6	1.12462
205674_x_at	4.889	1.328	77.64	0.027665	1684.54	1927.15	6.3	-1.14402
202620_s_at	4.886	1.093	2.834	0.02771	4123.17	4558.62	6.3	-1.10561
221396_at	4.884	0.22	18644.4	0.02774	70.241	82.11	-6	1.16898
208926_at	4.881	0.881	65.796	0.027785	620.796	737.619	6.3	-1.18818
205657_at	4.879	1.383	127.564	0.027815	65.9	76.37	6.3	-1.15888
219015_s_at	4.876	0.295	644.367	0.027861	862.738	968.565	6.3	-1.12266
217318_x_at	4.876	0.537	5924.37	0.027861	67.705	83.609	-0.6	1.2349
211692_s_at	4.875	0.024	18764.4	0.027876	197.344	285.785	-6	1.44816
214930_at	4.868	0.196	2504.37	0.027982	105.276	121.956	6.3	-1.15844
201368_at	4.865	1.935	2204.37	0.028027	1261.6	1866.01	0.3	-1.47909
212227_x_at	4.858	0.01	15164.4	0.028134	8679.4	10470.5	-6	1.20637
202790_at	4.854	1.081	1664.37	0.028195	695.199	878.945	0.6	-1.26431
220451_s_at	4.853	-0.006	6404.37	0.028211	93.903	114.116	-6	1.21525
210922_at	4.852	1.169	2324.37	0.028226	87.794	105.584	-0.6	1.20263
211624_s_at	4.852	0.751	13964.4	0.028226	80.78	97.19	-6	1.20314
204182_s_at	4.851	0.246	247.319	0.028241	105.884	122.014	-6	1.15234
209343_at	4.851	1.464	344.367	0.028241	88.594	110.895	-0.6	1.25172
200820_at	4.85	1.161	33.937	0.028257	4089.24	4440.27	2.7	-1.08584
200869_at	4.847	1.674	4.657	0.028303	15479.8	16048.5	6.3	-1.03673
217959_s_at	4.846	0.724	127.564	0.028318	1214.7	1321.88	6.3	-1.08824
220714_at	4.846	0.72	12944.4	0.028318	74.933	104.541	-4.5	1.39513
201212_at	4.845	0.366	704.367	0.028334	1037.04	1138.91	6.3	-1.09823
205244_s_at	4.845	1.834	584.367	0.028334	65.012	78.859	-0.3	1.21299
205610_at	4.844	0.016	10184.4	0.028349	88.536	105.514	-3.6	1.19176
219507_at	4.84	0.254	2324.37	0.028411	273.443	320.1	6.3	-1.17063
214259_s_at	4.839	1.711	884.367	0.028426	747.373	1032.05	0.3	-1.3809
218239_s_at	4.839	0.642	5564.37	0.028426	433.093	585.366	-0.6	1.35159
213195_at	4.839	0.684	12464.4	0.028426	77.019	88.264	6	-1.146
206207_at	4.838	0.16	13124.4	0.028442	72.342	87.985	-6	1.21624
215484_at	4.837	0.888	77.64	0.028457	78.421	100.806	-6	1.28545
209731_at	4.835	1.77	150.526	0.028488	213.011	273.526	0.6	-1.28409
219174_at	4.834	0.112	4424.37	0.028504	114.912	136.077	3	-1.18418
222031_at	4.833	0.902	10604.4	0.02852	60.801	73.861	6.3	-1.2148
211697_x_at	4.832	0.839	12704.4	0.028535	483.073	657.52	-6	1.36112
202996_at	4.83	0.863	4964.37	0.028566	1693.74	2414.91	0.6	-1.42579
211203_s_at	4.83	0.355	3764.37	0.028566	2562.95	3448.58	0.9	-1.34555
201971_s_at	4.83	0.111	6104.37	0.028566	1143.27	1331.3	1.2	-1.16447
214879_x_at	4.829	0.131	8204.37	0.028582	313.973	408.946	-4.2	1.30249
209447_at	4.829	0.304	19544.4	0.028582	77.848	115.388	6.3	-1.48222
220419_s_at	4.827	0.865	11624.4	0.028613	747.121	971.716	5.1	-1.30061
212934_at	4.827	0.235	6584.37	0.028613	366.277	437.685	6.3	-1.19496
216392_s_at	4.824	0.057	4424.37	0.02866	615.489	782.501	0.9	-1.27135
203565_s_at	4.823	0.797	3764.37	0.028675	275.104	352.391	0.6	-1.28094
201597_at	4.823	0.545	9644.37	0.028675	4709.6	5568.87	6.3	-1.18245
217363_x_at	4.819	0.335	1964.37	0.028738	93.659	102.637	6.3	-1.09586
213792_s_at	4.819	0.492	18284.4	0.028738	144.302	197.366	6.3	-1.36773
217865_at	4.818	1.613	47.254	0.028754	991.27	1190.77	0.6	-1.20126
218732_at	4.818	0.038	19724.4	0.028754	1150.92	1428.92	-6	1.24155
208956_x_at	4.818	-0.003	9764.37	0.028754	3497.79	4233.49	6.3	-1.21033
208886_at	4.816	0.903	65.796	0.028785	459.387	558.054	6.3	-1.21478
212236_x_at	4.811	0.572	24.373	0.028864	84.169	97.064	6.3	-1.1532
219287_at	4.809	1.363	33.937	0.028896	97.372	115.047	-4.5	1.18152
213687_s_at	4.808	1.567	3.946	0.028911	6073.68	6518.77	6.3	-1.07328
201633_s_at	4.808	0.556	2204.37	0.028911	2473.96	3120.57	0.6	-1.26137
211971_s_at	4.808	0.145	19184.4	0.028911	2891.45	3830.96	6.3	-1.32493
205596_s_at	4.808	0.038	12524.4	0.028911	242.279	333.502	-6	1.37652
211617_at	4.807	0.592	65.796	0.028927	62.487	75.757	-6	1.21236
209944_at	4.803	1.082	33.937	0.028991	1605.71	1841.82	4.8	-1.14705
208879_x_at	4.801	0.278	15824.4	0.029022	193.115	269.46	6.3	-1.39533
204858_s_at	4.8	0.677	584.367	0.029038	98.68	119.399	1.2	-1.20996
213136_at	4.799	0.381	91.615	0.029054	462.271	519.293	6.3	-1.12335
210654_at	4.799	0.295	16604.4	0.029054	103.063	134.885	6.3	-1.30876
219357_at	4.798	0.034	18044.4	0.02907	127.354	195.854	6.3	-1.53787
201302_at	4.797	0.629	1064.37	0.029086	8780.14	9512.36	6.3	-1.0834
202066_at	4.797	0.796	16244.4	0.029086	372.132	481.109	6.3	-1.29285
215002_at	4.796	0.085	19724.4	0.029102	68.357	76.487	-6	1.11893
219583_s_at	4.794	0.149	7244.37	0.029134	167.057	218.7	3	-1.30913
201217_x_at	4.794	0.885	14.834	0.029134	18805.4	19847.9	1.5	-1.05544
208766_s_at	4.793	0.062	12164.4	0.02915	2041.05	2631.35	6.3	-1.28922
209180_at	4.793	0.003	17684.4	0.02915	1259.94	1529.45	-6	1.2139
214108_at	4.792	0.008	19184.4	0.029166	84.065	101.382	-6	1.206
218558_s_at	4.789	0.561	4304.37	0.029214	1097.33	1328.23	6.3	-1.21042
213298_at	4.789	1.718	9.029	0.029214	89.009	98.127	5.4	-1.10244
207482_at	4.787	-0.001	19184.4	0.029246	76.551	95.895	-6	1.25269
217115_at	4.786	0.69	13484.4	0.029262	98.069	117.722	-6	1.2004
200923_at	4.785	1.808	2444.37	0.029278	1742.39	2058.94	0.3	-1.18167
219368_at	4.785	0.076	15824.4	0.029278	76.449	98.431	6.3	-1.28754
221875_x_at	4.785	1.2	2864.37	0.029278	462.719	672.249	0.6	-1.45282
219792_at	4.785	1.005	47.254	0.029278	84.972	100.45	-6	1.18215
207991_x_at	4.781	0.986	150.526	0.029342	75.685	85.399	-6	1.12835
221736_at	4.779	1.199	77.64	0.029374	375.729	441.437	6.3	-1.17488
217821_s_at	4.779	0.204	10484.4	0.029374	336.507	490.461	3.6	-1.45751
204490_s_at	4.774	1.037	1544.37	0.029455	749.741	1019.31	0.3	-1.35955
200842_s_at	4.772	0.19	17144.4	0.029487	1536.65	2070.91	6.3	-1.34768
204014_at	4.77	-0.003	5624.37	0.02952	3278.27	4184.17	-6	1.27633
206291_at	4.77	0.614	209.592	0.02952	11222.3	12134.5	6.3	-1.08128
208816_x_at	4.77	0.647	3224.37	0.02952	4630.39	5277.4	0.6	-1.13973
204079_at	4.768	0.497	4664.37	0.029552	83.406	100.228	-1.8	1.20169
212475_at	4.768	0.116	19004.4	0.029552	132.445	201.248	-6	1.51948
209142_s_at	4.765	0.282	1244.37	0.029601	805.619	1121.01	0.9	-1.39149
219428_s_at	4.764	0.057	16004.4	0.029617	184.442	228.23	6.3	-1.23741
201986_at	4.764	1.041	1544.37	0.029617	623.76	747.917	0.6	-1.19905
213723_s_at	4.761	0.022	10544.4	0.029666	76.847	90.19	-6	1.17363
201692_at	4.761	-0.003	17264.4	0.029666	1007.62	1235.43	-6	1.22608
212969_x_at	4.759	0.678	47.254	0.029699	114.878	138.957	4.8	-1.2096
215489_x_at	4.759	1.249	2.834	0.029699	247.701	307.147	6.3	-1.23999
216220_s_at	4.756	-0.059	18044.4	0.029748	75.495	105.539	-6	1.39796
212532_s_at	4.755	0.518	108.105	0.029764	1214.61	1351.17	6.3	-1.11243
216986_s_at	4.754	0.075	9764.37	0.02978	87.946	98.172	-6	1.11628
203406_at	4.752	0.343	3884.37	0.029813	835.193	1022.4	6.3	-1.22415
202020_s_at	4.75	0.562	7484.37	0.029846	2002.67	2567.34	1.2	-1.28196
214767_s_at	4.746	0.821	47.254	0.029912	82.467	108.792	-6	1.31922
202300_at	4.745	0.761	91.615	0.029928	2808.61	3212.2	6.3	-1.1437
218836_at	4.738	1.215	3344.37	0.030044	637.562	827.239	0.6	-1.2975
213483_at	4.734	0.97	91.615	0.03011	515.639	572.165	6.3	-1.10962
204615_x_at	4.73	0.809	77.64	0.030177	846.935	955.398	1.8	-1.12807
221660_at	4.728	0.232	12704.4	0.03021	100.041	123.642	-6	1.23591
200760_s_at	4.727	0.267	8984.37	0.030227	2813.47	3587.99	3.3	-1.27529
217411_s_at	4.727	0.558	47.254	0.030227	65.355	74.722	5.4	-1.14332
221163_s_at	4.727	0.825	0.279	0.030227	92.85	108.133	6.3	-1.1646
220247_at	4.725	0.701	1904.37	0.03026	68.688	78.469	6.3	-1.1424
218388_at	4.724	1.052	108.105	0.030277	420.307	495.144	6.3	-1.17805
221485_at	4.722	0.379	1424.37	0.03031	309.604	397.687	6.3	-1.2845
202936_s_at	4.721	1.303	150.526	0.030327	156.871	274.351	0.6	-1.7489
216255_s_at	4.72	0.04	18644.4	0.030344	65.291	76.816	-6	1.17652
205078_at	4.72	0.83	7304.37	0.030344	1163.92	1478.18	6.3	-1.27001
220241_at	4.718	0.342	2384.37	0.030377	93.599	108.792	6.3	-1.16232
216843_x_at	4.717	0.615	2204.37	0.030394	289.867	344.661	6.3	-1.18903
213791_at	4.715	0.578	524.367	0.030428	64.275	74.054	-5.1	1.15214
206630_at	4.714	0.367	17144.4	0.030445	90.561	114.604	-6	1.26549
217054_at	4.711	0.056	10664.4	0.030495	83.145	101.269	-3	1.21798
215227_x_at	4.71	1.789	8984.37	0.030512	2397.9	2760.94	2.4	-1.1514
206391_at	4.708	0.19	18764.4	0.030546	80.6	103.788	-6	1.28769
221664_s_at	4.707	0.462	18044.4	0.030563	593.402	841.632	6.3	-1.41832
200035_at	4.707	0.622	77.64	0.030563	457.394	548.292	6.3	-1.19873
206034_at	4.707	1.054	47.254	0.030563	120.986	139.182	-5.4	1.1504
207248_at	4.707	0.239	291.836	0.030563	67.13	75.405	-5.1	1.12327
214168_s_at	4.707	0.427	6104.37	0.030563	245.202	346.134	1.2	-1.41163
212184_s_at	4.704	0.412	6944.37	0.030613	364.924	487.137	0.9	-1.3349
221229_s_at	4.701	0.209	18764.4	0.030664	765.352	944.069	6.3	-1.23351
203725_at	4.701	0.413	704.367	0.030664	832.791	930.032	6.3	-1.11677
202636_at	4.699	1.837	1544.37	0.030698	1969.99	2789.5	0.3	-1.416
210502_s_at	4.694	0.676	247.319	0.030783	386.832	469.128	1.5	-1.21274
220944_at	4.694	1.523	77.64	0.030783	76.517	91.247	-6	1.19251
201491_at	4.693	0.544	209.592	0.0308	2584.44	2867.79	6.3	-1.10964
219637_at	4.693	1.069	4064.37	0.0308	67.987	80.035	0.6	-1.17721
214572_s_at	4.692	0.719	2804.37	0.030818	69.829	87.681	-0.6	1.25565
203596_s_at	4.691	0.235	12944.4	0.030835	108.935	169.281	6.3	-1.55396
206406_at	4.69	0.641	177.621	0.030852	84.687	97.16	-1.2	1.14728
221510_s_at	4.687	0.192	584.367	0.030903	95.214	108.984	-3.6	1.14462
44702_at	4.685	0.339	11684.4	0.030937	202.468	278.205	-6	1.37407
205606_at	4.685	0.577	40.046	0.030937	185.68	224.812	-6	1.21075
213419_at	4.684	0.162	18044.4	0.030955	66.422	90.288	6.3	-1.35931
210176_at	4.683	0.083	17144.4	0.030972	96.663	115.819	6.3	-1.19817
36742_at	4.682	2.117	584.367	0.030989	137.105	167.364	-0.3	1.2207
203424_s_at	4.681	0.31	1064.37	0.031006	67.866	75.349	6.3	-1.11026
210855_at	4.68	0.841	65.796	0.031023	63.127	68.313	6.3	-1.08215
57739_at	4.68	0.001	15584.4	0.031023	238.785	308.382	6.3	-1.29146
208730_x_at	4.678	0	19004.4	0.031058	157.957	255.615	-6	1.61826
218796_at	4.678	0.254	2444.37	0.031058	727.119	882.925	-2.7	1.21428
214601_at	4.675	0.778	9284.37	0.03111	57.258	70.853	6.3	-1.23743
219180_s_at	4.671	0.738	28.76	0.031179	107.719	125.644	6.3	-1.16641
203531_at	4.671	2.036	12.571	0.031179	473.723	556.836	0.9	-1.17545
203108_at	4.671	0.66	177.621	0.031179	3734.46	3999.31	6.3	-1.07092
200788_s_at	4.67	0.645	6584.37	0.031196	615.963	789.509	-1.2	1.28175
201576_s_at	4.67	0.815	3524.37	0.031196	1084.94	1479.7	0.6	-1.36385
207459_x_at	4.67	0.878	4184.37	0.031196	75.545	84.544	-0.6	1.11912
204485_s_at	4.67	0.593	127.564	0.031196	1442.11	1606.22	6.3	-1.1138
218373_at	4.669	0.649	2984.37	0.031213	243.25	342.319	0.6	-1.40727
209126_x_at	4.668	0.678	4124.37	0.031231	86.332	102.746	0.6	-1.19013
208728_s_at	4.668	0.446	33.937	0.031231	1520.08	1712.87	6.3	-1.12683
210959_s_at	4.668	0.28	7844.37	0.031231	115.182	145.13	6.3	-1.26001
218439_s_at	4.667	0.031	7124.37	0.031248	985.458	1169.11	6.3	-1.18636
209127_s_at	4.666	0.349	47.254	0.031266	338.348	399.971	6.3	-1.18213
213449_at	4.666	0.533	704.367	0.031266	101.717	115.101	-6	1.13158
221009_s_at	4.665	-0.014	13484.4	0.031283	77.411	100.692	-6	1.30075
209510_at	4.664	0.194	7304.37	0.0313	846.393	1067.1	6.3	-1.26076
203298_s_at	4.663	0.49	150.526	0.031318	165.195	193.502	-6	1.17136
217814_at	4.662	0.191	13964.4	0.031335	799.121	1054.94	6.3	-1.32012
202580_x_at	4.662	0.471	5444.37	0.031335	292.087	372.082	1.2	-1.27387
200758_s_at	4.659	0.128	8564.37	0.031387	971.551	1175.37	2.1	-1.20979
57163_at	4.655	0.45	6584.37	0.031457	885.512	1100.42	0.9	-1.24269
213983_s_at	4.654	0.079	6944.37	0.031475	96.686	114.007	6.3	-1.17915
206062_at	4.654	1.047	5144.37	0.031475	75.464	85.709	-6	1.13576
202044_at	4.653	1.333	47.254	0.031492	68.536	73.933	2.4	-1.07875
207976_at	4.653	0.194	9824.37	0.031492	91.766	106.102	-2.7	1.15622
200954_at	4.652	0.23	8324.37	0.03151	839.844	1030.66	6.3	-1.2272
635_s_at	4.646	0.49	10364.4	0.031616	89.382	107.936	-5.7	1.20758
200712_s_at	4.645	0.267	1244.37	0.031633	865.092	999.795	6.3	-1.15571
208172_s_at	4.644	0.701	108.105	0.031651	67.061	78.053	-6	1.16391
74694_s_at	4.641	0.947	7304.37	0.031704	101.306	132.812	1.2	-1.311
218032_at	4.638	0.187	2144.37	0.031757	103.802	123.645	6.3	-1.19116
219177_at	4.638	0.284	7304.37	0.031757	204.979	246.756	-4.2	1.20381
202305_s_at	4.638	0.251	7.651	0.031757	1600.61	1723.77	6.3	-1.07694
201518_at	4.637	0.514	3944.37	0.031775	1228.7	1417.8	6.3	-1.15391
208839_s_at	4.637	0.071	13064.4	0.031775	971.204	1209.76	6.3	-1.24563
205251_at	4.637	1.08	9644.37	0.031775	383.532	625.501	1.2	-1.6309
212460_at	4.635	0.169	3344.37	0.03181	954.254	1254.61	0.9	-1.31475
212209_at	4.635	0.821	24.373	0.03181	428.138	465.606	4.8	-1.08751
221671_x_at	4.631	0.644	150.526	0.031881	85.167	103.962	-6	1.22068
200840_at	4.63	0.073	11384.4	0.031899	5591.9	7027.9	6	-1.2568
40524_at	4.629	0.341	1244.37	0.031917	76.15	82.408	6.3	-1.08218
203114_at	4.629	0.467	65.796	0.031917	416.961	472.038	6.3	-1.13209
219358_s_at	4.625	0.492	3.344	0.031988	98.776	118.622	6.3	-1.20092
201552_at	4.622	1.071	91.615	0.032042	617.534	711.502	6	-1.15217
[truncated: 16,884 more rows]

## Sheet: 20H_imatinib
Probeset	Max F score	Min F score	EC50	P value	A	B	D	Fold
212665_at	618.614	0.951	1244.37	1.0055e-10	567.137	2626.73	-1.2	4.63157
202068_s_at	579.87	0.153	11384.4	1.3322e-10	145.956	1435.48	-6	9.83504
201627_s_at	468.186	0.124	11984.4	3.4157e-10	87.248	1324.54	-6	15.1813
201626_at	429.481	0.159	11624.4	5.0069e-10	317.096	3292.14	-6	10.3821
202067_s_at	406.373	0.114	12224.4	6.4002e-10	67.717	644.702	-6	9.52053
210950_s_at	377.968	0.111	11684.4	8.8313e-10	3439.57	12445	-6	3.61818
204615_x_at	377.254	0.126	11924.4	8.9058e-10	804.402	4095.64	-6	5.09154
208964_s_at	364.407	0.201	11144.4	1.0389e-09	1893.1	7038.08	-6	3.71775
202435_s_at	352.844	1.052	884.367	1.199e-09	584.515	2775.92	-0.9	4.7491
208647_at	345.397	0.176	11504.4	1.3183e-09	1832.19	6323.52	-6	3.45133
208881_x_at	344.042	0.109	11984.4	1.3416e-09	1247.64	6484.95	-6	5.19775
200831_s_at	343.133	0.155	11564.4	1.3575e-09	1662.07	8824.43	-6	5.30929
202245_at	315.166	0.13	12224.4	1.9811e-09	106.389	473.189	-6	4.44772
201625_s_at	293.987	0.135	12824.4	2.6992e-09	53.471	455.181	-6	8.51267
221750_at	269.741	0.162	12344.4	3.9568e-09	136.091	724.32	-6	5.32232
201791_s_at	251.829	0.121	11624.4	5.3687e-09	93.903	604.323	-6	6.43561
205822_s_at	246.419	0.172	11864.4	5.912e-09	98.904	667.385	-6	6.74781
209146_at	240.208	0.148	12224.4	6.6212e-09	588.108	3425.73	-6	5.825
202436_s_at	237.925	1.149	764.367	6.9078e-09	2205.45	10593.5	-1.2	4.80331
213953_at	236.81	0.163	11504.4	7.0532e-09	64.361	227.814	-6	3.53963
212218_s_at	235.153	0.099	13964.4	7.2764e-09	110.392	705.153	-6	6.38772
201790_s_at	221.184	0.142	12524.4	9.5469e-09	249.588	1546.63	-6	6.19673
217173_s_at	216.354	0.117	14624.4	1.0528e-08	65.695	401.12	-6	6.10579
201275_at	210.431	0.136	12104.4	1.1906e-08	1237.18	3500.21	-6	2.82918
215093_at	207.011	0.193	10544.4	1.2802e-08	125.87	289.037	-6	2.29631
208963_x_at	190.743	0.193	11204.4	1.8391e-08	958.967	3880.32	-6	4.04636
200832_s_at	177.412	0.303	10184.4	2.5334e-08	3188.57	12267.4	-2.7	3.84729
209608_s_at	170.955	0.164	11684.4	2.9841e-08	158.691	506.099	-6	3.18921
205282_at	170.634	0.192	11744.4	3.009e-08	159.684	540.163	-6	3.3827
205014_at	165.461	0.144	12104.4	3.4469e-08	56.005	208.909	-6	3.73018
213577_at	165.249	0.171	11264.4	3.4665e-08	239.176	1001.55	-6	4.1875
220081_x_at	162.704	0.166	12944.4	3.7121e-08	503.97	1125.26	-6	2.23279
213562_s_at	158.036	0.142	13664.4	4.2206e-08	56.48	333.442	-6	5.90372
209218_at	156.565	0.145	11984.4	4.3982e-08	524.392	2590.45	-6	4.9399
205749_at	156.024	0.145	13184.4	4.4658e-08	39.767	139.888	-6	3.51769
212274_at	147.511	0.215	11564.4	5.7177e-08	329.572	1256.37	-6	3.81211
212276_at	146.532	0.181	12584.4	5.8878e-08	157.947	644.239	-6	4.07883
213787_s_at	138.939	0.206	10604.4	7.4404e-08	1212	2410.37	-6	1.98875
212942_s_at	134.794	0.326	9644.37	8.4997e-08	162.972	503.807	-2.7	3.09137
202314_at	132.042	0.159	11264.4	9.3056e-08	259.343	772.052	-6	2.97695
216379_x_at	130.354	0.898	4784.37	9.8464e-08	6253.42	10591.4	0.9	-1.69369
204602_at	126.762	1.197	2204.37	1.1131e-07	1065.42	5354.23	0.6	-5.02544
202218_s_at	125.368	0.349	8084.37	1.1684e-07	243.106	659.045	-2.4	2.71094
202437_s_at	123.591	1.071	524.367	1.2439e-07	431.897	2457.47	-1.5	5.68994
203747_at	122.891	0.905	3344.37	1.2752e-07	184.998	439.395	-0.9	2.37513
217775_s_at	121.976	0.204	12104.4	1.3177e-07	522.01	1278.46	-6	2.44911
208962_s_at	120.991	0.161	11504.4	1.3653e-07	1068.86	4097.72	-6	3.83374
202540_s_at	118.501	0.2	12764.4	1.4955e-07	206.665	739.46	-6	3.57806
216607_s_at	116.406	0.131	11924.4	1.617e-07	597.328	2177.49	-6	3.64538
218145_at	113.652	0.09	12764.4	1.7956e-07	399.83	1393.88	-6	3.48617
39248_at	104.164	0.982	2144.37	2.6277e-07	1329.57	3293.82	-0.9	2.47735
202539_s_at	99.838	0.145	13544.4	3.1615e-07	192.171	861.258	-6	4.48173
209389_x_at	92.334	0.341	11084.4	4.4417e-07	2976.57	4547.52	-6	1.52777
204988_at	90.966	1.081	3644.37	4.7393e-07	121.706	1463.71	0.9	-12.0266
205650_s_at	90.892	1.23	2144.37	4.756e-07	90.06	1004.86	0.6	-11.1576
219612_s_at	87.454	1.232	2684.37	5.6225e-07	16.287	1179.17	0.6	-72.3997
211162_x_at	84.042	0.244	11024.4	6.6809e-07	149.796	783.216	-6	5.22855
220091_at	83.693	0.15	12644.4	6.8024e-07	41.517	86.899	-6	2.09309
202679_at	83.475	0.217	11804.4	6.8796e-07	282.024	508.712	-6	1.80379
219155_at	82.909	0.256	10724.4	7.0853e-07	356.737	670.993	-4.5	1.88092
205904_at	82.343	0.209	11804.4	7.2985e-07	220.68	505.352	-6	2.28998
215649_s_at	75.869	0.148	14564.4	1.0396e-06	76.005	176.304	-6	2.31964
212272_at	74.631	0.218	13064.4	1.1161e-06	55.824	172.349	-6	3.08736
209279_s_at	69.343	0.248	11024.4	1.5312e-06	336.196	734.281	-5.1	2.18409
209803_s_at	68.455	0.535	7844.37	1.6184e-06	1215.17	3569.29	-1.5	2.93728
220639_at	65.46	0.687	7964.37	1.9608e-06	894.353	2407.56	1.8	-2.69196
200862_at	65.117	0.144	13064.4	2.0054e-06	464.124	1470.81	-6	3.16901
219799_s_at	62.625	0.25	11924.4	2.3699e-06	164.167	434.268	-6	2.64528
211019_s_at	61.297	0.177	15464.4	2.5972e-06	46.297	94.211	-6	2.03493
218976_at	60.101	1.301	1364.37	2.8252e-06	1213.35	2033.4	1.5	-1.67586
207275_s_at	59.561	0.161	12164.4	2.9361e-06	125.542	290.087	-6	2.31068
65517_at	58.977	0.184	11384.4	3.062e-06	361.919	761.184	-6	2.10319
218644_at	57.582	0.442	8684.37	3.3907e-06	557.085	1029.69	-2.1	1.84836
201752_s_at	57.322	1.021	1004.37	3.4567e-06	887.33	1318.44	0.9	-1.48585
218261_at	56.808	0.244	11024.4	3.5917e-06	377.186	799.955	-6	2.12085
221489_s_at	55.107	0.267	12404.4	4.0872e-06	78.109	161.211	-6	2.06392
202428_x_at	53.788	0.627	8624.37	4.5297e-06	7114.32	9258.72	-1.8	1.30142
202207_at	52.825	0.421	7064.37	4.8902e-06	865.532	1276.15	-1.5	1.47441
200027_at	52.792	0.287	9944.37	4.9032e-06	4333.25	4860.8	-4.2	1.12174
211423_s_at	52.53	0.065	15404.4	5.0076e-06	467.261	862.053	-6	1.84491
209173_at	52.199	0.841	2264.37	5.1434e-06	12094.4	14684.4	2.4	-1.21415
206291_at	51.983	1.508	1664.37	5.2345e-06	7624.11	12338.5	0.6	-1.61835
217869_at	51.495	0.43	10904.4	5.4476e-06	3769.01	5519.66	-6	1.46449
39249_at	50.817	0.54	7664.37	5.7616e-06	440.41	1381.54	-1.2	3.13693
212186_at	49.874	0.381	10724.4	6.236e-06	922.618	1889.82	-6	2.04832
211708_s_at	49.842	0.357	11204.4	6.253e-06	198.628	999.762	-6	5.03334
209771_x_at	48.849	0.796	5444.37	6.807e-06	5957.73	9854.08	1.2	-1.654
217776_at	48.542	0.688	8204.37	6.9904e-06	1134.81	2077.92	-1.8	1.83108
203027_s_at	48.156	0.092	12884.4	7.2295e-06	45.355	86.345	-6	1.90376
204256_at	47.097	0.456	11084.4	7.9389e-06	100.576	257.87	-6	2.56393
216028_at	46.579	0.195	12344.4	8.3168e-06	688.077	1541.95	-6	2.24095
202422_s_at	45.581	0.154	12764.4	9.1088e-06	54.601	96.339	-6	1.76442
201633_s_at	44.203	0.165	11864.4	1.036e-05	2320.41	3692.96	-6	1.59151
203882_at	44.064	0.516	7244.37	1.0498e-05	210.569	334.594	2.1	-1.589
65588_at	43.914	0.594	4004.37	1.0649e-05	531.039	737.7	-2.4	1.38916
203304_at	43.621	1.291	1964.37	1.0951e-05	879.055	1381.02	0.9	-1.57103
205623_at	42.939	1.466	404.367	1.1697e-05	18369.8	24102.5	-1.2	1.31207
204717_s_at	41.097	0.134	12704.4	1.4046e-05	45.526	71.847	-6	1.57815
205905_s_at	40.883	0.199	10844.4	1.4354e-05	240.067	476.5	-6	1.98486
204823_at	40.837	0.635	5264.37	1.4422e-05	63.158	102.23	-1.2	1.61864
211070_x_at	40.003	0.634	6224.37	1.5715e-05	6988.83	10238.6	-1.2	1.46499
205428_s_at	39.98	0.377	10604.4	1.5753e-05	72.028	178.823	-2.4	2.48269
221577_x_at	39.639	0.167	11324.4	1.6323e-05	405.082	589.321	-6	1.45482
218793_s_at	39.463	0.17	12224.4	1.6628e-05	210.474	407.056	-6	1.934
210868_s_at	38.775	0.422	10004.4	1.7887e-05	58.746	103.309	-3.6	1.75857
201631_s_at	38.234	1.185	4424.37	1.896e-05	2224.86	3393.06	-0.9	1.52506
206549_at	36.462	1.415	1484.37	2.3071e-05	724.475	2508.77	0.9	-3.46288
213198_at	35.953	0.88	3284.37	2.4448e-05	644.459	914.714	6.3	-1.41935
219650_at	35.507	0.957	644.367	2.5739e-05	372.514	444.435	-2.7	1.19307
204679_at	35.326	0.269	13364.4	2.6286e-05	797.695	1033.12	-6	1.29513
203217_s_at	34.927	0.546	11444.4	2.7544e-05	1147.84	2004.21	-4.2	1.74608
201010_s_at	34.895	0.197	10544.4	2.7648e-05	202.084	766.496	6.3	-3.79296
205141_at	34.051	0.976	4784.37	3.0573e-05	918.561	2145.82	0.9	-2.33607
215945_s_at	34.018	0.193	15044.4	3.0694e-05	52.905	117.947	-6	2.22941
204846_at	33.905	1.265	3464.37	3.1116e-05	329.256	1081.3	0.9	-3.28406
205462_s_at	33.894	0.466	11684.4	3.1158e-05	590.98	1206.43	-6	2.0414
200895_s_at	33.673	0.825	2864.37	3.2005e-05	682.547	946.206	-1.2	1.38629
212552_at	33.419	0.761	5624.37	3.3013e-05	1212.9	1897.38	-0.9	1.56433
201563_at	33.296	0.877	1004.37	3.3516e-05	389.55	561.275	-1.2	1.44083
206345_s_at	32.663	1.142	3044.37	3.6254e-05	82.225	168.234	0.9	-2.04602
203911_at	32.255	1.041	3764.37	3.8164e-05	566.173	883.124	-0.9	1.55981
211026_s_at	32.074	0.869	2504.37	3.9051e-05	952.18	1481.94	0.6	-1.55636
208078_s_at	31.952	1.211	2084.37	3.9662e-05	475.439	939.406	0.9	-1.97587
201274_at	31.62	0.488	1544.37	4.1388e-05	3023.03	3689.95	-1.5	1.22061
202341_s_at	31.583	0.357	10424.4	4.1586e-05	108.596	226.981	-6	2.09014
201947_s_at	30.937	0.856	1484.37	4.5236e-05	5039.29	6205.82	-0.9	1.23149
205216_s_at	30.92	0.692	6224.37	4.5337e-05	330.173	744.198	1.2	-2.25396
217188_s_at	30.8	0.144	12404.4	4.6059e-05	612.258	1064.3	-6	1.73832
221766_s_at	30.552	1.129	2744.37	4.7597e-05	494.712	1237.36	0.6	-2.50116
210664_s_at	30.332	1.085	5144.37	4.9015e-05	826.267	1399.33	1.2	-1.69356
202434_s_at	30.281	0.839	1184.37	4.9351e-05	55.836	215.523	-6	3.85993
210335_at	30.184	1.643	2624.37	4.9997e-05	101.526	201.503	0.6	-1.98474
202562_s_at	29.833	0.152	11564.4	5.2426e-05	350.393	574.801	-6	1.64045
221011_s_at	29.499	0.117	9824.37	5.4871e-05	139.495	322.893	6	-2.31473
200732_s_at	29.352	1.349	1904.37	5.5992e-05	3042.94	5331.9	0.6	-1.75222
217996_at	29.228	0.222	12524.4	5.6959e-05	295.859	676.908	-6	2.28794
201302_at	29.182	0.907	5204.37	5.7323e-05	4407.81	7337.94	1.2	-1.66476
201578_at	29.173	0.896	824.367	5.7394e-05	133.249	172.649	-5.1	1.29569
201301_s_at	28.589	0.582	7124.37	6.2278e-05	6955.29	10964.7	1.5	-1.57646
222303_at	28.133	0.9	824.367	6.6448e-05	92.088	178.304	0.9	-1.93623
208720_s_at	27.712	0.155	16604.4	7.0605e-05	1933.33	2715.17	-6	1.4044
218905_at	27.678	0.534	10304.4	7.0955e-05	1158.7	1543.81	-2.7	1.33237
202796_at	27.52	0.939	2864.37	7.2606e-05	131.084	263.663	0.6	-2.0114
203542_s_at	26.895	0.558	584.367	7.9618e-05	51.396	62.967	6.3	-1.22513
217943_s_at	26.723	0.431	2084.37	8.1692e-05	131.544	161.54	-6	1.22803
63009_at	26.561	0.289	6344.37	8.3705e-05	475.282	609.785	-1.5	1.283
219398_at	26.316	0.713	5624.37	8.6866e-05	335.237	431.251	-1.2	1.28641
208130_s_at	26.25	0.67	7484.37	8.7743e-05	149.992	259.277	-1.8	1.72861
211071_s_at	26.229	0.824	7364.37	8.8024e-05	1973.83	2999.94	-1.5	1.51986
201009_s_at	26.225	0.31	10964.4	8.8078e-05	122.435	355.529	6.3	-2.90382
200670_at	26.064	1.12	4184.37	9.0271e-05	296.429	657.361	0.9	-2.2176
213397_x_at	25.98	0.416	11324.4	9.1443e-05	935.573	2050.75	2.7	-2.19197
202688_at	25.962	0.483	6524.37	9.1696e-05	98.984	309.113	1.2	-3.12286
217795_s_at	25.854	0.442	7364.37	9.3234e-05	548.478	776.434	1.5	-1.41562
217738_at	25.761	0.978	2864.37	9.4585e-05	823.807	1383.32	-0.6	1.67918
213462_at	25.729	0.9	5444.37	9.5055e-05	277.55	460.071	-0.9	1.65761
205805_s_at	25.655	0.732	10964.4	9.6153e-05	164.892	360.557	-6	2.18663
204015_s_at	25.532	0.6	11264.4	9.8012e-05	1430.38	2158.57	-6	1.50909
204254_s_at	25.061	1.427	3464.37	0.00010555	72.416	159.771	-0.9	2.20629
218057_x_at	25.032	0.753	4544.37	0.00010604	844.816	1066.07	-0.9	1.26189
203021_at	24.889	0.609	7304.37	0.00010848	864.546	1691.51	1.5	-1.95653
200873_s_at	24.604	0.377	12704.4	0.00011356	5555.42	6805.59	-6	1.22504
201634_s_at	24.576	0.252	9344.37	0.00011407	882.542	1452.22	-2.7	1.6455
213407_at	24.397	0.076	17684.4	0.00011743	305.439	423.096	-6	1.38521
202022_at	24.367	0.565	10844.4	0.000118	145.804	290.157	-6	1.99005
201000_at	24.171	0.075	17804.4	0.00012183	2058.81	2627.26	-6	1.2761
202483_s_at	24.164	0.707	2084.37	0.00012197	2605.08	3114.22	-2.1	1.19544
205364_at	24.001	0.065	12404.4	0.00012529	280.458	564.648	-6	2.01331
208690_s_at	23.814	0.206	10664.4	0.00012922	2197.56	3317.22	6.3	-1.5095
203108_at	23.756	1.802	1064.37	0.00013047	1612.8	2544.25	0.6	-1.57754
201981_at	23.662	1.107	1904.37	0.00013253	191.769	413.809	0.6	-2.15785
208892_s_at	23.631	0.409	12824.4	0.00013322	67.294	143.914	-6	2.13859
217829_s_at	23.559	0.141	12764.4	0.00013483	609.846	823.974	-6	1.35112
217999_s_at	23.521	0.206	11024.4	0.00013569	53.984	83.723	-6	1.55089
208893_s_at	23.419	0.308	10844.4	0.00013804	105.564	182.965	-6	1.73321
218434_s_at	23.199	0.13	13724.4	0.00014327	777.302	1184.99	-6	1.52449
205882_x_at	23.134	0.813	3764.37	0.00014486	761.647	1335.63	0.9	-1.75361
205061_s_at	22.799	0.686	2384.37	0.00015342	282.177	325.453	-3.9	1.15336
201346_at	22.748	0.33	7364.37	0.00015478	848.101	1240.8	-1.8	1.46303
202859_x_at	22.5	0.21	8324.37	0.00016158	69.95	108.099	-1.8	1.54538
210010_s_at	22.062	0.307	10964.4	0.00017452	350.894	604.154	-2.7	1.72176
213669_at	22.045	0.079	13364.4	0.00017505	67.42	94.989	-6	1.40891
208937_s_at	21.815	0.486	2864.37	0.00018238	3188.97	4116.69	-6	1.29091
208901_s_at	21.73	0.268	12344.4	0.00018518	1252.51	1875.51	-6	1.49739
202626_s_at	21.641	0.765	6764.37	0.00018817	192.932	241.362	-2.1	1.25102
201587_s_at	21.509	0.493	8324.37	0.00019272	2646.6	3745.72	-2.4	1.41529
215933_s_at	21.315	1.079	2144.37	0.00019965	376.046	579.124	2.7	-1.54003
211475_s_at	21.299	1.794	644.367	0.00020023	1154.04	1485.21	0.6	-1.28696
219933_at	21.174	0.484	5564.37	0.00020487	2020.96	2714.81	-1.2	1.34333
204975_at	21.104	0.598	4424.37	0.00020753	482.788	704.585	-0.9	1.45941
212651_at	20.809	1.17	2324.37	0.0002192	303.536	661.221	0.6	-2.17839
208944_at	20.634	0.33	4664.37	0.0002265	3521.27	4275.67	6.3	-1.21424
203119_at	20.563	0.269	11084.4	0.00022955	318.728	487.014	-6	1.52799
207170_s_at	20.376	0.819	5264.37	0.00023782	363.681	594.731	0.9	-1.63531
206441_s_at	20.299	0.172	17804.4	0.00024133	781.997	992.228	6.3	-1.26884
204420_at	19.976	0.199	10244.4	0.00025676	64.487	105.689	-6	1.63892
219222_at	19.883	0.801	644.367	0.00026143	145.032	195.888	6.3	-1.35065
208908_s_at	19.861	1.129	404.367	0.00026255	2671.13	3420.47	2.7	-1.28054
33323_r_at	19.855	0.8	7604.37	0.00026285	5329.78	7897.01	-1.5	1.48168
211318_s_at	19.818	1.197	824.367	0.00026475	649.477	822.276	-0.6	1.26606
203932_at	19.744	0.553	584.367	0.0002686	125.656	185.861	2.4	-1.47913
213188_s_at	19.719	0.358	16604.4	0.00026991	482.315	617.696	-6	1.28069
205767_at	19.649	0.656	7724.37	0.00027363	234.7	537.221	-1.2	2.28897
201328_at	19.602	1.99	464.367	0.00027617	469.302	737.331	0.6	-1.57112
209270_at	19.573	0.339	8504.37	0.00027775	383.992	681.786	2.1	-1.77552
204714_s_at	19.556	0.711	2564.37	0.00027868	1563	2312.93	4.5	-1.4798
218251_at	19.541	0.518	9044.37	0.0002795	163.567	245.004	-2.7	1.49788
208788_at	19.448	0.35	11744.4	0.00028468	2800.39	4028.34	-6	1.43849
202078_at	19.404	0.327	2264.37	0.00028717	1987.97	2232.72	-6	1.12311
210933_s_at	19.359	0.152	14504.4	0.00028974	185.49	320.763	-6	1.72927
214505_s_at	19.352	0.278	10664.4	0.00029014	135.987	215.863	-4.8	1.58738
218245_at	19.322	0.049	10424.4	0.00029188	1597.72	2136.34	6.3	-1.33712
201131_s_at	19.137	0.679	7664.37	0.00030286	643.533	1452.95	1.5	-2.25776
205654_at	19.083	1.114	704.367	0.00030616	161.652	253.501	3.9	-1.56819
203160_s_at	18.868	0.637	1724.37	0.00031974	206.245	294.914	-0.9	1.42992
215690_x_at	18.756	0.694	8384.37	0.00032711	931.513	1105.85	6.3	-1.18716
204490_s_at	18.754	1.796	344.367	0.00032724	1061.57	1365.47	2.4	-1.28627
203158_s_at	18.728	0.443	8144.37	0.00032899	65.392	106.676	-2.7	1.63133
202790_at	18.695	0.644	4964.37	0.00033121	522.331	1049.25	1.2	-2.00879
202115_s_at	18.639	0.37	1544.37	0.00033503	118.987	141.971	-6	1.19316
203060_s_at	18.594	0.732	6044.37	0.00033814	824.389	1733.54	1.2	-2.10282
203234_at	18.551	0.183	6164.37	0.00034114	99.447	162.925	-3.6	1.63831
212736_at	18.44	0.134	15164.4	0.00034904	279.76	396.28	-6	1.4165
204657_s_at	18.434	0.063	12164.4	0.00034948	89.743	151.473	-6	1.68785
208651_x_at	18.384	1.417	3884.37	0.00035312	2593.08	4713.82	0.9	-1.81785
200912_s_at	18.322	0.434	6524.37	0.00035769	4627.08	8460.38	1.2	-1.82845
219037_at	18.293	0.566	2864.37	0.00035986	313.703	445.169	-1.2	1.41908
201695_s_at	18.275	0.53	11864.4	0.00036121	1267.09	1902.87	-3.3	1.50176
202391_at	18.196	0.971	4064.37	0.00036722	6409.21	8461.09	0.9	-1.32015
211382_s_at	18.101	1.23	247.319	0.00037461	739.673	916.319	0.9	-1.23882
219490_s_at	18.091	0.618	2864.37	0.0003754	68.166	103.529	-6	1.51878
209118_s_at	18.07	0.423	10784.4	0.00037706	1759.18	2436.61	-6	1.38508
202499_s_at	17.85	0.456	8144.37	0.00039502	146.547	280.827	2.1	-1.91629
201874_at	17.836	0.07	16604.4	0.0003962	1529.09	1980.89	-6	1.29547
208891_at	17.825	0.138	11024.4	0.00039713	104.251	157.441	-6	1.51021
213017_at	17.799	0.152	14384.4	0.00039933	103.305	143.475	-6	1.38885
202289_s_at	17.792	1.148	944.367	0.00039993	961.908	1223.3	1.2	-1.27174
206956_at	17.781	0.386	584.367	0.00040087	67.326	85.824	-6	1.27475
205221_at	17.723	0.754	7904.37	0.00040586	1496.76	2197.22	1.5	-1.46799
214429_at	17.598	0.433	6284.37	0.00041689	216.67	287.854	-1.5	1.32854
212444_at	17.512	0.966	464.367	0.0004247	962.321	1270.08	1.5	-1.31981
212185_x_at	17.441	1.399	464.367	0.00043127	1320.21	1668.06	0.9	-1.26348
222209_s_at	17.409	0.796	1904.37	0.00043428	555.355	784.211	-1.8	1.41209
208936_x_at	17.374	0.239	5804.37	0.00043759	451.169	643.944	1.5	-1.42728
209154_at	17.319	0.048	14924.4	0.00044287	4543.22	5598.59	6.3	-1.23229
210095_s_at	17.296	0.864	2924.37	0.0004451	11232.7	16668.2	0.9	-1.4839
205513_at	17.272	0.892	1724.37	0.00044744	1197.68	1580.12	6.3	-1.31931
210143_at	17.231	0.61	8984.37	0.00045147	115.593	274.116	-1.5	2.37139
219018_s_at	17.123	0.015	16184.4	0.0004623	48.53	67.208	-6	1.38488
215177_s_at	17.065	0.131	13844.4	0.00046825	648.336	1061.53	-6	1.63732
203715_at	17.048	0.163	14384.4	0.00047001	261.413	409.609	-6	1.5669
209180_at	17.037	0.327	7784.37	0.00047116	786.107	1211.65	-1.2	1.54134
222229_x_at	17.035	0.116	17204.4	0.00047137	2602.69	3060.44	6.3	-1.17587
218866_s_at	16.962	0.506	5204.37	0.00047905	1084.15	1514.23	-1.2	1.3967
206429_at	16.917	0.246	11924.4	0.00048386	241.252	510.888	-6	2.11765
202671_s_at	16.839	0.932	3224.37	0.00049235	1345.81	1892.71	0.9	-1.40637
202643_s_at	16.823	0.192	6704.37	0.00049411	47.152	56.113	-6	1.19004
217998_at	16.804	0.155	15824.4	0.00049621	74.379	114.731	-6	1.54252
217906_at	16.796	0.494	7244.37	0.0004971	1764.4	2582.37	1.5	-1.4636
201471_s_at	16.665	0.495	11444.4	0.00051193	2906.09	4303.84	-6	1.48097
202306_at	16.601	0.452	1004.37	0.00051938	2995.54	3323.03	-6	1.10933
212143_s_at	16.577	1.03	2744.37	0.0005222	5564.72	8919.42	6.3	-1.60285
201920_at	16.55	0.843	11384.4	0.0005254	1488.86	2609.98	-4.8	1.753
203058_s_at	16.536	0.847	3224.37	0.00052707	589.213	1237.99	0.9	-2.1011
212233_at	16.518	0.887	6164.37	0.00052923	1856.94	2539.89	-0.9	1.36778
217911_s_at	16.507	0.952	2264.37	0.00053055	937.563	1094.61	-6	1.16751
201963_at	16.461	0.443	12404.4	0.00053613	137.116	242.678	-6	1.76987
211518_s_at	16.375	0.237	11444.4	0.00054674	549.151	803.465	-6	1.4631
217770_at	16.282	0.29	2984.37	0.00055852	498.972	609.057	6.3	-1.22062
206644_at	16.247	1.029	150.526	0.00056303	42.329	48.844	-6	1.15391
204059_s_at	16.212	0.753	5264.37	0.00056758	1235.69	2079.05	-0.9	1.6825
201130_s_at	16.189	2.312	2324.37	0.0005706	119.68	234.116	0.6	-1.95618
219212_at	16.177	0.229	11804.4	0.00057218	1221.19	1623.98	-6	1.32983
217962_at	16.167	0.242	15584.4	0.0005735	6138.5	7380.37	-6	1.20231
218235_s_at	16.16	0.18	4784.37	0.00057443	896.908	1117.79	-6	1.24627
209482_at	16.077	0.159	2084.37	0.00058557	806.909	1034.88	-2.1	1.28253
221751_at	16.038	0.505	10964.4	0.0005909	546.204	979.746	-6	1.79374
33304_at	15.921	1.739	884.367	0.00060725	84.036	127.901	0.6	-1.52198
203438_at	15.889	1.155	6944.37	0.00061181	300.854	522.9	-4.2	1.73805
219049_at	15.774	1.547	704.367	0.00062857	667.608	995.404	0.9	-1.491
209263_x_at	15.77	1.486	1544.37	0.00062916	567.116	758.189	0.6	-1.33692
206976_s_at	15.721	0.475	5384.37	0.00063648	1634.28	2198.72	-1.2	1.34538
221552_at	15.705	0.011	13304.4	0.00063889	161.097	249.446	-6	1.54842
200731_s_at	15.673	1.554	1604.37	0.00064375	1438.01	2442.36	0.6	-1.69843
205894_at	15.59	0.849	4004.37	0.00065656	1251.35	1658.99	0.9	-1.32577
206074_s_at	15.535	0.331	12284.4	0.00066523	1010.03	1645.1	-6	1.62876
204086_at	15.524	0.308	4304.37	0.00066697	388.867	520.302	-1.2	1.33799
213164_at	15.458	1.029	6404.37	0.00067759	648.479	973.118	-1.5	1.50062
208744_x_at	15.434	0.288	10484.4	0.0006815	2630.62	3944.99	-1.8	1.49964
202766_s_at	15.433	0.387	1064.37	0.00068166	74.928	87.284	-6	1.1649
210574_s_at	15.399	0.199	4544.37	0.00068725	887.216	1081.71	-6	1.21922
202308_at	15.37	0.621	4604.37	0.00069206	261.218	404.209	-3	1.5474
201065_s_at	15.342	0.409	8924.37	0.00069675	2420.54	3228.22	1.8	-1.33368
214070_s_at	15.315	0.1	18164.4	0.0007013	44.328	63.559	-6	1.43383
217771_at	15.289	0.247	3344.37	0.00070572	3781	4232.37	6.3	-1.11938
203269_at	15.289	0.927	209.592	0.00070572	537.664	621.655	-6	1.15621
214085_x_at	15.258	0.759	644.367	0.00071104	821.304	1006.45	3.3	-1.22543
206907_at	15.226	0.184	16124.4	0.00071657	96.655	159.273	-6	1.64785
201540_at	15.213	0.68	5624.37	0.00071884	422.879	700.948	-0.9	1.65756
212295_s_at	15.184	0.599	4964.37	0.00072392	560.311	789.694	-0.9	1.40939
209937_at	15.173	0.917	4724.37	0.00072586	4119.95	6508.54	1.2	-1.57976
57540_at	15.125	1.473	1964.37	0.0007344	181.852	324.464	0.6	-1.78422
212254_s_at	15.121	0.44	2984.37	0.00073511	1091.48	1364.99	6.3	-1.25058
205042_at	15.082	0.262	11804.4	0.00074215	333.747	545.793	-6	1.63535
209213_at	15.054	0.457	1004.37	0.00074725	1695.88	1982.14	-4.8	1.1688
204656_at	15.007	0.338	12404.4	0.00075591	85.647	174.973	-6	2.04296
220169_at	15	1.182	584.367	0.00075721	73.29	115.894	-0.9	1.58131
204404_at	14.993	1.124	291.836	0.00075852	1834.07	2473.18	1.8	-1.34847
201100_s_at	14.828	0.626	1724.37	0.00079004	3457.84	3984.02	6.3	-1.15217
204284_at	14.778	0.367	11564.4	0.00079991	1083.69	1834.46	6.3	-1.69278
206445_s_at	14.727	0.229	13004.4	0.00081013	3317.81	4908.86	-6	1.47955
212082_s_at	14.678	0.071	16724.4	0.0008201	9497.53	11518.1	6.3	-1.21274
203225_s_at	14.667	1.161	2864.37	0.00082236	1186.71	1543.15	0.9	-1.30036
207467_x_at	14.598	0.675	4184.37	0.00083671	1357.24	1635.53	6.3	-1.20504
221571_at	14.59	0.472	9284.37	0.00083839	237.579	314.485	-1.5	1.32371
204883_s_at	14.56	1.228	644.367	0.00084474	418.178	557.256	-2.1	1.33258
203973_s_at	14.541	0.676	5804.37	0.00084879	496.723	1139.43	0.9	-2.2939
203023_at	14.528	0.659	2564.37	0.00085157	279.494	380.587	-6	1.3617
217853_at	14.503	0.301	6344.37	0.00085696	2860.05	3592.29	3	-1.25602
201203_s_at	14.481	0.071	12344.4	0.00086173	190.211	269.024	-6	1.41435
220675_s_at	14.362	0.31	14444.4	0.00088813	47.244	63.044	-6	1.33443
201323_at	14.346	0.509	3644.37	0.00089176	711.39	849.137	-1.8	1.19363
200910_at	14.286	0.107	11384.4	0.00090551	5105.79	6289.42	-6	1.23182
209531_at	14.281	0.627	6584.37	0.00090667	516.351	744.656	1.2	-1.44215
204117_at	14.253	0.516	9524.37	0.00091319	372.277	463.475	-6	1.24497
208759_at	14.247	1.649	1244.37	0.00091459	478.029	618.814	0.6	-1.29451
202508_s_at	14.192	1.15	1004.37	0.00092759	132.941	235.113	0.9	-1.76855
214261_s_at	14.126	1.141	3884.37	0.00094348	49.332	65.851	6.3	-1.33485
202836_s_at	14.078	0.392	1364.37	0.00095524	2613.52	2895.24	-1.8	1.1078
212337_at	14.016	0.357	5804.37	0.00097071	622.59	915.185	1.2	-1.46996
200920_s_at	13.996	0.787	247.319	0.00097576	3148.07	4204.05	1.2	-1.33544
211951_at	13.977	0.864	1364.37	0.00098059	1945.86	2220.14	-1.8	1.14095
202387_at	13.937	0.682	4844.37	0.00099086	680.673	984.815	0.9	-1.44683
213695_at	13.921	1.007	1304.37	0.000995	1390.9	1999.24	1.2	-1.43738
216977_x_at	13.881	0.765	5984.37	0.0010055	1066.46	1442.71	-1.2	1.35281
208433_s_at	13.869	0.722	12164.4	0.0010086	200.571	445.405	-5.4	2.22068
201516_at	13.84	0.312	8264.37	0.0010163	702.95	1014.25	-1.5	1.44285
204491_at	13.829	1.335	524.367	0.0010192	1514.98	1936.09	0.9	-1.27797
201368_at	13.814	1.175	1844.37	0.0010233	1405.68	1919.78	0.6	-1.36574
219266_at	13.763	0.172	6104.37	0.0010371	41.363	47.237	-3.3	1.14201
214173_x_at	13.719	0.177	17564.4	0.0010492	2284.62	2672.93	-6	1.16997
214662_at	13.69	0.17	10964.4	0.0010572	140.156	225.774	-6	1.61088
209251_x_at	13.687	0.534	1244.37	0.0010581	19802	21926.5	-6	1.10729
218336_at	13.639	0.852	824.367	0.0010716	1287.84	1672.07	-6	1.29835
212838_at	13.634	0.369	15224.4	0.001073	1212.37	1684.14	-6	1.38913
213816_s_at	13.624	0.536	1364.37	0.0010759	449.435	554.677	-1.5	1.23417
201660_at	13.614	0.38	11024.4	0.0010788	928.297	1546.95	-2.4	1.66644
200921_s_at	13.612	0.855	6764.37	0.0010793	2831.73	3824.2	1.8	-1.35048
202735_at	13.564	0.073	10724.4	0.0010932	1422.53	2635.54	-6	1.85272
201329_s_at	13.56	1.72	404.367	0.0010944	136.752	222.516	0.6	-1.62715
212645_x_at	13.466	0.86	1484.37	0.0011222	878.586	1001.98	6.3	-1.14045
208527_x_at	13.415	1.262	291.836	0.0011377	139.538	168.224	4.8	-1.20558
203180_at	13.386	0.749	1124.37	0.0011466	73.187	190.921	-6	2.60867
200654_at	13.386	0.133	4064.37	0.0011466	3456.66	4159.96	1.8	-1.20346
202936_s_at	13.379	1.274	404.367	0.0011487	339.789	441.958	0.9	-1.30068
219028_at	13.36	0.244	12884.4	0.0011546	82.577	148.098	-6	1.79345
201839_s_at	13.35	0.246	12764.4	0.0011578	1899.8	2562.96	6.3	-1.34907
202284_s_at	13.302	0.52	6704.37	0.0011729	531.223	698.859	-1.5	1.31557
204985_s_at	13.275	0.885	1904.37	0.0011815	501.26	628.61	1.8	-1.25406
200974_at	13.27	0.676	8864.37	0.0011831	454.078	686.323	2.4	-1.51146
206662_at	13.209	0.3	17144.4	0.0012028	1181.46	1346.89	-6	1.14002
212412_at	13.205	0.811	5144.37	0.0012041	6474.25	8101.5	0.9	-1.25134
203258_at	13.184	0.29	8924.37	0.0012111	589.972	798.097	-2.1	1.35277
201209_at	13.117	0.98	404.367	0.0012334	2992.7	3400.36	-5.1	1.13622
201884_at	13.069	0.802	2624.37	0.0012497	1862.48	2419.51	6.3	-1.29908
33322_i_at	13.049	0.917	5144.37	0.0012566	4548.64	6892.17	-0.9	1.51521
214501_s_at	13.035	0.452	7004.37	0.0012615	3110.01	3703.28	-5.7	1.19076
219668_at	12.97	0.037	16244.4	0.0012843	44.744	55.247	-6	1.23474
203869_at	12.939	0.68	404.367	0.0012953	70.109	88.708	-6	1.26529
204224_s_at	12.912	0.318	10064.4	0.001305	111.286	185.547	-2.7	1.6673
218959_at	12.911	-0.018	18404.4	0.0013054	43.482	58.421	-6	1.34357
210691_s_at	12.826	0.091	11624.4	0.0013366	1224.98	1909.02	-5.1	1.55841
209577_at	12.795	0.242	15584.4	0.0013482	56.165	88.113	-6	1.56882
201978_s_at	12.765	0.117	2264.37	0.0013595	207.486	269.075	6.3	-1.29683
214430_at	12.739	0.661	6104.37	0.0013695	3603.62	4453.9	-1.2	1.23595
205640_at	12.718	0.951	8084.37	0.0013775	800.638	1583.33	1.8	-1.97759
201506_at	12.685	0.561	7904.37	0.0013904	6508.73	9176.77	1.5	-1.40992
213763_at	12.664	1.377	5084.37	0.0013986	137.183	213.677	-1.2	1.55761
212248_at	12.659	0.762	344.367	0.0014006	802.229	994.385	-0.9	1.23953
222010_at	12.656	0.175	14924.4	0.0014017	385.873	520.057	-6	1.34774
214290_s_at	12.655	0.5	16724.4	0.0014021	427.891	705.878	6.3	-1.64967
214282_at	12.652	0.426	1424.37	0.0014033	42.882	56.266	0.9	-1.31211
203729_at	12.65	0.165	12344.4	0.0014041	2038.18	2642.78	-6	1.29663
205251_at	12.645	0.359	8144.37	0.0014061	354.015	946.099	1.8	-2.67248
200977_s_at	12.586	0.249	5084.37	0.0014297	3459.24	3983.13	2.1	-1.15145
212268_at	12.563	0.559	11504.4	0.001439	1338.18	1976.11	6.3	-1.47671
209835_x_at	12.555	1.86	177.621	0.0014423	1487.94	1888.97	3.6	-1.26953
206385_s_at	12.502	0.835	2624.37	0.0014641	316.528	579.677	0.6	-1.83136
204713_s_at	12.501	0.571	824.367	0.0014646	2233.8	3505.23	1.2	-1.56918
204214_s_at	12.486	0.306	5984.37	0.0014708	629.917	799.447	-1.5	1.26913
201112_s_at	12.471	0.762	464.367	0.0014771	4441.67	5166.55	-0.9	1.1632
203349_s_at	12.43	0.186	7904.37	0.0014945	210.027	324.661	-2.4	1.54581
202042_at	12.418	0.336	1004.37	0.0014996	992.584	1224	-6	1.23314
207513_s_at	12.413	0.444	3164.37	0.0015018	56.196	94.128	0.9	-1.67499
217833_at	12.347	0.465	404.367	0.0015304	317.504	404.234	-6	1.27316
209434_s_at	12.344	0.743	5084.37	0.0015317	79.738	116.585	-0.6	1.4621
209694_at	12.312	0.285	10544.4	0.0015459	694.736	981.939	-6	1.4134
212648_at	12.286	1.052	291.836	0.0015575	867.407	1046.21	-5.4	1.20613
206992_s_at	12.285	0.199	5804.37	0.0015579	162.593	252.13	1.5	-1.55068
202345_s_at	12.263	0.621	1364.37	0.0015679	684.573	933.908	-1.5	1.36422
203390_s_at	12.237	0.449	12344.4	0.0015797	204.963	289.161	-6	1.4108
220016_at	12.21	1.053	5684.37	0.0015921	82.413	107.714	-4.2	1.307
266_s_at	12.206	0.806	5444.37	0.0015939	1346.47	2620.62	1.2	-1.94628
214118_x_at	12.168	0.664	1244.37	0.0016116	489.149	590.559	6	-1.20732
221483_s_at	12.144	-0.022	16904.4	0.0016228	3165.32	3976.07	-6	1.25614
204446_s_at	12.137	0.363	7724.37	0.0016261	209.991	377.09	1.5	-1.79574
222231_s_at	12.135	0.43	4364.37	0.0016271	2339.44	3192.48	-0.9	1.36463
208581_x_at	12.122	0.509	5804.37	0.0016333	436.193	842.663	1.2	-1.93186
209260_at	12.113	0.4	7484.37	0.0016375	259.583	465.488	-0.9	1.79321
213708_s_at	12.111	0.151	15884.4	0.0016385	1157.76	1499.11	-6	1.29483
209774_x_at	12.062	0.739	6764.37	0.0016621	60.697	162.421	1.2	-2.67593
202027_at	12.051	0.994	2504.37	0.0016675	174.386	231.042	-0.6	1.32489
206561_s_at	12.043	0.81	404.367	0.0016714	35309.6	37684.6	-5.7	1.06726
201673_s_at	12.015	0.776	584.367	0.0016851	123.624	156.589	0.6	-1.26666
204958_at	12.002	0.268	18884.4	0.0016916	76.78	112.927	-6	1.47079
209185_s_at	11.967	1.597	344.367	0.001709	1442.58	1805.81	1.5	-1.25179
212371_at	11.962	0.671	824.367	0.0017116	927.493	1126.83	-2.4	1.21492
217739_s_at	11.959	0.859	764.367	0.0017131	920.79	1415.39	-1.2	1.53715
50314_i_at	11.944	0.562	1904.37	0.0017206	260.919	340.632	-6	1.30551
201714_at	11.931	0.609	6404.37	0.0017273	1020.79	1327.83	-1.2	1.30078
209014_at	11.895	0.191	8984.37	0.0017457	1373.56	1747.28	1.8	-1.27208
201976_s_at	11.88	0.492	1244.37	0.0017535	838.305	977.503	6.3	-1.16605
215947_s_at	11.839	0.386	5444.37	0.0017749	1175.54	1541.69	-1.2	1.31147
204351_at	11.818	1.118	704.367	0.001786	4627.6	5605.76	1.5	-1.21138
205019_s_at	11.794	1.149	344.367	0.0017988	79.066	141.333	-2.4	1.78753
207401_at	11.78	0.321	15164.4	0.0018063	51.211	66.099	-6	1.29072
220446_s_at	11.775	0.734	404.367	0.001809	37.65	42.037	1.2	-1.11652
204115_at	11.751	0.493	2024.37	0.0018219	2005.24	2395.91	-3.3	1.19482
202580_x_at	11.749	0.924	6164.37	0.001823	665.135	884.396	-0.9	1.32965
201574_at	11.747	1.259	584.367	0.0018241	1754.32	2063.28	-0.9	1.17611
209305_s_at	11.688	1.367	944.367	0.0018566	76.76	134.954	1.2	-1.75813
200960_x_at	11.687	0.1	15224.4	0.0018571	7888.39	9357.72	-6	1.18626
218360_at	11.684	0.274	16304.4	0.0018588	417.661	560.501	-6	1.342
208805_at	11.682	0.111	3824.37	0.0018599	9216.02	10027.1	-6	1.08801
210866_s_at	11.652	0.069	12404.4	0.0018767	46.897	66.071	-6	1.40885
200660_at	11.597	0.11	11684.4	0.001908	9371.43	11091.8	-6	1.18358
203925_at	11.562	0.759	3884.37	0.0019283	1403.24	2229.73	-0.9	1.58899
210609_s_at	11.551	0.213	11264.4	0.0019347	1648.19	2228.03	6.3	-1.3518
214459_x_at	11.536	0.592	2864.37	0.0019435	2287.78	2701.65	6.3	-1.1809
200661_at	11.528	0.39	1784.37	0.0019482	2246.71	2646.22	6.3	-1.17782
201263_at	11.516	0.096	8384.37	0.0019553	1791.46	2271.09	-1.8	1.26773
204689_at	11.465	0.481	6464.37	0.0019858	182.151	362.693	1.2	-1.99117
213399_x_at	11.46	0.22	2384.37	0.0019888	7260.63	7700.32	2.7	-1.06056
218999_at	11.39	1.345	14.834	0.0020317	63.932	72.608	6.3	-1.13571
207643_s_at	11.38	0.36	8024.37	0.0020379	1401.35	1913.13	-2.1	1.36521
210495_x_at	11.376	0.514	2984.37	0.0020404	4972.84	6900.16	6.3	-1.38757
206097_at	11.351	1.255	2324.37	0.0020561	393.833	521.483	-0.6	1.32412
210224_at	11.313	0.295	13004.4	0.0020802	119.47	188.902	6.3	-1.58117
209031_at	11.29	0.917	6404.37	0.002095	260.273	376.06	1.2	-1.44487
202150_s_at	11.259	1.045	944.367	0.0021151	369.24	524.241	6.3	-1.41978
205266_at	11.257	0.799	10964.4	0.0021164	101.726	243.015	-2.7	2.38892
214937_x_at	11.254	0.844	944.367	0.0021183	1125.24	1514.44	0.6	-1.34589
208714_at	11.246	0.333	10664.4	0.0021236	3156.12	3778.07	6.3	-1.19706
200790_at	11.213	0.382	2864.37	0.0021453	2394.47	2855.72	-0.9	1.19263
221634_at	11.164	0.367	3284.37	0.0021781	59.903	77.438	-6	1.29272
211719_x_at	11.162	0.465	2984.37	0.0021795	5507.43	7286.05	6.3	-1.32295
203852_s_at	11.115	0.097	14744.4	0.0022116	239.059	320.875	-6	1.34224
217835_x_at	11.115	0.426	584.367	0.0022116	8667.92	9860.14	-3.6	1.13754
212658_at	11.111	1.08	4964.37	0.0022143	747.156	974.376	-1.2	1.30411
204233_s_at	11.078	0.629	7004.37	0.0022372	319.743	471.283	-1.2	1.47394
212442_s_at	11.072	0.213	10184.4	0.0022414	822.1	1079.54	-3.6	1.31315
210987_x_at	11.064	0.217	5264.37	0.002247	2414.34	2797.84	2.7	-1.15884
209034_at	11.048	0.375	10004.4	0.0022583	958.944	1194.75	2.7	-1.2459
202551_s_at	11.025	0.467	6884.37	0.0022746	322.19	549.77	1.2	-1.70635
200598_s_at	11.021	0.886	91.615	0.0022774	9650.92	10734.5	6.3	-1.11228
208799_at	10.992	0.159	1544.37	0.0022983	2395.14	2709.52	-6	1.13126
200807_s_at	10.943	0.755	644.367	0.002334	14343.2	15334.2	-6	1.0691
219249_s_at	10.941	0.507	1484.37	0.0023354	115.248	129.551	6.3	-1.12411
212538_at	10.928	0.52	4304.37	0.002345	294.5	384.684	-4.5	1.30623
218740_s_at	10.906	0.386	5264.37	0.0023614	986.616	1427.77	0.9	-1.44713
209735_at	10.904	0.825	247.319	0.0023628	1269.59	1568.44	-2.1	1.23538
203159_at	10.885	0.833	6404.37	0.0023771	271.658	473.158	-0.9	1.74174
202275_at	10.874	0.244	13124.4	0.0023854	8528.24	9937.3	-6	1.16522
203266_s_at	10.848	0.344	584.367	0.0024051	435.624	548.278	-3.3	1.2586
202396_at	10.824	0.727	5384.37	0.0024235	500.248	624.508	-2.1	1.2484
208921_s_at	10.812	0.45	4784.37	0.0024328	3408.91	3906.06	5.4	-1.14584
200762_at	10.808	0.573	247.319	0.0024358	4329.98	4770.54	-6	1.10175
201468_s_at	10.808	1.465	177.621	0.0024358	18948.5	20308	-1.8	1.07175
207574_s_at	10.805	0.553	2084.37	0.0024382	126.32	195.921	6.3	-1.55099
221480_at	10.792	0.237	464.367	0.0024483	123.107	151.687	-5.4	1.23216
208696_at	10.783	0.285	5324.37	0.0024553	4680.9	6071.98	-1.2	1.29718
215559_at	10.783	0.194	2264.37	0.0024553	41.659	49.887	6.3	-1.19751
209777_s_at	10.769	0.968	1964.37	0.0024663	55.699	70.372	-0.6	1.26343
206340_at	10.757	0.59	3284.37	0.0024758	195.316	329.946	0.6	-1.68929
209546_s_at	10.723	0.067	11264.4	0.0025028	254.579	430.868	3.6	-1.69247
201558_at	10.715	0.488	177.621	0.0025092	1246.18	1370.88	-3.9	1.10006
201061_s_at	10.702	1.537	3284.37	0.0025197	577.35	800.231	0.6	-1.38604
212944_at	10.651	0.705	7784.37	0.0025613	206.319	400.57	-1.2	1.94151
206504_at	10.646	0.569	8324.37	0.0025654	1870.62	2769.89	2.4	-1.48073
201391_at	10.626	0.496	5324.37	0.002582	1204.32	1442	-0.9	1.19736
208249_s_at	10.614	0.078	16244.4	0.002592	156.054	208.412	-6	1.33551
220393_at	10.613	0.543	5204.37	0.0025928	148.803	410.371	1.2	-2.75781
208747_s_at	10.606	0.303	4484.37	0.0025987	142.807	230.622	2.1	-1.61492
209140_x_at	10.599	0.46	4004.37	0.0026045	2206.61	2637.42	6.3	-1.19524
219060_at	10.591	0.389	10964.4	0.0026113	222.195	366.271	-6	1.64842
213228_at	10.589	0.828	1304.37	0.002613	77.989	184.714	0.9	-2.36846
203832_at	10.575	0.464	2084.37	0.0026248	3146.24	3677.39	-0.9	1.16882
215728_s_at	10.567	0.252	12044.4	0.0026316	82.929	139.015	-6	1.67631
206247_at	10.519	0.513	12344.4	0.0026729	83.952	129.798	-6	1.5461
212577_at	10.508	1.119	584.367	0.0026824	95.942	130.095	-0.6	1.35598
202257_s_at	10.506	0.506	8024.37	0.0026842	404.376	509.04	5.4	-1.25883
201700_at	10.458	0.569	5144.37	0.0027264	265.165	325.564	2.7	-1.22778
216442_x_at	10.444	0.397	3104.37	0.0027389	5105.55	6688.79	6.3	-1.3101
91703_at	10.42	0.317	11324.4	0.0027605	89.779	132.858	-6	1.47983
218427_at	10.4	0.211	10724.4	0.0027786	112.421	166.812	-6	1.48382
206501_x_at	10.387	0.143	16124.4	0.0027905	71.32	89.891	-6	1.26039
203386_at	10.354	0.139	18764.4	0.0028208	137.607	190.992	-6	1.38795
205796_at	10.337	0.745	5804.37	0.0028366	126.032	190.953	1.5	-1.51512
217168_s_at	10.33	0.402	7784.37	0.0028432	655.856	1003.64	2.1	-1.53028
200754_x_at	10.283	1.394	524.367	0.0028876	5731.95	6371.19	-5.7	1.11152
203082_at	10.263	0.578	11624.4	0.0029067	584.461	779.691	-6	1.33403
212189_s_at	10.255	0.37	5444.37	0.0029144	213.534	253.351	1.5	-1.18647
36711_at	10.228	0.292	10424.4	0.0029406	52.714	79.753	-6	1.51294
202923_s_at	10.217	1.39	127.564	0.0029514	2177.3	2467.31	-3.3	1.1332
212345_s_at	10.212	0.852	7124.37	0.0029563	617.42	837.636	1.2	-1.35667
222155_s_at	10.195	0.097	17684.4	0.002973	141.571	205.223	-6	1.44961
208672_s_at	10.176	1.085	1184.37	0.0029918	7142.11	7920.73	-0.9	1.10902
201428_at	10.166	0.535	7184.37	0.0030018	136.797	233.968	-1.2	1.71033
208002_s_at	10.124	0.3	8324.37	0.0030442	720.353	1001.72	-1.5	1.3906
211458_s_at	10.092	0.111	2324.37	0.0030769	445.606	595.56	6.3	-1.33652
205226_at	10.086	1.256	4604.37	0.0030831	153.852	276.081	0.9	-1.79446
201008_s_at	10.084	0.5	11324.4	0.0030852	105.859	356.112	6.3	-3.36402
201662_s_at	10.068	0.344	12524.4	0.0031018	1069.43	1669.47	-6	1.56108
202935_s_at	10.043	0.759	127.564	0.0031279	352.435	599.485	1.8	-1.70098
206010_at	10.03	0.523	404.367	0.0031416	54.444	66.193	6	-1.2158
204905_s_at	10.015	0.352	3164.37	0.0031575	1083.54	1392.36	-1.5	1.28501
210251_s_at	9.996	0.251	1184.37	0.0031778	45.378	54.235	6.3	-1.19518
210397_at	9.995	1.405	824.367	0.0031789	261.806	395.183	5.4	-1.50945
212281_s_at	9.987	0.242	7184.37	0.0031875	1699.31	2127.01	-1.8	1.25169
202094_at	9.964	0.471	3164.37	0.0032123	813.189	962.797	-1.5	1.18398
205136_s_at	9.958	0.14	12584.4	0.0032189	38.35	49.784	-6	1.29815
206512_at	9.918	-0.002	17144.4	0.0032628	39.096	46.472	-6	1.18866
200877_at	9.913	0.461	2384.37	0.0032683	10889.8	12334	-6	1.13261
202497_x_at	9.911	0.484	2924.37	0.0032705	164.413	305.335	6.3	-1.85712
200721_s_at	9.901	0.01	15044.4	0.0032817	376.027	493.183	-6	1.31156
212622_at	9.899	0.183	10844.4	0.0032839	1278.82	1801.23	-6	1.40851
203436_at	9.895	0.566	3944.37	0.0032883	910.113	1128.92	-0.9	1.24041
200812_at	9.889	0.275	5264.37	0.0032951	4081.24	5038.25	-0.9	1.23449
218472_s_at	9.864	0.462	1244.37	0.0033232	560.521	725.555	-0.9	1.29443
201833_at	9.838	0.224	8684.37	0.0033528	754.365	959.025	-6	1.2713
39549_at	9.797	0.934	247.319	0.0034001	103.199	128.553	-2.7	1.24568
209847_at	9.792	0.342	11624.4	0.0034059	1563.72	2499.81	6.3	-1.59863
210187_at	9.79	0.328	6584.37	0.0034083	79.266	112.015	-0.9	1.41315
208313_s_at	9.765	0.703	644.367	0.0034376	350.322	421.069	-6	1.20195
205649_s_at	9.758	0.611	3044.37	0.0034459	29.532	50.065	1.8	-1.69528
200965_s_at	9.736	0.732	2804.37	0.003472	1311.87	1663.8	6.3	-1.26827
208933_s_at	9.731	0.321	2024.37	0.003478	383.759	493.669	6.3	-1.2864
210319_x_at	9.724	0.213	13004.4	0.0034864	66.999	94.624	-6	1.41232
209181_s_at	9.709	0.591	944.367	0.0035045	823.683	1093.95	-0.9	1.32812
221934_s_at	9.694	0.543	6104.37	0.0035226	509.301	717.047	0.9	-1.4079
201938_at	9.692	0.833	404.367	0.0035251	1846.63	2288.33	-4.8	1.23919
218259_at	9.673	0.16	10784.4	0.0035483	249.921	295.822	6.3	-1.18366
206962_x_at	9.656	0.352	4424.37	0.0035692	48.015	57.188	6.3	-1.19104
210510_s_at	9.643	0.554	6404.37	0.0035853	359.858	454.767	3	-1.26374
205085_at	9.64	0.767	291.836	0.003589	95.597	123.767	-2.4	1.29467
211166_at	9.62	0.837	77.64	0.003614	58.738	65.17	6.3	-1.1095
203019_x_at	9.619	0.178	4604.37	0.0036152	52.751	63.072	-6	1.19566
209345_s_at	9.619	0.286	12704.4	0.0036152	193.05	295.044	-6	1.52833
201250_s_at	9.615	1.377	524.367	0.0036203	905.694	1045.26	-6	1.1541
204688_at	9.609	0.741	2384.37	0.0036278	1805.97	2011.97	6.3	-1.11407
202174_s_at	9.608	1.279	464.367	0.0036291	1008.77	1162.54	6.3	-1.15244
211969_at	9.602	0.448	2984.37	0.0036366	11126.8	13015.3	-6	1.16973
204050_s_at	9.565	0.16	9224.37	0.0036838	7577.88	8561.76	-6	1.12984
211004_s_at	9.56	0.761	6824.37	0.0036902	906.659	1826.37	1.5	-2.0144
36566_at	9.547	0.43	11264.4	0.003707	77.63	92.07	-4.2	1.18601
212464_s_at	9.542	0.212	3164.37	0.0037134	4524.6	5927.48	6.3	-1.31006
209080_x_at	9.539	0.545	5504.37	0.0037173	2263.19	2980.2	-0.9	1.31681
219247_s_at	9.527	0.334	14504.4	0.0037329	58.8	73.967	-6	1.25794
210527_x_at	9.525	0.201	7904.37	0.0037355	96.64	120.58	-1.5	1.24772
218375_at	9.517	0.034	9764.37	0.003746	842.551	1063.35	-2.1	1.26206
211725_s_at	9.503	0.328	1904.37	0.0037644	442.264	544.999	-2.7	1.23229
218500_at	9.502	-0.01	18164.4	0.0037657	132.632	221.473	-6	1.66983
203103_s_at	9.502	0.466	1724.37	0.0037657	853.989	1038.48	-6	1.21604
208532_x_at	9.487	0.97	1124.37	0.0037856	56.92	65.363	3.6	-1.14833
212907_at	9.471	0.93	127.564	0.0038069	1295.32	1643.6	-1.5	1.26887
204259_at	9.465	0.381	6944.37	0.0038149	3040.41	4035.11	1.8	-1.32716
211603_s_at	9.452	0.299	2984.37	0.0038323	89.525	115.484	-6	1.28996
201765_s_at	9.45	0.271	6404.37	0.003835	1393.82	1763.02	1.5	-1.26488
216913_s_at	9.397	1.222	1124.37	0.0039073	107.534	125.48	-6	1.16689
202779_s_at	9.383	0.232	7844.37	0.0039267	1791.68	2466.92	-1.5	1.37688
202680_at	9.359	0.212	6344.37	0.0039602	1183.77	1571.36	-1.2	1.32742
217506_at	9.357	0.292	3824.37	0.003963	37.979	47.462	6.3	-1.24969
215722_s_at	9.357	0.308	12284.4	0.003963	167.437	254.927	-6	1.52252
205500_at	9.342	0.371	3104.37	0.0039841	528.485	764.948	6.3	-1.44744
200838_at	9.335	1.334	2144.37	0.003994	2072.88	2359.25	3	-1.13815
202081_at	9.334	0.475	3224.37	0.0039954	822.035	1107.45	-0.9	1.34721
217964_at	9.331	0.423	11564.4	0.0039997	1103.73	1440.36	6.3	-1.30499
201420_s_at	9.326	0.603	2804.37	0.0040068	272.744	338.744	-6	1.24199
206853_s_at	9.306	0.617	291.836	0.0040353	143.627	170.683	-4.2	1.18838
213789_at	9.291	0.213	9824.37	0.0040569	247.291	435.137	-1.8	1.75962
219016_at	9.287	0.309	1184.37	0.0040627	391.595	476.879	-3.6	1.21779
203458_at	9.286	0.463	464.367	0.0040641	887.462	1037.11	-1.5	1.16862
202687_s_at	9.276	1.978	1244.37	0.0040786	60.578	118.068	0.3	-1.94902
219336_s_at	9.273	1.051	464.367	0.004083	828.063	963.872	-1.8	1.16401
202555_s_at	9.261	0.941	3944.37	0.0041005	240.544	412.986	0.6	-1.71688
206913_at	9.248	0.592	5504.37	0.0041196	125.764	324.536	1.2	-2.58052
203771_s_at	9.225	0.924	55.76	0.0041536	269.624	310.201	-2.4	1.15049
200905_x_at	9.201	1.078	1844.37	0.0041894	1864.27	2251.71	0.9	-1.20783
212878_s_at	9.138	0.269	6884.37	0.0042854	370.189	562.672	-1.2	1.51996
207614_s_at	9.138	0.38	524.367	0.0042854	604.022	695.412	-2.4	1.1513
200829_x_at	9.137	0.632	524.367	0.0042869	1615.86	1787.19	-6	1.10603
203040_s_at	9.136	0.655	3404.37	0.0042885	452.501	560.705	-6	1.23912
208534_s_at	9.132	0.638	291.836	0.0042946	43.146	48.074	6.3	-1.11422
203824_at	9.117	1.584	344.367	0.0043179	848.77	1193.49	2.7	-1.40614
212094_at	9.101	0	17264.4	0.004343	1430.32	2158.8	-6	1.50931
217784_at	9.076	0.079	18044.4	0.0043824	219.435	347.761	-6	1.5848
202052_s_at	9.071	0.674	11084.4	0.0043903	802.13	1131.31	-6	1.41038
221570_s_at	9.069	0.863	8984.37	0.0043935	2653.05	3148.22	-1.5	1.18664
217419_x_at	9.069	0.074	7784.37	0.0043935	110.973	180.705	1.5	-1.62837
205016_at	9.065	0.378	11144.4	0.0043999	206.084	325.365	-6	1.5788
210840_s_at	9.064	0.575	3284.37	0.0044015	1239.92	1505.61	0.9	-1.21428
217997_at	9.058	0.571	9764.37	0.0044111	170.975	250.581	-6	1.4656
219304_s_at	9.049	0.107	3284.37	0.0044255	292.766	405.245	6.3	-1.38419
218631_at	9.046	0.921	404.367	0.0044303	1941.86	2614.34	2.1	-1.34631
217846_at	9.042	0.241	15044.4	0.0044368	3154.73	3701.09	6.3	-1.17319
201970_s_at	9.037	0.418	1484.37	0.0044448	1453.86	1583.11	-6	1.0889
202522_at	9.017	0.743	3944.37	0.0044772	1849.87	2479.48	-0.6	1.34035
200813_s_at	9.005	0.111	7844.37	0.0044968	528.635	671.002	-1.8	1.26931
213427_at	8.999	0.309	1124.37	0.0045067	436.308	548.91	-6	1.25808
218007_s_at	8.997	0.617	13724.4	0.00451	11301.3	12586.2	6.3	-1.1137
203963_at	8.993	0.596	5624.37	0.0045165	7813.75	10039	0.9	-1.28478
218000_s_at	8.991	0.15	5564.37	0.0045198	61.055	87.179	-1.5	1.42788
201047_x_at	8.969	0.353	16604.4	0.0045562	1952.14	2322.73	-6	1.18984
201680_x_at	8.968	0.066	18044.4	0.0045579	927.693	1104.55	-6	1.19064
203139_at	8.965	0.081	9104.37	0.0045629	1969.95	2975.02	1.8	-1.5102
206233_at	8.957	0.404	9764.37	0.0045763	65.864	99.173	-1.8	1.50572
207786_at	8.943	0.26	4424.37	0.0045998	48.219	59.339	-1.2	1.23061
52164_at	8.939	0.101	11804.4	0.0046065	454.744	551.044	-6	1.21177
203157_s_at	8.925	0.484	344.367	0.0046302	96.387	139.106	-6	1.4432
211849_s_at	8.921	0.194	14084.4	0.004637	58.517	90.08	-6	1.53938
200730_s_at	8.91	1.637	1304.37	0.0046557	1230.89	2250.45	0.6	-1.8283
213112_s_at	8.908	0.465	11384.4	0.0046591	202.925	293.849	-6	1.44807
218231_at	8.906	1.043	8504.37	0.0046625	595.062	807.86	1.5	-1.35761
217867_x_at	8.893	0.407	8684.37	0.0046849	205.51	303.989	1.2	-1.47919
211750_x_at	8.889	0.485	7304.37	0.0046917	19494.6	22300.7	-0.9	1.14394
204113_at	8.886	1.65	40.046	0.0046969	74.563	89.745	-1.5	1.20361
213893_x_at	8.876	0.033	7304.37	0.0047142	396.693	613.749	1.8	-1.54716
212722_s_at	8.876	0.213	14264.4	0.0047142	162.99	279.663	-6	1.71583
205193_at	8.868	0.455	11624.4	0.0047281	49.207	70.665	-6	1.43608
205158_at	8.864	0.699	8684.37	0.0047351	647.741	1422.38	1.5	-2.19591
201127_s_at	8.844	-0.004	17684.4	0.0047701	1612.66	2461.25	-6	1.52621
212860_at	8.838	0.805	6104.37	0.0047807	78.337	97.772	-6	1.24809
216295_s_at	8.831	0.125	6764.37	0.0047931	4047.66	4665.73	-3.6	1.1527
204508_s_at	8.818	0.337	1844.37	0.0048161	1802.02	2145.67	6.3	-1.1907
219366_at	8.808	0.544	5924.37	0.004834	419.451	518.454	-0.9	1.23603
207939_x_at	8.792	0.613	1184.37	0.0048627	84.481	96.647	-6	1.14401
204014_at	8.787	0.523	8324.37	0.0048717	1642.16	2491.93	-6	1.51747
211936_at	8.773	1.364	404.367	0.0048971	5358.53	6238.67	0.6	-1.16425
215388_s_at	8.762	1.206	404.367	0.0049171	2388.08	3059.88	0.6	-1.28131
213506_at	8.759	0.506	11444.4	0.0049226	621.668	1086.15	-6	1.74716
203740_at	8.758	0.969	3704.37	0.0049244	1514.65	1947.34	-0.9	1.28567
203675_at	8.753	0.763	24.373	0.0049336	897.436	1080.96	6.3	-1.2045
212983_at	8.747	0.015	9704.37	0.0049446	385.808	561.422	-6	1.45518
220432_s_at	8.744	0.577	11744.4	0.0049501	39.197	53.108	-6	1.3549
209772_s_at	8.741	1.531	5324.37	0.0049556	2735.06	4759.33	0.9	-1.74012
201717_at	8.733	0.061	16244.4	0.0049704	1805.02	2222.74	-6	1.23142
200839_s_at	8.729	0.369	2204.37	0.0049778	2703.35	3073.52	6.3	-1.13693
200023_s_at	8.729	0.263	16304.4	0.0049778	5765.88	6701.97	6.3	-1.16235
221526_x_at	8.724	0.752	644.367	0.0049871	991.755	1250.71	3.6	-1.26111
202056_at	8.724	0.664	704.367	0.0049871	283.417	359.502	-3.6	1.26846
220089_at	8.716	0.573	704.367	0.005002	51.531	62.16	-1.8	1.20626
206533_at	8.707	0.402	291.836	0.0050188	273.61	346.236	-6	1.26544
205849_s_at	8.696	0.635	12464.4	0.0050394	5569.87	6629.16	6.3	-1.19018
203622_s_at	8.693	0.316	1784.37	0.0050451	926.103	1128.58	-6	1.21863
207332_s_at	8.691	0.305	12704.4	0.0050488	3649.74	5229.51	-6	1.43285
201170_s_at	8.681	1.078	4304.37	0.0050677	1596.78	2178.77	-0.6	1.36448
200743_s_at	8.676	0.149	2564.37	0.0050772	2885.98	3433.96	6.3	-1.18988
201201_at	8.675	0.398	5924.37	0.0050791	6842.45	8078.71	-1.2	1.18068
200706_s_at	8.673	0.979	3644.37	0.0050829	1795.99	2471.11	0.6	-1.3759
213400_s_at	8.673	0.726	127.564	0.0050829	1146.94	1421.29	2.1	-1.2392
200659_s_at	8.669	0.141	1904.37	0.0050905	890.814	1072.91	-6	1.20441
204559_s_at	8.669	0.936	1844.37	0.0050905	1636.57	1836.37	-2.1	1.12209
211143_x_at	8.667	0.77	77.64	0.0050943	54.364	65.91	1.2	-1.21238
207127_s_at	8.665	0.456	5024.37	0.0050982	180.11	224.683	-1.2	1.24748
202657_s_at	8.665	0.874	464.367	0.0050982	206.924	265.05	-5.1	1.28091
211984_at	8.627	0.443	7304.37	0.0051713	1937.55	2754.79	-0.9	1.42179
205129_at	8.625	0.713	3044.37	0.0051752	572.033	724.052	-6	1.26575
203998_s_at	8.605	0.078	10424.4	0.0052142	110.094	162.636	-3	1.47725
214534_at	8.587	0.298	5084.37	0.0052497	37.297	46.712	-6	1.25243
210285_x_at	8.578	0.288	12284.4	0.0052675	454.292	575.009	-6	1.26573
200710_at	8.577	0.997	1244.37	0.0052695	1661.99	2050.47	0.6	-1.23374
216232_s_at	8.571	0.164	13124.4	0.0052814	442.128	561.845	-6	1.27077
219543_at	8.564	0.162	10064.4	0.0052954	324.243	591.832	2.7	-1.82527
218530_at	8.559	0.586	11924.4	0.0053054	177.118	265.956	-6	1.50158
213646_x_at	8.555	0.423	6584.37	0.0053134	19564.3	21709	-0.9	1.10962
204991_s_at	8.541	0.567	17804.4	0.0053416	50.46	60.022	-6	1.1895
202307_s_at	8.535	0.377	12464.4	0.0053538	262.414	346.173	-6	1.31919
202838_at	8.528	0.896	3284.37	0.005368	908.353	1115	1.8	-1.2275
213085_s_at	8.515	1.102	8984.37	0.0053945	574.895	759.641	3.9	-1.32136
204341_at	8.513	0.927	247.319	0.0053985	2928.09	3796.69	-3	1.29664
205440_s_at	8.503	1.476	1304.37	0.0054191	48.891	64.46	1.8	-1.31844
203147_s_at	8.492	0.068	8084.37	0.0054417	96.9	158.872	1.8	-1.63955
209030_s_at	8.483	0.604	177.621	0.0054604	467.379	574.614	2.1	-1.22944
205239_at	8.468	1.086	2504.37	0.0054916	347.63	576.355	-0.6	1.65796
201349_at	8.462	0.43	6344.37	0.0055041	364.524	530.533	-0.9	1.45541
211761_s_at	8.454	0.607	1844.37	0.0055209	2832.06	3561.63	-0.9	1.25761
211121_s_at	8.45	0.169	4484.37	0.0055294	45.546	54.203	-4.2	1.19007
209386_at	8.442	1.458	28.76	0.0055462	4408.89	4902.32	6.3	-1.11192
218273_s_at	8.429	0.362	1424.37	0.0055738	47.956	60.763	-3	1.26706
206034_at	8.417	0.016	12044.4	0.0055994	60.014	91.074	-6	1.51755
201463_s_at	8.386	0.968	524.367	0.0056662	11225.6	11857.1	-6	1.05626
216238_s_at	8.362	1.225	5144.37	0.0057186	162.755	1255.8	1.2	-7.71592
202824_s_at	8.358	0.263	11864.4	0.0057274	3968.15	4722.35	-6	1.19006
206509_at	8.338	0.924	3164.37	0.0057716	184.152	294.987	0.6	-1.60187
204185_x_at	8.329	0.875	108.105	0.0057916	534.895	713.032	-1.5	1.33303
204140_at	8.296	0.305	3464.37	0.0058658	60.286	86.313	-6	1.43173
201197_at	8.286	0.61	1424.37	0.0058885	410.351	523.836	-0.9	1.27656
201579_at	8.28	0.42	2924.37	0.0059021	2756.32	3261.68	6.3	-1.18335
202238_s_at	8.275	1.186	47.254	0.0059135	4602.65	5270.57	6.3	-1.14512
208086_s_at	8.265	0.631	1844.37	0.0059365	37.027	46.454	0.6	-1.2546
210094_s_at	8.264	0.469	2324.37	0.0059388	931.67	1255.14	0.9	-1.34719
205103_at	8.256	0.694	5804.37	0.0059572	64.004	83.212	-3	1.30011
201241_at	8.255	0.523	209.592	0.0059595	3550.33	3900.62	-2.1	1.09866
209384_at	8.252	0.119	17144.4	0.0059664	1052.33	1359.17	-6	1.29159
209100_at	8.24	0.302	2984.37	0.0059942	437.184	515.676	-6	1.17954
205380_at	8.239	1.238	1904.37	0.0059966	33.506	77.513	0.6	-2.31341
221730_at	8.229	0.405	2984.37	0.0060199	630.062	805.83	6.3	-1.27897
220120_s_at	8.224	0.631	2804.37	0.0060316	49.101	64.148	3.9	-1.30645
35846_at	8.218	0.123	2804.37	0.0060457	77.107	99.881	6.3	-1.29536
219352_at	8.217	0.017	1484.37	0.006048	81.869	101.581	6.3	-1.24077
203871_at	8.215	0.229	7004.37	0.0060527	98.48	147.61	-1.2	1.49888
209831_x_at	8.196	0.517	77.64	0.0060976	671.929	795.393	6.3	-1.18375
214743_at	8.194	1.486	91.615	0.0061024	375.558	442.708	6.3	-1.1788
204588_s_at	8.187	0.916	6044.37	0.006119	2102.91	2740.91	1.2	-1.30339
206747_at	8.185	0.29	11684.4	0.0061238	116.444	192.403	6.3	-1.65232
204186_s_at	8.168	0.673	764.367	0.0061645	456.934	650.168	-1.2	1.42289
201577_at	8.164	0.364	1664.37	0.0061742	7745.35	8780.45	-6	1.13364
221002_s_at	8.156	0.274	10544.4	0.0061935	360.576	447.398	-6	1.24079
200714_x_at	8.134	0.345	3344.37	0.006247	2230.78	2728.87	6.3	-1.22328
210612_s_at	8.121	1.919	12.571	0.0062789	80.78	108.276	-1.5	1.34038
201225_s_at	8.12	0.617	344.367	0.0062813	822.221	1014.42	-6	1.23375
216209_at	8.117	-0.002	18764.4	0.0062887	48.853	64.922	-6	1.32893
206102_at	8.109	0.719	464.367	0.0063085	1773.91	2005.3	-6	1.13044
213629_x_at	8.098	1.186	2684.37	0.0063358	68.544	106.423	0.6	-1.55262
217783_s_at	8.087	0.238	2624.37	0.0063632	1563.98	2043.08	6.3	-1.30634
219371_s_at	8.076	0.417	7244.37	0.0063908	63.266	112.019	1.8	-1.7706
205748_s_at	8.075	0.476	6764.37	0.0063933	132.276	178.159	-1.5	1.34687
78047_s_at	8.061	0.424	7424.37	0.0064286	617.309	935.823	1.2	-1.51597
217959_s_at	8.059	0.921	28.76	0.0064337	1038.05	1183.04	-6	1.13968
212639_x_at	8.041	0.618	4604.37	0.0064795	17010.5	19850.1	-0.9	1.16693
201381_x_at	8.037	0.38	3224.37	0.0064897	2644.01	3465.36	-0.9	1.31065
204208_at	8.025	0.119	12524.4	0.0065206	135.156	180.971	-6	1.33898
215471_s_at	8.012	1.093	1244.37	0.0065542	145.025	225.093	0.6	-1.5521
205474_at	8.011	0.85	584.367	0.0065568	414.817	506.923	-6	1.22204
209304_x_at	7.989	1.205	2384.37	0.0066141	91.609	146.962	1.8	-1.60423
219032_x_at	7.982	0.389	2384.37	0.0066325	2215.74	2680.44	6.3	-1.20973
203997_at	7.982	0.906	2984.37	0.0066325	213.307	285.473	-0.6	1.33832
202962_at	7.962	0.245	1544.37	0.0066854	232.056	283.578	6.3	-1.22202
208726_s_at	7.953	0.153	9644.37	0.0067093	5974.55	7299.23	-2.1	1.22172
206645_s_at	7.944	1.471	127.564	0.0067334	1094.12	1495.98	-1.5	1.36729
219250_s_at	7.942	1.377	524.367	0.0067387	604.489	767.83	6.3	-1.27021
218755_at	7.937	0.123	12044.4	0.0067522	959.05	1358.49	6.3	-1.4165
210589_s_at	7.933	0.654	1424.37	0.0067629	477.541	732.829	0.6	-1.53459
206216_at	7.931	0.911	127.564	0.0067683	62.226	73.246	6.3	-1.1771
204493_at	7.927	0.688	5564.37	0.0067791	391.127	499.887	-0.9	1.27807
207713_s_at	7.925	0.137	11504.4	0.0067845	286.359	440.064	-6	1.53676
208821_at	7.924	0.337	1784.37	0.0067872	3372.52	3947.18	-6	1.1704
208668_x_at	7.919	-0.027	16244.4	0.0068008	8815.25	10381.3	6.3	-1.17765
209611_s_at	7.895	-0.034	17324.4	0.0068662	68.022	85.477	-6	1.25661
201813_s_at	7.894	0.97	65.796	0.006869	687.22	800.422	6.3	-1.16472
212048_s_at	7.876	0.637	11924.4	0.0069186	834.473	1118.37	-6	1.34021
218282_at	7.863	0.862	127.564	0.0069547	370.605	469.788	1.5	-1.26762
203961_at	7.855	0.635	2684.37	0.0069771	426.746	500.232	6.3	-1.1722
212285_s_at	7.843	0.651	4784.37	0.0070107	160.488	279.059	0.6	-1.73882
218272_at	7.832	0.867	344.367	0.0070418	118.332	138.65	-6	1.1717
200681_at	7.828	0.654	4424.37	0.0070531	4246.82	5115.55	-0.9	1.20456
221607_x_at	7.822	0.29	10064.4	0.0070702	19188	22457.2	3.3	-1.17037
209184_s_at	7.817	0.831	91.615	0.0070844	319.911	397.677	6.3	-1.24309
204031_s_at	7.815	0.555	704.367	0.0070901	5273.12	5821.04	1.5	-1.10391
212290_at	7.812	0.124	6104.37	0.0070987	87.844	121.612	-3	1.38441
221556_at	7.804	0.945	209.592	0.0071216	160.785	235.784	-1.8	1.46646
210136_at	7.8	0.282	5324.37	0.007133	356.997	533.959	-1.5	1.4957
205460_at	7.789	0.387	11804.4	0.0071648	58.616	99.271	-6	1.69358
220755_s_at	7.781	0.268	6584.37	0.0071879	846.91	1187.48	1.2	-1.40213
203745_at	7.767	0.305	5984.37	0.0072287	568.965	832.973	-0.9	1.46401
209641_s_at	7.755	0.159	3104.37	0.0072638	2150.23	2938.13	6.3	-1.36643
208644_at	7.741	0.173	704.367	0.0073051	396.31	455.149	-3.6	1.14847
209343_at	7.731	0.259	13124.4	0.0073348	63.028	84.841	-6	1.34608
212627_s_at	7.724	0.288	4604.37	0.0073556	302.16	408.046	-0.9	1.35043
217873_at	7.713	0.806	108.105	0.0073886	1247.77	1414.88	-5.1	1.13392
208308_s_at	7.694	0.469	9464.37	0.0074458	8126.27	9689.32	3.6	-1.19235
203919_at	7.685	0.339	11384.4	0.0074732	147.202	240.243	3	-1.63206
217965_s_at	7.673	0.094	6344.37	0.0075098	270.507	337.462	-3.3	1.24752
203202_at	7.668	0.707	15584.4	0.0075251	1079.8	1315.68	-6	1.21845
203480_s_at	7.656	0.587	9764.37	0.007562	360.044	474.284	-2.4	1.31729
205797_s_at	7.624	0.183	9764.37	0.0076616	126.229	184.325	1.8	-1.46024
206232_s_at	7.615	0.239	17684.4	0.0076899	45.978	65.446	-6	1.42342
201336_at	7.609	0.332	12164.4	0.0077088	3275.36	3939.7	6.3	-1.20283
201479_at	7.596	0.569	644.367	0.00775	1399.88	1771.99	-2.7	1.26582
219818_s_at	7.596	0.434	1904.37	0.00775	168.813	188.261	-6	1.1152
201105_at	7.592	0.544	150.526	0.0077627	15958	17382.5	-2.4	1.08926
201849_at	7.586	0.036	13304.4	0.0077819	2278.32	3176.79	6.3	-1.39435
214277_at	7.584	0.226	7904.37	0.0077883	40.278	48.981	-6	1.21607
210053_at	7.582	1.235	150.526	0.0077947	77.638	94.432	-6	1.21631
209921_at	7.575	1.485	209.592	0.0078172	2935.67	3425.38	-0.6	1.16681
212282_at	7.571	0.259	11504.4	0.00783	2388.29	2995.05	-6	1.25405
211970_x_at	7.57	0.185	6404.37	0.0078332	15271.7	18471.6	3.3	-1.20953
209581_at	7.563	0.293	150.526	0.0078558	1361.41	1444.26	-3	1.06086
219127_at	7.561	0.878	2924.37	0.0078623	119.76	185.361	0.6	-1.54777
215136_s_at	7.549	0.315	2384.37	0.0079013	771.145	898.053	-6	1.16457
209584_x_at	7.544	0.353	2984.37	0.0079176	138.123	222.001	0.9	-1.60727
201732_s_at	7.538	0.796	7664.37	0.0079372	457.296	570.438	-6	1.24742
202831_at	7.536	0.782	5144.37	0.0079437	14838.4	18671.7	0.6	-1.25834
211159_s_at	7.533	0.011	17144.4	0.0079536	92.862	139.493	-6	1.50215
203752_s_at	7.528	0.659	404.367	0.00797	1082.15	1273.8	-6	1.1771
202690_s_at	7.527	0.68	404.367	0.0079733	1805.3	2112.95	-6	1.17042
220333_at	7.525	0.298	12464.4	0.0079799	52.303	67.434	-6	1.2893
219630_at	7.523	0.792	4484.37	0.0079865	55.558	138.731	1.8	-2.49705
212014_x_at	7.505	2.243	33.937	0.0080461	689.591	845.986	0.9	-1.22679
45288_at	7.503	0.134	15704.4	0.0080528	134.616	178.702	-6	1.32749
209642_at	7.479	0.331	524.367	0.0081333	290.376	354.164	-6	1.21967
202260_s_at	7.479	0.599	12044.4	0.0081333	268.22	389.596	-6	1.45252
207654_x_at	7.477	0.252	2864.37	0.00814	245.448	350.051	-0.9	1.42617
215057_at	7.473	0.546	2144.37	0.0081535	37.895	59.671	0.6	-1.57464
213573_at	7.464	0.041	10004.4	0.0081841	603.793	840.951	-6	1.39278
212725_s_at	7.46	0.377	1784.37	0.0081977	467.609	628.655	6.3	-1.3444
203694_s_at	7.455	0.635	11324.4	0.0082147	388.71	508.164	-3.3	1.30731
219314_s_at	7.431	0.298	77.64	0.0082972	121.467	138.367	6.3	-1.13913
212397_at	7.431	1.065	3824.37	0.0082972	3862.67	4508.43	6.3	-1.16718
208815_x_at	7.419	1.201	1964.37	0.0083388	2442.05	2871.96	-2.7	1.17604
204151_x_at	7.405	-0.015	14564.4	0.0083876	30707	33126.9	6.3	-1.07881
205870_at	7.4	0.718	5384.37	0.0084052	74.879	136.592	1.2	-1.82417
214187_x_at	7.387	0.497	5504.37	0.008451	39.081	46.874	-6	1.19941
210466_s_at	7.382	0.436	13124.4	0.0084686	3926.82	4684.22	-6	1.19288
203389_at	7.37	0.131	17684.4	0.0085113	108.607	137.117	-6	1.26251
212228_s_at	7.368	1.339	464.367	0.0085184	1919.51	2167.05	1.5	-1.12896
212790_x_at	7.364	0.051	15164.4	0.0085327	27134.2	29003	6.3	-1.06888
204977_at	7.353	0.549	3344.37	0.0085722	386.577	590.97	-0.6	1.52873
201398_s_at	7.348	0.407	6944.37	0.0085902	5324.65	7626.14	3.3	-1.43223
218930_s_at	7.345	0.526	8744.37	0.008601	1209.46	1848.15	2.4	-1.52808
221685_s_at	7.336	0.555	291.836	0.0086336	414.01	563.163	-1.5	1.36026
210130_s_at	7.328	0.095	16904.4	0.0086627	180.597	270.802	-6	1.49948
206558_at	7.325	1.147	4.657	0.0086736	136.352	189.054	-6	1.38651
213214_x_at	7.325	0.317	7184.37	0.0086736	17666.2	20386.3	4.8	-1.15397
202126_at	7.3	0.492	644.367	0.0087654	492.893	594.915	-2.1	1.20699
202887_s_at	7.293	0.936	584.367	0.0087913	3655.82	4189.45	-6	1.14597
218773_s_at	7.281	0.41	2024.37	0.008836	1064.81	1275.08	6.3	-1.19748
210766_s_at	7.276	0.947	2084.37	0.0088546	3359.94	3735.73	-3.3	1.11184
220082_at	7.275	1.509	150.526	0.0088584	61.921	80.205	0.6	-1.29528
204396_s_at	7.266	1.141	5924.37	0.0088922	71.28	83.489	-1.2	1.17128
209153_s_at	7.261	1.548	77.64	0.008911	225.415	266.621	-6	1.1828
210367_s_at	7.259	2.206	884.367	0.0089185	971.952	1045.13	6.3	-1.07529
218263_s_at	7.251	0.35	5144.37	0.0089488	935.544	1336.66	1.5	-1.42875
204478_s_at	7.239	0.388	1904.37	0.0089944	513.146	689.324	-0.6	1.34333
201326_at	7.237	0.419	1124.37	0.009002	847.29	1048.51	-1.8	1.23749
203059_s_at	7.23	1.286	1904.37	0.0090288	236.501	362.608	0.6	-1.53322
218042_at	7.229	1.386	644.367	0.0090326	1059.13	1148.79	-1.2	1.08465
218330_s_at	7.221	0.801	1064.37	0.0090634	76.114	105.569	1.5	-1.38699
212180_at	7.21	0.613	247.319	0.0091058	273.685	311.801	-6	1.13927
218238_at	7.204	1.502	1424.37	0.0091291	828.251	1091.26	-0.6	1.31754
201661_s_at	7.198	0.246	7844.37	0.0091524	897.874	1495	-1.8	1.66504
205963_s_at	7.192	0.336	704.367	0.0091758	488.826	545.066	-6	1.11505
208682_s_at	7.185	0.755	3344.37	0.0092032	358.775	437.617	0.9	-1.21975
212279_at	7.155	-0.022	12824.4	0.0093218	1274.22	1692.7	-6	1.32842
201719_s_at	7.151	0.985	404.367	0.0093378	653.043	732.075	-2.1	1.12102
219634_at	7.148	0.343	7484.37	0.0093498	156.659	237.298	-2.1	1.51474
202656_s_at	7.145	0.819	344.367	0.0093618	603.645	715.058	-6	1.18457
213174_at	7.139	0.755	108.105	0.0093858	93.88	110.453	-6	1.17653
204228_at	7.136	0.737	24.373	0.0093979	1193.75	1313.76	-6	1.10053
221827_at	7.134	0.248	10964.4	0.0094059	1828.4	2320.18	-6	1.26897
212083_at	7.111	0.013	8924.37	0.0094991	1298.79	1461.36	-3.3	1.12517
200007_at	7.105	0.244	12344.4	0.0095236	5397.11	6077.98	6.3	-1.12615
201491_at	7.051	0.555	5024.37	0.0097476	2289.34	3222.96	-0.9	1.40781
202668_at	7.048	0.608	4964.37	0.0097602	133.606	182.642	-0.9	1.36702
201906_s_at	7.046	0.13	1364.37	0.0097686	197.876	241.405	6.3	-1.21998
202237_at	7.042	0.588	2804.37	0.0097855	7300.41	9073.35	0.6	-1.24286
211355_x_at	7.039	0.33	16244.4	0.0097982	56.585	78.286	-6	1.38351
208763_s_at	7.036	0.005	19004.4	0.0098109	245.412	373.736	-6	1.52289
217074_at	7.028	0.563	150.526	0.0098449	49.14	61.48	4.8	-1.25112
218687_s_at	7.023	2.045	704.367	0.0098662	286.834	436.728	0.3	-1.52258
201015_s_at	7.019	1.196	47.254	0.0098833	772.437	948.909	6.3	-1.22846
215698_at	7.014	0.24	704.367	0.0099047	162.669	198.466	6.3	-1.22006
211959_at	7.011	0.118	2624.37	0.0099176	35.879	47.864	3.6	-1.33404
57163_at	7.008	0.509	1844.37	0.0099305	700.02	830.529	-1.2	1.18644
215171_s_at	7.007	0.176	12524.4	0.0099348	2998.6	3783.27	-3.3	1.26168
217957_at	7.007	0.353	1844.37	0.0099348	1092.28	1314.21	-2.4	1.20317
221510_s_at	6.998	1.024	1244.37	0.0099736	50.432	70.727	-0.6	1.40242
212446_s_at	6.989	0.167	12464.4	0.010013	200.697	318.524	-6	1.58709
212625_at	6.983	0.118	12224.4	0.010039	225.562	284.797	-6	1.26261
206874_s_at	6.98	0.489	77.64	0.010052	643.925	760.8	-6	1.1815
201042_at	6.954	0.87	1904.37	0.010166	164.918	295.199	0.6	-1.78997
209435_s_at	6.947	0.096	9944.37	0.010197	367.78	436.795	-6	1.18765
220825_s_at	6.947	0.114	1784.37	0.010197	53.349	62.619	-6	1.17376
201726_at	6.945	0.354	8264.37	0.010206	2142.34	2639.91	-0.9	1.23225
219275_at	6.943	0.126	2024.37	0.010215	1146.11	1327.98	-2.1	1.15869
222244_s_at	6.929	0.518	404.367	0.010278	2175.06	2770.21	6.3	-1.27362
201475_x_at	6.928	0.04	9104.37	0.010282	1001.42	1268.94	-2.4	1.26714
204775_at	6.919	0.136	11804.4	0.010323	93.913	111.932	-6	1.19187
205867_at	6.892	0.637	209.592	0.010445	40.709	46.148	-6	1.13361
209569_x_at	6.881	0.277	14204.4	0.010496	39.988	46.166	-6	1.1545
205028_at	6.877	0.18	9104.37	0.010514	42.904	55.368	-1.2	1.29051
205273_s_at	6.877	0.541	1184.37	0.010514	735.998	921.62	-0.6	1.2522
218502_s_at	6.863	0.552	4544.37	0.010579	157.529	187.805	-6	1.19219
201272_at	6.851	0.942	91.615	0.010635	16347.9	17894.4	-0.9	1.0946
212807_s_at	6.844	0.106	7784.37	0.010668	84.315	129.827	1.8	-1.53979
209605_at	6.843	0.328	16604.4	0.010672	3549.59	4685.97	6.3	-1.32014
212802_s_at	6.842	0.48	2804.37	0.010677	320.719	455.456	-0.9	1.42011
204133_at	6.841	0.364	10964.4	0.010682	66.821	73.447	-6	1.09916
221539_at	6.838	0.269	5804.37	0.010696	1003.95	1284.56	-3	1.2795
208876_s_at	6.837	0.043	2984.37	0.010701	134.06	158.91	-6	1.18536
218888_s_at	6.837	0.388	344.367	0.010701	1740.14	2056.77	-2.1	1.18195
218983_at	6.836	0.206	2984.37	0.010705	96.122	169.594	5.7	-1.76436
218313_s_at	6.826	0.466	6944.37	0.010753	837.005	1349.5	1.8	-1.61229
213171_s_at	6.825	0.527	4664.37	0.010757	45.396	60.821	3.6	-1.33979
208985_s_at	6.819	0.218	9764.37	0.010786	936.089	1263.77	-1.8	1.35006
202890_at	6.819	0.977	1304.37	0.010786	386.644	636.439	1.5	-1.64606
220820_at	6.796	0.2	17144.4	0.010896	44	61.108	-6	1.38882
202149_at	6.79	0.368	3164.37	0.010925	572.353	846.066	3.6	-1.47822
215091_s_at	6.786	2.069	524.367	0.010944	2329.35	2606.56	-0.3	1.119
213071_at	6.78	0.222	4544.37	0.010974	37.183	41.719	6	-1.12199
213671_s_at	6.775	0.272	9164.37	0.010998	1010.29	1284.84	-6	1.27175
203776_at	6.764	0.001	12464.4	0.011052	539.11	672.298	-6	1.24705
201144_s_at	6.762	0.243	4784.37	0.011061	3053.19	3622.3	-0.9	1.1864
203043_at	6.753	0.249	5144.37	0.011106	275.969	377.092	3.3	-1.36643
209939_x_at	6.748	0.235	7784.37	0.01113	1033.71	1314.68	2.4	-1.27181
212174_at	6.742	0.352	1664.37	0.01116	138.034	198.206	-6	1.43592
202969_at	6.739	0.066	5924.37	0.011175	93.839	114.268	-6	1.2177
209849_s_at	6.733	0.612	4724.37	0.011205	290.266	410.301	-0.9	1.41353
203196_at	6.73	0.512	7844.37	0.01122	689.015	1034.6	1.8	-1.50156
218995_s_at	6.728	0.337	644.367	0.01123	495.527	754.529	1.5	-1.52268
212031_at	6.725	0.846	150.526	0.011245	328.642	397.507	-4.2	1.20954
201457_x_at	6.718	0.099	7484.37	0.01128	3802.78	4936.23	-1.2	1.29806
202454_s_at	6.707	0.631	1184.37	0.011335	488.502	750.902	0.6	-1.53715
217061_s_at	6.706	0.519	8084.37	0.01134	75.816	119.724	-1.5	1.57914
220892_s_at	6.705	0.243	4544.37	0.011346	576.804	841.111	-0.9	1.45823
212814_at	6.704	0.163	16604.4	0.011351	299.065	357.168	-6	1.19428
200799_at	6.703	0.67	247.319	0.011356	5574.85	6528.91	-3	1.17114
218064_s_at	6.703	0.468	11384.4	0.011356	87.216	133.553	-5.1	1.53129
204058_at	6.697	0.667	5384.37	0.011386	240.053	384.542	-1.2	1.6019
219185_at	6.695	0.297	8564.37	0.011396	196.663	322.313	1.5	-1.63891
207233_s_at	6.695	1.277	291.836	0.011396	156.868	200.475	0.9	-1.27799
204576_s_at	6.693	0.16	10364.4	0.011406	274.339	393.026	2.7	-1.43263
201071_x_at	6.69	0.026	16004.4	0.011422	3895.32	4375.1	-6	1.12317
212129_at	6.69	0.467	5624.37	0.011422	4086.02	4832.1	-0.9	1.1826
221049_s_at	6.682	1.675	17.504	0.011463	66.52	84.012	0.9	-1.26296
221967_at	6.681	0.736	28.76	0.011468	48.296	54.049	1.8	-1.11912
214316_x_at	6.678	0.384	55.76	0.011483	266.444	365.538	4.2	-1.37191
207216_at	6.673	0	19544.4	0.011509	48.284	65.42	-6	1.3549
209479_at	6.67	0.652	0.754	0.011524	367.179	432.386	6.3	-1.17759
204920_at	6.668	0.892	2804.37	0.011535	4001.8	5802.56	0.6	-1.44999
221509_at	6.663	2.058	24.373	0.011561	2158.51	2549.42	-0.6	1.1811
209522_s_at	6.661	0.596	11564.4	0.011571	317.645	376.85	6.3	-1.18639
209882_at	6.66	0.426	3344.37	0.011576	271.203	391.975	-6	1.44532
210299_s_at	6.659	0.268	13724.4	0.011581	64.191	108.193	-6	1.68549
204526_s_at	6.646	0.221	3104.37	0.011649	1226.58	1521.95	6.3	-1.24081
204332_s_at	6.643	0.118	13484.4	0.011665	951.338	1221.85	6.3	-1.28435
201807_at	6.642	0.556	1364.37	0.01167	2462.62	2746.24	-0.9	1.11517
210925_at	6.638	0.354	944.367	0.011691	59.505	71.887	3.6	-1.20808
217016_x_at	6.633	0.305	150.526	0.011717	41.849	49.373	6.3	-1.17979
213549_at	6.63	1.78	33.937	0.011733	925.35	1075.36	0.6	-1.16211
201847_at	6.629	0.244	11924.4	0.011738	2959	3700.29	-6	1.25052
212296_at	6.626	0.411	5924.37	0.011754	3587.92	4491.45	-0.9	1.25182
91684_g_at	6.625	0.153	5144.37	0.011759	394.815	478.385	-2.4	1.21167
213698_at	6.623	0.375	704.367	0.01177	233.388	268.532	1.5	-1.15058
37232_at	6.617	0.336	1964.37	0.011802	79.185	87.811	-6	1.10893
201193_at	6.607	0.183	8324.37	0.011855	4289.99	5723.03	-1.5	1.33404
218647_s_at	6.603	0.3	7784.37	0.011876	67.418	94.537	-1.5	1.40225
200870_at	6.602	0.519	824.367	0.011882	5605.2	6168.51	-6	1.1005
203621_at	6.586	0.236	9764.37	0.011968	2184.29	2739.2	2.4	-1.25404
204179_at	6.578	0.648	9824.37	0.012011	196.078	318.845	3.6	-1.62611
212502_at	6.572	0.61	127.564	0.012044	639.874	735.569	-2.1	1.14955
204778_x_at	6.572	1.976	764.367	0.012044	459.745	501.43	-2.1	1.09067
214011_s_at	6.571	0.246	2084.37	0.012049	906.519	1089.62	-1.8	1.20199
203836_s_at	6.567	0.467	644.367	0.012071	48.303	58.806	-6	1.21744
213772_s_at	6.564	0.033	7724.37	0.012087	85.6	110.509	6.3	-1.29099
221636_s_at	6.551	0.293	10964.4	0.012159	218.941	273.079	4.2	-1.24727
201731_s_at	6.541	0.353	3884.37	0.012214	1452.59	1623.54	6.3	-1.11769
204260_at	6.536	0.609	3164.37	0.012242	349.724	500.632	6.3	-1.43151
202559_x_at	6.535	0.549	127.564	0.012247	841.949	907.131	6.3	-1.07742
211015_s_at	6.529	-0.021	14204.4	0.012281	2128.61	2805.81	-6	1.31814
208649_s_at	6.522	0.228	14204.4	0.01232	3861.72	4859.31	-6	1.25833
213322_at	6.517	-0.03	13484.4	0.012348	482.454	677.449	6.3	-1.40417
218566_s_at	6.517	0.254	12344.4	0.012348	470.691	887.561	-6	1.88566
208812_x_at	6.514	0.53	4304.37	0.012365	4282.63	4959.72	2.4	-1.1581
212714_at	6.509	0.624	344.367	0.012393	609.413	771.897	-5.4	1.26662
209429_x_at	6.508	0.503	1184.37	0.012398	931.979	1061.47	-6	1.13894
38918_at	6.503	0.117	13904.4	0.012427	58.728	75.713	-6	1.28921
202583_s_at	6.475	0.443	12524.4	0.012586	183.942	286.699	-6	1.55864
213175_s_at	6.469	0.263	1304.37	0.012621	7695.27	8793.33	-6	1.14269
221190_s_at	6.463	0.463	5144.37	0.012655	210.945	324.786	-0.9	1.53967
207001_x_at	6.443	0.098	12284.4	0.012772	68.807	92.548	-6	1.34504
208796_s_at	6.443	0.489	14564.4	0.012772	4079.44	4656.18	-6	1.14138
201912_s_at	6.439	0.142	11564.4	0.012795	1652.45	2181.2	-3	1.31998
42361_g_at	6.427	0.256	6824.37	0.012866	41.054	48.051	6.3	-1.17043
201207_at	6.423	0.387	6584.37	0.012889	524.162	739.477	1.5	-1.41078
201248_s_at	6.417	0.366	9764.37	0.012925	80.356	118.244	-1.2	1.4715
218701_at	6.407	0.212	9344.37	0.012984	291.677	460.368	6.3	-1.57835
202331_at	6.403	0.04	12164.4	0.013008	456.883	637.272	6.3	-1.39483
200653_s_at	6.399	0.96	247.319	0.013032	2698.7	3144.57	-6	1.16522
221663_x_at	6.397	0.004	5924.37	0.013044	44.024	53.107	-6	1.20632
208503_s_at	6.393	0.472	127.564	0.013068	647.953	795.022	6.3	-1.22697
203893_at	6.391	0.017	12704.4	0.01308	1342.86	1718.38	-6	1.27964
205667_at	6.387	0.616	1304.37	0.013104	125.9	164.714	-0.6	1.30829
205382_s_at	6.383	0.508	1664.37	0.013128	610.394	1058.86	0.9	-1.73472
37950_at	6.382	0.069	7304.37	0.013134	187.217	217.933	-3.6	1.16407
210253_at	6.379	0.194	11564.4	0.013153	202.922	284.478	6.3	-1.40191
207469_s_at	6.377	1.375	108.105	0.013165	1080.06	1240.4	-0.9	1.14846
214005_at	6.376	0.577	209.592	0.013171	253.939	308.036	-6	1.21303
213167_s_at	6.374	0.126	1304.37	0.013183	42.08	49.239	-6	1.17013
205305_at	6.365	0.866	2864.37	0.013238	493.46	688.987	6.3	-1.39624
219248_at	6.362	0.424	6764.37	0.013256	134.305	177.017	-6	1.31802
211799_x_at	6.358	1.026	24.373	0.013281	261.219	292.18	6.3	-1.11853
222360_at	6.354	0.57	65.796	0.013305	37.667	43.488	-6	1.15454
217069_at	6.34	0.952	2.834	0.013391	38.112	44.975	6.3	-1.18007
201814_at	6.338	0.187	7784.37	0.013404	429.356	568.107	1.8	-1.32316
203915_at	6.332	0.438	5.495	0.013441	45.474	50.616	6.3	-1.11308
205512_s_at	6.326	0.329	16004.4	0.013479	1059.89	1384.54	-6	1.3063
201386_s_at	6.32	0.122	13424.4	0.013516	4181.45	5486.03	-6	1.31199
212068_s_at	6.312	0.536	14504.4	0.013566	189.434	228.688	-6	1.20722
203227_s_at	6.312	0.143	13904.4	0.013566	532.15	742.423	6.3	-1.39514
205602_x_at	6.306	0.008	11264.4	0.013604	41.586	50.744	-6	1.22022
217907_at	6.304	0.175	7004.37	0.013617	2654.25	3104.05	-1.5	1.16946
211628_x_at	6.299	0.01	19184.4	0.013648	6618.9	7497.4	6.3	-1.13272
201930_at	6.297	0.446	1304.37	0.013661	2021.02	2362.19	-6	1.16881
217767_at	6.288	0.547	1784.37	0.013718	258.884	387.294	6.3	-1.49601
204673_at	6.281	0.16	291.836	0.013763	45.451	54.029	4.5	-1.18873
200090_at	6.278	0.096	12224.4	0.013782	3954.91	4799.56	6.3	-1.21357
212406_s_at	6.274	0.213	12524.4	0.013808	293.013	509.158	6.3	-1.73766
218982_s_at	6.273	0.652	177.621	0.013814	1148.58	1293.9	-2.1	1.12652
209825_s_at	6.264	0.21	13724.4	0.013873	906.486	1238.67	-6	1.36645
216041_x_at	6.254	0.734	464.367	0.013937	1020.52	1218.7	0.9	-1.19419
212203_x_at	6.254	0.774	3944.37	0.013937	183.742	263.489	0.9	-1.43402
211911_x_at	6.253	0.488	8384.37	0.013944	1288.7	1605.93	6.3	-1.24616
221495_s_at	6.251	0.173	9464.37	0.013957	1163.69	1419.37	6.3	-1.21971
202584_at	6.246	0.955	824.367	0.01399	138.653	180.158	0.6	-1.29934
59697_at	6.237	0.63	6344.37	0.014048	481.582	612.891	0.9	-1.27266
213852_at	6.231	0.833	8084.37	0.014088	641.003	774.139	-1.5	1.2077
213330_s_at	6.228	0.252	19184.4	0.014108	2352.75	3310.25	-6	1.40697
201648_at	6.228	0.385	3644.37	0.014108	1842.97	2322.55	6.3	-1.26022
208323_s_at	6.215	0.792	5624.37	0.014194	1522.36	2168.01	1.5	-1.42411
203964_at	6.194	0.405	247.319	0.014334	776.941	888.641	-6	1.14377
203505_at	6.178	0.012	10604.4	0.014442	115.241	190.046	6.3	-1.64912
219973_at	6.17	0.405	5624.37	0.014497	58.038	74.897	-1.5	1.29048
216032_s_at	6.169	0.682	2744.37	0.014504	4029.28	4691.53	6.3	-1.16436
204465_s_at	6.166	0.465	247.319	0.014524	449.719	512.946	-6	1.14059
203405_at	6.157	0.095	2744.37	0.014586	493.975	600.955	-6	1.21657
219774_at	6.154	0.55	1064.37	0.014607	73.662	89.681	-6	1.21747
219580_s_at	6.146	0.83	944.367	0.014662	119.873	160.327	6.3	-1.33747
212770_at	6.145	0.419	15044.4	0.014669	79.934	103.85	6.3	-1.2992
204294_at	6.145	0.516	584.367	0.014669	57.527	69.762	6.3	-1.21268
218523_at	6.144	2.125	12.571	0.014676	90.026	104.23	6.3	-1.15778
204043_at	6.139	0.489	291.836	0.01471	127.534	153.592	3.6	-1.20432
209278_s_at	6.133	1.014	10664.4	0.014752	578.425	919.092	6.3	-1.58896
200810_s_at	6.131	0.712	6344.37	0.014766	1101.83	1591.44	1.2	-1.44437
221036_s_at	6.126	0.773	3.946	0.014801	392.472	435.167	6.3	-1.10878
211978_x_at	6.126	0.092	18044.4	0.014801	28278.3	30132.3	-6	1.06556
209444_at	6.119	0.045	10064.4	0.01485	479.8	603.576	-2.1	1.25797
219522_at	6.11	0.47	584.367	0.014913	76.496	97.83	-6	1.27889
210986_s_at	6.109	0.131	11444.4	0.014921	3123.58	4366.58	6.3	-1.39794
214433_s_at	6.089	0.464	9344.37	0.015063	307.973	468.745	2.4	-1.52203
218927_s_at	6.088	-0.005	7424.37	0.01507	115.25	137.011	-4.2	1.18882
202038_at	6.077	0.381	11804.4	0.015149	615.903	756.355	6.3	-1.22804
218556_at	6.074	0.498	344.367	0.01517	2278.03	2554.43	6.3	-1.12133
203537_at	6.072	0.289	7484.37	0.015185	556.132	663.793	-6	1.19359
212685_s_at	6.07	0.158	7004.37	0.015199	743.958	842.934	-3.6	1.13304
212039_x_at	6.064	1.833	10.654	0.015243	17023.1	17860.2	1.2	-1.04917
209488_s_at	6.062	0.084	9824.37	0.015257	425.793	681.152	1.5	-1.59973
203794_at	6.057	0.826	0.89	0.015294	219.75	243.066	6.3	-1.1061
217792_at	6.057	1.12	5144.37	0.015294	1650.3	2024.48	0.6	-1.22673
201283_s_at	6.054	0.667	33.937	0.015315	56.005	67.279	6.3	-1.2013
208161_s_at	6.05	0.216	5924.37	0.015345	4102.74	5887.03	1.2	-1.4349
204285_s_at	6.038	0.538	3224.37	0.015433	438.019	596.133	-0.9	1.36098
202546_at	6.035	1.315	65.796	0.015455	4517.41	4900.2	6.3	-1.08474
213686_at	6.035	1.059	108.105	0.015455	59.47	67.732	-6	1.13893
218213_s_at	6.034	0.11	17264.4	0.015462	3464.6	4199.16	6.3	-1.21202
207808_s_at	6.031	0.068	16724.4	0.015484	501.365	648.316	6.3	-1.2931
211337_s_at	6.028	1.235	40.046	0.015507	164.635	195.749	-4.5	1.18899
204170_s_at	6.017	0.371	1664.37	0.015588	5168.88	6154.6	-1.2	1.1907
200995_at	6.017	0.711	2684.37	0.015588	523.424	672.352	-1.2	1.28453
219449_s_at	6.015	0.395	6104.37	0.015603	2526.02	3349.09	-0.9	1.32584
213142_x_at	6.015	0.023	11804.4	0.015603	168.116	307.9	6.3	-1.83147
58696_at	6.013	0.601	944.367	0.015618	469.074	539.797	-6	1.15077
34187_at	6.012	1.276	4.657	0.015626	77.883	91.24	3	-1.1715
201356_at	6.009	0.52	77.64	0.015648	571.03	645.97	-4.2	1.13124
207168_s_at	5.999	0.391	247.319	0.015723	3802.58	4212.23	-6	1.10773
218103_at	5.987	0.45	464.367	0.015814	411.633	470.362	-6	1.14267
211454_x_at	5.961	0.167	1844.37	0.016013	412.978	498.403	6.3	-1.20685
212070_at	5.955	1.451	33.937	0.016059	216.589	264.117	6.3	-1.21944
203693_s_at	5.955	0.496	9524.37	0.016059	143.598	180.335	-6	1.25583
217832_at	5.952	0.066	11924.4	0.016082	847.26	1080.91	-6	1.27577
214694_at	5.951	0.266	5144.37	0.01609	38.456	46.708	6.3	-1.21458
213610_s_at	5.949	0.117	17564.4	0.016105	66.406	81.035	-6	1.2203
201747_s_at	5.945	0.115	16004.4	0.016136	103.924	143.16	-6	1.37755
215590_x_at	5.941	0.201	2204.37	0.016167	40.084	45.312	-6	1.13043
203616_at	5.934	1.078	33.937	0.016222	764.804	877.522	-6	1.14738
202919_at	5.933	0.604	55.76	0.01623	563.334	639.722	-5.7	1.1356
215230_x_at	5.925	0.001	8984.37	0.016293	4520.74	5388.85	-6	1.19203
219065_s_at	5.924	1.464	20.655	0.016301	1308.62	1544.31	-0.9	1.1801
203951_at	5.91	0.338	1.462	0.016411	67.941	73.925	-6	1.08808
200632_s_at	5.909	0.08	7784.37	0.016419	1378.1	2486.76	1.5	-1.80448
209487_at	5.907	0.626	8444.37	0.016435	546.406	899.269	1.2	-1.64579
204044_at	5.904	0.098	6584.37	0.016459	53.433	63.597	-0.9	1.19022
207215_at	5.904	0.191	4544.37	0.016459	45.188	52.69	-2.4	1.16602
212693_at	5.901	0.977	33.937	0.016483	68.482	78.11	-5.1	1.14059
218349_s_at	5.898	0.423	1904.37	0.016507	1279.83	1554.53	-6	1.21463
48825_at	5.889	0.586	3104.37	0.016579	71.843	82.291	6.3	-1.14543
219143_s_at	5.889	0.503	6404.37	0.016579	517.39	648.269	-1.5	1.25296
219626_at	5.886	0.427	1784.37	0.016603	74.823	98.872	-6	1.32141
209375_at	5.882	0.01	9764.37	0.016635	386.549	485.99	6.3	-1.25725
213660_s_at	5.879	0.085	12524.4	0.016659	42.991	53.792	6.3	-1.25124
207427_at	5.879	0.003	17564.4	0.016659	53.42	66.566	-6	1.24609
201544_x_at	5.876	0.399	7784.37	0.016684	2051.75	2365.07	-1.2	1.15271
201432_at	5.871	0.167	10664.4	0.016724	3768.83	4370.9	-2.4	1.15975
201116_s_at	5.868	0.261	1184.37	0.016749	173.735	219.008	6.3	-1.26059
222268_x_at	5.866	0.508	247.319	0.016765	107.046	150.148	6.3	-1.40265
218471_s_at	5.862	0.865	8984.37	0.016798	189.074	292.548	1.8	-1.54727
204207_s_at	5.859	0.452	344.367	0.016822	241.461	292.738	-5.1	1.21236
202954_at	5.858	0.462	704.367	0.01683	3123.22	3394.08	-6	1.08673
205171_at	5.856	0.243	11624.4	0.016847	593.025	774.996	-3.6	1.30685
218236_s_at	5.845	0.472	344.367	0.016937	271.32	358.613	-6	1.32173
219526_at	5.845	0.524	584.367	0.016937	185.251	220.958	-6	1.19275
215313_x_at	5.845	0.668	7784.37	0.016937	3069.76	3692.64	1.8	-1.20291
202625_at	5.843	0.529	404.367	0.016954	159.498	194.412	-6	1.2189
215438_x_at	5.842	0.821	464.367	0.016962	3218.77	3606.78	-6	1.12055
201169_s_at	5.84	0.032	16724.4	0.016978	493.555	781.278	-6	1.58296
218018_at	5.835	0.085	10664.4	0.01702	430.802	554.777	3	-1.28778
218517_at	5.831	0.622	247.319	0.017053	445.245	589.396	6.3	-1.32376
200975_at	5.83	0.321	3224.37	0.017061	2277.27	2624.62	-6	1.15253
219738_s_at	5.829	0.193	9824.37	0.01707	111.367	145.071	5.1	-1.30264
202121_s_at	5.821	1.022	20.655	0.017136	3400.26	3768.24	6.3	-1.10822
205997_at	5.806	0.693	764.367	0.017262	128.567	166.877	2.1	-1.29798
210910_s_at	5.802	0.087	2144.37	0.017296	219.205	271.226	-6	1.23732
202200_s_at	5.792	0.53	704.367	0.017381	916.946	1052.92	-1.5	1.14829
201939_at	5.791	0.674	8384.37	0.01739	595.458	886.393	2.4	-1.48859
218046_s_at	5.786	0.332	17684.4	0.017432	1655.26	1868.85	6.3	-1.12904
204219_s_at	5.782	0.082	5804.37	0.017466	4539.04	5244.61	-0.9	1.15544
213388_at	5.772	0.094	6944.37	0.017552	41.365	51.946	6.3	-1.2558
219163_at	5.768	0.456	65.796	0.017587	130.786	146.195	6.3	-1.11782
216525_x_at	5.766	0.152	6764.37	0.017604	415.941	565.807	1.2	-1.36031
202889_x_at	5.765	1.124	584.367	0.017613	322.846	431.066	6.3	-1.33521
210878_s_at	5.76	0.333	12044.4	0.017656	323.826	417.255	6.3	-1.28852
212340_at	5.759	0.533	1244.37	0.017665	321.63	386.878	-6	1.20287
203476_at	5.757	0.146	10424.4	0.017682	1600.3	1907.29	-6	1.19183
211257_x_at	5.753	0.379	7064.37	0.017717	724.094	993.368	1.2	-1.37188
207993_s_at	5.75	0.897	2204.37	0.017743	212.328	308.088	6.3	-1.451
206846_s_at	5.748	0.099	3584.37	0.01776	236.145	276.537	6.3	-1.17105
218350_s_at	5.747	0.502	3884.37	0.017769	1190.19	1458.46	-0.9	1.2254
202322_s_at	5.747	-0.017	19184.4	0.017769	1237.91	1523.4	-6	1.23062
207304_at	5.746	0.609	247.319	0.017778	51.873	65.427	-6	1.26129
210111_s_at	5.739	0.609	4724.37	0.017839	774.917	959.435	-0.6	1.23811
215210_s_at	5.73	0.737	11684.4	0.017919	1325.63	1646.5	6.3	-1.24205
203337_x_at	5.725	0.035	11024.4	0.017963	80.135	104.109	-6	1.29917
212586_at	5.724	2.298	644.367	0.017972	2308.79	2770.35	0.3	-1.19991
204056_s_at	5.72	0.041	19544.4	0.018007	76.781	145.213	-6	1.89126
202922_at	5.716	0.746	584.367	0.018043	253.301	316.197	-2.1	1.24831
217769_s_at	5.714	0.265	5444.37	0.018061	6295.43	6965.54	-0.9	1.10644
213212_x_at	5.709	0.077	4064.37	0.018105	120.246	191.679	1.2	-1.59406
219757_s_at	5.706	0.258	4844.37	0.018132	104.181	163.227	0.9	-1.56676
213535_s_at	5.705	0.883	644.367	0.018141	3631.94	3952.69	-1.5	1.08831
212522_at	5.704	0.295	1724.37	0.01815	697.237	818.976	6.3	-1.1746
205555_s_at	5.701	-0.003	1964.37	0.018177	102.384	149.172	-6	1.45699
213995_at	5.697	0.3	14564.4	0.018213	116.378	195.972	6.3	-1.68393
213737_x_at	5.689	0.01	2264.37	0.018285	632.097	906.105	6.3	-1.43349
221139_s_at	5.685	0.118	6764.37	0.018321	71.909	115.372	2.1	-1.60442
215285_s_at	5.684	0.229	14864.4	0.01833	125.178	166.035	-6	1.32639
202607_at	5.684	0.615	65.796	0.01833	93.824	103.206	6.3	-1.1
215447_at	5.683	0.137	291.836	0.01834	78.348	133.583	2.1	-1.705
218096_at	5.681	0.501	1664.37	0.018358	1822.7	2052.96	-6	1.12633
213349_at	5.681	0.178	5624.37	0.018358	1405.15	1782.14	-6	1.26829
214509_at	5.681	0.176	91.615	0.018358	42.181	46.002	-5.4	1.09059
218581_at	5.68	0.371	13964.4	0.018367	239.908	334.931	-6	1.39608
212330_at	5.679	0.351	584.367	0.018376	774.442	984.399	-2.4	1.27111
201539_s_at	5.672	0.536	19184.4	0.01844	56.646	85.063	-6	1.50166
214041_x_at	5.671	-0.05	16004.4	0.018449	104.961	134.281	-6	1.27934
206660_at	5.668	0.021	19184.4	0.018476	49.332	59.754	-6	1.21126
218258_at	5.668	0.274	1784.37	0.018476	3486.26	4013.72	6.3	-1.1513
215089_s_at	5.657	0.455	40.046	0.018578	430.999	508.692	6.3	-1.18026
219206_x_at	5.656	0.266	12824.4	0.018587	989.43	1340.05	6.3	-1.35437
208659_at	5.656	0.43	6584.37	0.018587	4897.47	5476.02	-1.2	1.11813
218041_x_at	5.655	0.343	13964.4	0.018596	4836.44	5928.35	-6	1.22577
218442_at	5.652	0.33	4724.37	0.018624	156.445	184.585	-6	1.17987
212137_at	5.646	0.392	404.367	0.018679	2823.54	3198.2	-6	1.13269
220742_s_at	5.64	0.341	6284.37	0.018735	546.647	614.745	3	-1.12457
216029_at	5.633	0.23	19184.4	0.018801	41.162	45.886	-6	1.11477
203368_at	5.63	0.451	3584.37	0.018829	91.064	143.792	0.9	-1.57902
221527_s_at	5.629	0.49	2384.37	0.018838	458.513	513.759	6.3	-1.12049
217976_s_at	5.607	0.107	17684.4	0.019046	374.458	435.613	-6	1.16332
214657_s_at	5.607	0.259	2864.37	0.019046	66.266	112.098	6.3	-1.69164
202240_at	5.606	0.244	1904.37	0.019056	775.477	904.963	-4.8	1.16698
210461_s_at	5.605	0.657	13124.4	0.019065	442.362	596.604	6.3	-1.34868
200788_s_at	5.604	0.167	6284.37	0.019075	551.402	807.407	-0.9	1.46428
201290_at	5.601	0.071	18644.4	0.019103	7106.83	7588.73	6.3	-1.06781
215016_x_at	5.591	0.245	2084.37	0.019199	847.452	1002.68	6.3	-1.18317
203819_s_at	5.59	0.291	9404.37	0.019209	779.24	964.441	6.3	-1.23767
212623_at	5.589	0.466	11384.4	0.019218	1118.88	1647.16	-6	1.47215
219926_at	5.588	0.15	9944.37	0.019228	127.062	192.751	-6	1.51698
206356_s_at	5.581	0.363	1844.37	0.019295	45.275	53.539	-2.1	1.18253
204489_s_at	5.581	1.579	65.796	0.019295	1625.77	1913.35	0.6	-1.17688
218175_at	5.569	0.221	584.367	0.019412	738.996	918.912	1.5	-1.24346
211651_s_at	5.558	0.347	944.367	0.019519	1418.95	1658.63	6.3	-1.16891
218710_at	5.553	0.378	404.367	0.019568	415.78	491.168	-6	1.18132
215222_x_at	5.547	0.127	17684.4	0.019627	450.37	578.778	-6	1.28512
218280_x_at	5.546	0.673	17144.4	0.019637	179.852	286.387	6.3	-1.59235
202552_s_at	5.543	0.514	6764.37	0.019667	85.345	110.079	1.8	-1.28981
208718_at	5.541	0.018	11324.4	0.019687	3968.47	4817.81	6.3	-1.21402
200645_at	5.54	0.143	13724.4	0.019697	4276.09	5194.44	6.3	-1.21477
218970_s_at	5.536	0.48	108.105	0.019736	292.612	374.12	-2.1	1.27855
200001_at	5.532	0.086	5504.37	0.019776	5177.47	5613.22	6.3	-1.08416
205971_s_at	5.531	0.398	28.76	0.019786	46.957	53.361	6.3	-1.13638
202673_at	5.531	0.514	1004.37	0.019786	1398.89	1566.23	-0.9	1.11963
217752_s_at	5.527	0.462	404.367	0.019826	534.917	634.677	-6	1.1865
222011_s_at	5.527	0.357	2924.37	0.019826	331.001	469.986	-2.4	1.41989
206565_x_at	5.527	0.143	4484.37	0.019826	53.195	62.458	2.7	-1.17413
204768_s_at	5.52	0.188	1364.37	0.019896	1591.72	2008.88	-6	1.26208
203909_at	5.516	0.816	4424.37	0.019936	644.039	888.223	-0.6	1.37914
214968_at	5.504	0.412	1784.37	0.020057	46.592	54.603	-4.2	1.17194
208778_s_at	5.501	0.208	2504.37	0.020088	4105.88	4651.37	-6	1.13285
212933_x_at	5.499	0.004	19004.4	0.020108	4857.64	5466.48	6.3	-1.12534
204033_at	5.496	0.445	344.367	0.020139	565.652	703.152	-6	1.24308
203628_at	5.494	0.232	14204.4	0.020159	465.078	646.744	6.3	-1.39061
208113_x_at	5.486	0.834	28.76	0.020241	8406.97	9137.56	4.2	-1.0869
209808_x_at	5.486	0.185	6404.37	0.020241	68.576	89.591	-1.2	1.30645
206782_s_at	5.485	0.271	6764.37	0.020251	57.849	93.501	0.9	-1.61629
208691_at	5.482	0.287	17684.4	0.020282	2853.17	3905.76	-6	1.36892
219428_s_at	5.48	0.174	11804.4	0.020302	192.25	254.631	6.3	-1.32448
213405_at	5.48	1.157	55.76	0.020302	451.696	511.734	-1.2	1.13292
212992_at	5.476	0.447	2084.37	0.020343	3045.58	3720.43	2.4	-1.22158
200797_s_at	5.47	0.244	1364.37	0.020405	2162.07	2317.6	6.3	-1.07193
213262_at	5.469	0.391	404.367	0.020416	84.052	106.391	-6	1.26578
201502_s_at	5.466	0.908	3344.37	0.020447	1694.68	2187.09	-1.2	1.29057
213236_at	5.453	0.268	4964.37	0.020582	77.611	106.377	-1.2	1.37064
209896_s_at	5.453	0.151	2984.37	0.020582	2194.62	2735.16	-6	1.2463
564_at	5.451	0.176	6404.37	0.020603	184.077	242.455	-1.5	1.31714
217845_x_at	5.448	0.966	55.76	0.020635	2318.05	2549.58	-4.5	1.09988
204521_at	5.445	0.652	464.367	0.020666	92.423	118.586	-6	1.28308
218285_s_at	5.445	0.374	6584.37	0.020666	243.269	395.359	0.9	-1.62519
200968_s_at	5.436	0.813	150.526	0.020761	8381.84	9845.65	1.5	-1.17464
209682_at	5.429	0.154	4964.37	0.020835	108.063	153.062	1.8	-1.41641
210715_s_at	5.427	-0.025	16604.4	0.020856	4391.11	5029.9	6.3	-1.14547
222088_s_at	5.423	0.818	2804.37	0.020899	94.489	152.47	1.5	-1.61363
219311_at	5.422	0.627	65.796	0.020909	116.616	140.975	-6	1.20888
33778_at	5.421	0.071	11324.4	0.02092	139.384	197.854	6.3	-1.41949
213048_s_at	5.419	0.051	9704.37	0.020941	5563.05	6322.68	-6	1.13655
218732_at	5.418	0.126	10244.4	0.020952	744.156	983.244	-3	1.32129
202130_at	5.414	0.022	8144.37	0.020995	845.785	1080.26	2.1	-1.27723
208648_at	5.413	0.119	19004.4	0.021006	430.506	511.938	-6	1.18915
208042_at	5.408	0.401	1904.37	0.021059	152.548	170.621	-6	1.11847
204008_at	5.407	0.018	4904.37	0.02107	70.979	84.115	-3	1.18507
203481_at	5.405	0.334	0.89	0.021091	60.461	72.559	6.3	-1.2001
213410_at	5.403	0.741	47.254	0.021113	325.988	397.502	-6	1.21938
220703_at	5.402	0.745	7004.37	0.021124	60.508	82.852	-1.2	1.36927
213762_x_at	5.392	0.735	4304.37	0.021232	2958.8	3473.6	6.3	-1.17399
215980_s_at	5.391	0.041	19184.4	0.021243	49.258	59.355	-6	1.20498
212594_at	5.384	0.132	7484.37	0.021319	55.768	93.873	0.9	-1.68328
219880_at	5.383	0.203	2984.37	0.02133	121.215	160.901	6.3	-1.3274
218571_s_at	5.383	0.038	18164.4	0.02133	1079.18	1409.35	6.3	-1.30595
208836_at	5.381	1.03	944.367	0.021352	4045.44	4475.3	-0.9	1.10626
201455_s_at	5.377	0.9	344.367	0.021396	1185.9	1414.88	-6	1.19309
211468_s_at	5.374	0.117	2984.37	0.021429	79.239	96.717	-6	1.22057
218069_at	5.371	0.377	3104.37	0.021462	2489.28	2782.39	-6	1.11775
203539_s_at	5.367	0.077	15824.4	0.021506	53.274	64.193	-6	1.20496
203179_at	5.366	0.495	6764.37	0.021517	115.238	207.457	0.9	-1.80025
217910_x_at	5.365	0.385	5384.37	0.021528	628.09	798.693	-1.2	1.27162
204777_s_at	5.365	1.04	2.834	0.021528	40.657	50.657	6.3	-1.24596
215191_at	5.363	0.019	1964.37	0.02155	46.45	57.54	6.3	-1.23875
200858_s_at	5.361	0.822	33.937	0.021572	5214.91	5674.87	5.7	-1.0882
209579_s_at	5.355	0.514	644.367	0.021638	1306.16	1542.48	1.8	-1.18093
204230_s_at	5.353	0.149	13124.4	0.021661	39.344	46.826	-6	1.19017
200037_s_at	5.347	0.356	1184.37	0.021728	3041.3	3440.86	-6	1.13138
210502_s_at	5.34	0.579	150.526	0.021806	383.91	426.055	-0.9	1.10978
212432_at	5.338	0.48	2144.37	0.021828	536.645	775.452	-0.9	1.445
221859_at	5.336	0.217	177.621	0.021851	119.53	154.727	2.1	-1.29446
217719_at	5.336	0.809	2504.37	0.021851	10499.7	11283.4	0.6	-1.07464
213331_s_at	5.335	0.77	291.836	0.021862	102.788	124.92	-5.1	1.21532
215569_at	5.335	0.18	944.367	0.021862	40.73	46.905	6.3	-1.15161
220937_s_at	5.334	0.161	16004.4	0.021873	113.628	157.378	-6	1.38503
209440_at	5.333	0.285	4544.37	0.021885	2040.57	2582.55	-0.9	1.2656
208650_s_at	5.33	0.809	5804.37	0.021918	1919.19	3344.13	1.5	-1.74247
209568_s_at	5.328	0.028	2384.37	0.021941	92.53	140.293	6.3	-1.51619
201946_s_at	5.323	0.324	1424.37	0.021998	5380.52	6625.22	-6	1.23134
214665_s_at	5.322	2.091	884.367	0.022009	3418.79	4190.05	0.3	-1.2256
202891_at	5.305	0.253	3104.37	0.022203	773.304	914.947	6	-1.18317
202884_s_at	5.304	0.122	3044.37	0.022214	61.908	74.131	-6	1.19744
208425_s_at	5.301	0.273	2984.37	0.022249	37.676	45.234	6.3	-1.20061
202542_s_at	5.298	0.484	404.367	0.022283	1279.84	1396.95	-6	1.09151
212434_at	5.298	0.487	644.367	0.022283	275.918	383.944	-3	1.39151
201555_at	5.295	0.403	2204.37	0.022318	876.6	1141.41	-0.6	1.30208
203242_s_at	5.294	1.258	644.367	0.022329	6895.12	8113.6	6.3	-1.17672
220238_s_at	5.293	0.598	127.564	0.022341	44.126	53.066	-6	1.2026
217850_at	5.29	0.368	2864.37	0.022376	687.366	957.319	-0.6	1.39274
201892_s_at	5.29	0.013	14444.4	0.022376	4264.74	5120.55	6.3	-1.20067
219217_at	5.286	0.237	464.367	0.022422	704.075	854.011	-5.7	1.21295
201375_s_at	5.278	0.414	108.105	0.022515	2463.27	2747.02	-6	1.11519
212973_at	5.275	0.722	1424.37	0.02255	99.882	128.698	-5.7	1.2885
216236_s_at	5.275	0.367	6644.37	0.02255	190.488	355.296	1.5	-1.86519
209379_s_at	5.274	0.335	18044.4	0.022562	62.915	94.279	-6	1.49851
212799_at	5.272	1.198	209.592	0.022585	254.325	306.66	-3.6	1.20578
215735_s_at	5.272	-0.004	10004.4	0.022585	265.324	344.073	6.3	-1.2968
200737_at	5.267	0.251	8084.37	0.022644	3335.7	4615.72	2.1	-1.38373
201897_s_at	5.263	0.351	1664.37	0.022691	4105.52	4741.09	-1.8	1.15481
212996_s_at	5.254	0.307	2.402	0.022797	56.249	61.487	-6	1.09312
205618_at	5.253	0.634	33.937	0.022809	130.811	154.262	-6	1.17927
218059_at	5.253	0.26	524.367	0.022809	3470.91	3734.13	-6	1.07584
201236_s_at	5.251	-0.004	12944.4	0.022832	146.788	191.958	6.3	-1.30772
202276_at	5.249	-0.005	17564.4	0.022856	2707.65	3224.04	6.3	-1.19072
212751_at	5.249	0.757	944.367	0.022856	205.056	341.247	-0.6	1.66416
215726_s_at	5.246	0.467	108.105	0.022892	1101.1	1239.45	-5.1	1.12564
203971_at	5.244	0.836	209.592	0.022916	258.823	300.57	-5.4	1.1613
201252_at	5.237	0.961	6764.37	0.022999	2604.88	3096.99	-1.2	1.18892
201041_s_at	5.236	1.472	1184.37	0.023011	337.245	441.15	6.3	-1.3081
204511_at	5.226	0.068	2264.37	0.023131	50.388	64.428	1.2	-1.27864
221810_at	5.224	0.188	2444.37	0.023155	408.965	469.853	6.3	-1.14888
204798_at	5.214	0.188	18044.4	0.023277	49.8	61.013	-6	1.22516
201114_x_at	5.207	0.808	1604.37	0.023362	5713.37	6390.24	-0.6	1.11847
36084_at	5.205	0.931	20.655	0.023386	63.014	68.657	6.3	-1.08955
201111_at	5.202	0.584	108.105	0.023423	803.45	1065.86	-1.5	1.32661
216537_s_at	5.2	0.029	17144.4	0.023447	45.373	63.402	-6	1.39735
200627_at	5.198	0.659	584.367	0.023472	11765.7	12884.2	-2.1	1.09507
201005_at	5.198	0.421	291.836	0.023472	1236.95	1494.68	-2.7	1.20836
209468_at	5.193	0.823	7784.37	0.023533	305.893	472.021	-1.2	1.54309
215436_at	5.193	0.542	1064.37	0.023533	43.202	53.629	-5.7	1.24135
202107_s_at	5.192	0.496	344.367	0.023546	793.809	894.236	-6	1.12651
203880_at	5.191	0.644	177.621	0.023558	2207.09	2439.05	-6	1.10509
213011_s_at	5.187	0.037	10244.4	0.023607	7678.53	8576.51	2.7	-1.11695
213581_at	5.187	0.137	10424.4	0.023607	413.088	519.491	-2.1	1.25758
217870_s_at	5.186	0.685	344.367	0.02362	1808.88	1984.03	-5.1	1.09682
209150_s_at	5.184	0.113	8924.37	0.023644	1013.4	1212.3	6.3	-1.19627
221833_at	5.175	0.027	2144.37	0.023756	65.986	78.93	6.3	-1.19616
206461_x_at	5.174	0.331	9524.37	0.023768	58.188	90.831	1.5	-1.56099
205459_s_at	5.168	0.657	11564.4	0.023843	98.547	138.998	-6	1.41047
212160_at	5.167	0.364	704.367	0.023856	1302.99	1587.63	-2.1	1.21845
212723_at	5.163	0.281	9644.37	0.023906	483.612	696.702	-6	1.44062
213605_s_at	5.163	0.035	2384.37	0.023906	221.375	364.108	6.3	-1.64476
34221_at	5.158	0.437	9104.37	0.023969	248.623	316.601	-0.9	1.27342
203073_at	5.153	1.172	5.495	0.024032	259.472	316.124	-6	1.21834
208022_s_at	5.152	1.889	1604.37	0.024044	175.229	294.539	-0.3	1.68088
203421_at	5.15	0.244	10064.4	0.02407	71.704	103.914	2.7	-1.44921
211623_s_at	5.142	0.6	2684.37	0.024171	4479.33	5000.85	-6	1.11643
212110_at	5.14	1.264	704.367	0.024197	1626.43	1745.65	-6	1.0733
221249_s_at	5.139	0.417	247.319	0.024209	54.317	64.858	-6	1.19406
218341_at	5.138	0.315	10124.4	0.024222	958.764	1135.38	4.2	-1.18422
210337_s_at	5.138	0.029	17924.4	0.024222	3793.29	5740.12	-6	1.51323
200809_x_at	5.135	0.377	644.367	0.02426	19832.7	21121.8	6.3	-1.065
202592_at	5.13	1.006	291.836	0.024324	1199.91	1469.46	0.6	-1.22464
201763_s_at	5.127	0.08	16244.4	0.024363	112.217	162.437	-6	1.44753
202949_s_at	5.125	0.031	13124.4	0.024388	730.202	950.605	-6	1.30184
208890_s_at	5.115	0.383	4784.37	0.024517	847.199	1248.7	0.9	-1.47392
208941_s_at	5.114	0.289	1304.37	0.02453	367.616	422.408	-6	1.14905
218695_at	5.109	0.182	3944.37	0.024595	929.351	1094.05	-6	1.17722
214882_s_at	5.108	0.538	764.367	0.024608	4309.3	4732.9	-6	1.0983
212855_at	5.1	0.324	344.367	0.024712	195.05	229.61	-6	1.17719
213258_at	5.098	0.573	6764.37	0.024738	2124.4	3234.11	1.5	-1.52236
206242_at	5.097	1.032	344.367	0.024751	165.776	204.277	6	-1.23225
218199_s_at	5.09	0.363	1904.37	0.024843	114.792	146.724	-0.9	1.27817
211702_s_at	5.09	0.263	16004.4	0.024843	64.305	84.982	-6	1.32155
208459_s_at	5.076	0.024	17144.4	0.025028	337.16	451.987	-6	1.34057
213645_at	5.069	0.023	8804.37	0.025121	209.443	339.509	1.5	-1.62101
202447_at	5.068	1.537	8684.37	0.025134	1756.99	2092.76	6	-1.1911
220009_at	5.066	0.031	10424.4	0.025161	61.763	94.515	-3	1.53029
209501_at	5.065	0.077	19004.4	0.025174	190.767	270.847	-6	1.41978
210156_s_at	5.058	0.184	1004.37	0.025268	786.532	919.048	-1.5	1.16848
201707_at	5.058	0.893	884.367	0.025268	106.037	130.831	-0.9	1.23382
32091_at	5.034	0.246	704.367	0.025593	642.166	727.227	-6	1.13246
214129_at	5.025	0.285	4724.37	0.025716	75.744	104.74	0.9	-1.38282
221825_at	5.023	0.062	8984.37	0.025743	338.879	454.374	1.5	-1.34081
202737_s_at	5.019	0.283	209.592	0.025798	927.404	1030.59	-6	1.11127
201437_s_at	5.019	0.066	12704.4	0.025798	213.093	280.184	-6	1.31484
204767_s_at	5.018	0.651	704.367	0.025812	1071.22	1226.02	-1.5	1.14451
205075_at	5.008	0.84	2564.37	0.02595	35.246	42.158	1.2	-1.19611
218302_at	5.006	0.371	19004.4	0.025978	940.952	1120.9	6.3	-1.19124
201524_x_at	5.004	0.808	28.76	0.026006	3024.8	3333.68	-6	1.10212
216821_at	4.995	0.005	12524.4	0.026131	53.979	67.73	-6	1.25475
208955_at	4.995	-0.016	19724.4	0.026131	440.68	559.417	6.3	-1.26944
217909_s_at	4.991	0.049	13184.4	0.026187	354.534	474.378	-6	1.33803
205928_at	4.987	0.662	2564.37	0.026243	151.324	198.763	-0.6	1.31349
206100_at	4.984	1.01	584.367	0.026285	52.677	66.792	6.3	-1.26795
203409_at	4.984	0.015	12464.4	0.026285	604.618	834.774	6.3	-1.38066
200819_s_at	4.983	0.55	47.254	0.026299	25277	26364.2	6.3	-1.04301
221940_at	4.978	0.522	209.592	0.02637	104.688	118.657	-1.5	1.13343
217751_at	4.976	0.435	4064.37	0.026398	1404.39	1934.19	0.9	-1.37725
201229_s_at	4.975	0.319	12164.4	0.026412	277.903	370.77	-6	1.33417
205480_s_at	4.971	0.341	13304.4	0.026469	4755.14	6018.25	6.3	-1.26563
200650_s_at	4.969	0.618	344.367	0.026497	30029.4	32704.9	-6	1.0891
215596_s_at	4.968	0.614	344.367	0.026512	477.726	548.175	-1.5	1.14747
211662_s_at	4.967	0.162	764.367	0.026526	7924.58	8335.46	-6	1.05185
218177_at	4.967	0.15	8084.37	0.026526	75.427	96.326	6.3	-1.27708
200820_at	4.965	0.064	8684.37	0.026554	3246.84	3633.5	-1.8	1.11909
201384_s_at	4.963	0.239	2864.37	0.026583	1588.08	1762.83	6.3	-1.11004
205403_at	4.959	0.351	47.254	0.02664	236.194	285.414	6.3	-1.20839
216273_at	4.955	0.182	764.367	0.026697	44.776	54.477	3.6	-1.21666
216179_x_at	4.953	0.047	16724.4	0.026726	36.39	44.199	6.3	-1.21459
211637_x_at	4.952	0.467	65.796	0.02674	41.506	45.398	6.3	-1.09377
203746_s_at	4.949	0.376	1904.37	0.026784	1346.02	1593.75	-6	1.18405
202810_at	4.945	0.261	3224.37	0.026841	2258.01	2537.59	-6	1.12382
217344_at	4.945	0.065	15584.4	0.026841	44.226	54.672	-6	1.2362
202899_s_at	4.944	0.395	824.367	0.026856	7202.05	8341.57	-1.2	1.15822
200597_at	4.935	-0.006	18764.4	0.026986	270.309	347.951	6.3	-1.28723
218690_at	4.934	0.095	6104.37	0.027001	46.994	58.104	6.3	-1.23641
203197_s_at	4.93	0.344	10064.4	0.027059	567.853	751.392	6.3	-1.32322
201385_at	4.924	0.496	1304.37	0.027147	4254.08	5219.13	-1.2	1.22685
207656_s_at	4.921	0.371	2684.37	0.027191	44.509	52.059	-0.9	1.16963
208285_at	4.918	0.069	18164.4	0.027235	43.154	53.685	-6	1.24403
212864_at	4.917	0.99	4.657	0.027249	538.701	565.098	-6	1.049
221812_at	4.917	0.16	13544.4	0.027249	110.24	155.928	-6	1.41444
202350_s_at	4.915	0.327	8684.37	0.027279	109.276	150.477	2.1	-1.37704
201068_s_at	4.912	0.34	4964.37	0.027323	3705.85	4554.29	-0.9	1.22895
200704_at	4.91	0.905	404.367	0.027353	2678.16	3158.25	0.6	-1.17926
208884_s_at	4.909	-0.018	17144.4	0.027367	1153.44	1331.73	-6	1.15457
202487_s_at	4.905	0.332	8324.37	0.027426	3245.54	3857.53	1.5	-1.18856
219861_at	4.904	0.033	15224.4	0.027441	56.334	76.984	6.3	-1.36656
222163_s_at	4.9	1.024	177.621	0.027501	165.652	197.591	-6	1.19281
201841_s_at	4.9	0.551	3404.37	0.027501	5648.97	6637.85	0.9	-1.17506
206622_at	4.899	0.903	33.937	0.027516	44.46	51.002	-4.5	1.14714
212360_at	4.889	0.63	5444.37	0.027665	169.761	210.155	-6	1.23795
204806_x_at	4.885	0.916	3944.37	0.027725	247.22	310.884	0.9	-1.25752
205768_s_at	4.885	0.262	1364.37	0.027725	199.47	236.693	-6	1.18661
202518_at	4.884	0.331	14864.4	0.02774	188.869	231.193	-6	1.22409
213227_at	4.882	0.99	0.754	0.02777	167.549	209.073	6.3	-1.24783
207710_at	4.882	0.669	344.367	0.02777	38.933	45.014	-6	1.15619
203115_at	4.877	0.483	1364.37	0.027845	142.244	165.756	-6	1.16529
203155_at	4.872	0.031	6824.37	0.027921	83.456	104.033	6.3	-1.24656
218868_at	4.872	0.929	524.367	0.027921	43.278	48.505	-6	1.12078
212780_at	4.866	0.926	584.367	0.028012	170.121	202.271	-6	1.18898
207931_s_at	4.865	0.098	644.367	0.028027	55.55	68.806	-6	1.23863
205009_at	4.861	0.401	1544.37	0.028088	1862.74	2338.94	6.3	-1.25565
204634_at	4.861	0.252	704.367	0.028088	120.028	150.45	-6	1.25346
212610_at	4.86	0.281	1364.37	0.028104	2633.07	3075.34	-5.7	1.16797
213689_x_at	4.857	0.401	55.76	0.028149	641.243	763.206	-6	1.1902
206607_at	4.854	0.003	18764.4	0.028195	54.608	64.328	-6	1.178
212963_at	4.852	0.393	4484.37	0.028226	49.043	62.575	-1.5	1.27592
202336_s_at	4.849	0.761	3164.37	0.028272	1279.95	1587.77	6.3	-1.2405
208558_at	4.846	1.263	108.105	0.028318	44.518	52.773	0.9	-1.18543
205765_at	4.845	0.048	2744.37	0.028334	478.188	616.217	6.3	-1.28865
214325_at	4.843	0.194	7784.37	0.028365	43.977	52.993	-1.5	1.20502
204639_at	4.842	0.14	644.367	0.02838	280.665	317.652	-5.7	1.13178
214977_at	4.842	1.106	464.367	0.02838	37.645	44.194	-6	1.17397
203407_at	4.839	0.284	6404.37	0.028426	91.375	130.364	4.5	-1.42669
201828_x_at	4.838	0.633	3764.37	0.028442	1918.44	2079.56	6.3	-1.08398
218813_s_at	4.837	0.024	19544.4	0.028457	86.337	113.212	-6	1.31128
202693_s_at	4.834	0.287	7184.37	0.028504	252.185	360.021	-0.9	1.42761
46256_at	4.832	0.095	3104.37	0.028535	354.907	452.724	6.3	-1.27561
209666_s_at	4.829	0.988	1004.37	0.028582	175.72	245.35	-0.6	1.39626
206036_s_at	4.829	0.238	4364.37	0.028582	65.429	87.832	0.9	-1.3424
204340_at	4.827	0.06	19184.4	0.028613	218.044	313.203	6.3	-1.43642
201093_x_at	4.824	0.259	1664.37	0.02866	1349.6	1436.28	6.3	-1.06423
201876_at	4.823	0.997	2804.37	0.028675	14112.1	16815.3	0.3	-1.19155
204255_s_at	4.822	0.526	1004.37	0.028691	70.863	93.716	-5.4	1.3225
203408_s_at	4.821	0.442	1304.37	0.028707	364.144	475.261	6.3	-1.30515
202581_at	4.821	0.453	344.367	0.028707	606.432	771.527	-5.4	1.27224
201725_at	4.819	0.167	944.367	0.028738	2782.82	3228.06	-3	1.16
218181_s_at	4.818	0.722	5444.37	0.028754	230.029	320.342	-0.6	1.39262
200717_x_at	4.815	-0.001	17684.4	0.028801	22405.7	24077.5	6.3	-1.07461
202140_s_at	4.814	0.432	7844.37	0.028817	430.923	521.463	-1.2	1.21011
201034_at	4.814	0.242	10064.4	0.028817	1089.05	1682.42	2.1	-1.54485
208843_s_at	4.808	0.081	884.367	0.028911	1364.03	1505.07	-6	1.1034
219531_at	4.805	0.349	464.367	0.028959	56.924	64.768	-6	1.1378
210974_s_at	4.802	0.298	5144.37	0.029006	53.57	66.102	-1.5	1.23394
204537_s_at	4.801	0.098	4784.37	0.029022	154.836	445.374	1.2	-2.87642
212589_at	4.797	0.776	91.615	0.029086	661.732	739.196	-6	1.11706
216449_x_at	4.792	0.256	3344.37	0.029166	1271.44	1586.31	0.6	-1.24765
206669_at	4.79	0.698	20.655	0.029198	42.682	47.234	-6	1.10665
209852_x_at	4.789	0.522	247.319	0.029214	710.555	875.615	-3.3	1.2323
214052_x_at	4.788	0.924	65.796	0.02923	122.369	152.932	-1.2	1.24976
219435_at	4.785	0.471	4484.37	0.029278	60.972	78.41	0.9	-1.286
202416_at	4.783	0.17	1064.37	0.02931	2269.24	2649.24	-1.8	1.16746
201173_x_at	4.778	0.532	7664.37	0.02939	1335.99	1701.33	-1.5	1.27346
213289_at	4.778	-0.016	18044.4	0.02939	128.037	172.833	6.3	-1.34987
209834_at	4.775	0.218	14744.4	0.029439	76.05	112.323	-6	1.47696
204125_at	4.775	0.017	18164.4	0.029439	236.246	288.202	-6	1.21992
218120_s_at	4.771	0.032	16604.4	0.029503	457.54	600.646	-6	1.31277
201614_s_at	4.771	0.325	9764.37	0.029503	553.435	733.373	-2.1	1.32513
218025_s_at	4.769	0.385	2984.37	0.029536	1274.04	1459.82	-0.9	1.14582
203185_at	4.768	0.015	8684.37	0.029552	168.982	279.163	2.1	-1.65203
204383_at	4.767	0.328	8684.37	0.029568	61.523	74.809	2.4	-1.21595
204989_s_at	4.765	0.157	18044.4	0.029601	203.589	385.866	-6	1.89532
201136_at	4.765	0.521	344.367	0.029601	8098.28	8591.4	6.3	-1.06089
205834_s_at	4.764	0.069	944.367	0.029617	40.207	48.239	6.3	-1.19977
208163_s_at	4.763	0.249	19184.4	0.029633	48.885	63.76	-6	1.30429
200631_s_at	4.761	0.411	291.836	0.029666	3859.63	4297.06	-5.4	1.11334
201583_s_at	4.76	0.018	18164.4	0.029682	1687.49	2158.75	-6	1.27926
204700_x_at	4.76	0.313	91.615	0.029682	178.351	231.571	-6	1.2984
218898_at	4.76	0.098	3944.37	0.029682	287.045	336.891	-6	1.17365
219583_s_at	4.756	0.097	2324.37	0.029748	211.509	270.649	5.7	-1.27961
219496_at	4.753	0.063	1484.37	0.029797	56.248	68.621	-1.5	1.21997
208415_x_at	4.752	0.253	1004.37	0.029813	205.238	241.843	-5.1	1.17835
220658_s_at	4.75	0.564	464.367	0.029846	153.568	187.423	-6	1.22046
218131_s_at	4.748	0.178	5804.37	0.029879	117.704	139.786	-6	1.18761
204514_at	4.747	0.001	12284.4	0.029895	130.386	197.754	-6	1.51668
222273_at	4.743	0.533	11924.4	0.029961	54.671	67.955	-6	1.24298
215498_s_at	4.737	0.375	1004.37	0.03006	71.914	98.578	-6	1.37078
214211_at	4.733	0.745	28.76	0.030127	5760.67	6396.45	-6	1.11037
202634_at	4.724	0.142	1064.37	0.030277	243.112	289.707	-6	1.19166
210454_s_at	4.72	0.957	177.621	0.030344	116.387	168.66	0.6	-1.44913
211983_x_at	4.717	0.227	10004.4	0.030394	17085.6	19861.6	6.3	-1.16248
205634_x_at	4.714	0.506	91.615	0.030445	220.643	272.632	1.8	-1.23562
212097_at	4.713	0.118	10064.4	0.030461	2021.27	2539.67	6.3	-1.25647
222143_s_at	4.712	0.235	77.64	0.030478	241.448	276.767	6.3	-1.14628
212312_at	4.708	0.227	6824.37	0.030546	257.316	379.976	2.1	-1.47669
211373_s_at	4.698	0.462	150.526	0.030715	106.354	117.463	-5.1	1.10445
204188_s_at	4.697	0.228	704.367	0.030732	59.725	74.148	-1.8	1.24149
212328_at	4.697	0.281	14864.4	0.030732	788.6	1015.59	6.3	-1.28784
200708_at	4.693	0.144	3164.37	0.0308	2751.8	3111.24	-6	1.13062
203211_s_at	4.693	0.038	11624.4	0.0308	484.54	693.001	-3	1.43022
215025_at	4.692	0.81	1064.37	0.030818	52.745	68.999	6.3	-1.30816
202742_s_at	4.691	0.936	33.937	0.030835	336.125	389.448	-6	1.15864
201004_at	4.69	0.011	18764.4	0.030852	4985.61	5725.82	6.3	-1.14847
218584_at	4.686	0.283	5324.37	0.03092	157.483	199.276	1.5	-1.26538
219737_s_at	4.682	0.1	8804.37	0.030989	2346.33	3267.14	1.2	-1.39244
205094_at	4.678	-0.005	19184.4	0.031058	148.249	217.252	6.3	-1.46545
202759_s_at	4.678	0.301	764.367	0.031058	80.438	101.481	-6	1.26161
221551_x_at	4.675	0.601	3344.37	0.03111	95.962	120.859	-0.9	1.25945
208922_s_at	4.673	0.635	6944.37	0.031144	909.318	1059.02	-6	1.16463
218699_at	4.667	0.151	4964.37	0.031248	350.727	454.555	-6	1.29604
213333_at	4.667	0.718	4904.37	0.031248	546.29	635.931	-6	1.16409
215974_at	4.666	0.105	127.564	0.031266	42.578	48.709	-6	1.14399
211060_x_at	4.663	0.452	5504.37	0.031318	1050.04	1187.46	6.3	-1.13087
200789_at	4.658	0.078	18044.4	0.031405	1877.36	2214.04	-6	1.17934
205284_at	4.653	0.505	944.367	0.031492	110.44	139.93	-6	1.26702
204971_at	4.652	0.759	704.367	0.03151	447.077	554.443	2.7	-1.24015
218377_s_at	4.652	0.061	2564.37	0.03151	294.305	361.188	6.3	-1.22726
209978_s_at	4.65	0.887	464.367	0.031545	37.327	44.893	2.4	-1.2027
217456_x_at	4.649	0.65	247.319	0.031563	349.297	397.154	1.8	-1.13701
212087_s_at	4.648	0.457	209.592	0.03158	245.905	280.777	-3	1.14181
203041_s_at	4.647	0.677	2924.37	0.031598	1020.72	1179.15	6.3	-1.15521
207501_s_at	4.639	0.013	13124.4	0.031739	36.368	41.684	-6	1.14617
206055_s_at	4.637	0.26	1484.37	0.031775	511.073	682.777	-1.8	1.33597
203612_at	4.636	0.376	4724.37	0.031792	174.379	209.318	-3	1.20036
200668_s_at	4.632	0.121	824.367	0.031863	3711.53	4005.97	-6	1.07933
208877_at	4.63	0.628	1964.37	0.031899	195.466	257.656	-1.8	1.31816
219000_s_at	4.628	0.765	3584.37	0.031935	270.764	345.925	-1.5	1.27759
202760_s_at	4.625	0.347	2264.37	0.031988	95.739	128.102	-6	1.33803
203672_x_at	4.623	0.356	150.526	0.032024	162.718	189.72	-2.4	1.16594
202695_s_at	4.622	0.292	14204.4	0.032042	63.474	83.148	-6	1.30995
202077_at	4.619	0.661	28.76	0.032096	5035.02	5586.64	-6	1.10956
215218_s_at	4.619	1.007	1.725	0.032096	74.379	83.682	6.3	-1.12508
220248_x_at	4.619	0.228	2324.37	0.032096	1956.78	2231.32	-6	1.1403
210417_s_at	4.618	0.372	40.046	0.032114	278.312	343.065	6.3	-1.23266
214151_s_at	4.614	0.255	9284.37	0.032185	214.444	285.326	1.8	-1.33054
205307_s_at	4.607	1.121	0.389	0.032312	48.242	53.683	5.7	-1.11279
210377_at	4.593	1.025	12944.4	0.032566	97.922	136.429	6.3	-1.39324
202712_s_at	4.59	0.31	7484.37	0.032621	364.447	466.072	1.2	-1.27885
217756_x_at	4.59	0.636	404.367	0.032621	2849.66	3098.37	6.3	-1.08728
203725_at	4.59	0.118	17264.4	0.032621	563.095	708.432	6.3	-1.2581
202080_s_at	4.584	0.519	3644.37	0.032731	284.149	334.788	6.3	-1.17821
219446_at	4.581	0.114	7484.37	0.032786	193.38	265.592	-1.5	1.37342
209484_s_at	4.581	0.579	291.836	0.032786	650.451	727.505	-4.5	1.11846
214033_at	4.579	0.681	524.367	0.032823	114.821	141.874	1.2	-1.23561
205802_at	4.574	0.458	584.367	0.032916	156.402	174.494	-6	1.11568
218462_at	4.574	0.526	209.592	0.032916	1410.14	1595.3	-6	1.13131
203967_at	4.573	0.207	1664.37	0.032934	234.236	307.609	-6	1.31324
218115_at	4.571	0.85	3.946	0.032971	360.477	407.39	6.3	-1.13014
202309_at	4.569	0.137	1124.37	0.033008	2769.5	3089.32	-6	1.11548
215579_at	4.568	0.417	77.64	0.033027	107.981	126.958	6.3	-1.17574
218856_at	4.564	0.502	344.367	0.033101	983.995	1157.4	-3	1.17623
212925_at	4.563	0.6	3344.37	0.03312	1119.96	1437.19	0.6	-1.28325
201243_s_at	4.558	0.027	11624.4	0.033213	4252.91	5368.29	3.9	-1.26226
204822_at	4.557	1.04	28.76	0.033232	355.477	433.116	-6	1.21841
221096_s_at	4.557	0.017	15164.4	0.033232	53.715	85.73	6.3	-1.59602
212175_s_at	4.556	0.444	1184.37	0.033251	921.209	1110.59	-6	1.20558
218726_at	4.556	0.972	127.564	0.033251	689.253	778.07	-0.9	1.12886
211581_x_at	4.554	0.38	764.367	0.033288	38.879	43.319	-1.2	1.1142
213932_x_at	4.55	0.557	8984.37	0.033363	2580.38	3117.7	1.2	-1.20824
209414_at	4.548	-0.005	19724.4	0.033401	56.434	69.588	-6	1.23309
202366_at	4.548	0.857	2.834	0.033401	77.72	88.401	6.3	-1.13743
202059_s_at	4.547	0.286	8324.37	0.03342	702.984	945.147	-0.9	1.34448
219098_at	4.544	0.223	704.367	0.033476	100.412	119.626	-6	1.19135
201360_at	4.543	0.692	291.836	0.033495	1978.35	2209.86	5.4	-1.11702
208784_s_at	4.543	0.146	464.367	0.033495	132.926	158.819	-5.4	1.19479
210056_at	4.535	0.618	7484.37	0.033647	417.649	552.84	1.2	-1.3237
207355_at	4.525	0.281	150.526	0.033838	47.881	55.45	-6	1.15808
204403_x_at	4.525	0.106	2924.37	0.033838	795.28	1116.12	0.9	-1.40343
213412_at	4.524	0.733	1844.37	0.033857	119.045	144.708	6.3	-1.21557
202456_s_at	4.523	0.384	18464.4	0.033876	61.957	83.019	-6	1.33995
211284_s_at	4.522	1.301	291.836	0.033895	771.815	916.442	6	-1.18739
216080_s_at	4.522	0.607	13964.4	0.033895	110.411	152.957	-3.6	1.38534
200610_s_at	4.52	0.945	464.367	0.033933	4922.75	5463.27	-6	1.1098
216641_s_at	4.52	0.232	47.254	0.033933	55.263	62.894	6.3	-1.13809
213291_s_at	4.519	0.428	2804.37	0.033953	338.681	398.503	-0.6	1.17663
202179_at	4.519	0.369	5444.37	0.033953	602.735	768.018	-0.9	1.27422
212100_s_at	4.518	0.176	344.367	0.033972	237.577	293.172	-6	1.23401
220789_s_at	4.511	0.034	1784.37	0.034107	239.341	302.162	-6	1.26247
212133_at	4.511	0.735	3224.37	0.034107	329.485	399.643	-0.6	1.21293
212524_x_at	4.511	0.303	5.495	0.034107	43.173	47.763	5.1	-1.10632
217854_s_at	4.508	0.578	344.367	0.034165	1220.37	1414.71	-6	1.15924
217039_x_at	4.506	0.012	18044.4	0.034203	69.899	95.8	-6	1.37055
214769_at	4.504	0.215	3284.37	0.034242	43.614	52.676	-0.6	1.20778
218189_s_at	4.498	0.751	65.796	0.034359	930.488	1022.59	6.3	-1.09898
218470_at	4.498	0.661	8264.37	0.034359	615.679	715.112	-6	1.1615
217673_x_at	4.498	0.054	6404.37	0.034359	175.275	188.874	6.3	-1.07759
207392_x_at	4.492	0.097	6944.37	0.034476	68.88	111.867	1.2	-1.62409
206092_x_at	4.489	0.828	108.105	0.034535	57.264	64.617	-4.2	1.12841
220175_s_at	4.489	0.317	3584.37	0.034535	183.702	213.612	-0.9	1.16282
213597_s_at	4.488	0.022	4424.37	0.034555	36.879	41.711	6.3	-1.13102
211937_at	4.487	0.723	33.937	0.034574	4901.6	5288.25	6.3	-1.07888
201361_at	4.485	0.046	3464.37	0.034614	400.565	489.535	-6	1.22211
220987_s_at	4.484	0.066	3764.37	0.034633	191.453	276.443	6	-1.44392
203509_at	4.483	0.406	20.655	0.034653	666.052	762.204	6.3	-1.14436
217781_s_at	4.482	0.154	18764.4	0.034673	310.966	401.796	-6	1.29209
215963_x_at	4.482	0.804	20.655	0.034673	17407.7	18753.6	6.3	-1.07732
212465_at	4.476	0.202	11204.4	0.034791	436.858	559.345	-6	1.28038
203150_at	4.475	0.386	2684.37	0.034811	354.127	415.472	-6	1.17323
203300_x_at	4.474	0.588	24.373	0.034831	275.583	335.149	-6	1.21615
202862_at	4.468	0.119	12164.4	0.03495	117.617	152.45	-3	1.29616
202582_s_at	4.468	0.312	4484.37	0.03495	561.948	724.455	-0.9	1.28919
209329_x_at	4.468	0.888	4364.37	0.03495	4311.44	5064.21	0.6	-1.1746
218984_at	4.465	0.713	464.367	0.03501	437.904	544.272	-6	1.2429
219178_at	4.462	0.267	14564.4	0.03507	112.213	149.413	-6	1.33151
206169_x_at	4.46	0.275	344.367	0.03511	78.14	98.487	1.5	-1.26039
206452_x_at	4.459	0.186	1304.37	0.03513	261.34	312.763	-6	1.19677
210290_at	4.459	0.325	1544.37	0.03513	60.767	79.551	-1.2	1.30912
212977_at	4.455	0.172	10724.4	0.03521	43.134	57.982	-6	1.34423
218894_s_at	4.454	0.202	824.367	0.03523	89.852	102.494	-6	1.1407
216409_at	4.453	0.111	6764.37	0.03525	39.648	44.135	-1.2	1.11317
211363_s_at	4.443	0.478	9.029	0.035452	119.893	131.736	-6	1.09878
209388_at	4.442	0.058	14564.4	0.035472	586.515	745.745	-6	1.27148
206732_at	4.442	0.657	65.796	0.035472	37.829	44.019	-2.7	1.16363
205133_s_at	4.441	0.178	3044.37	0.035492	4260.45	4925.4	-6	1.15607
221932_s_at	4.439	0.602	55.76	0.035533	3988.4	4311.95	-5.1	1.08112
211843_x_at	4.437	0.057	14864.4	0.035573	50.346	60.995	5.7	-1.21152
200976_s_at	4.437	0.04	6944.37	0.035573	3546.75	4006.71	1.8	-1.12968
219099_at	4.434	0.213	2204.37	0.035635	587.244	778.751	-0.9	1.32611
208715_at	4.432	0.552	2264.37	0.035675	606.673	698.407	6.3	-1.15121
205969_at	4.431	0.535	291.836	0.035696	106.964	129.294	6.3	-1.20876
201837_s_at	4.43	0.192	6284.37	0.035716	796.993	898.932	-6	1.1279
217187_at	4.428	0.716	291.836	0.035757	529.945	741.125	5.7	-1.39849
203138_at	4.428	0.484	108.105	0.035757	1716.38	1965.7	-1.5	1.14525
205730_s_at	4.424	0.122	12524.4	0.035839	71.668	93.163	-6	1.29992
203704_s_at	4.419	0.207	91.615	0.035942	305.765	326.471	6.3	-1.06772
213392_at	4.414	0.693	1364.37	0.036045	123.094	151.03	3	-1.22695
212072_s_at	4.41	0.177	3224.37	0.036128	986.798	1143.71	-1.5	1.15901
205199_at	4.41	0.16	3044.37	0.036128	328.463	545.931	6.3	-1.66208
209659_s_at	4.41	0.377	291.836	0.036128	1381.3	1479.32	-2.4	1.07096
201452_at	4.408	0.216	2024.37	0.036169	74.513	96.016	-3	1.28858
216095_x_at	4.408	0.615	65.796	0.036169	626.096	712.356	-2.4	1.13777
212565_at	4.408	0.694	4484.37	0.036169	73.628	113.78	-0.6	1.54534
209416_s_at	4.407	-0.003	9344.37	0.03619	55.67	69.699	-6	1.252
209090_s_at	4.404	0.708	127.564	0.036252	712.277	886.415	-1.2	1.24448
213327_s_at	4.398	0.701	15404.4	0.036377	160.048	189.401	-6	1.1834
215134_at	4.394	1.134	11384.4	0.036461	49.386	66.708	-3	1.35075
203856_at	4.392	0.157	2924.37	0.036503	807.02	1035.11	-6	1.28263
200715_x_at	4.392	0.129	11564.4	0.036503	13882.8	15337.9	6.3	-1.10481
219847_at	4.391	-0.002	18284.4	0.036524	55.418	75.481	-6	1.36203
217749_at	4.389	0.57	47.254	0.036566	491.128	606.273	6.3	-1.23445
221963_x_at	4.388	0.105	10964.4	0.036587	64.022	95.072	6	-1.48499
214164_x_at	4.379	0.184	2444.37	0.036777	6009.39	7038.52	6.3	-1.17125
203327_at	4.377	0.721	177.621	0.036819	1449.63	1576.8	-6	1.08773
204088_at	4.372	0.358	1004.37	0.036925	190.707	270.619	6.3	-1.41903
210793_s_at	4.37	0.158	764.367	0.036968	168.721	211.548	-6	1.25383
208450_at	4.368	0.369	13484.4	0.037011	115.551	170.102	6.3	-1.47209
201504_s_at	4.367	0.224	77.64	0.037032	468.417	570.237	-6	1.21737
212773_s_at	4.367	0.914	47.254	0.037032	1859.68	1986.25	6.3	-1.06806
221787_at	4.366	0.245	14204.4	0.037053	121.327	171.52	5.4	-1.4137
200684_s_at	4.366	0.394	291.836	0.037053	403.235	493.06	-6	1.22276
211271_x_at	4.366	0.494	2264.37	0.037053	1713.71	1936.64	-6	1.13009
201865_x_at	4.363	0.041	12524.4	0.037118	2436.33	2826.08	5.4	-1.15997
204459_at	4.363	0.742	1424.37	0.037118	378.027	465.319	-6	1.23091
209025_s_at	4.363	0.622	1784.37	0.037118	1107.47	1327.9	-6	1.19905
207826_s_at	4.363	0.856	644.367	0.037118	1321.99	1566.54	2.7	-1.18499
203109_at	4.363	0.275	8984.37	0.037118	667.21	923.869	-1.8	1.38467
205726_at	4.363	0.623	77.64	0.037118	344.479	386.995	-6	1.12342
218965_s_at	4.359	0.224	8324.37	0.037203	71.321	83.108	-6	1.16527
203580_s_at	4.357	0.267	644.367	0.037246	165.278	190.813	-6	1.1545
205937_at	4.356	0.532	14.834	0.037268	52.292	61.442	6.3	-1.17498
205090_s_at	4.356	0.409	5144.37	0.037268	147.282	210.438	0.9	-1.42881
201565_s_at	4.355	0.01	6704.37	0.037289	1740.61	2139.58	-6	1.22922
201016_at	4.355	0.173	2084.37	0.037289	682.245	847.549	-6	1.24229
216629_at	4.354	0.323	33.937	0.037311	44.904	48.431	5.7	-1.07855
218966_at	4.353	0.267	2204.37	0.037332	1656.24	1961.34	6.3	-1.18421
222262_s_at	4.351	0.462	4364.37	0.037376	122.354	173.976	-0.6	1.42191
202594_at	4.351	0.754	524.367	0.037376	777.611	928.532	-6	1.19408
207121_s_at	4.349	0.258	13724.4	0.037419	2203.91	2822.7	-6	1.28077
219579_at	4.348	-0.011	7784.37	0.03744	69.935	98.061	-6	1.40217
219221_at	4.348	0.508	584.367	0.03744	2211.83	2756.13	6.3	-1.24609
221873_at	4.348	0.595	1184.37	0.03744	145.264	168.48	-5.7	1.15982
201998_at	4.345	0.785	7004.37	0.037505	163.762	239.379	1.5	-1.46175
201227_s_at	4.345	0.754	28.76	0.037505	5113.51	5486	1.5	-1.07284
217043_s_at	4.342	0.407	177.621	0.03757	265.778	340.809	-2.7	1.28231
204143_s_at	4.341	0.094	4724.37	0.037592	928.549	1110.66	1.2	-1.19612
207994_s_at	4.341	0.228	11384.4	0.037592	39.854	47.992	-4.2	1.2042
212650_at	4.339	0.185	584.367	0.037636	1775.24	2150.96	6.3	-1.21164
212766_s_at	4.339	0.428	77.64	0.037636	976.01	1055.57	-6	1.08151
213079_at	4.338	0.255	764.367	0.037657	456.575	544.988	-2.4	1.19364
205190_at	4.337	0.333	291.836	0.037679	1877.21	2129.35	-6	1.13432
206884_s_at	4.337	0.541	4964.37	0.037679	82.286	133.578	3.6	-1.62334
210065_s_at	4.337	0.438	11384.4	0.037679	2452.89	3118.4	6.3	-1.27132
204825_at	4.335	1.276	584.367	0.037723	756.882	827.515	-6	1.09332
202748_at	4.333	0.825	291.836	0.037767	178.549	217.081	1.5	-1.21581
218806_s_at	4.332	0.53	0.89	0.037788	193.105	231.065	6.3	-1.19658
211142_x_at	4.331	0.416	2084.37	0.03781	48.919	55.978	-6	1.1443
204924_at	4.328	1.031	5.495	0.037876	41.405	45.613	1.2	-1.10163
211998_at	4.326	1.307	764.367	0.03792	151.949	201.414	-0.3	1.32554
202610_s_at	4.323	0.188	404.367	0.037986	321.045	360.386	-6	1.12254
209191_at	4.322	0.336	4544.37	0.038008	1144.89	1383.94	-2.7	1.20879
216245_at	4.32	0.202	18044.4	0.038052	47.684	59.878	-6	1.25573
214672_at	4.32	-0.01	15164.4	0.038052	167.453	210.858	-6	1.25921
202713_s_at	4.319	0.498	47.254	0.038074	414.325	494.741	-3.6	1.19409
200079_s_at	4.316	0.251	10964.4	0.038141	3639.92	4249.47	-0.9	1.16746
212771_at	4.307	0.084	6104.37	0.03834	72.604	96.093	-0.9	1.32352
220642_x_at	4.305	0.268	77.64	0.038385	669.308	728.06	6.3	-1.08778
203301_s_at	4.304	0.153	4064.37	0.038407	234.012	332.549	1.5	-1.42108
212683_at	4.301	0.032	20384.4	0.038474	88.288	119.996	-6	1.35914
215715_at	4.3	0.084	1364.37	0.038497	50.882	56.683	-6	1.11401
203657_s_at	4.3	0.092	3224.37	0.038497	118.142	144.364	6.3	-1.22195
218493_at	4.3	0.226	884.367	0.038497	1910.57	2109.46	-6	1.1041
217817_at	4.293	0.329	8324.37	0.038654	567.428	657.691	-1.5	1.15907
217523_at	4.292	0.197	1304.37	0.038676	67.206	84.013	6.3	-1.25008
217797_at	4.291	0.191	11984.4	0.038699	3295.64	3670.47	6.3	-1.11374
212028_at	4.291	0.081	5324.37	0.038699	476.712	579.924	-3.3	1.21651
202025_x_at	4.289	0.054	20384.4	0.038744	317.554	404.1	-6	1.27254
221910_at	4.282	0.14	17684.4	0.038902	40.07	49.668	-6	1.23953
211473_s_at	4.28	0.179	404.367	0.038947	75.657	93.592	-3.9	1.23706
212385_at	4.279	0.15	5264.37	0.03897	63.837	75.756	-6	1.18671
220918_at	4.278	0.576	3.946	0.038993	46.927	55.372	6	-1.17996
210015_s_at	4.275	0.224	247.319	0.039061	38.916	47.453	1.2	-1.21937
203249_at	4.275	0.475	524.367	0.039061	64.216	73.246	2.7	-1.14062
215566_x_at	4.267	0.276	33.937	0.039244	297.408	334.408	-5.4	1.12441
205687_at	4.266	0.275	3464.37	0.039267	239.325	292.92	-2.4	1.22394
218603_at	4.266	0.644	108.105	0.039267	94.219	107.434	-6	1.14026
218546_at	4.264	0.088	11204.4	0.039313	162.874	230.087	6.3	-1.41267
203663_s_at	4.26	0.494	55.76	0.039405	8660.56	9005.64	6.3	-1.03985
208813_at	4.259	0.667	344.367	0.039428	2404.5	2802.8	4.5	-1.16565
211088_s_at	4.257	0.628	108.105	0.039474	46.455	54.29	-0.9	1.16866
218488_at	4.256	0.321	2084.37	0.039497	430.439	519.819	-6	1.20765
202730_s_at	4.254	0.857	2624.37	0.039543	467.626	664.424	0.6	-1.42084
212287_at	4.253	0.299	4244.37	0.039566	1015	1238.7	-1.2	1.22039
210707_x_at	4.252	0.141	5384.37	0.039589	703.301	934.616	1.5	-1.3289
216248_s_at	4.252	0.336	404.367	0.039589	87.013	112.533	5.1	-1.29329
207709_at	4.25	0.057	18044.4	0.039636	55.085	65.778	-6	1.19412
211549_s_at	4.248	0.328	127.564	0.039682	1353.68	1538.15	-6	1.13627
219902_at	4.246	0.4	3.946	0.039728	46.981	54.356	6.3	-1.15698
201485_s_at	4.245	0.3	91.615	0.039752	1311.09	1410.64	-6	1.07593
204678_s_at	4.244	0.112	19184.4	0.039775	449.808	584.603	-6	1.29967
200805_at	4.24	0.384	1724.37	0.039868	772.818	909.431	0.6	-1.17677
214637_at	4.236	0.233	150.526	0.039962	40.685	46.241	5.1	-1.13656
203067_at	4.234	0.541	404.367	0.040009	326.279	365.736	-5.7	1.12093
203252_at	4.229	1.118	344.367	0.040126	942.673	1122.84	4.5	-1.19113
219372_at	4.228	0.639	2324.37	0.04015	263.254	313.214	6.3	-1.18978
221614_s_at	4.228	0.029	17684.4	0.04015	121.581	165.667	-6	1.36261
202088_at	4.227	0.697	150.526	0.040173	806.123	918.536	-5.1	1.13945
205047_s_at	4.226	0.008	5504.37	0.040197	779.698	929.459	-6	1.19208
221460_at	4.225	0.688	3.344	0.04022	50.131	55.582	4.5	-1.10874
203061_s_at	4.224	0.545	344.367	0.040244	65.668	76.136	-5.4	1.15941
203814_s_at	4.221	0.31	3224.37	0.040315	947.524	1123.52	-6	1.18574
216704_at	4.22	0	2984.37	0.040339	44.39	51.026	6.3	-1.14949
202781_s_at	4.217	0.714	150.526	0.04041	196.697	239.794	6.3	-1.2191
219906_at	4.217	0.042	584.367	0.04041	86.589	108.847	3.3	-1.25705
215773_x_at	4.216	0.285	524.367	0.040433	671.448	765.209	-6	1.13964
211215_x_at	4.214	1.233	644.367	0.040481	38.711	42.273	5.4	-1.09202
202529_at	4.213	0.822	6584.37	0.040505	588.762	705.132	2.4	-1.19765
218358_at	4.211	0.402	8804.37	0.040552	789.521	956.454	6.3	-1.21144
202089_s_at	4.21	0.18	247.319	0.040576	413.751	530.675	-6	1.2826
218893_at	4.206	0.567	40.046	0.040672	508.051	587.83	6.3	-1.15703
208959_s_at	4.205	0.471	404.367	0.040696	1535.57	1648.89	3.6	-1.07379
213710_s_at	4.204	0.009	15584.4	0.04072	107.62	149.348	-6	1.38773
213979_s_at	4.204	0.132	11684.4	0.04072	672.363	1060.85	6.3	-1.57779
210108_at	4.203	0.18	209.592	0.040744	43.858	52.448	6.3	-1.19586
205209_at	4.202	1.155	247.319	0.040768	54.38	61.1	6.3	-1.12357
204169_at	4.202	0.766	3404.37	0.040768	129.978	150.96	-6	1.16143
213149_at	4.201	0.121	18164.4	0.040792	186.575	232.317	-6	1.24517
219665_at	4.199	0.104	2984.37	0.04084	54.555	71.414	6.3	-1.30903
200606_at	4.199	0.071	12704.4	0.04084	2220.72	3656.33	6.3	-1.64646
214581_x_at	4.198	0.127	18044.4	0.040864	188.617	313.076	-6	1.65985
207449_s_at	4.196	0.147	824.367	0.040912	47.797	53.719	2.4	-1.1239
218108_at	4.196	0.098	18764.4	0.040912	605.056	719.078	-6	1.18845
202271_at	4.195	0.551	10364.4	0.040936	509.871	599.985	-6	1.17674
201831_s_at	4.194	1.125	404.367	0.04096	1266.21	1431.2	6.3	-1.1303
213800_at	4.186	0.28	11624.4	0.041154	252.073	435.318	1.8	-1.72695
204551_s_at	4.186	0.067	3764.37	0.041154	43.754	55.217	6.3	-1.26199
219059_s_at	4.184	0.156	644.367	0.041202	41.377	44.333	6.3	-1.07144
200875_s_at	4.179	0.631	1844.37	0.041324	2717.26	3128.39	-6	1.15131
204692_at	4.177	0.1	584.367	0.041373	50.299	61.647	3	-1.22561
216199_s_at	4.172	0.36	764.367	0.041495	191.081	223.699	-2.4	1.1707
200020_at	4.17	0.517	1964.37	0.041544	1684.73	2030.49	-0.6	1.20523
201077_s_at	4.17	0.341	404.367	0.041544	2389.72	2726.32	-1.5	1.14085
219295_s_at	4.168	0.505	764.367	0.041593	230.409	278.759	-3.3	1.20984
217755_at	4.168	0.319	10664.4	0.041593	4651.49	5382.87	-4.8	1.15724
203775_at	4.163	0.398	4964.37	0.041716	384.773	530.867	-0.9	1.37969
214778_at	4.161	0.395	65.796	0.041766	65.306	77.873	6.3	-1.19243
209572_s_at	4.16	0.153	91.615	0.041791	1020.51	1121.82	-4.5	1.09928
200673_at	4.159	0.089	10964.4	0.041815	4333.33	5356.32	6.3	-1.23607
213136_at	4.158	0.982	209.592	0.04184	659.646	721.995	6.3	-1.09452
209117_at	4.157	0.279	16604.4	0.041865	63.643	102.148	-3.6	1.60502
212453_at	4.155	0.282	2084.37	0.041914	1199.69	1410.05	-0.9	1.17534
213688_at	4.154	0.889	6764.37	0.041939	81.572	113.08	-1.2	1.38626
219944_at	4.151	0.814	1244.37	0.042014	126.206	150.388	-6	1.19161
214473_x_at	4.148	0.107	7784.37	0.042088	324.7	465.961	1.2	-1.43505
218829_s_at	4.146	0.654	344.367	0.042138	68.685	80.787	-5.7	1.1762
208636_at	4.145	0.818	1664.37	0.042163	1649.55	1941.23	-1.8	1.17682
202298_at	4.144	0.223	13724.4	0.042188	9128.53	10585.2	6.3	-1.15957
200697_at	4.139	0.573	1004.37	0.042314	484.672	562.749	-6	1.16109
213383_at	4.133	0.116	16724.4	0.042465	63.608	82.917	-6	1.30356
212092_at	4.13	0.004	13304.4	0.04254	551.13	791.329	-6	1.43583
211933_s_at	4.13	0.426	1304.37	0.04254	1839.01	2099.6	-6	1.1417
219961_s_at	4.125	0.292	10364.4	0.042667	114.164	173.21	1.5	-1.5172
210298_x_at	4.124	0.156	1304.37	0.042692	69.685	85.169	-6	1.2222
203721_s_at	4.116	0.252	247.319	0.042896	1935.53	2241.41	-6	1.15804
201433_s_at	4.114	0.265	3944.37	0.042947	1951.64	2173	-6	1.11342
215889_at	4.114	-0.006	19724.4	0.042947	42.248	52.798	6.3	-1.24972
222125_s_at	4.113	0.182	2744.37	0.042972	291.312	361.566	6.3	-1.24116
219294_at	4.104	0.541	524.367	0.043203	38.887	44.404	-6	1.14187
200757_s_at	4.103	0.015	18764.4	0.043229	1046.1	1215.21	-6	1.16165
203348_s_at	4.102	0.135	8264.37	0.043255	204.573	281.492	-6	1.376
219228_at	4.101	0.226	1184.37	0.043281	139.104	182.607	6.3	-1.31274
211456_x_at	4.098	0.486	7484.37	0.043358	267.077	351.623	2.4	-1.31656
221247_s_at	4.098	0.448	404.367	0.043358	334.685	379.537	-6	1.13401
201043_s_at	4.097	0.098	11684.4	0.043384	934.219	1242.53	-6	1.33002
212095_s_at	4.095	0.407	65.796	0.043436	4017.63	4653.87	4.2	-1.15836
210754_s_at	4.095	0.532	2204.37	0.043436	557.633	700.418	-6	1.25606
210174_at	4.091	0.274	524.367	0.04354	44.741	51.275	-6	1.14604
222376_at	4.09	0.629	47.254	0.043566	90.757	112.123	-5.4	1.23542
202388_at	4.088	-0.013	18764.4	0.043618	555.706	712.383	6.3	-1.28194
210027_s_at	4.085	1.064	10964.4	0.043696	7152.3	7825.97	6	-1.09419
202985_s_at	4.084	0.781	177.621	0.043722	692.968	774.708	-6	1.11796
212054_x_at	4.084	0.563	7.651	0.043722	225.643	249.638	6.3	-1.10634
202385_s_at	4.083	0.293	10364.4	0.043748	77.003	99.742	-3.6	1.2953
204036_at	4.082	0.573	127.564	0.043774	93.712	103.126	-6	1.10046
201247_at	4.08	0.042	19184.4	0.043826	112.508	159.413	-6	1.4169
211748_x_at	4.076	0.24	644.367	0.043931	67.997	80.205	6.3	-1.17954
210137_s_at	4.075	0.345	150.526	0.043958	581.64	692.599	-1.5	1.19077
212009_s_at	4.074	0.061	8324.37	0.043984	1638.67	2478.32	-1.2	1.51239
209455_at	4.072	0.392	5504.37	0.044037	623.356	734.406	-6	1.17815
204621_s_at	4.071	0.528	247.319	0.044063	70.477	98.851	0.9	-1.4026
203187_at	4.07	0.016	17684.4	0.044089	304.386	370.636	-6	1.21765
209207_s_at	4.069	0.025	9824.37	0.044116	109.734	144.518	6.3	-1.31698
202353_s_at	4.066	0.383	464.367	0.044195	278.214	362.796	-6	1.30402
204460_s_at	4.065	0.386	6584.37	0.044222	306.895	464.423	-0.6	1.5133
200696_s_at	4.065	0.112	7664.37	0.044222	169.353	239.634	2.4	-1.415
201942_s_at	4.064	0.403	6404.37	0.044248	916.799	1115.23	6.3	-1.21644
213469_at	4.063	0.056	16604.4	0.044275	34.169	42.296	6.3	-1.23785
200880_at	4.062	0.459	3224.37	0.044301	2556.49	3278.16	-0.9	1.28229
201499_s_at	4.061	0.827	4.657	0.044328	1137.67	1188.36	-6	1.04455
214132_at	4.06	0.017	2264.37	0.044354	64.49	89.504	6.3	-1.38787
212593_s_at	4.06	0.476	6404.37	0.044354	859.406	1078.6	2.4	-1.25505
203469_s_at	4.059	0.051	291.836	0.044381	65.07	82.611	5.7	-1.26957
211578_s_at	4.059	0.167	2204.37	0.044381	543.821	628.824	-6	1.15631
200643_at	4.059	0.548	47.254	0.044381	368.48	428.577	4.5	-1.16309
213009_s_at	4.058	0.63	55.76	0.044407	632.604	782.763	-6	1.23737
202458_at	4.055	0.679	7244.37	0.044487	1096.66	1497.51	6.3	-1.36552
202023_at	4.053	0.605	4064.37	0.044541	57.232	87.955	0.6	-1.53682
208445_s_at	4.051	0.107	12164.4	0.044594	525.472	614.98	-6	1.17034
200894_s_at	4.051	0.281	8324.37	0.044594	461.552	722.958	-0.9	1.56636
221110_x_at	4.043	0.03	18764.4	0.044809	41.154	49.508	-6	1.20299
208689_s_at	4.043	0.612	4604.37	0.044809	5677.6	6183.62	2.4	-1.08913
216671_x_at	4.042	0.035	13964.4	0.044836	64.324	84.886	-6	1.31966
202468_s_at	4.036	0.341	5144.37	0.044998	265.779	345.367	-0.9	1.29945
214710_s_at	4.031	0.217	11804.4	0.045133	2708.92	3342.54	-6	1.2339
211926_s_at	4.031	0.622	14.834	0.045133	93.759	103.096	6	-1.09959
218239_s_at	4.028	0.41	12404.4	0.045215	708.775	848.564	-6	1.19723
201854_s_at	4.027	0.575	524.367	0.045242	683.191	750.68	-5.1	1.09878
212828_at	4.024	0.528	209.592	0.045323	189.66	233.183	-6	1.22948
208021_s_at	4.023	0.324	28.76	0.045351	191.274	212.403	-6	1.11046
211686_s_at	4.023	0.185	5144.37	0.045351	269.798	342.807	-1.2	1.27061
201478_s_at	4.022	0.246	1184.37	0.045378	977.634	1296.04	-6	1.32569
202105_at	4.018	0.362	2264.37	0.045488	2168.78	2536.29	6.3	-1.16945
202794_at	4.016	0.342	4484.37	0.045542	377.024	523.641	-0.6	1.38888
220483_s_at	4.016	0.559	404.367	0.045542	176.172	235.187	5.4	-1.33499
203596_s_at	4.014	0.378	2444.37	0.045597	138.568	172.347	-6	1.24377
213858_at	4.013	0.062	10664.4	0.045625	39.174	50.719	6.3	-1.29471
219741_x_at	4.012	0.19	4304.37	0.045652	65.799	79.435	6.3	-1.20724
202761_s_at	4.01	1.022	2804.37	0.045707	234.146	324.747	6.3	-1.38694
212179_at	4.009	0.063	2204.37	0.045735	201.926	232.953	6.3	-1.15366
200840_at	4.007	0.47	291.836	0.04579	6260.21	7127.88	-4.5	1.1386
201416_at	4.006	0.367	18884.4	0.045818	227.1	340.717	6.3	-1.5003
207616_s_at	4.004	0.178	11204.4	0.045873	919.126	1102.85	-6	1.19989
204002_s_at	4.002	0.052	764.367	0.045929	52.763	58.136	-6	1.10183
212763_at	4	0.117	3704.37	0.045984	246.931	303.557	-6	1.22932
211713_x_at	3.999	0.541	40.046	0.046012	733.769	902.251	6	-1.22961
201172_x_at	3.999	0.426	127.564	0.046012	6015.74	6436.7	-6	1.06998
204134_at	3.999	0.756	20.655	0.046012	46.741	53.02	-6	1.13434
56256_at	3.998	0.178	8804.37	0.04604	170.468	235.051	1.5	-1.37886
200691_s_at	3.997	0.448	1064.37	0.046067	3866.28	4264.68	-1.5	1.10305
215338_s_at	3.99	0.066	704.367	0.046263	147.932	182.635	6.3	-1.23459
218465_at	3.988	0.365	291.836	0.046319	517.951	613.844	-1.2	1.18514
218022_at	3.987	0.081	18884.4	0.046347	212.593	299.288	6.3	-1.4078
213084_x_at	3.986	0.596	1.725	0.046375	39820.2	40343.7	-2.1	1.01315
212737_at	3.986	0.619	177.621	0.046375	979.619	1075.79	4.5	-1.09817
207503_at	3.985	0.067	11384.4	0.046403	35.726	48.084	6.3	-1.34591
221952_x_at	3.983	0.032	14864.4	0.046459	5008.6	6107.48	6.3	-1.2194
204849_at	3.981	0.521	17.504	0.046515	138.48	159.35	6.3	-1.15071
202472_at	3.98	0.002	10784.4	0.046543	83.31	116.088	6.3	-1.39345
202198_s_at	3.976	0.129	18044.4	0.046656	42.254	49.36	-6	1.16817
216594_x_at	3.971	0.102	10064.4	0.046798	31179.2	33323.4	6.3	-1.06877
203376_at	3.971	0.358	1004.37	0.046798	340.197	398.982	-1.2	1.1728
215092_s_at	3.969	0.233	644.367	0.046855	436.706	576.128	6.3	-1.31926
204744_s_at	3.968	0.337	3584.37	0.046883	5282.67	6348.69	-0.9	1.20179
200907_s_at	3.967	0	9644.37	0.046911	1004.17	1337.49	2.4	-1.33193
208012_x_at	3.967	0.039	11564.4	0.046911	86.133	133.62	6.3	-1.55132
200694_s_at	3.963	0.562	8804.37	0.047025	1130.22	1250.16	-5.7	1.10612
[truncated: 17,005 more rows]

## Sheet: 4H_dasatinib
Probeset	Max F score	Min F score	EC50	P value	A	B	D	Fold
[truncated: 18,883 more rows]

[truncated: 3 more sheets: 20H_dasatinib, 4H_nilotinib, 20H_nilotinib]
