# Supplementary material for: Transcriptional Profiling of the Dose Response: A More Powerful Approach for Characterizing Drug Activities
Source: PLoS Comput Biol. 2009 Sep 18;5(9):e1000512. doi: 10.1371/journal.pcbi.1000512 (PMC2735650; doi:10.1371/journal.pcbi.1000512)
Supplement: Table S3 — Loci with multiple response transcripts (0.03 MB XLS) [file pcbi.1000512.s004.xls]

## Sheet: EC50 values
Locus	Number of probesets that are response transcripts (i.e. meet p<0.05) in treatment with PD0329501 for 4 hours	Probeset with lowest EC50 for locus	Lowest EC50 for locus, nM in treatment with PD0329501 for 4 hours	Probeset with highest EC50 for locus	Highest EC50 for Locus, nM in treatment with PD0329501 for 4 hours
262	2	201197_at	0.754	201196_s_at	1.462
488	2	212361_s_at	5864.37	212362_at	18764.4
595	2	208711_s_at	0.33	208712_at	0.389
598	2	212312_at	0.542	215037_s_at	7.651
604	2	203140_at	2.834	215990_s_at	7.651
865	2	206788_s_at	0.33	202370_s_at	0.389
988	2	209056_s_at	3.344	209057_x_at	10484.4
1846	2	204015_s_at	0.542	204014_at	0.89
1955	2	212831_at	0.33	212830_at	1.725
1999	2	210827_s_at	2.402	201510_at	28.76
2034	2	200878_at	2.036	200879_s_at	7.651
2597	2	217398_x_at	0.279	212581_x_at	0.33
2729	2	202923_s_at	2.834	202922_at	13304.4
2745	2	209276_s_at	1.462	206662_at	150.526
3280	2	203395_s_at	13724.4	203394_s_at	16244.4
3459	2	202727_s_at	0.459	211676_s_at	1.05
3600	2	217371_s_at	1.239	205992_s_at	1.462
3638	2	201627_s_at	3344.37	201626_at	6584.37
4488	2	210319_x_at	0.237	205555_s_at	1.725
4629	2	207961_x_at	824.367	201495_x_at	5324.37
4739	2	202150_s_at	0.89	202149_at	1.239
4837	2	202237_at	4.657	202237_at	4.657
4899	2	211280_s_at	7.651	204652_s_at	150.526
5154	2	205463_s_at	944.367	216867_s_at	6344.37
5329	2	210845_s_at	0.33	211924_s_at	0.542
5366	2	204285_s_at	0.459	204286_s_at	0.639
6124	2	201154_x_at	0.279	211710_x_at	0.33
6376	2	823_at	3.946	203687_at	40.046
6432	2	214141_x_at	0.201	201129_at	0.389
6659	2	201417_at	0.754	201416_at	24.373
7056	2	203888_at	0.389	203887_s_at	0.89
8507	2	201341_at	0.639	201340_s_at	1.239
8553	2	201170_s_at	2.402	201169_s_at	3.344
8614	2	203439_s_at	4304.37	203438_at	4844.37
8660	2	209184_s_at	0.459	209184_s_at	0.459
8702	2	210540_s_at	0.89	212876_at	28.76
8837	2	208485_x_at	0.459	210563_x_at	18764.4
8911	2	211830_s_at	2024.37	221631_at	17144.4
9306	2	214462_at	0.542	206020_at	0.89
9792	2	202656_s_at	2864.37	202657_s_at	3224.37
10123	2	202206_at	0.17	202207_at	0.389
10451	2	218807_at	0.754	218806_s_at	3.946
10555	2	32837_at	2744.37	210678_s_at	9284.37
23022	2	200906_s_at	3.344	200907_s_at	4.657
23023	2	213352_at	0.33	213349_at	3.946
23484	2	202594_at	0.33	202594_at	0.33
23645	2	37028_at	11864.4	202014_at	19184.4
23764	2	36711_at	0.17	205193_at	3.344
27242	2	214581_x_at	0.17	218856_at	0.639
51491	2	214011_s_at	0.639	203023_at	0.89
54407	2	218041_x_at	0.89	220924_s_at	1.239
84890	2	212502_at	0.33	212500_at	0.459
182	3	209099_x_at	0.639	209098_s_at	1.462
901	3	202770_s_at	0.201	202769_at	4.657
1848	3	208891_at	0.237	208893_s_at	0.542
2115	3	206501_x_at	0.201	221911_at	0.754
2119	3	216375_s_at	0.17	203348_s_at	0.33
2494	3	210174_at	7304.37	208343_s_at	16724.4
2908	3	201866_s_at	0.639	201865_x_at	150.526
3949	3	202068_s_at	0.389	202067_s_at	6.484
4071	3	209387_s_at	0.89	215034_s_at	2.036
4616	3	207574_s_at	3.344	207574_s_at	3.344
5144	3	210837_s_at	0.639	211840_s_at	14.834
6945	3	213708_s_at	0.33	217910_x_at	1.239
7421	3	204255_s_at	4184.37	204253_s_at	10244.4
9655	3	209647_s_at	0.639	208127_s_at	344.367
10628	3	201010_s_at	0.89	201008_s_at	10964.4
27324	3	215108_x_at	0.754	216623_x_at	1.05
54512	3	91684_g_at	0.237	218695_at	0.459
1545	4	202436_s_at	5204.37	202437_s_at	8624.37
4170	4	200797_s_at	0.639	214056_at	4.657
6934	4	212761_at	0.459	216037_x_at	177.621
10611	4	211681_s_at	0.201	212412_at	1.725
22822	4	218000_s_at	0.33	217999_s_at	2.834
