# Supplementary material for: Transcriptional Profiling of the Dose Response: A More Powerful Approach for Characterizing Drug Activities
Source: PLoS Comput Biol. 2009 Sep 18;5(9):e1000512. doi: 10.1371/journal.pcbi.1000512 (PMC2735650; doi:10.1371/journal.pcbi.1000512)
Supplement: Table S7 — FACS analysis of cell cycle effects (0.15 MB XLS) [file pcbi.1000512.s008.xls]

## Sheet: dataFitInfo
___FRData analysis!E40	___GDData analysis!E40	___FRData analysis!E62	___GDData analysis!E62	___FRData analysis!F40	___GDData analysis!F40	___FRData analysis!F62	___GDData analysis!F62	___FRData analysis!B18	___GDData analysis!B18	___FRData analysis!C18	___GDData analysis!C18	___FRData analysis!E18	___GDData analysis!E18	___FRData analysis!F18	___GDData analysis!F18	___FRData analysis!B40	___GDData analysis!B40	___FRData analysis!B62	___GDData analysis!B62	___FRData analysis!C40	___GDData analysis!C40	___FRData analysis!C62	___GDData analysis!C62
__FIFitSucessful	__FIReturnInfoCode	__FIFitSucessful	__FIReturnInfoCode	__FIFitSucessful	__FIReturnInfoCode	__FIFitSucessful	__FIReturnInfoCode	__FIFitSucessful	__FIReturnInfoCode	__FIFitSucessful	__FIReturnInfoCode	__FIFitSucessful	__FIReturnInfoCode	__FIFitSucessful	__FIReturnInfoCode	__FIFitSucessful	__FIReturnInfoCode	__FIFitSucessful	__FIReturnInfoCode	__FIFitSucessful	__FIReturnInfoCode	__FIFitSucessful	__FIReturnInfoCode
0	0	1	0	0	0	0	0	1	0	1	0	1	0	1	0	1	0	0	0	1	0	0	0
__FIResult	__FIGraphTitle	__FIResult	__FIGraphTitle	__FIResult	__FIGraphTitle	__FIResult	__FIGraphTitle	__FIResult	__FIGraphTitle	__FIResult	__FIGraphTitle	__FIResult	__FIGraphTitle	__FIResult	__FIGraphTitle	__FIResult	__FIGraphTitle	__FIResult	__FIGraphTitle	__FIResult	__FIGraphTitle	__FIResult	__FIGraphTitle
#NoFit!	'[Supplementary Table 7 FACS analysis of cell cycle effects.xls]Data analysis'!B25	#Ok!	'[Supplementary Table 7 FACS analysis of cell cycle effects.xls]Data analysis'!B47	#NoFit!	'[Supplementary Table 7 FACS analysis of cell cycle effects.xls]Data analysis'!B25	#NoFit!	'[Supplementary Table 7 FACS analysis of cell cycle effects.xls]Data analysis'!B47	#Ok!	'[Supplementary Table 7 FACS analysis of cell cycle effects.xls]Data analysis'!B3	#Ok!	'[Supplementary Table 7 FACS analysis of cell cycle effects.xls]Data analysis'!B3	#Ok!	'[Supplementary Table 7 FACS analysis of cell cycle effects.xls]Data analysis'!B3	#Ok!	'[Supplementary Table 7 FACS analysis of cell cycle effects.xls]Data analysis'!B3	#Ok!	'[Supplementary Table 7 FACS analysis of cell cycle effects.xls]Data analysis'!B25	#NoFit!	'[Supplementary Table 7 FACS analysis of cell cycle effects.xls]Data analysis'!B47	#Ok!	'[Supplementary Table 7 FACS analysis of cell cycle effects.xls]Data analysis'!B25	#NoFit!	'[Supplementary Table 7 FACS analysis of cell cycle effects.xls]Data analysis'!B47
__FINumDataPoints	__FIDataTitle	__FINumDataPoints	__FIDataTitle	__FINumDataPoints	__FIDataTitle	__FINumDataPoints	__FIDataTitle	__FINumDataPoints	__FIDataTitle	__FINumDataPoints	__FIDataTitle	__FINumDataPoints	__FIDataTitle	__FINumDataPoints	__FIDataTitle	__FINumDataPoints	__FIDataTitle	__FINumDataPoints	__FIDataTitle	__FINumDataPoints	__FIDataTitle	__FINumDataPoints	__FIDataTitle
13	'[Supplementary Table 7 FACS analysis of cell cycle effects.xls]Data analysis'!E26	13	'[Supplementary Table 7 FACS analysis of cell cycle effects.xls]Data analysis'!E48	13	'[Supplementary Table 7 FACS analysis of cell cycle effects.xls]Data analysis'!F26	13	'[Supplementary Table 7 FACS analysis of cell cycle effects.xls]Data analysis'!F48	13	'[Supplementary Table 7 FACS analysis of cell cycle effects.xls]Data analysis'!B4	13	'[Supplementary Table 7 FACS analysis of cell cycle effects.xls]Data analysis'!C4	13	'[Supplementary Table 7 FACS analysis of cell cycle effects.xls]Data analysis'!E4	13	'[Supplementary Table 7 FACS analysis of cell cycle effects.xls]Data analysis'!F4	13	'[Supplementary Table 7 FACS analysis of cell cycle effects.xls]Data analysis'!B26	13	'[Supplementary Table 7 FACS analysis of cell cycle effects.xls]Data analysis'!B48	13	'[Supplementary Table 7 FACS analysis of cell cycle effects.xls]Data analysis'!C26	13	'[Supplementary Table 7 FACS analysis of cell cycle effects.xls]Data analysis'!C48
__FIModelNumber	__FILabelX	__FIModelNumber	__FILabelX	__FIModelNumber	__FILabelX	__FIModelNumber	__FILabelX	__FIModelNumber	__FILabelX	__FIModelNumber	__FILabelX	__FIModelNumber	__FILabelX	__FIModelNumber	__FILabelX	__FIModelNumber	__FILabelX	__FIModelNumber	__FILabelX	__FIModelNumber	__FILabelX	__FIModelNumber	__FILabelX
201	'[Supplementary Table 7 FACS analysis of cell cycle effects.xls]Data analysis'!A26	201	'[Supplementary Table 7 FACS analysis of cell cycle effects.xls]Data analysis'!A48	201	'[Supplementary Table 7 FACS analysis of cell cycle effects.xls]Data analysis'!A26	201	'[Supplementary Table 7 FACS analysis of cell cycle effects.xls]Data analysis'!A48	201	'[Supplementary Table 7 FACS analysis of cell cycle effects.xls]Data analysis'!A4	201	'[Supplementary Table 7 FACS analysis of cell cycle effects.xls]Data analysis'!A4	201	'[Supplementary Table 7 FACS analysis of cell cycle effects.xls]Data analysis'!A4	201	'[Supplementary Table 7 FACS analysis of cell cycle effects.xls]Data analysis'!A4	201	'[Supplementary Table 7 FACS analysis of cell cycle effects.xls]Data analysis'!A26	201	'[Supplementary Table 7 FACS analysis of cell cycle effects.xls]Data analysis'!A48	201	'[Supplementary Table 7 FACS analysis of cell cycle effects.xls]Data analysis'!A26	201	'[Supplementary Table 7 FACS analysis of cell cycle effects.xls]Data analysis'!A48
__FIKnownX	__FILabelY	__FIKnownX	__FILabelY	__FIKnownX	__FILabelY	__FIKnownX	__FILabelY	__FIKnownX	__FILabelY	__FIKnownX	__FILabelY	__FIKnownX	__FILabelY	__FIKnownX	__FILabelY	__FIKnownX	__FILabelY	__FIKnownX	__FILabelY	__FIKnownX	__FILabelY	__FIKnownX	__FILabelY
0.017	'[Supplementary Table 7 FACS analysis of cell cycle effects.xls]Data analysis'!B25	0.017	'[Supplementary Table 7 FACS analysis of cell cycle effects.xls]Data analysis'!B47	0.017	'[Supplementary Table 7 FACS analysis of cell cycle effects.xls]Data analysis'!B25	0.017	'[Supplementary Table 7 FACS analysis of cell cycle effects.xls]Data analysis'!B47	0.017	'[Supplementary Table 7 FACS analysis of cell cycle effects.xls]Data analysis'!B3	0.017	'[Supplementary Table 7 FACS analysis of cell cycle effects.xls]Data analysis'!B3	0.017	'[Supplementary Table 7 FACS analysis of cell cycle effects.xls]Data analysis'!B3	0.017	'[Supplementary Table 7 FACS analysis of cell cycle effects.xls]Data analysis'!B3	0.017	'[Supplementary Table 7 FACS analysis of cell cycle effects.xls]Data analysis'!B25	0.017	'[Supplementary Table 7 FACS analysis of cell cycle effects.xls]Data analysis'!B47	0.017	'[Supplementary Table 7 FACS analysis of cell cycle effects.xls]Data analysis'!B25	0.017	'[Supplementary Table 7 FACS analysis of cell cycle effects.xls]Data analysis'!B47
0.17	__FIKnownXRange	0.17	__FIKnownXRange	0.17	__FIKnownXRange	0.17	__FIKnownXRange	0.17	__FIKnownXRange	0.17	__FIKnownXRange	0.17	__FIKnownXRange	0.17	__FIKnownXRange	0.17	__FIKnownXRange	0.17	__FIKnownXRange	0.17	__FIKnownXRange	0.17	__FIKnownXRange
0.51	Data analysis	0.51	Data analysis	0.51	Data analysis	0.51	Data analysis	0.51	Data analysis	0.51	Data analysis	0.51	Data analysis	0.51	Data analysis	0.51	Data analysis	0.51	Data analysis	0.51	Data analysis	0.51	Data analysis
1.52	26	1.52	48	1.52	26	1.52	48	1.52	4	1.52	4	1.52	4	1.52	4	1.52	26	1.52	48	1.52	26	1.52	48
4.57	38	4.57	60	4.57	38	4.57	60	4.57	16	4.57	16	4.57	16	4.57	16	4.57	38	4.57	60	4.57	38	4.57	60
13.72	0	13.72	0	13.72	0	13.72	0	13.72	0	13.72	0	13.72	0	13.72	0	13.72	0	13.72	0	13.72	0	13.72	0
41.15	0	41.15	0	41.15	0	41.15	0	41.15	0	41.15	0	41.15	0	41.15	0	41.15	0	41.15	0	41.15	0	41.15	0
120	1	120	1	120	1	120	1	120	1	120	1	120	1	120	1	120	1	120	1	120	1	120	1
370	__FIKnownYRange	370	__FIKnownYRange	370	__FIKnownYRange	370	__FIKnownYRange	370	__FIKnownYRange	370	__FIKnownYRange	370	__FIKnownYRange	370	__FIKnownYRange	370	__FIKnownYRange	370	__FIKnownYRange	370	__FIKnownYRange	370	__FIKnownYRange
1100	Data analysis	1100	Data analysis	1100	Data analysis	1100	Data analysis	1100	Data analysis	1100	Data analysis	1100	Data analysis	1100	Data analysis	1100	Data analysis	1100	Data analysis	1100	Data analysis	1100	Data analysis
3300	26	3300	48	3300	26	3300	48	3300	4	3300	4	3300	4	3300	4	3300	26	3300	48	3300	26	3300	48
10000	38	10000	60	10000	38	10000	60	10000	16	10000	16	10000	16	10000	16	10000	38	10000	60	10000	38	10000	60
30000	4	30000	4	30000	5	30000	5	30000	1	30000	2	30000	4	30000	5	30000	1	30000	1	30000	2	30000	2
__FIKnownY	4	__FIKnownY	4	__FIKnownY	5	__FIKnownY	5	__FIKnownY	1	__FIKnownY	2	__FIKnownY	4	__FIKnownY	5	__FIKnownY	1	__FIKnownY	1	__FIKnownY	2	__FIKnownY	2
36.85	1	10.775	1	43.4	1	10.9025	1	45.575	1	41.5	1	45.575	1	41.1	1	36.85	1	10.775	1	43.4	1	10.9025	1
41.6	__FIError	9.2	__FIError	45.2	__FIError	12	__FIError	46.4	__FIError	44.4	__FIError	43	__FIError	39.2	__FIError	37.4	__FIError	9.1	__FIError	41.5	__FIError	7.75	__FIError
38.6	0	9.15	0	45.3	0	10.1	0	43.9	0	45.4	0	45	0	40.3	0	38.5	0	12.1	0	40.3	0	7.68	0
36.9	0	10	0	41.4	0	11.8	0	45.5	0	41.8	0	45	0	41.9	0	38.6	0	10	0	45.1	0	8.61	0
36.8	0	9.32	0	44	0	9.82	0	43.2	0	37.9	0	45.9	0	41.6	0	40.6	0	9.83	0	48	0	7.86	0
34.9	0	9.71	0	41.9	0	10.3	0	35	0	38.8	0	47.5	0	42.8	0	46.6	0	5.68	0	49	0	6.68	0
36.3	0	9.01	0	42.4	0	10.3	0	37.1	0	30.9	0	48.5	0	41.8	0	47	0	8.82	0	54.1	0	6.9	0
36.4	0	9.52	0	42	0	9.16	0	33.4	0	29.7	0	47.7	0	44.2	0	48.2	0	8.41	0	52.2	0	7.51	0
38	0	9.28	0	43.7	0	9.61	0	34.4	0	25.4	0	44	0	42.2	0	48.1	0	7.62	0	55.5	0	7.29	0
37.2	0	8.26	0	43.2	0	8.89	0	40.3	0	28.9	0	47.5	0	43.5	0	26	0	5.65	0	54.2	0	7.25	0
44	0	9.18	0	45.6	0	9.33	0	49.8	0	28.2	0	40	0	40.5	0	17.1	0	5.01	0	55	0	6.16	0
28.6	0	33.3	0	54.2	0	7.21	0	36.5	0	28.1	0	24.5	0	33.7	0	19.4	0	6.28	0	50.9	0	4.55	0
35.3	0	28	0	33.4	0	27.8	0	45.9	0	64	0	22.2	0	31.1	0	13.2	0	2.96	0	17.1	0	3.6	0
__FIWeight	0	__FIWeight	0	__FIWeight	0	__FIWeight	0	__FIWeight	0	__FIWeight	0	__FIWeight	0	__FIWeight	0	__FIWeight	0	__FIWeight	0	__FIWeight	0	__FIWeight	0
1	0	1	0	1	0	1	0	1	0	1	0	1	0	1	0	1	0	1	0	1	0	1	0
1	__FIParamReturnCell	1	__FIParamReturnCell	1	__FIParamReturnCell	1	__FIParamReturnCell	1	__FIParamReturnCell	1	__FIParamReturnCell	1	__FIParamReturnCell	1	__FIParamReturnCell	1	__FIParamReturnCell	1	__FIParamReturnCell	1	__FIParamReturnCell	1	__FIParamReturnCell
1	____FI__NULLVALUE	1	____FI__NULLVALUE	1	____FI__NULLVALUE	1	____FI__NULLVALUE	1	____FI__NULLVALUE	1	____FI__NULLVALUE	1	____FI__NULLVALUE	1	____FI__NULLVALUE	1	____FI__NULLVALUE	1	____FI__NULLVALUE	1	____FI__NULLVALUE	1	____FI__NULLVALUE
1	____FI__NULLVALUE	1	____FI__NULLVALUE	1	____FI__NULLVALUE	1	____FI__NULLVALUE	1	____FI__NULLVALUE	1	____FI__NULLVALUE	1	____FI__NULLVALUE	1	____FI__NULLVALUE	1	____FI__NULLVALUE	1	____FI__NULLVALUE	1	____FI__NULLVALUE	1	____FI__NULLVALUE
1	____FI__NULLVALUE	1	____FI__NULLVALUE	1	____FI__NULLVALUE	1	____FI__NULLVALUE	1	____FI__NULLVALUE	1	____FI__NULLVALUE	1	____FI__NULLVALUE	1	____FI__NULLVALUE	1	____FI__NULLVALUE	1	____FI__NULLVALUE	1	____FI__NULLVALUE	1	____FI__NULLVALUE
1	____FI__NULLVALUE	1	____FI__NULLVALUE	1	____FI__NULLVALUE	1	____FI__NULLVALUE	1	____FI__NULLVALUE	1	____FI__NULLVALUE	1	____FI__NULLVALUE	1	____FI__NULLVALUE	1	____FI__NULLVALUE	1	____FI__NULLVALUE	1	____FI__NULLVALUE	1	____FI__NULLVALUE
1		1		1		1		1		1		1		1		1		1		1		1
1		1		1		1		1		1		1		1		1		1		1		1
1		1		1		1		1		1		1		1		1		1		1		1
1		1		1		1		1		1		1		1		1		1		1		1
1		1		1		1		1		1		1		1		1		1		1		1
1		1		1		1		1		1		1		1		1		1		1		1
1		1		1		1		1		1		1		1		1		1		1		1
__FIPointExcluded		__FIPointExcluded		__FIPointExcluded		__FIPointExcluded		__FIPointExcluded		__FIPointExcluded		__FIPointExcluded		__FIPointExcluded		__FIPointExcluded		__FIPointExcluded		__FIPointExcluded		__FIPointExcluded
0		0		0		0		0		0		0		0		0		0		0		0
0		0		0		0		0		0		0		0		0		0		0		0
0		0		0		0		0		0		0		0		0		0		0		0
0		0		0		0		0		0		0		0		0		0		0		0
0		0		0		0		0		0		0		0		0		0		0		0
0		0		0		0		0		0		0		0		0		0		0		0
0		0		0		0		0		0		0		0		0		0		0		0
0		0		0		0		0		0		0		0		0		0		0		0
0		0		0		0		0		0		0		0		0		0		0		0
0		0		0		0		-1		0		0		0		-1		-1		0		0
0		0		0		0		-1		0		0		0		-1		-1		0		0
0		0		0		0		-1		0		0		0		-1		-1		0		0
0		0		0		0		-1		-1		0		0		-1		-1		-1		-1
__FICalcNewValue		__FICalcNewValue		__FICalcNewValue		__FICalcNewValue		__FICalcNewValue		__FICalcNewValue		__FICalcNewValue		__FICalcNewValue		__FICalcNewValue		__FICalcNewValue		__FICalcNewValue		__FICalcNewValue
1		1		1		1		1		1		1		1		1		1		1		1
__FIWhereXYValue		__FIWhereXYValue		__FIWhereXYValue		__FIWhereXYValue		__FIWhereXYValue		__FIWhereXYValue		__FIWhereXYValue		__FIWhereXYValue		__FIWhereXYValue		__FIWhereXYValue		__FIWhereXYValue		__FIWhereXYValue
0		0		0		0		0		0		0		0		0		0		0		0
__FIPermitExtrapolation		__FIPermitExtrapolation		__FIPermitExtrapolation		__FIPermitExtrapolation		__FIPermitExtrapolation		__FIPermitExtrapolation		__FIPermitExtrapolation		__FIPermitExtrapolation		__FIPermitExtrapolation		__FIPermitExtrapolation		__FIPermitExtrapolation		__FIPermitExtrapolation
0		0		0		0		0		0		0		0		0		0		0		0
__FIDetectSuspectData		__FIDetectSuspectData		__FIDetectSuspectData		__FIDetectSuspectData		__FIDetectSuspectData		__FIDetectSuspectData		__FIDetectSuspectData		__FIDetectSuspectData		__FIDetectSuspectData		__FIDetectSuspectData		__FIDetectSuspectData		__FIDetectSuspectData
-1		-1		-1		-1		-1		-1		-1		-1		-1		-1		-1		-1
__FIPreFit		__FIPreFit		__FIPreFit		__FIPreFit		__FIPreFit		__FIPreFit		__FIPreFit		__FIPreFit		__FIPreFit		__FIPreFit		__FIPreFit		__FIPreFit
-1		-1		-1		-1		-1		-1		-1		-1		-1		-1		-1		-1
__FIParamValueOrig		__FIParamValueOrig		__FIParamValueOrig		__FIParamValueOrig		__FIParamValueOrig		__FIParamValueOrig		__FIParamValueOrig		__FIParamValueOrig		__FIParamValueOrig		__FIParamValueOrig		__FIParamValueOrig		__FIParamValueOrig
0		0		0		0		0		0		0		0		0		0		0		0
100		100		100		100		100		100		100		100		100		100		100		100
0		0		0		0		0		0		0		0		0		0		0		0
0		0		0		0		0		0		0		0		0		0		0		0
__FIParamLocked		__FIParamLocked		__FIParamLocked		__FIParamLocked		__FIParamLocked		__FIParamLocked		__FIParamLocked		__FIParamLocked		__FIParamLocked		__FIParamLocked		__FIParamLocked		__FIParamLocked
0		0		0		0		0		0		0		0		0		0		0		0
0		0		0		0		0		0		0		0		0		0		0		0
0		0		0		0		0		0		0		0		0		0		0		0
0		0		0		0		0		0		0		0		0		0		0		0
__FIParamValueFitted		__FIParamValueFitted		__FIParamValueFitted		__FIParamValueFitted		__FIParamValueFitted		__FIParamValueFitted		__FIParamValueFitted		__FIParamValueFitted		__FIParamValueFitted		__FIParamValueFitted		__FIParamValueFitted		__FIParamValueFitted
33.2153		9.44103		43.5154		11.3248		34.9686		27.5674		22.308		30.9884		37.6893		9.14833		41.7481		5.40157
39.6899		30.5453		39.7526		5.90909e+07		45.3441		43.3772		45.9783		41.8494		47.9112		10.4178		53.7598		26.6137
3.82133e-10		6075.49		-0.0362562		-9.39724e+16		5.6015		17.0867		4702.01		6806.09		6.5425		-0.277916		5.37611		9.06148e-06
-0.0135173		-40.9282		0.70811		-352360		6.58777		1.11004		3.1764		2.92619		-2.21249		1.72439		-1.12516		0.164698
__FIParamStdErr		__FIParamStdErr		__FIParamStdErr		__FIParamStdErr		__FIParamStdErr		__FIParamStdErr		__FIParamStdErr		__FIParamStdErr		__FIParamStdErr		__FIParamStdErr		__FIParamStdErr		__FIParamStdErr
0		0.448077		0		0		0.840765		1.13021		1.9354		1.67047		0.38748		0		1.40811		0
0		1.41694		0		0		0.729078		1.2336		0.579817		0.470466		0.444409		0		0.925661		0
0		3.31686e+11		0		0		9.40254		6.93798		873.601		1974.64		0.959779		0		2.76639		0
0		4.48371e+09		0		0		54.0266		0.44429		1.28643		1.60021		0.577391		0		0.568327		0
__FIParamConfInt95		__FIParamConfInt95		__FIParamConfInt95		__FIParamConfInt95		__FIParamConfInt95		__FIParamConfInt95		__FIParamConfInt95		__FIParamConfInt95		__FIParamConfInt95		__FIParamConfInt95		__FIParamConfInt95		__FIParamConfInt95
0		1.01364		0		0		2.16127		2.60625		4.37827		3.77893		0.996055		0		3.24709		0
0		3.20541		0		0		1.87417		2.84469		1.31166		1.06429		1.1424		0		2.13458		0
0		7.50341e+11		0		0		24.1702		15.999		1976.26		4467.03		2.46721		0		6.37929		0
0		1.0143e+10		0		0		138.881		1.02453		2.91017		3.62		1.48424		0		1.31056		0
__FIReturnnInfoValue		__FIReturnnInfoValue		__FIReturnnInfoValue		__FIReturnnInfoValue		__FIReturnnInfoValue		__FIReturnnInfoValue		__FIReturnnInfoValue		__FIReturnnInfoValue		__FIReturnnInfoValue		__FIReturnnInfoValue		__FIReturnnInfoValue		__FIReturnnInfoValue
237.857		18.0695		237.857		312.623		10.6052		32.8127		29.662		19.5392		2.53557		27.5688		29.2114		0
4		29		4		3		8		4		10		14		8		3		4		0
1233092085		1233092085		1233092085		1233092085		1232734073		1232734073		1233092085		1233092085		1232736083		1232736083		1232736083		1232736083
13		13		13		13		9		12		13		13		9		9		12		12
4		4		4		4		4		4		4		4		4		4		4		4
9		9		9		9		5		8		9		9		5		5		8		8
4.49423e+307		1.03773		4.49423e+307		4.49423e+307		1.04788		1.06043		1.03454		1.12829		1.01328		4.49423e+307		1.09924		0
0		-0.0535849		0		0		0.00156389		3.99745e-06		-4.65946e-07		3.59384e-05		4.66259e-06		0		1.30109e-05		0
0		0.988408		0		0		0.977061		0.971094		0.983166		0.941453		0.99343		0		0.953935		0
0		0.97695		0		0		0.954649		0.943023		0.966616		0.886334		0.986904		0		0.909991		0
0		599795		0		0		14857.2		354752		1.02528e+06		1.09466e+06		15835.1		0		477618		0
0		354.986		0		0		1766.05		933.368		1807.04		2448.79		8081.07		0		2000.94		0
1233092085		1233092085		1233092085		1233092085		1233092085		1233092085		1233092085		1233092085		1233092085		1233092085		1233092085		1233092085
__FIFitCount		__FIFitCount		__FIFitCount		__FIFitCount		__FIFitCount		__FIFitCount		__FIFitCount		__FIFitCount		__FIFitCount		__FIFitCount		__FIFitCount		__FIFitCount
2		2		1		1		1		2		1		1		1		2		2		2

## Sheet: Data analysis
Note that DMSO has to be assigned a finite dose value (0.017 nM) to be used by a curve fitting algorithm and plotted on a log scale graph
Data from doses of dasatinib that caused a large percentage of cells to disintegrate were not used to fit a dose response curve, as the population cannot be accuratedly quantitated by FACS
	% in S (3n)
Dose, nM	dasatinib, day1	dasatinib, day2		nilotinib, day1	nilotinib, day2
0.017	45.575	41.5		45.575	41.1
0.17	46.4	44.4		43	39.2
0.51	43.9	45.4		45	40.3
1.52	45.5	41.8		45	41.9
4.57	43.2	37.9		45.9	41.6
13.72	35	38.8		47.5	42.8
41.15	37.1	30.9		48.5	41.8
120	33.4	29.7		47.7	44.2
370	34.4	25.4		44	42.2
1100	40.3	28.9		47.5	43.5
3300	49.8	28.2		40	40.5
10000	36.5	28.1		24.5	33.7
30000	45.9	64		22.2	31.1
Dose response?	#Ok!	#Ok!		#Ok!	#Ok!
A	34.9686	27.5674		22.308	30.9884
B	45.3441	43.3772		45.9783	41.8494
C, EC50, nM	5.6015	17.0867		4702.01	6806.09
D	6.58777	1.11004		3.1764	2.92619
	% in G1 (2n)
Dose, nM	dasatinib, day1	dasatinib, day2		nilotinib, day1	nilotinib, day2
0.017	36.85	43.4		36.85	43.4
0.17	37.4	41.5		41.6	45.2
0.51	38.5	40.3		38.6	45.3
1.52	38.6	45.1		36.9	41.4
4.57	40.6	48		36.8	44
13.72	46.6	49		34.9	41.9
41.15	47	54.1		36.3	42.4
120	48.2	52.2		36.4	42
370	48.1	55.5		38	43.7
1100	26	54.2		37.2	43.2
3300	17.1	55		44	45.6
10000	19.4	50.9		28.6	54.2
30000	13.2	17.1		35.3	33.4
Dose response?	#Ok!	#Ok!		#NoFit!	#NoFit!
A	37.6893	41.7481		#N/A!	#N/A!
B	47.9112	53.7598		#N/A!	#N/A!
C, EC50, nM	6.5425	5.37611		#N/A!	#N/A!
D	-2.21249	-1.12516		#N/A!	#N/A!
	% in G2 (4n)
Dose, nM	dasatinib, day1	dasatinib, day2		nilotinib, day1	nilotinib, day2
0.017	10.775	10.9025		10.775	10.9025
0.17	9.1	7.75		9.2	12
0.51	12.1	7.68		9.15	10.1
1.52	10	8.61		10	11.8
4.57	9.83	7.86		9.32	9.82
13.72	5.68	6.68		9.71	10.3
41.15	8.82	6.9		9.01	10.3
120	8.41	7.51		9.52	9.16
370	7.62	7.29		9.28	9.61
1100	5.65	7.25		8.26	8.89
3300	5.01	6.16		9.18	9.33
10000	6.28	4.55		33.3	7.21
30000	2.96	3.6		28	27.8
Dose response?	#NoFit!	#NoFit!		#Ok!	#NoFit!
A	#N/A!	#N/A!		9.44103	#N/A!
B	#N/A!	#N/A!		30.5453	#N/A!
C, EC50, nM	#N/A!	#N/A!		6075.49	#N/A!
D	#N/A!	#N/A!		-40.9282	#N/A!

## Sheet: dataPlotInfo
___PDXLfit Graph 0	___PDXLfit Graph 1	___PDXLfit Graph 2	___PDXLfit Graph 3	___PDXLfit Graph 4	___PDXLfit Graph 5	___PDXLfit Graph 6	___PDXLfit Graph 7	___PDXLfit Graph 8	___PDXLfit Graph 9
__PINumCells	__PINumCells	__PINumCells	__PINumCells	__PINumCells	__PINumCells	__PINumCells	__PINumCells	__PINumCells	__PINumCells
2	2	4	3	3	2	4	4	4	4
__PICells	__PICells	__PICells	__PICells	__PICells	__PICells	__PICells	__PICells	__PICells	__PICells
Exp 2 9641 A549 24H Table!E15	Exp 2 9641 A549 24H Table!E34	Exp 2 9641 A549 24H Table!E15	Exp 2 9641 A549 24H Table!E34	Exp 2 9641 A549 24H Table!E15	Exp 2 9641 A549 24H Table!F15	For paper!C15	Data analysis!B18	Data analysis!B37	Data analysis!B56
Exp 2 9641 A549 24H Table!F15	Exp 2 9641 A549 24H Table!F34	Exp 2 9641 A549 24H Table!F15	Exp 2 9641 A549 24H Table!F34	Exp 2 9641 A549 24H Table!F15	Exp 2 9641 A549 24H Table!F34	For paper!D15	Data analysis!C18	Data analysis!C37	Data analysis!C56
__PITime	__PITime	Exp 2 9641 A549 24H Table!E34	Exp 2 9641 A549 24H Table!G34	Exp 2 9641 A549 24H Table!G15	__PITime	For paper!E15	Data analysis!D18	Data analysis!D37	Data analysis!D56
1232731210	1232729263	Exp 2 9641 A549 24H Table!F34	__PITime	__PITime	1232730433	For paper!F15	Data analysis!E18	Data analysis!E37	Data analysis!E56
__PIActivePlot	__PIActivePlot	__PITime	1232730197	1232731210	__PIActivePlot	__PITime	__PITime	__PITime	__PITime
1	1	1232731210	__PIActivePlot	__PIActivePlot	1	1232732251	1232734185	1232734757	1232735313
__PIGraphTitle	__PIGraphTitle	__PIActivePlot	1	1	__PIGraphTitle	__PIActivePlot	__PIActivePlot	__PIActivePlot	__PIActivePlot
1	1	1	__PIGraphTitle	__PIGraphTitle	1	1	1	1	1
0	0	__PIGraphTitle	1	1	0	__PIGraphTitle	__PIGraphTitle	__PIGraphTitle	__PIGraphTitle
Untitled	Untitled	1	0	0	Untitled	1	1	1	1
0	0	0	Untitled	Untitled	0	0	0	0	0
Arial	Arial	Untitled	0	0	Arial	Untitled	Untitled	Untitled	Untitled
30	30	0	Arial	Arial	30	0	0	0	0
0	0	Arial	30	30	0	Arial	Arial	Arial	Arial
__PILegend	__PILegend	30	0	0	__PILegend	30	30	30	30
2	2	0	__PILegend	__PILegend	2	0	0	0	0
0	0	__PILegend	2	2	0	__PILegend	__PILegend	__PILegend	__PILegend
1	1	2	0	0	1	2	2	2	2
-1	-1	0	1	1	-1	0	0	0	0
1	1	1	-1	-1	1	1	1	1	1
1	1	-1	1	1	1	-1	-1	-1	-1
0	0	1	1	1	0	1	1	1	1
0	0	1	0	0	0	1	1	1	1
1	1	0	0	0	1	0	0	0	0
0	0	0	1	1	0	0	0	0	0
Observed	Observed	1	0	0	Observed	1	1	1	1
Predicted	Predicted	0	Observed	Observed	Predicted	0	0	0	0
Intersect	Intersect	Observed	Predicted	Predicted	Intersect	Observed	Observed	Observed	Observed
-1	-1	Predicted	Intersect	Intersect	-1	Predicted	Predicted	Predicted	Predicted
Arial	Arial	Intersect	-1	-1	Arial	Intersect	Intersect	Intersect	Intersect
15	15	-1	Arial	Arial	15	-1	-1	-1	-1
0	0	Arial	15	15	0	Arial	Arial	Arial	Arial
__PIXAxis	__PIXAxis	15	0	0	__PIXAxis	15	15	15	15
25000	1	0	__PIXAxis	__PIXAxis	1	0	0	0	0
1	1	__PIXAxis	1	1	1	__PIXAxis	__PIXAxis	__PIXAxis	__PIXAxis
-5000	1	1	1	1	1	1	1	1	1
1	1	1	1	1	1	1	1	1	1
5000	1	1	1	1	1	1	1	1	1
1	1	1	1	1	1	1	1	1	1
5	5	1	1	1	5	1	1	1	1
1	1	1	5	5	1	1	1	1	1
-3	-3	5	1	1	-3	5	5	5	5
1	1	1	-2	-3	1	1	1	1	1
1	1	-3	0	1	1	-2	-2	-2	-2
1	1	1	1	1	1	0	0	0	0
0	1	1	1	1	0	1	1	1	1
2	2	1	0	0	2	1	1	1	1
1	2	1	2	2	1	0	0	0	0
0	0	2	1	1	0	2	2	2	2
Arial	Arial	2	0	0	Arial	1	1	1	1
15	15	0	Arial	Arial	15	0	0	0	0
0	0	Arial	15	15	0	Arial	Arial	Arial	Arial
__PIYAxis	__PIYAxis	15	0	0	__PIYAxis	15	15	15	15
60	55	0	__PIYAxis	__PIYAxis	50	0	0	0	0
1	1	__PIYAxis	60	60	1	__PIYAxis	__PIYAxis	__PIYAxis	__PIYAxis
20	30	60	1	1	25	50	50	60	35
1	1	1	0	0	1	0	0	1	0
10	5	20	1	1	5	20	20	10	0
1	1	1	10	10	1	1	1	1	1
1	1	10	1	1	1	5	5	10	10
1	1	1	1	1	1	1	1	1	1
1	1	1	1	1	1	1	1	1	1
1	1	1	1	1	1	1	1	1	1
1	1	1	1	1	1	1	1	1	1
1	1	1	1	1	1	1	1	1	1
1	1	1	1	1	1	1	1	1	1
1	1	1	1	1	1	1	1	1	1
1	1	1	1	1	1	1	1	1	1
0	0	1	1	1	0	1	1	1	1
Arial	Arial	1	0	0	Arial	1	1	1	1
15	15	0	Arial	Arial	15	0	0	0	0
0	0	Arial	15	15	0	Arial	Arial	Arial	Arial
__PIColour	__PIColour	15	0	0	__PIColour	15	15	15	15
1	1	0	__PIColour	__PIColour	1	0	0	0	0
__PIShowFitLines	__PIShowFitLines	__PIColour	1	1	__PIShowFitLines	__PIColour	__PIColour	__PIColour	__PIColour
1	1	1	__PIShowFitLines	__PIShowFitLines	1	1	1	1	1
__PIShowDataPoints	__PIShowDataPoints	__PIShowFitLines	1	1	__PIShowDataPoints	__PIShowFitLines	__PIShowFitLines	__PIShowFitLines	__PIShowFitLines
1	1	1	__PIShowDataPoints	__PIShowDataPoints	1	1	1	1	1
__PIShowExcludedPoints	__PIShowExcludedPoints	__PIShowDataPoints	1	1	__PIShowExcludedPoints	__PIShowDataPoints	__PIShowDataPoints	__PIShowDataPoints	__PIShowDataPoints
1	1	1	__PIShowExcludedPoints	__PIShowExcludedPoints	1	1	1	1	1
__PIShowErrorBars	__PIShowErrorBars	__PIShowExcludedPoints	1	1	__PIShowErrorBars	__PIShowExcludedPoints	__PIShowExcludedPoints	__PIShowExcludedPoints	__PIShowExcludedPoints
1	1	1	__PIShowErrorBars	__PIShowErrorBars	1	1	1	1	1
__PIShowIntersectLines	__PIShowIntersectLines	__PIShowErrorBars	1	1	__PIShowIntersectLines	__PIShowErrorBars	__PIShowErrorBars	__PIShowErrorBars	__PIShowErrorBars
1	1	1	__PIShowIntersectLines	__PIShowIntersectLines	1	1	1	1	1
__PINumTextItems	__PINumTextItems	__PIShowIntersectLines	1	1	__PINumTextItems	__PIShowIntersectLines	__PIShowIntersectLines	__PIShowIntersectLines	__PIShowIntersectLines
0	0	1	__PINumTextItems	__PINumTextItems	0	1	1	1	1
		__PINumTextItems	0	0		__PINumTextItems	__PINumTextItems	__PINumTextItems	__PINumTextItems
		0				0	0	0	0

## Sheet: Exp 1 data
A549 24H	Dose, nM	<2n	G1	S	G2	>4n
Avg control	0	1.8025	36.85	45.575	10.775	4.9375
Dasatinib	0.17	2.59	37.4	46.4	9.1	4.69
Dasatinib	0.51	1.46	38.5	43.9	12.1	3.71
Dasatinib	1.52	1.25	38.6	45.5	10	3.86
Dasatinib	4.57	1.91	40.6	43.2	9.83	4.49
Dasatinib	13.72	10.3	46.6	35	5.68	3.25
Dasatinib	41.15	2.07	47	37.1	8.82	4.47
Dasatinib	120	4.89	48.2	33.4	8.41	4.47
Dasatinib	370	4.41	48.1	34.4	7.62	5.66
Dasatinib	1100	20.6	26	40.3	5.65	4.91
Dasatinib	3300	20.6	17.1	49.8	5.01	6.27
Dasatinib	10000	28.9	19.4	36.5	6.28	8.4
Dasatinib	30000	33.4	13.2	45.9	2.96	5.2
Avg control	0	1.8025	36.85	45.575	10.775	4.9375
Nilotinib	0.2	1.88	41.6	43	9.2	4.43
Nilotinib	0.5	1.53	38.6	45	9.15	5.24
Nilotinib	1.5	2.5	36.9	45	10	4.98
Nilotinib	4.5	2.35	36.8	45.9	9.32	5.58
Nilotinib	14	2.7	34.9	47.5	9.71	4.82
Nilotinib	41	0.69	36.3	48.5	9.01	5.3
Nilotinib	124	1.72	36.4	47.7	9.52	4.74
Nilotinib	370	4.21	38	44	9.28	4.44
Nilotinib	1111	1.93	37.2	47.5	8.26	4.98
Nilotinib	3333	2.49	44	40	9.18	5.05
Nilotinib	10000	2.66	28.6	24.5	33.3	10.8
Nilotinib	30000	3.71	35.3	22.2	28	10.5
DMSO	0	1.48	36.8	46.1	11.3	3.92
DMSO	0	1.19	37.1	45.7	10.7	5.13
DMSO	0	1.96	34.7	46.6	10.7	5.82
DMSO	0	2.58	38.8	43.9	10.4	4.88
Avg control	0	1.8025	36.85	45.575	10.775	4.9375

## Sheet: Exp 2 data 
A549 24H	Dose, nM	%<2n	%G1	%S	%G2	%>4n
DMSO	0	0.6075	43.4	41.1	10.9025	3.3475
Dasatinib	0.17	0.56	41.5	44.4	7.75	4.66
Dasatinib	0.51	1.71	40.3	45.4	7.68	3.86
Dasatinib	1.52	0.96	45.1	41.8	8.61	3.44
Dasatinib	4.57	0.91	48	37.9	7.86	4.06
Dasatinib	13.72	0.77	49	38.8	6.68	3.86
Dasatinib	41.15	0.95	54.1	30.9	6.9	6.33
Dasatinib	120	0.96	52.2	29.7	7.51	8.64
Dasatinib	370	1.27	55.5	25.4	7.29	10.7
Dasatinib	1100	0.96	54.2	28.9	7.25	7.76
Dasatinib	3300	1.23	55	28.2	6.16	8.11
Dasatinib	10000	3.81	50.9	28.1	4.55	12.9
Dasatinib	30000	8.69	17.1	64	3.6	6.95
DMSO	0	0.6075	43.4	41.1	10.9025	3.3475
Nilotinib	0.17	0.78	45.2	39.2	12	2.26
Nilotinib	0.51	0.86	45.3	40.3	10.1	2.42
Nilotinib	1.52	1.2	41.4	41.9	11.8	2.66
Nilotinib	4.57	0.29	44	41.6	9.82	3.52
Nilotinib	13.72	1.11	41.9	42.8	10.3	2.94
Nilotinib	41.15	0.65	42.4	41.8	10.3	3.86
Nilotinib	120	1.12	42	44.2	9.16	2.6
Nilotinib	370	0.49	43.7	42.2	9.61	3.05
Nilotinib	1100	0.77	43.2	43.5	8.89	3
Nilotinib	3300	0.67	45.6	40.5	9.33	3.3
Nilotinib	10000	1.99	54.2	33.7	7.21	2.89
Nilotinib	30000	4.25	33.4	31.1	27.8	3.46
DMSO	0	0.99	41.6	42.2	10.9	3.52
DMSO	0	0	45.5	39.5	11.5	3.43
DMSO	0	0.41	44.7	39.5	11.4	3.23
DMSO	0	1.03	41.8	43.2	9.81	3.21
Average control	0	0.6075	43.4	41.1	10.9025	3.3475
