# Supplementary material for: Transcriptional Profiling of the Dose Response: A More Powerful Approach for Characterizing Drug Activities
Source: PLoS Comput Biol. 2009 Sep 18;5(9):e1000512. doi: 10.1371/journal.pcbi.1000512 (PMC2735650; doi:10.1371/journal.pcbi.1000512)
Supplement: Table S8 — SDRS reports for control datasets (8.64 MB ZIP) [file pcbi.1000512.s009.zip › Table S8 SDRS Reports for Control datasets.xls]

## Sheet: Summary
	p <= 0.05	p <= 0.05 & B/A >= 1.5	FDR = 10%	FDR = 10% & B/A >= 1.5	FDR = 35%	FDR = 35% & B/A >= 1.5	SDRS Report
PD0325901, 4hr	921	149	102	72	215	105	Table S2
Dasatinib, 4hr	1521	216	197	116	665	187	Table S2
Imatinib, 4hr	2666	192	273	72	2625	191	Table S2
Nilotinib, 4hr	1247	239	263	175	479	217	Table S2
Dasatinib, 20hr	4890	1532	3461	1374	7046	1615	Table S2
Imatinib, 20hr	1950	398	498	245	1345	370	Table S2
Nilotinib, 20hr	2902	943	1499	800	3078	949	Table S2
DMSO, permut 1	1395	167	0	0	0	0	Table S8
DMSO, permut 2	503	37	0	0	0	0	Table S8
DMSO, permut 3	421	12	0	0	0	0	Table S8
DMSO, permut 4	315	9	0	0	0	0	Table S8
DMSO, permut 5	359	26	0	0	0	0	Table S8
Imatinib, 4hr, permut 1	505	0	0	0	0	0	Table S8
Imatinib, 4hr, permut 2	403	0	0	0	0	0	Table S8
Imatinib, 4hr, permut 3	293	0	0	0	0	0	Table S8
Imatinib, 4hr, permut 4	998	21	0	0	0	0	Table S8
Imatinib, 4hr, permut 5	626	3	0	0	0	0	Table S8

## Sheet: DMSO_1
Probeset	EC50	P value	A	B	D	Fold
202012_s_at	1.462	5.3932e-05	2456.07	3143.77	1.5	-1.28
32069_at	20.655	5.4009e-05	170.285	202.923	-6	1.19167
219971_at	6.484	0.00013987	63.609	80.742	6.3	-1.26935
216354_at	0.459	0.0001723	107.628	179.293	2.4	-1.66586
215373_x_at	0.639	0.00023386	107.975	165.084	6.3	-1.52891
214372_x_at	6.484	0.00028757	106.138	138.94	4.2	-1.30905
216509_x_at	0.459	0.00038146	67.085	117.461	6.3	-1.75093
37022_at	20.655	0.00043129	58.226	70.743	6.3	-1.21497
215261_at	2.402	0.00046693	59.184	78.452	3.3	-1.32556
200015_s_at	28.76	0.00052904	4944.52	5456.82	-2.1	1.10361
207621_s_at	20.655	0.00054884	1190.73	1390.78	3	-1.16801
221703_at	28.76	0.000549	79.1	117.275	-5.1	1.48262
206962_x_at	24.373	0.00055226	82.292	95.637	6.3	-1.16217
207436_x_at	1.239	0.00055364	123.288	217.35	6.3	-1.76295
217313_at	1.725	0.00062328	124.899	158.477	5.7	-1.26884
213482_at	40.046	0.00063509	58.871	72.593	6.3	-1.23309
213392_at	28.76	0.00065067	389.456	512	-6	1.31465
203818_s_at	91.615	0.00066306	1468.15	1662.14	5.1	-1.13213
203544_s_at	17.504	0.00068062	452.257	562.345	-6	1.24342
217746_s_at	33.937	0.00073725	6150.65	7516.65	-5.1	1.22209
206514_s_at	0.639	0.00076929	64.386	81.995	-2.1	1.27349
212243_at	24.373	0.00078827	458.876	593.811	-6	1.29406
209202_s_at	0.459	0.0008101	120.062	180.127	6.3	-1.50028
205258_at	0.89	0.00083466	843.286	1229.51	1.2	-1.45799
204812_at	0.639	0.00092443	715.917	880.787	-1.8	1.23029
208875_s_at	28.76	0.00092606	434.534	611.252	-6	1.40668
220493_at	17444.4	0.00093862	71.897	106.974	-6	1.48788
218967_s_at	20.655	0.00095895	1034.7	1314.16	-6	1.27009
209877_at	0.754	0.0010162	182.839	241.142	1.5	-1.31888
208930_s_at	0.639	0.001033	356.042	621.863	-6	1.7466
202441_at	24.373	0.0011042	2025.68	2362.69	-4.5	1.16637
218743_at	0.33	0.0011457	157.206	236.031	6.3	-1.50141
200740_s_at	40.046	0.001157	1698.55	2053.98	-6	1.20925
203908_at	24.373	0.001182	212.347	309.234	-6	1.45627
213716_s_at	24.373	0.0012589	62.571	79.139	6.3	-1.26479
202555_s_at	0.33	0.001272	232.338	347.88	6.3	-1.4973
217361_at	8384.37	0.0013624	58.863	81.2	-6	1.37947
208264_s_at	24.373	0.0013923	397.27	572.693	-6	1.44157
204415_at	17564.4	0.0014021	211.333	393.48	-6	1.8619
218249_at	40.046	0.0014914	1416.71	1628.96	-6	1.14982
207314_x_at	65.796	0.0015046	58.009	68.181	1.5	-1.17535
202508_s_at	1.239	0.0015085	160.176	236.831	-4.5	1.47857
201581_at	20.655	0.0015543	1398.53	1825.7	-6	1.30544
204489_s_at	0.89	0.0015838	2857.82	3497.59	6.3	-1.22387
204986_s_at	1.462	0.0016044	74.846	115.97	0.6	-1.54945
201396_s_at	0.542	0.0017319	459.179	634.592	3.6	-1.38201
222163_s_at	33.937	0.0017674	600.589	720.392	-6	1.19948
203391_at	20.655	0.0018347	1379.89	1727.75	6.3	-1.2521
221452_s_at	24.373	0.0018705	2334.97	3122.11	-6	1.33711
217733_s_at	0.33	0.0020655	40002.9	41554.3	6.3	-1.03878
211445_x_at	1.05	0.0020705	631.789	777.382	0.9	-1.23045
200024_at	1.239	0.0021416	26220.1	28398.8	6.3	-1.08309
206205_at	17.504	0.0021688	507.929	664.467	-6	1.30819
216372_at	0.542	0.0022411	50.637	62.992	1.8	-1.24399
201356_at	20.655	0.0022644	1337.32	1586.1	-4.2	1.18603
202786_at	7.651	0.0022658	406.599	512.956	-2.1	1.26158
213217_at	0.89	0.0022691	56.616	72.539	1.5	-1.28125
222221_x_at	17.504	0.0023768	263.907	337.966	6.3	-1.28063
201664_at	12.571	0.0023768	3618.28	4141.86	-0.6	1.1447
201917_s_at	20.655	0.0023888	571.014	676.916	-6	1.18546
221255_s_at	2.834	0.0024796	1887.91	2646.64	-0.9	1.40189
210793_s_at	17.504	0.0025061	265.609	329.696	-6	1.24128
203008_x_at	20.655	0.0025579	1130.51	1436.83	-3	1.27096
213090_s_at	0.33	0.0025639	318.638	488.614	-6	1.53345
213296_at	0.459	0.002565	240.623	401.791	6.3	-1.66979
204152_s_at	2.402	0.0025711	62.124	72.798	3.3	-1.17182
210223_s_at	24.373	0.0025766	314.368	404.563	-6	1.28691
202412_s_at	0.389	0.0026032	478.929	853.465	-6	1.78203
219888_at	1.239	0.0026371	343.499	526.845	6.3	-1.53376
212680_x_at	20.655	0.0026399	3544.14	4068.07	6	-1.14783
204089_x_at	5.495	0.0026959	378.554	454.447	-6	1.20048
219616_at	2.402	0.0027059	57.448	64.034	3.3	-1.11464
201061_s_at	20.655	0.0027367	2029.19	2371.58	6.3	-1.16873
203730_s_at	17.504	0.0027499	166.862	225.456	-6	1.35115
203348_s_at	0.639	0.0028575	351.532	506.13	6.3	-1.43978
64942_at	20.655	0.0028683	116.636	139.901	6.3	-1.19947
205618_at	24.373	0.0029215	475.948	643.486	-6	1.35201
204179_at	0.639	0.0029398	535.398	693.415	6.3	-1.29514
217644_s_at	108.105	0.0029555	69.528	96.652	-2.1	1.39012
201232_s_at	2.402	0.0029641	1914.81	2176.09	6.3	-1.13645
221136_at	1.462	0.0030034	69.163	82.127	5.7	-1.18744
212751_at	28.76	0.0030257	610.292	913.233	-6	1.49639
206753_at	20.655	0.0030393	115.333	146.879	6.3	-1.27352
204527_at	14.834	0.0033443	299.816	340.872	-6	1.13694
215357_s_at	91.615	0.0033629	190.647	308.116	-0.9	1.61616
206046_at	0.279	0.0033816	142.371	193.497	6.3	-1.3591
205781_at	24.373	0.0033887	75.827	91.934	6.3	-1.21242
209380_s_at	6.484	0.0035001	166.879	205.141	-5.7	1.22928
215208_x_at	5.495	0.0035107	82.927	129.78	0.6	-1.56499
220856_x_at	0.389	0.0036941	718.421	835.433	6	-1.16287
204442_x_at	2.402	0.0037714	104.141	134.772	4.8	-1.29413
212934_at	33.937	0.0037895	648.347	786.105	-4.8	1.21248
207620_s_at	24.373	0.0038086	219.274	341.342	-6	1.55669
217251_x_at	4.657	0.0038398	55.242	67.369	6.3	-1.21952
218548_x_at	24.373	0.0038407	750.234	935.997	6.3	-1.24761
218280_x_at	1.725	0.0038778	692.072	864.347	4.2	-1.24893
204623_at	17.504	0.0039391	94.978	119.209	3	-1.25512
208424_s_at	7.651	0.0039716	915.568	1064.98	-6	1.16319
205640_at	0.542	0.0039861	2198.26	3193.74	6	-1.45285
221313_at	0.754	0.0040388	58.226	65.675	1.2	-1.12793
202045_s_at	1.462	0.0040536	159.555	200.494	6.3	-1.25658
218923_at	9.029	0.0041225	242.177	307.612	-0.9	1.27019
202689_at	0.639	0.004158	399.456	548.248	6.3	-1.37249
201927_s_at	65.796	0.0041899	262.579	366.896	-1.2	1.39728
214650_x_at	47.254	0.004196	58.379	65.006	0.9	-1.11352
205795_at	1364.37	0.0041981	52.587	62.517	1.8	-1.18883
201798_s_at	28.76	0.0042628	6316.93	7642.73	-6	1.20988
220458_at	0.389	0.0042671	71.068	103.069	6	-1.45029
212738_at	28.76	0.004405	336.51	414.847	-6	1.23279
206491_s_at	14.834	0.0044929	657.819	812.38	-1.2	1.23496
220890_s_at	33.937	0.0045133	4491.88	4788.77	-6	1.06609
221994_at	150.526	0.0046076	69.487	85.975	0.6	-1.23728
212718_at	24.373	0.0046889	6134.27	7209.62	-6	1.1753
218884_s_at	40.046	0.004708	116.473	167.228	-6	1.43577
222210_at	0.389	0.0047188	50.874	67.7	5.4	-1.33074
203695_s_at	47.254	0.0048124	894.617	1058.99	-6	1.18373
202823_at	28.76	0.0048909	347.726	443.546	-6	1.27556
220350_at	14.834	0.0049504	124.248	144.523	-6	1.16318
219529_at	0.89	0.0049543	52.505	70.23	4.2	-1.33759
209427_at	0.542	0.0049748	84.315	133.682	1.5	-1.58551
208103_s_at	17.504	0.0050032	466.676	675.833	-5.7	1.44818
213523_at	0.33	0.0050357	479.061	623.044	6.3	-1.30055
203239_s_at	0.754	0.005075	244.566	410.052	6	-1.67665
203077_s_at	24.373	0.0050856	690.73	809.395	-6	1.1718
210702_s_at	40.046	0.0051015	53.132	63.649	6.3	-1.19794
217445_s_at	24.373	0.0051255	198.604	335.226	-6	1.68791
205483_s_at	18284.4	0.0051456	339.233	629.768	-6	1.85645
200784_s_at	1.05	0.0052037	125.851	268.874	6.3	-2.13645
211763_s_at	24.373	0.0052352	644.255	847.858	-6	1.31603
202152_x_at	1.05	0.0052462	415.522	613.3	6.3	-1.47597
222060_at	0.754	0.0053648	133.476	198.366	1.5	-1.48615
210536_s_at	0.754	0.0054104	56.438	71.631	6.3	-1.2692
205223_at	24.373	0.0054637	84.017	96.069	4.8	-1.14345
206994_at	14.834	0.0055472	78.868	98.592	6.3	-1.25009
221622_s_at	20.655	0.0056142	2912.27	3619.7	-6	1.24292
220574_at	20.655	0.0056218	56.269	64.596	6.3	-1.14799
219098_at	0.542	0.0056519	210.5	319.98	4.8	-1.5201
216224_s_at	40.046	0.0056808	101.333	122.671	-6	1.21057
208787_at	24.373	0.0057206	5665.48	7163.26	-6	1.26437
202809_s_at	24.373	0.005753	944.864	1250.74	6.3	-1.32373
215583_at	0.754	0.0058597	87.651	103.339	5.7	-1.17898
203595_s_at	33.937	0.0058899	600.278	846.766	-6	1.41062
202812_at	1.462	0.0060889	301.686	414.004	6.3	-1.3723
211867_s_at	0.33	0.0061257	52.414	71.011	6.3	-1.35481
202369_s_at	47.254	0.0061442	810.735	969.067	-6	1.19529
214480_at	6.484	0.0061476	59.743	68.911	6.3	-1.15346
208110_x_at	28.76	0.0061696	119.236	150.071	6.3	-1.2586
221155_x_at	33.937	0.0062036	81.076	99.604	5.4	-1.22853
40284_at	0.459	0.0062224	580.219	926.86	4.2	-1.59743
201680_x_at	0.279	0.0062499	1721.3	2381.72	6.3	-1.38367
210871_x_at	20.655	0.0062534	75.771	105.652	-6	1.39436
208091_s_at	2.402	0.0062724	1925.7	2226.6	0.6	-1.15626
207031_at	14.834	0.0063527	64.784	99.558	0.3	-1.53677
209630_s_at	20.655	0.0063862	709.573	907.674	-6	1.27918
208928_at	28.76	0.0064271	455.357	564.121	6.3	-1.23885
221787_at	20.655	0.0064792	380.904	510.124	-6	1.33925
205216_s_at	0.639	0.0064828	1079.75	1303.07	-6	1.20682
201482_at	0.639	0.0065776	500.909	775.08	2.4	-1.54735
211953_s_at	24.373	0.0065887	1285.42	1719.95	-6	1.33804
35179_at	1.462	0.0066257	152.492	211.822	1.5	-1.38907
209278_s_at	33.937	0.0066462	1739.78	2339.9	-6	1.34494
213035_at	0.389	0.0066742	635.538	773.408	-6	1.21693
200020_at	24.373	0.0067043	3061.24	3596.66	-6	1.1749
202892_at	17.504	0.0067726	921.697	1187.08	-5.1	1.28793
204554_at	24.373	0.0067956	149.923	201.028	-6	1.34087
213252_at	10064.4	0.0068148	69.168	102.042	-6	1.47528
31846_at	20.655	0.0069199	214.5	247.437	6.3	-1.15355
205042_at	177.621	0.0070854	748.072	945.412	-2.1	1.2638
221173_at	28.76	0.0071077	73.582	94.291	4.2	-1.28144
205894_at	5.495	0.0071301	3960.31	4874.51	1.2	-1.23084
219067_s_at	28.76	0.007169	2543.01	3017.22	-5.7	1.18648
215861_at	1.05	0.0072853	57.254	71.56	6.3	-1.24987
221430_s_at	0.542	0.0073105	154.38	294.074	-3.6	1.90487
202906_s_at	24.373	0.0073529	551.537	787.954	-6	1.42865
202302_s_at	17.504	0.0073571	3504.27	4254.44	-6	1.21407
208700_s_at	0.754	0.0073635	21839.9	25645.9	1.2	-1.17427
210605_s_at	0.389	0.0073933	140.742	210.802	5.1	-1.49779
201719_s_at	17.504	0.0074427	2138.47	2339.01	-6	1.09378
200663_at	0.754	0.0075187	15277.4	17515.9	2.7	-1.14653
220480_at	40.046	0.0075318	55.281	67.081	2.1	-1.21345
200763_s_at	1.239	0.0075692	38269.1	38973.2	6.3	-1.0184
206780_at	1.05	0.0075714	57.767	69.684	6.3	-1.20629
210574_s_at	40.046	0.0076692	1905.17	2223.29	6.3	-1.16698
216630_at	0.754	0.0076737	91.985	123.497	1.5	-1.34258
212978_at	1.239	0.0077187	305.97	405.089	-5.7	1.32395
206004_at	2.834	0.007721	53.143	64.332	1.8	-1.21055
209127_s_at	1.05	0.0077595	838.196	1014.69	-6	1.21057
211471_s_at	0.459	0.0077755	110.748	158.52	4.8	-1.43136
215942_s_at	33.937	0.0077846	228.031	320.334	5.1	-1.40478
206608_s_at	0.639	0.007796	54.925	66.402	6.3	-1.20896
202564_x_at	20.655	0.0078674	1887.66	2232.06	6.3	-1.18245
216694_at	0.33	0.0078697	98.739	175.531	6.3	-1.77773
205246_at	28.76	0.0078999	148.069	232.789	-6	1.57217
212872_s_at	0.89	0.0079373	440.092	522.231	-6	1.18664
211340_s_at	1664.37	0.0079631	63.568	76.01	-6	1.19573
205706_s_at	24.373	0.0079985	97.275	109.701	-6	1.12774
47105_at	127.564	0.0080269	194.339	215.025	-1.8	1.10644
37796_at	12.571	0.0080293	64.809	76.924	6.3	-1.18693
221350_at	20.655	0.0080436	81.389	99.105	6.3	-1.21767
219372_at	28.76	0.0080507	462.234	552.455	-5.7	1.19518
218580_x_at	28.76	0.008101	2472.41	3120.97	0.3	-1.26232
209466_x_at	0.459	0.0081299	60.564	78.458	5.1	-1.29546
208194_s_at	291.836	0.0081614	93.273	115.515	-1.2	1.23846
202175_at	1.239	0.0081687	158.942	215.894	5.4	-1.35832
202377_at	24.373	0.0082593	1628.81	1913.18	-6	1.17459
213579_s_at	1.05	0.0082741	108.51	129.52	6.3	-1.19362
59433_at	40.046	0.0083013	126.619	148.351	6.3	-1.17163
214729_at	20.655	0.0083361	58.894	69.88	-6	1.18654
217350_at	6.484	0.0083361	55.253	69.727	6.3	-1.26196
216182_at	33.937	0.008457	60.676	67.061	1.5	-1.10523
1053_at	1.462	0.0084748	569.721	767.364	-0.6	1.34691
202942_at	24.373	0.0084774	5287.46	6291.7	6.3	-1.18993
222045_s_at	40.046	0.0085517	161.642	221.665	-6	1.37133
205217_at	0.639	0.0088414	271.398	410.374	-1.8	1.51207
202978_s_at	4724.37	0.0088494	544.202	660.264	-0.9	1.21327
216025_x_at	0.89	0.0088629	52.155	65.809	2.7	-1.2618
212916_at	1.239	0.0089062	106.496	145.102	6.3	-1.36251
208646_at	0.89	0.0089226	13371.7	14437.8	6.3	-1.07973
203499_at	0.389	0.0089307	661.468	916.983	5.1	-1.38628
213023_at	24.373	0.009013	60.079	72.819	-6	1.21205
215073_s_at	24.373	0.009013	115.525	145.371	-6	1.25835
200986_at	0.754	0.0090268	61.133	71.506	6.3	-1.16968
217196_s_at	20.655	0.0091747	605.208	741.447	-6	1.22511
211552_s_at	20.655	0.0091832	112.034	131.408	6.3	-1.17293
210361_s_at	20.655	0.009186	94.612	120.605	-6	1.27473
206110_at	108.105	0.0093953	110.008	143.388	-3.9	1.30343
206711_at	1.462	0.0094011	55.482	74.525	5.7	-1.34323
204599_s_at	33.937	0.0094508	1632.7	2162.76	6.3	-1.32465
202922_at	24.373	0.0094654	809.173	992.088	-6	1.22605
217358_at	9.029	0.0094949	60.425	72.216	6.3	-1.19513
211545_at	0.542	0.0095541	60.75	76.98	6.3	-1.26716
216422_at	0.639	0.009566	73.164	93.393	5.7	-1.27649
214963_at	77.64	0.0096167	188.615	242.942	-5.4	1.28803
204050_s_at	47.254	0.0096618	13440.4	14897.6	6.3	-1.10842
205455_at	209.592	0.0097163	175.785	247.196	0.3	-1.40624
220707_s_at	209.592	0.0097315	113.758	146.095	-6	1.28426
219969_at	28.76	0.0097406	65.881	88.281	-6	1.34001
205280_at	24.373	0.0097498	72.27	93.104	-2.7	1.28828
221814_at	20.655	0.0097803	74.752	104.184	0.9	-1.39373
204700_x_at	4.657	0.0098511	389.858	545.859	-0.9	1.40015
208385_at	644.367	0.0098883	50.561	66.587	6.3	-1.31696
207139_at	3764.37	0.0098914	56.573	68.168	-6	1.20496
205501_at	2.402	0.0099475	242.011	383.839	-0.6	1.58604
203406_at	0.639	0.010032	1489.96	1840.43	-6	1.23522
206474_at	4.657	0.010048	87.71	165.215	-0.6	1.88365
203085_s_at	0.542	0.010051	845.569	1530.84	4.2	-1.81042
219697_at	0.459	0.010102	63.886	88.27	6.3	-1.38168
221183_at	65.796	0.010131	51.367	61.865	6.3	-1.20437
207350_s_at	33.937	0.010134	73.457	103.916	-4.5	1.41465
214950_at	3.946	0.010183	58.918	82.254	0.3	-1.39608
214578_s_at	24.373	0.010212	208.914	264.345	-6	1.26533
212058_at	2.834	0.010264	2754.89	3152.31	-0.6	1.14426
211323_s_at	127.564	0.010267	127.142	163.261	-2.7	1.28408
205614_x_at	0.754	0.010277	112.556	142.425	6.3	-1.26537
201983_s_at	1.239	0.010339	2447.78	3312.56	6.3	-1.35329
218929_at	24.373	0.010362	447.192	536.594	-6	1.19992
222338_x_at	0.33	0.010482	391.779	615.796	6.3	-1.57179
204852_s_at	2924.37	0.010579	71.099	88.509	-6	1.24487
203799_at	1.05	0.01061	64.079	100.182	-3	1.56341
206996_x_at	0.389	0.01062	54.97	67.799	5.1	-1.23338
215030_at	33.937	0.010668	96.187	125.049	-5.1	1.30006
208764_s_at	2.834	0.010775	15862.2	17864.4	6.3	-1.12622
203674_at	0.89	0.01082	536.451	744.667	6.3	-1.38814
213092_x_at	24.373	0.010834	544.795	722.531	-6	1.32624
222169_x_at	14.834	0.010834	89.831	116.641	6.3	-1.29845
211877_s_at	0.389	0.010918	51.743	63.83	6.3	-1.2336
208854_s_at	24.373	0.010929	1250.74	1685.12	-6	1.34731
201441_at	33.937	0.010975	18264.8	20100	5.1	-1.10048
212882_at	1064.37	0.011024	136.299	165.01	-6	1.21065
200667_at	20.655	0.011089	3548.45	3981.64	1.5	-1.12208
220638_s_at	0.279	0.011121	60.736	68.899	6.3	-1.1344
204040_at	5.495	0.011121	228.25	281.271	-6	1.23229
209092_s_at	24.373	0.011158	2458.35	2912.28	-6	1.18465
208828_at	20.655	0.011194	1067.03	1413.82	-6	1.32501
202206_at	33.937	0.011289	514.251	789.452	-4.8	1.53515
207414_s_at	77.64	0.011293	107.204	128.059	-6	1.19454
203421_at	1184.37	0.011315	119.311	156.049	0.6	-1.30792
210339_s_at	0.754	0.011341	67.546	84.42	3.3	-1.24981
215150_at	1844.37	0.011359	56.007	67.966	-6	1.21353
209843_s_at	5.495	0.011367	113.581	138.848	4.5	-1.22246
205434_s_at	1.05	0.011374	226.41	298.771	6.3	-1.3196
203150_at	0.754	0.011393	698.779	930.379	-6	1.33144
208836_at	7.651	0.0114	8966.87	10204.2	0.3	-1.13799
216383_at	1.05	0.011486	116.116	146.534	2.4	-1.26196
219048_at	464.367	0.011509	324.061	373.961	-6	1.15398
216125_s_at	20.655	0.011539	215.09	284.997	-6	1.32501
221425_s_at	28.76	0.011738	341.474	454.856	-6	1.33204
215615_x_at	28.76	0.011781	55.947	62.462	6.3	-1.11645
202020_s_at	33.937	0.011801	4118.03	5314.52	-5.1	1.29055
200656_s_at	1.239	0.011812	3464.86	4321.61	6	-1.24727
212268_at	1.05	0.011836	5204.34	6450.65	6.3	-1.23947
209369_at	24.373	0.011891	469.022	671.13	-6	1.43091
221648_s_at	9.029	0.011934	685.631	843.848	-6	1.23076
211758_x_at	1.05	0.011954	1674.29	1902.06	-6	1.13604
204816_s_at	5.495	0.012021	54.012	64.009	6.3	-1.18509
215170_s_at	0.639	0.012134	71.14	106.469	2.1	-1.49661
215616_s_at	17.504	0.012142	63.138	83.773	6.3	-1.32682
220425_x_at	1244.37	0.012178	60.011	68.896	-6	1.14806
209481_at	24.373	0.012211	274.953	373.361	-6	1.35791
220484_at	17.504	0.012215	105.96	137.984	-6	1.30223
207075_at	12.571	0.012219	50.788	63.557	6.3	-1.25142
208313_s_at	0.754	0.012417	1257.13	1745.66	0.9	-1.38861
216111_x_at	24.373	0.012421	136.672	160.983	-6	1.17788
205546_s_at	0.459	0.012425	436.309	574.617	5.7	-1.317
202395_at	24.373	0.01245	1440.48	1751.82	-6	1.21614
208647_at	5.495	0.012454	2596.9	2783.59	-6	1.07189
213835_x_at	1.462	0.012483	208.395	254.755	-1.5	1.22246
203162_s_at	55.76	0.0125	467.763	574.627	-4.5	1.22846
217453_at	55.76	0.012517	74.393	88.581	6.3	-1.19072
216472_at	2.402	0.012631	69.014	87.153	0.6	-1.26283
201944_at	11384.4	0.01264	5526.13	6498.07	6.3	-1.17588
203829_at	0.89	0.012665	487.183	841.478	-0.9	1.72723
212313_at	24.373	0.012704	588.128	765.11	6.3	-1.30092
221049_s_at	0.542	0.012734	162.347	234.49	6.3	-1.44438
209840_s_at	18284.4	0.012751	80.762	108.99	-6	1.34952
211959_at	0.542	0.012751	57.6	75.642	4.8	-1.31323
202402_s_at	1.05	0.012764	795.116	1064.33	6.3	-1.33858
215207_x_at	0.542	0.012855	149.617	205.047	-6	1.37048
207830_s_at	40.046	0.012863	1628.35	2112.29	-6	1.2972
220382_s_at	17.504	0.012911	57.37	66.017	5.4	-1.15072
202720_at	20.655	0.01292	2017.46	2383.28	-6	1.18133
208515_at	5.495	0.012947	47.993	65.069	0.3	-1.3558
220300_at	14324.4	0.012995	66.812	87.606	-6	1.31123
208360_s_at	0.754	0.012999	61.13	71.911	1.2	-1.17636
206356_s_at	2.036	0.013048	54.724	64.638	-1.2	1.18116
216957_at	1064.37	0.013048	66.082	77.322	-6	1.17009
208228_s_at	9044.37	0.01307	109.586	147.229	-6	1.3435
219527_at	40.046	0.013137	134.705	177.917	-6	1.32079
220826_at	12524.4	0.013295	78.918	94.11	-6	1.1925
221164_x_at	14.834	0.013295	67.33	82.152	4.8	-1.22014
203575_at	0.89	0.013308	1803.55	2410.79	6.3	-1.33669
201261_x_at	0.33	0.013414	63.154	80.001	6.3	-1.26676
215428_at	524.367	0.013534	52.01	59.402	5.4	-1.14213
209204_at	0.754	0.013641	152.283	176.3	5.7	-1.15771
214419_s_at	150.526	0.013698	66.515	83.785	1.5	-1.25964
205891_at	65.796	0.013788	170.248	217.642	-6	1.27838
217966_s_at	20.655	0.013912	75.754	95.573	6.3	-1.26162
211000_s_at	150.526	0.013951	155.208	257.737	-0.6	1.66059
212450_at	9.029	0.013965	168.294	200.381	-3	1.19066
215487_x_at	17.504	0.013984	54.32	64.034	5.1	-1.17883
202029_x_at	1.05	0.014062	27115.6	29981.4	1.2	-1.10569
209142_s_at	28.76	0.014077	1615.54	2338.71	-6	1.44763
33494_at	24.373	0.014082	154.952	185.585	-6	1.19769
204247_s_at	1.725	0.014121	882.057	1228.06	-6	1.39227
214193_s_at	24.373	0.014185	241.016	281.329	-6	1.16726
218538_s_at	291.836	0.01419	530.474	792.888	-0.3	1.49468
206544_x_at	24.373	0.014205	259.539	425.986	-6	1.64132
217156_at	2.834	0.014229	85.337	106.391	0.6	-1.24672
209095_at	24.373	0.014244	5341	6705.74	-6	1.25552
216901_s_at	7.651	0.014254	53.048	63.782	6.3	-1.20235
211933_s_at	0.754	0.014284	3414.99	4445.17	-6	1.30166
203133_at	55.76	0.014294	3535.56	3955.2	-5.4	1.11869
202819_s_at	2.834	0.014314	179.563	217.977	-6	1.21393
209697_at	1.462	0.014329	64.963	83.652	0.9	-1.28769
203066_at	33.937	0.014329	348.147	468.306	-6	1.34514
200707_at	1.239	0.014445	1179.52	1759.26	4.2	-1.4915
209274_s_at	28.76	0.01448	2086.51	2785.82	-6	1.33516
213363_at	24.373	0.014485	95.524	115.075	6.3	-1.20467
202218_s_at	0.754	0.014561	591.334	716.894	6.3	-1.21233
207098_s_at	0.754	0.014566	614.148	768.562	-6	1.25143
204990_s_at	1.05	0.014618	966.474	1658.76	6.3	-1.7163
201566_x_at	20.655	0.014715	188.863	274.259	-6	1.45216
203216_s_at	10.654	0.014731	316.084	400.124	-6	1.26588
212832_s_at	14.834	0.014814	1715.17	1954.11	-6	1.13931
215053_at	24.373	0.014935	58.445	69.102	-1.5	1.18234
202470_s_at	33.937	0.014966	337.735	447.256	-6	1.32428
217388_s_at	1904.37	0.015046	8152.58	8906.62	-1.5	1.09249
204997_at	0.389	0.015105	69.911	84.992	4.8	-1.21572
218701_at	20.655	0.015153	866.874	1165.42	-6	1.34439
205716_at	1.462	0.015169	131.896	207.278	-6	1.57153
49878_at	24.373	0.015191	1022.03	1180.53	6.3	-1.15508
205016_at	28.76	0.015196	144.761	174.109	-5.7	1.20273
219017_at	20.655	0.015277	686.772	936.255	-6	1.36327
208820_at	91.615	0.015326	1903.77	2101.27	-6	1.10374
220482_s_at	0.389	0.015337	100.116	142.002	6.3	-1.41837
39835_at	0.389	0.015359	108.864	141.805	5.4	-1.30259
208933_s_at	24.373	0.015463	539.648	757.712	-3.6	1.40409
206274_s_at	584.367	0.015469	54.121	70.713	0.3	-1.30657
218293_x_at	15824.4	0.01548	65.244	86.979	-6	1.33313
209227_at	3.344	0.015513	91.338	144.402	-0.6	1.58096
205771_s_at	24.373	0.015524	81.716	97.683	-2.4	1.1954
205874_at	0.279	0.015535	54.199	70.323	6.3	-1.2975
218877_s_at	1.462	0.015563	437.154	776.93	-0.6	1.77725
205135_s_at	2.834	0.015568	362.397	439.239	-6	1.21204
201247_at	1.05	0.015613	291.122	345.682	6.3	-1.18741
204727_at	3.946	0.015697	101.511	126.899	-5.7	1.2501
216031_x_at	4.657	0.015714	160.634	497.212	-0.3	3.09531
203124_s_at	40.046	0.015742	729.769	911.229	-6	1.24865
200662_s_at	24.373	0.015782	8093.69	9340.75	-6	1.15408
207072_at	209.592	0.015782	78.085	93.903	6.3	-1.20257
209674_at	20.655	0.01581	130.436	159.452	-2.7	1.22245
219200_at	24.373	0.015827	1093.53	1419.06	-6	1.29768
209598_at	33.937	0.015912	539.257	894.379	-6	1.65854
220759_at	15164.4	0.015912	53.88	66.585	-6	1.2358
216900_s_at	0.389	0.015935	70.909	93.789	6.3	-1.32267
216232_s_at	33.937	0.016039	838.951	980.009	4.2	-1.16814
212348_s_at	0.639	0.016108	1743.14	2171.81	6.3	-1.24592
203212_s_at	108.105	0.016108	212.042	278.392	-1.5	1.31291
213021_at	24.373	0.01612	454.456	639.258	-6	1.40664
217850_at	6944.37	0.016207	2601.39	2892.65	-6	1.11196
201935_s_at	65.796	0.01626	427.96	500.439	6.3	-1.16936
217441_at	4484.37	0.016343	60.659	69.804	-6	1.15076
213346_at	2.036	0.016414	390.006	592.157	-0.6	1.51833
208212_s_at	2.036	0.01648	64.235	89.215	0.6	-1.38888
203307_at	12.571	0.016552	118.098	162.312	6.3	-1.37438
207099_s_at	3.344	0.016612	59.596	98.512	-0.6	1.653
209052_s_at	584.367	0.01663	226.295	334.48	-0.6	1.47807
205131_x_at	0.639	0.016636	69.182	87.515	6.3	-1.265
212120_at	24.373	0.016654	1278.53	1572.03	-6	1.22956
202340_x_at	1.239	0.016703	117.947	159.17	6	-1.3495
204066_s_at	33.937	0.016721	302.913	380.484	-6	1.25608
207341_at	3.946	0.016825	78.073	98.358	0.9	-1.25982
204059_s_at	28.76	0.016936	2172.71	2479.39	-1.8	1.14115
219576_at	9284.37	0.016974	178.428	219.922	-6	1.23255
212825_at	24.373	0.016974	822.988	1042.73	-6	1.267
217594_at	0.279	0.01698	51.111	64.646	6.3	-1.26482
202811_at	24.373	0.016992	920.727	1084.85	-6	1.17826
217480_x_at	0.459	0.017061	57.474	73.309	3.6	-1.27552
209800_at	0.754	0.01708	53.893	64.003	1.2	-1.18759
212729_at	24.373	0.017111	95.612	129.345	-6	1.35281
218437_s_at	20.655	0.017161	226.654	286.254	-6	1.26296
220773_s_at	33.937	0.017161	404.306	643.958	-6	1.59275
213057_at	24.373	0.017168	397.469	483.758	-6	1.2171
215266_at	1244.37	0.01725	61.256	72.003	6	-1.17544
216033_s_at	944.367	0.017301	60.329	68.752	-6	1.13962
209424_s_at	24.373	0.017332	256.407	335.838	-6	1.30978
213394_at	20.655	0.017345	158.483	199.834	6.3	-1.26092
209146_at	65.796	0.017358	1166.27	1397.89	6.3	-1.1986
216294_s_at	209.592	0.01739	92.7	117.457	-1.5	1.26707
208676_s_at	5.495	0.01739	5184.32	6306.69	0.3	-1.21649
206150_at	12.571	0.017454	85.766	115.193	3	-1.34311
218195_at	20.655	0.017532	804.482	1044.61	-6	1.29848
201050_at	0.639	0.017538	648.602	1003.38	6	-1.54699
213174_at	14864.4	0.017558	166.467	224.711	-6	1.34988
218524_at	0.542	0.017571	202.965	275.676	6.3	-1.35824
213389_at	0.639	0.017616	235.598	339.477	2.1	-1.44092
213063_at	0.639	0.017649	246.132	394.514	-5.7	1.60286
209512_at	17.504	0.017695	259.362	364.026	-6	1.40354
221290_s_at	0.279	0.017695	101.542	131.095	6.3	-1.29104
217979_at	464.367	0.017714	4925.37	5418.06	-6	1.10003
214855_s_at	0.542	0.017714	237.302	336.845	-2.7	1.41948
210975_x_at	24.373	0.017754	507.168	641.887	6.3	-1.26563
210738_s_at	15164.4	0.017773	56.276	72.748	-6	1.2927
207219_at	6.484	0.01778	59.751	70.149	-1.8	1.17402
214760_at	0.754	0.017813	513.767	660.189	6.3	-1.285
201360_at	1.462	0.01782	3432	4153.92	4.8	-1.21035
220285_at	0.639	0.01782	131.019	308.022	-6	2.35097
203200_s_at	12.571	0.017846	1349.75	1562.59	-5.4	1.15769
205264_at	7.651	0.017913	144.322	169.811	-6	1.17661
212247_at	20.655	0.017926	1751.05	1993.38	-6	1.13839
218927_s_at	0.33	0.017939	205.696	257.282	6.3	-1.25079
209033_s_at	24.373	0.017959	874.101	1082.07	-6	1.23792
216645_at	33.937	0.017973	86.471	114.252	6	-1.32128
221044_s_at	40.046	0.018006	232.575	306.495	-6	1.31783
201013_s_at	40.046	0.018026	4599.35	5371.82	-6	1.16795
205959_at	2.834	0.018154	81.957	108.41	0.9	-1.32277
219349_s_at	28.76	0.018181	207.379	310.969	-6	1.49952
213694_at	33.937	0.018188	213.5	287.71	-4.8	1.34759
205516_x_at	0.459	0.018202	980.709	1756.74	4.8	-1.7913
219485_s_at	28.76	0.018222	3345.39	4303.41	-6	1.28637
212407_at	1664.37	0.018359	576.648	651.432	-6	1.12969
206708_at	1.05	0.018366	66.239	79.699	6.3	-1.2032
219863_at	7.651	0.018421	150.716	191.632	-6	1.27148
205211_s_at	28.76	0.018442	103.073	141.999	0.6	-1.37765
216483_s_at	0.639	0.018539	2343.75	2769.42	5.4	-1.18162
221229_s_at	7.651	0.018559	1144.27	1348.6	-6	1.17857
209007_s_at	77.64	0.018559	415.737	527.149	6.3	-1.26799
217879_at	0.754	0.018643	702.823	873.6	-6	1.24299
203015_s_at	33.937	0.018643	192.761	293.868	-6	1.52452
208074_s_at	127.564	0.01865	7002.39	8227.95	5.7	-1.17502
205930_at	14.834	0.018664	1090.13	1271.61	-6	1.16647
212346_s_at	4.657	0.018763	213.991	279.722	6.3	-1.30717
221961_at	0.639	0.018763	99.789	126.184	6.3	-1.26451
209458_x_at	12.571	0.018812	58.622	72.719	6.3	-1.24047
201855_s_at	20.655	0.01882	614.481	740.906	-6	1.20574
217551_at	28.76	0.018884	86.005	107.457	-6	1.24943
221640_s_at	0.542	0.018898	84.585	125.423	4.2	-1.4828
206390_x_at	3.946	0.018898	56.148	69.672	6	-1.24086
212213_x_at	24.373	0.018905	335.373	462.518	-6	1.37912
213022_s_at	0.389	0.018905	86.233	132.901	-6	1.54118
203822_s_at	47.254	0.018919	334.863	424.458	-6	1.26756
211551_at	2.402	0.018955	88.386	104.739	6.3	-1.18502
218073_s_at	24.373	0.019005	526.792	832.574	-6	1.58046
216345_at	7.651	0.019034	70.727	84.766	6.3	-1.1985
202717_s_at	24.373	0.019063	450.932	579.711	-6	1.28558
206833_s_at	24.373	0.01907	351.845	445.032	-6	1.26485
203590_at	17.504	0.01907	1537.88	1785.98	5.1	-1.16133
209159_s_at	291.836	0.019142	79.85	124.001	-0.3	1.55292
215139_at	20.655	0.019149	53.285	61.508	4.2	-1.15432
218521_s_at	28.76	0.019193	311.486	377.283	-6	1.21124
212891_s_at	40.046	0.019229	1171.18	1357.94	6.3	-1.15947
203025_at	24.373	0.019266	1074.13	1317.58	6.3	-1.22665
200001_at	1244.37	0.019266	9611.05	10604.2	0.6	-1.10333
217735_s_at	55.76	0.019303	114.807	145.797	-2.7	1.26993
212946_at	40.046	0.019332	545.635	672.682	-6	1.23284
211814_s_at	24.373	0.019347	80.105	122.744	-6	1.53229
209934_s_at	77.64	0.019398	398.685	470.061	6.3	-1.17903
202294_at	20.655	0.019435	439.661	489.254	-6	1.1128
204207_s_at	28.76	0.019435	294.242	443.921	-6	1.50869
217749_at	0.754	0.019442	1422.66	1905.09	6.3	-1.3391
201941_at	20.655	0.019517	2771.61	3052.79	-4.5	1.10145
221649_s_at	12.571	0.019561	466.25	568.05	6.3	-1.21834
219467_at	3.946	0.019598	201.913	531.141	-0.3	2.63054
202789_at	33.937	0.019636	358.856	415.383	3.9	-1.15752
209235_at	1.05	0.019741	161.715	260.132	0.6	-1.60858
204991_s_at	2.402	0.019862	70.561	91.431	1.2	-1.29577
217867_x_at	0.639	0.019969	456.322	657.621	2.7	-1.44113
211156_at	5.495	0.019992	106.202	138.989	1.5	-1.30872
200619_at	14.834	0.020061	4199.91	5146.22	0.3	-1.22532
210312_s_at	24.373	0.020069	2605.84	2967.76	6.3	-1.13889
217761_at	5.495	0.020115	1197.57	1917.48	-0.3	1.60114
220777_at	24.373	0.02013	48.778	60.723	3.3	-1.24488
204544_at	20.655	0.020192	248.122	296.026	-6	1.19307
203237_s_at	9.029	0.020216	67.933	83.58	2.1	-1.23033
213813_x_at	24.373	0.020224	125.718	191.838	6.3	-1.52594
210264_at	0.389	0.020224	109.243	147.577	5.1	-1.35091
216380_x_at	3.344	0.020231	470.145	554.234	6.3	-1.17886
220643_s_at	33.937	0.020239	305.883	389.014	-6	1.27177
216556_x_at	291.836	0.020255	54.28	65.842	-6	1.21301
204237_at	24.373	0.020356	1270.79	1480.75	-6	1.16522
206419_at	0.389	0.020356	64.788	83.88	5.1	-1.29468
206632_s_at	14.834	0.020506	212.283	299.864	-6	1.41257
221366_at	2.834	0.020514	72.768	84.059	6.3	-1.15516
221257_x_at	40.046	0.020514	617.618	807.543	-6	1.30751
215697_at	33.937	0.020554	54.172	62.772	6.3	-1.15875
204164_at	0.389	0.020585	97.458	123.625	4.8	-1.2685
207494_s_at	2804.37	0.020609	144.833	167.636	1.2	-1.15744
213843_x_at	0.542	0.020617	765.251	1254.44	6.3	-1.63926
207950_s_at	824.367	0.020625	128.081	168.522	-6	1.31575
218985_at	0.279	0.020697	175.128	234.727	6.3	-1.34032
205734_s_at	47.254	0.020745	56.434	66.521	5.7	-1.17874
219108_x_at	24.373	0.020753	1398.11	1694.75	6.3	-1.21217
208514_at	0.639	0.020802	50.63	60.893	-6	1.20271
210959_s_at	1.05	0.02081	126.859	257.355	-0.6	2.02867
216248_s_at	0.459	0.02081	91.459	121.632	-5.7	1.32991
220104_at	24.373	0.020834	149.062	175.221	6.3	-1.17549
202903_at	12.571	0.02085	137.999	159.489	-6	1.15573
201385_at	33.937	0.020866	7321.1	8193.23	-2.4	1.11913
210714_at	0.279	0.020915	59.021	72.996	6.3	-1.23678
221739_at	7.651	0.021005	1750.44	2247.28	0.6	-1.28383
209435_s_at	24.373	0.021037	766.299	1074.91	6.3	-1.40273
212568_s_at	24.373	0.021037	922.247	1256.43	-6	1.36236
222143_s_at	33.937	0.021062	590.977	726.095	6.3	-1.22863
218192_at	40.046	0.021103	573.536	733.136	-6	1.27827
203743_s_at	24.373	0.021136	2075.42	2358.21	-6	1.13626
213005_s_at	47.254	0.021185	232.888	276.504	-6	1.18728
213015_at	108.105	0.021284	1434.42	1651.45	-1.2	1.1513
221893_s_at	0.754	0.021284	279.071	422.851	6.3	-1.51521
218713_at	10.654	0.021293	643.972	741.33	-4.5	1.15118
203600_s_at	18284.4	0.021426	258.171	340.483	6.3	-1.31883
201895_at	0.639	0.021435	800.895	1018.14	4.2	-1.27125
211684_s_at	24.373	0.021443	3648.09	4132.65	-6	1.13282
213320_at	24.373	0.02146	1049.85	1435.01	-6	1.36687
210778_s_at	24.373	0.021477	228.38	332.515	6.3	-1.45597
218430_s_at	47.254	0.021561	97.383	207.957	-0.3	2.13545
208686_s_at	77.64	0.021595	787.213	933.996	6.3	-1.18646
204752_x_at	47.254	0.02173	1101.2	1487.64	-5.1	1.35092
202684_s_at	12.571	0.021756	53.266	63.174	-1.5	1.18601
201067_at	0.89	0.02179	849.151	1086.34	-6	1.27933
204146_at	24.373	0.021842	857.045	1128.37	-6	1.31658
218795_at	55.76	0.021885	1064.82	1263.68	-6	1.18676
202090_s_at	28.76	0.021893	6551.57	8069.69	6.3	-1.23172
209064_x_at	17.504	0.021936	1526.14	1883.89	-6	1.23442
202969_at	40.046	0.021988	379.939	486.414	-6	1.28024
218412_s_at	1364.37	0.022023	580.264	659.03	-6	1.13574
202411_at	13964.4	0.022032	62.097	97.453	-5.4	1.56937
209088_s_at	177.621	0.022049	692.563	768.216	1.5	-1.10924
219620_x_at	0.389	0.022066	179.409	224.95	5.4	-1.25384
221440_s_at	24.373	0.022092	89.793	123.976	-6	1.38069
213253_at	17.504	0.02211	630.472	743.348	-6	1.17903
212443_at	0.459	0.022127	109.175	180.806	3.6	-1.65611
209115_at	24.373	0.022206	843.577	1072.8	-6	1.27172
212148_at	17.504	0.022285	2108.62	2503.58	-6	1.1873
212214_at	28.76	0.022303	325.397	513.351	-6	1.57761
201548_s_at	55.76	0.022329	703.307	833.573	-1.8	1.18522
207319_s_at	9.029	0.022373	77.474	111.907	-0.6	1.44445
219901_at	24.373	0.022507	274.702	433.59	-6	1.5784
204769_s_at	91.615	0.02256	115.732	143.213	-6	1.23745
209615_s_at	0.459	0.022587	47.741	60.139	-4.5	1.25969
202339_at	0.389	0.022605	149.836	225.651	6.3	-1.50599
201471_s_at	7.651	0.022623	6290.3	6705.5	-6	1.06601
216205_s_at	77.64	0.022722	192.716	233.072	-4.5	1.20941
221586_s_at	33.937	0.022795	226.896	309.61	-6	1.36455
218014_at	1.239	0.022804	1172.19	1350.51	-5.1	1.15213
214032_at	0.279	0.022804	62.926	79.582	6.3	-1.26469
213713_s_at	24.373	0.022822	91.269	115.59	6.3	-1.26648
204686_at	33.937	0.022858	634.161	789.108	-5.7	1.24433
202961_s_at	2.402	0.022885	7998.34	8655.48	6.3	-1.08216
205110_s_at	1.05	0.022949	74.561	93.215	6.3	-1.25018
211019_s_at	12044.4	0.022949	77.182	107.564	-6	1.39364
200857_s_at	28.76	0.023014	613.707	770.225	-6	1.25504
202838_at	0.389	0.023023	1390.66	1633.24	4.5	-1.17444
34764_at	17.504	0.02305	359.733	459.143	-6	1.27634
203488_at	6.484	0.023133	85.268	117.045	0.3	-1.37267
212815_at	28.76	0.023282	823.946	1096.78	-6	1.33113
212897_at	7.651	0.023282	308.573	349.534	6.3	-1.13274
211358_s_at	33.937	0.02331	214.818	249.029	6.3	-1.15926
201823_s_at	33.937	0.023319	988.224	1494.36	-6	1.51217
51146_at	644.367	0.023356	258.901	355.877	0.3	-1.37457
207446_at	24.373	0.023356	94.996	128.167	-6	1.34918
214700_x_at	14.834	0.023394	215.668	282.983	-6	1.31212
201919_at	40.046	0.023403	1480.67	1877.79	-6	1.2682
218275_at	40.046	0.023413	133.418	154.359	6.3	-1.15696
203105_s_at	24.373	0.023413	2034.71	2496.91	-6	1.22715
200095_x_at	1844.37	0.023413	29495.6	32627.3	0.6	-1.10618
33850_at	0.459	0.023422	379.244	585.791	2.7	-1.54463
204937_s_at	40.046	0.023431	543.232	705.328	-6	1.29839
205559_s_at	16604.4	0.023441	100.582	139.371	-6	1.38565
202366_at	17.504	0.02346	206.618	246.352	6.3	-1.19231
209836_x_at	33.937	0.023535	4646.24	5241.81	6.3	-1.12818
205673_s_at	12.571	0.023573	1242.63	1369.97	-6	1.10248
202869_at	1184.37	0.023573	959.18	1125.47	-1.8	1.17336
201445_at	24.373	0.023592	992.394	1314.29	-6	1.32436
221652_s_at	24.373	0.023687	1941.72	2436.28	-6	1.2547
218216_x_at	24.373	0.023687	1824.21	2208.67	6.3	-1.21075
214692_s_at	0.459	0.023811	228.85	362.923	5.7	-1.58586
218542_at	24.373	0.02383	1661.85	2105.11	-6	1.26673
213153_at	40.046	0.02384	1004.96	1267.31	6.3	-1.26106
217079_at	17.504	0.023849	84.914	99.394	6.3	-1.17053
206233_at	4.657	0.023869	99.466	167.823	-0.6	1.68724
214550_s_at	20.655	0.023926	1277.34	1376.26	6.3	-1.07745
203947_at	0.89	0.024013	1982.93	2408.59	-6	1.21466
203558_at	0.754	0.024013	106.784	131.765	2.1	-1.23394
210995_s_at	5.495	0.024091	81.779	241.444	-0.3	2.9524
209397_at	40.046	0.024101	1453.74	1915.19	-6	1.31743
212015_x_at	0.754	0.024111	4660.95	5471.69	1.2	-1.17394
207822_at	0.279	0.02413	71	84.701	6.3	-1.19297
214431_at	209.592	0.02414	4217.61	4569.04	1.8	-1.08332
219231_at	14.834	0.024218	106.546	135.262	-6	1.26952
205348_s_at	0.279	0.024238	110.136	146.011	6.3	-1.32573
216785_at	24.373	0.024267	54.718	62.12	6.3	-1.13528
205674_x_at	1.725	0.024277	3870.02	4435.01	6	-1.14599
216252_x_at	24.373	0.024287	180.659	272.7	-6	1.50947
213995_at	24.373	0.024376	553.793	710.938	-6	1.28376
200782_at	24.373	0.024395	3575.13	4224.33	-6	1.18159
209506_s_at	0.89	0.024395	146.73	258.906	6.3	-1.76451
218909_at	20.655	0.024395	339.061	409.284	-6	1.20711
220999_s_at	55.76	0.024405	211.616	257.034	-6	1.21462
213072_at	2.036	0.024445	174.082	216.989	6.3	-1.24648
219043_s_at	20.655	0.024485	1067.68	1364.58	-6	1.27808
208748_s_at	33.937	0.024494	113.705	162.582	-6	1.42986
202713_s_at	1.239	0.024554	948.392	1095.88	-6	1.15551
218654_s_at	24.373	0.024594	4003.33	4802.93	-6	1.19973
38964_r_at	14.834	0.024604	163.591	210.654	6.3	-1.28769
202223_at	33.937	0.024604	2014.5	2333.89	-6	1.15855
41553_at	584.367	0.024614	65.128	82.054	-0.6	1.25989
215446_s_at	0.89	0.024684	122.692	209.234	6.3	-1.70536
219455_at	1.05	0.024684	88.619	111.229	6.3	-1.25514
205422_s_at	1.239	0.024725	76.785	101.773	6.3	-1.32543
212579_at	24.373	0.024745	251.097	304.899	-6	1.21427
212242_at	24.373	0.024755	3441.79	3786.99	6.3	-1.1003
217750_s_at	28.76	0.024795	2124.92	2545.06	6.3	-1.19772
212835_at	24.373	0.024815	282.47	437.859	-6	1.55011
214505_s_at	77.64	0.024846	173.199	241.44	-3.9	1.394
217814_at	13484.4	0.024886	2133.72	2723.25	-6	1.27629
211056_s_at	3.946	0.024927	526.834	649.831	-1.2	1.23346
211259_s_at	10.654	0.024957	101.063	122.079	6.3	-1.20795
210961_s_at	1784.37	0.024998	59.106	65.77	-6	1.11275
217433_at	24.373	0.025019	60.505	74.064	6.3	-1.2241
203626_s_at	91.615	0.025029	76.953	168.005	-0.3	2.18322
221497_x_at	40.046	0.025059	678.008	917.365	-6	1.35303
212258_s_at	1.239	0.02507	81.271	108.786	0.6	-1.33856
211297_s_at	28.76	0.02509	2735.27	3618.14	-6	1.32277
203067_at	28.76	0.0251	1256.8	1529.46	-6	1.21695
218926_at	7.651	0.025193	245.845	316.61	-0.6	1.28784
207096_at	0.33	0.025203	65.18	86.232	6.3	-1.32298
207606_s_at	28.76	0.025234	1201.43	1450.87	-6	1.20761
217889_s_at	9.029	0.025245	250.447	445.627	-0.6	1.77933
203608_at	24.373	0.025327	403.646	579.06	-6	1.43457
208793_x_at	0.89	0.025348	73.577	89.508	6.3	-1.21652
208839_s_at	1.239	0.025411	1549.31	2316.01	-0.6	1.49487
218400_at	24.373	0.025526	642.305	942.093	-6	1.46674
214192_at	16004.4	0.025547	69.555	82.32	-6	1.18352
212186_at	0.542	0.025589	1411.86	1671.31	6.3	-1.18376
214484_s_at	24.373	0.025599	1218.67	1682.39	-6	1.38051
203869_at	1.05	0.025705	180.588	258.161	-6	1.42956
215666_at	1.05	0.025715	55.787	67.689	6.3	-1.21335
212267_at	24.373	0.025928	775.332	962.228	-6	1.24105
221453_at	28.76	0.025939	54.573	63.623	6	-1.16583
212982_at	20.655	0.02596	648.058	825.816	-6	1.27429
216871_at	1.05	0.025992	60.565	72.526	6.3	-1.19749
219608_s_at	24.373	0.026024	200.289	318.977	-6	1.59258
204968_at	17.504	0.026035	179.562	209.889	6.3	-1.16889
214208_at	0.389	0.0261	64.187	81.176	4.8	-1.26468
206825_at	0.33	0.026121	60.781	78.001	-5.7	1.28331
201932_at	1.239	0.026121	324.028	409.167	5.1	-1.26275
201617_x_at	28.76	0.026143	291.757	497.427	-6	1.70494
204900_x_at	17.504	0.026154	2734.44	3486.78	-6	1.27513
37408_at	17.504	0.026165	430.695	544.997	6.3	-1.26539
207765_s_at	0.542	0.02623	118.538	181.586	6.3	-1.53188
203387_s_at	20.655	0.026241	215.116	266.979	-6	1.24109
204252_at	24.373	0.026251	705.408	995.021	-6	1.41056
221918_at	20.655	0.026262	557.785	730.738	-6	1.31007
201881_s_at	17.504	0.026273	325.966	625.025	-0.3	1.91745
209398_at	0.89	0.026328	668.922	812.268	6.3	-1.21429
206223_at	4604.37	0.026349	76.091	91.302	-1.5	1.19991
220147_s_at	28.76	0.026382	4482.13	5463.79	-6	1.21902
208221_s_at	55.76	0.026393	65.676	75.205	-6	1.14509
216100_s_at	24.373	0.026415	158.15	249.756	-6	1.57923
202154_x_at	1.05	0.026481	2019.01	2653.56	0.6	-1.31429
212928_at	9.029	0.026525	136.829	196.769	-6	1.43807
210260_s_at	77.64	0.026536	529.977	636.645	-6	1.20127
218905_at	24.373	0.026547	1971.21	2139.07	-6	1.08516
200026_at	13964.4	0.026569	21600.2	24668.6	6.3	-1.14205
206792_x_at	33.937	0.026713	500.823	778.56	6.3	-1.55456
206902_s_at	150.526	0.026724	65.463	83.959	-4.5	1.28254
34697_at	55.76	0.026768	276.013	347.913	6.3	-1.26049
211774_s_at	40.046	0.026791	89.161	112.501	-6	1.26177
213655_at	33.937	0.026813	9101.04	10602.5	-3	1.16498
214902_x_at	1.05	0.026813	98.387	175.47	3.9	-1.78347
222006_at	0.389	0.026824	122.623	180.202	4.5	-1.46956
218102_at	24.373	0.026903	2939.46	3329.87	-6	1.13282
214462_at	0.89	0.026903	82.973	100.931	-6	1.21643
204285_s_at	33.937	0.027015	546.7	715.384	-5.1	1.30855
201205_at	28.76	0.027026	73.323	91.457	6.3	-1.24732
205323_s_at	0.279	0.027049	111.374	153.122	6.3	-1.37485
218650_at	209.592	0.02706	94.35	113.089	6.3	-1.19861
217429_at	24.373	0.027071	58.725	74.084	2.1	-1.26154
203873_at	40.046	0.027105	61.796	77.451	-6	1.25333
221318_at	15164.4	0.027128	62.168	76.244	-6	1.22642
208075_s_at	12.571	0.027162	49.075	57.849	6.3	-1.17879
212728_at	247.319	0.027208	165.475	202.499	6.3	-1.22374
210454_s_at	1.462	0.027276	74.993	89.905	6	-1.19885
207842_s_at	17.504	0.027276	1139.55	1292.94	0.3	-1.1346
221532_s_at	24.373	0.027299	3442.86	4041.49	-6	1.17388
45633_at	0.639	0.02731	217.164	285.691	-6	1.31555
209246_at	91.615	0.027333	113.485	132.104	6	-1.16407
220272_at	0.389	0.02739	72.773	86.774	5.4	-1.19239
220343_at	1844.37	0.02739	71.813	89.697	-6	1.24904
206561_s_at	0.89	0.027413	38668.2	41275.6	-6	1.06743
209004_s_at	20.655	0.027425	549.075	702.221	-6	1.27892
204407_at	5.495	0.027425	232.339	299.039	-1.8	1.28708
208042_at	0.89	0.027436	125.883	185.183	-6	1.47107
214022_s_at	15224.4	0.027586	52.53	64.951	-6	1.23646
209025_s_at	12.571	0.027714	2468.5	2930.72	-6	1.18725
222233_s_at	20.655	0.027714	212.625	298.805	-6	1.40531
212814_at	65.796	0.027749	197.09	238.14	-6	1.20828
200019_s_at	644.367	0.027784	22243.9	24492	1.2	-1.10106
217341_at	0.542	0.027784	81.565	104.555	1.8	-1.28186
210075_at	0.754	0.027866	183.683	228.403	6.3	-1.24346
211761_s_at	33.937	0.027878	4902.47	5576.38	-6	1.13746
210613_s_at	65.796	0.027889	226.008	267.237	2.7	-1.18242
212482_at	0.754	0.027901	765.394	967.76	-3	1.26439
214125_s_at	10.654	0.027936	75.696	93.939	6.3	-1.241
201389_at	0.754	0.02796	737.466	1217.53	6	-1.65096
220274_at	0.754	0.027984	66.603	83.158	6.3	-1.24856
218477_at	28.76	0.027995	2418.73	2851.89	-6	1.17909
204277_s_at	24.373	0.027995	178.987	232.408	6.3	-1.29846
207769_s_at	17.504	0.027995	1333.31	1557.95	6.3	-1.16849
204510_at	24.373	0.028054	163.718	223.871	-3.3	1.36742
219348_at	28.76	0.028054	739.702	904.879	6.3	-1.2233
221573_at	33.937	0.028102	135.852	183.77	-6	1.35272
221525_at	1.05	0.028125	108.843	143.193	6.3	-1.31559
204144_s_at	24.373	0.028137	66.758	82.087	6.3	-1.22962
218568_at	10.654	0.028161	577.256	671.087	-5.7	1.16255
206550_s_at	20.655	0.028185	811.826	937.789	-6	1.15516
202027_at	2.036	0.028197	265.278	339.398	6.3	-1.27941
202083_s_at	91.615	0.028221	96.862	117.531	-6	1.21339
220207_at	8144.37	0.028221	96.547	110.736	-6	1.14696
212893_at	47.254	0.02828	689.859	836.154	-5.4	1.21207
200907_s_at	1.05	0.028304	1617.8	1896.62	-0.9	1.17235
213692_s_at	28.76	0.028328	67.436	76.712	6.3	-1.13755
205503_at	1664.37	0.028388	88.669	98.675	-6	1.11285
204459_at	40.046	0.02846	815.304	1089.94	-6	1.33685
213342_at	17.504	0.028545	461.255	612.953	-6	1.32888
204899_s_at	40.046	0.028557	244.323	380.011	-6	1.55536
207167_at	1.239	0.028569	55.489	68.491	0.9	-1.23432
218235_s_at	20.655	0.028739	1935.75	2424.63	-6	1.25255
218758_s_at	14.834	0.028751	326.234	393.343	6.3	-1.20571
206763_at	5.495	0.028764	53.754	65.694	6	-1.22212
201004_at	1.725	0.028776	8637.01	10021.2	6.3	-1.16026
205868_s_at	0.89	0.028788	145.154	235.129	-6	1.61986
212572_at	24.373	0.028788	532.865	655.24	-6	1.22965
216499_at	1.05	0.028825	54.87	80.28	0.6	-1.46309
200843_s_at	2.402	0.028886	2705.51	3035.38	5.4	-1.12193
200719_at	24.373	0.028886	634.036	739.653	-2.1	1.16658
212540_at	0.542	0.02896	913.574	1277.51	6.3	-1.39836
221198_at	0.459	0.029034	52.515	62.626	6.3	-1.19254
221039_s_at	2.402	0.029096	417.796	613.312	-0.6	1.46797
212377_s_at	20.655	0.029108	828.929	922.784	-6	1.11322
210994_x_at	28.76	0.029108	182.752	259.925	-6	1.42228
213292_s_at	24.373	0.029208	527.864	687.114	-6	1.30169
203774_at	14.834	0.02922	444.909	525.96	-6	1.18217
202105_at	1.462	0.029283	4365.13	5206.86	5.7	-1.19283
204756_at	0.542	0.029395	210.342	302.044	2.7	-1.43597
213664_at	55.76	0.029458	78.904	104.472	-6	1.32404
212931_at	1.725	0.029496	565.949	745.122	6.3	-1.31659
211928_at	0.754	0.029534	2818.8	4174.83	6.3	-1.48107
214788_x_at	0.459	0.029547	65.206	82.827	6.3	-1.27024
209997_x_at	1.239	0.029572	139.921	301.686	-0.6	2.15612
213096_at	7.651	0.029585	73.496	83.543	6.3	-1.1367
217786_at	28.76	0.02961	3774.89	4655.94	-6	1.2334
200982_s_at	33.937	0.02961	775.543	1008.76	6.3	-1.30072
209084_s_at	20.655	0.029724	146.921	188.649	-6	1.28402
207724_s_at	24.373	0.029775	166.268	245.704	-6	1.47776
213070_at	24.373	0.029839	1624.79	1920.12	-6	1.18176
202633_at	10.654	0.029839	1088.88	1403.28	-6	1.28874
219972_s_at	20.655	0.029929	226.043	279.424	-6	1.23615
212230_at	40.046	0.029955	173.622	227.134	-6	1.30821
203911_at	91.615	0.029955	595.349	703.373	-6	1.18145
60474_at	20.655	0.029968	385.352	482.299	-6	1.25158
209259_s_at	20.655	0.030032	1759.2	2326.24	-6	1.32233
202022_at	1.05	0.030058	333.709	566.783	6.3	-1.69843
213722_at	3044.37	0.030097	77.066	93.74	-6	1.21636
202955_s_at	24.373	0.030123	469.351	604.967	-6	1.28894
219008_at	28.76	0.030174	441.571	518.448	-6	1.1741
222099_s_at	20.655	0.0302	1115.13	1264.46	-6	1.13391
204326_x_at	1.239	0.030226	3640.72	4911.43	6.3	-1.34903
32837_at	1.725	0.030266	825.121	1091.41	6.3	-1.32273
219781_s_at	3.344	0.030292	90.843	108.611	6.3	-1.19559
209862_s_at	28.76	0.030292	596.763	865.466	-6	1.45027
202097_at	20.655	0.030344	1127	1324.83	-6	1.17553
220716_at	28.76	0.030396	62.857	79.24	6.3	-1.26064
201519_at	0.542	0.030449	6128.25	6812.1	6.3	-1.11159
202655_at	24.373	0.030488	3616.63	4226.08	6.3	-1.16851
219342_at	20.655	0.030515	264.494	345.674	-6	1.30693
201282_at	0.389	0.030528	237.33	382.795	4.2	-1.61292
202907_s_at	10.654	0.030528	1250.66	1581.74	-6	1.26473
213144_at	47.254	0.030567	82.828	97.749	-6	1.18014
202338_at	28.76	0.030594	988.73	1177.26	-3.3	1.19067
214969_at	0.389	0.03062	58.588	65.948	-6	1.12562
201940_at	33.937	0.03062	1000.52	1264.83	-5.7	1.26418
1294_at	7.651	0.030647	61.41	69.322	6.3	-1.12884
203672_x_at	0.754	0.030673	386.061	493.122	-6	1.27732
210890_x_at	24.373	0.030686	53.266	66.399	6.3	-1.24656
219846_at	91.615	0.030713	97.193	120.105	2.4	-1.23574
220161_s_at	28.76	0.030726	703.934	880.228	-6	1.25044
200956_s_at	65.796	0.030833	5401.58	5852.09	6.3	-1.0834
212577_at	24.373	0.030846	167.659	223.531	-6	1.33325
218128_at	1.239	0.03086	179.172	229.209	-6	1.27927
202835_at	17.504	0.03086	97.658	126.978	5.7	-1.30023
203910_at	20.655	0.030927	1380.22	1636.14	-6	1.18542
200923_at	0.754	0.031021	2392.45	2777.53	5.1	-1.16096
205190_at	24.373	0.031021	1899.33	2234.5	-6	1.17647
215387_x_at	2.036	0.031061	67.572	83.516	6.3	-1.23596
207845_s_at	20.655	0.031088	278.499	386.699	-6	1.38851
217615_at	40.046	0.031115	59.347	77.448	0.3	-1.305
205607_s_at	12.571	0.031142	189.428	235.314	-1.5	1.24223
218628_at	0.639	0.03125	1957.17	2209.78	-2.1	1.12907
218319_at	20.655	0.03125	165.681	220.833	-6	1.33288
204540_at	0.639	0.031291	2384.54	3316.77	2.4	-1.39095
205255_x_at	0.542	0.031318	335.029	521.426	6.3	-1.55636
217950_at	24.373	0.031387	1075.7	1348.67	6.3	-1.25376
208910_s_at	24.373	0.0314	7970.4	9780.39	-6	1.22709
215630_at	4.657	0.031441	56.68	64.673	5.4	-1.14102
212248_at	17.504	0.031524	2167.79	2429.81	-6	1.12087
219443_at	14.834	0.031537	299.814	366.653	-6	1.22293
209575_at	0.459	0.031565	946.642	1214.64	4.5	-1.28311
205759_s_at	4.657	0.03162	80.011	94.941	0.6	-1.1866
202328_s_at	28.76	0.031661	60.262	88.739	6.3	-1.47255
220152_at	18764.4	0.031661	56.864	72.286	-6	1.27121
202472_at	24.373	0.031703	236.894	296.332	-6	1.25091
217911_s_at	28.76	0.031744	1461.81	1637.19	-6	1.11997
203011_at	28.76	0.031744	3312.99	4066.94	-6	1.22757
204538_x_at	0.389	0.031814	1640.94	2062.22	6.3	-1.25673
205283_at	17.504	0.031828	141.551	194.54	-6	1.37435
209985_s_at	0.542	0.031842	50.032	66.12	1.8	-1.32155
209984_at	65.796	0.031869	136.414	174.343	-6	1.27804
203480_s_at	2.402	0.031883	779.538	874.506	-6	1.12183
204128_s_at	0.89	0.031981	236.09	613.444	-6	2.59835
215708_s_at	24.373	0.032023	64.518	91.155	-6	1.41286
219911_s_at	0.89	0.032051	114	147.628	6.3	-1.29498
218922_s_at	24.373	0.032093	58.149	72.205	6.3	-1.24172
222262_s_at	10.654	0.03215	225.77	443.026	-0.3	1.96229
200704_at	0.89	0.03215	5100.91	7101.97	0.6	-1.39229
202438_x_at	20.655	0.032192	73.911	93.02	-6	1.25854
206748_s_at	24.373	0.032319	157.254	272.5	-6	1.73287
212892_at	127.564	0.03249	238.014	322.071	1.2	-1.35316
209547_s_at	24.373	0.032504	78.607	101.15	6.3	-1.28678
221387_at	2.834	0.032533	98.454	122.917	6.3	-1.24847
216336_x_at	14.834	0.032561	149.03	173.922	5.1	-1.16703
35820_at	0.754	0.032576	495.874	653.46	6.3	-1.31779
215360_at	0.639	0.032619	90.988	118.333	6	-1.30053
216652_s_at	33.937	0.032705	289.795	324.224	-6	1.1188
202239_at	65.796	0.032705	2040.57	2348.14	-5.7	1.15073
216202_s_at	4.657	0.032719	147.414	343.494	-0.3	2.33013
201561_s_at	12.571	0.032763	1924.38	2271.92	6.3	-1.1806
209695_at	1.05	0.032777	78.176	101.687	0.9	-1.30074
215587_x_at	0.459	0.032864	182.682	324.231	4.2	-1.77484
214203_s_at	0.754	0.032893	123.366	181.123	6.3	-1.46818
202071_at	0.639	0.032907	708.469	1186.82	6.3	-1.67519
219565_at	20.655	0.032922	282.138	364.01	-6	1.29018
202547_s_at	2.402	0.03298	129.634	156.692	-6	1.20873
221870_at	0.89	0.032995	1380.79	2565.84	6.3	-1.85824
205763_s_at	24.373	0.033082	807.457	1006	-6	1.24589
215531_s_at	33.937	0.033111	95.816	146.931	-6	1.53347
50376_at	20.655	0.033111	198.012	229.897	6.3	-1.16103
221794_at	1.239	0.033126	153.859	225.723	6.3	-1.46708
212519_at	55.76	0.033214	6621.99	7779	-6	1.17472
212133_at	24.373	0.033229	565.563	704.284	-6	1.24528
216883_x_at	28.76	0.033273	455.14	613.515	-6	1.34797
219893_at	0.89	0.033287	165.383	215.082	6.3	-1.30051
221258_s_at	28.76	0.033287	526.065	793.938	-6	1.5092
214975_s_at	28.76	0.033317	123.032	213.98	-6	1.73922
204790_at	2.402	0.033317	122.655	156.975	-6	1.27981
222351_at	33.937	0.033406	98.335	126.617	6.3	-1.28761
204472_at	0.542	0.03342	381.462	583.559	-2.4	1.5298
203044_at	12.571	0.033584	645.939	772.531	-6	1.19598
212463_at	6.484	0.033584	1188.03	1610.28	0.6	-1.35541
64883_at	28.76	0.033628	199.356	242.746	-6	1.21765
212285_s_at	0.459	0.033628	666.081	990.798	2.7	-1.4875
209860_s_at	24.373	0.033628	4503.19	5603	-6	1.24423
210568_s_at	20.655	0.033778	481.83	614.626	-6	1.27561
201152_s_at	1.462	0.033838	3161.23	3465.37	5.7	-1.09621
212647_at	2.834	0.033898	2197.76	2510.12	2.7	-1.14213
216292_at	8324.37	0.033929	60.056	72.002	-6	1.19891
205901_at	0.639	0.033974	54.531	67.293	1.2	-1.23403
218910_at	0.754	0.034004	240.269	295.79	6.3	-1.23108
203143_s_at	404.367	0.034034	84.049	119.569	0.3	-1.42261
215916_at	28.76	0.03408	77.892	90.777	6.3	-1.16542
220397_at	14.834	0.034141	102.839	175.326	-0.3	1.70486
208238_x_at	24.373	0.034171	352.107	501.361	6.3	-1.42389
221880_s_at	0.389	0.034293	103.596	152.501	5.7	-1.47207
211817_s_at	2.834	0.034324	58.761	65.271	6.3	-1.11079
207324_s_at	0.279	0.034339	51.201	71.181	6.3	-1.39023
201011_at	150.526	0.03437	3163.58	3673.49	4.5	-1.16118
205656_at	344.367	0.034431	90.6	105.787	2.7	-1.16763
208916_at	0.89	0.034431	1398.61	1927.46	6.3	-1.37813
202007_at	24.373	0.034447	60.793	68.306	-6	1.12358
219298_at	65.796	0.034493	186.18	228.194	-6	1.22566
204112_s_at	1.05	0.034539	295.805	470.737	-0.9	1.59138
205721_at	4.657	0.034555	73.607	85.717	6.3	-1.16452
218666_s_at	9.029	0.03457	72.338	89.212	-6	1.23327
214697_s_at	28.76	0.03457	372.77	698.643	-6	1.87419
204370_at	4.657	0.034616	1219.54	1972.97	-0.6	1.61781
206003_at	14.834	0.034694	117.031	140.007	-6	1.19632
204826_at	47.254	0.034741	390.251	476.312	6.3	-1.22053
205036_at	0.279	0.034741	1315.2	1544.38	-6	1.17426
220087_at	28.76	0.034756	93.001	104.246	-6	1.12091
200979_at	20.655	0.034803	634.634	755.052	-6	1.18974
212152_x_at	0.542	0.034819	1033.97	1404.81	6	-1.35865
201972_at	28.76	0.034865	4261.5	5363.56	-6	1.25861
216219_at	28.76	0.034944	57.661	66.377	6.3	-1.15116
202026_at	28.76	0.034959	1110.8	1398.92	-6	1.25938
204278_s_at	47.254	0.035054	1396.09	1557.59	-5.7	1.11569
201166_s_at	4.657	0.035101	3279.96	3680.51	-0.6	1.12212
200055_at	24.373	0.035117	5038.76	5901.89	6.3	-1.1713
218805_at	24.373	0.035117	62.511	75.521	6.3	-1.20812
208268_at	1.725	0.035132	56.989	68.923	4.8	-1.20941
206247_at	28.76	0.035164	265.998	343.196	-6	1.29022
218039_at	20.655	0.035211	2978.43	3476.89	-6	1.16736
208437_at	584.367	0.035291	62.035	69.598	-6	1.12192
212051_at	47.254	0.035291	776.382	902.914	-6	1.16298
209383_at	14.834	0.035306	325.591	443.994	6.3	-1.36366
212132_at	24.373	0.035306	1183.87	1400.64	-6	1.1831
209001_s_at	24.373	0.035322	2891.49	3341.27	-6	1.15555
210065_s_at	28.76	0.035354	5508.34	6246.75	-2.4	1.13405
216784_at	47.254	0.035386	70.604	83.236	6.3	-1.17891
219707_at	7.651	0.035386	157.91	184.903	6.3	-1.17094
37831_at	0.754	0.035402	194.547	233.871	3	-1.20213
215719_x_at	24.373	0.035402	189.2	318.932	-6	1.68569
200913_at	0.754	0.035434	1213.56	1416.32	6.3	-1.16708
211965_at	77.64	0.03545	173.926	221.825	6.3	-1.2754
209709_s_at	24.373	0.035594	1693.86	2472.8	-6	1.45986
203669_s_at	33.937	0.035594	265.629	386.692	0.3	-1.45576
201064_s_at	0.639	0.035642	2528.05	2888.22	6.3	-1.14247
218170_at	20.655	0.035642	636.027	877.456	-6	1.37959
202293_at	20.655	0.035674	333.782	428.72	-6	1.28443
207920_x_at	2.036	0.03569	108.51	204.611	-0.6	1.88564
201046_s_at	0.754	0.035771	1746.69	2401.84	5.7	-1.37508
201836_s_at	0.754	0.035787	80.86	108.473	-1.5	1.34149
218908_at	0.89	0.035803	251.523	366.03	0.9	-1.45525
213926_s_at	10.654	0.035852	130.865	155.04	-6	1.18473
217937_s_at	12.571	0.035884	156.206	193.49	6.3	-1.23868
221494_x_at	464.367	0.035884	8947.54	9902.89	6	-1.10677
214879_x_at	10.654	0.035965	341.955	536.975	0.3	-1.57031
209469_at	20.655	0.035965	52.586	61.634	3.3	-1.17206
203728_at	28.76	0.035982	107.998	140.406	6.3	-1.30008
219063_at	7.651	0.035998	163.055	194.357	6.3	-1.19197
216052_x_at	0.639	0.036063	61.639	73.834	5.1	-1.19785
202486_at	24.373	0.036079	670.919	788.719	6.3	-1.17558
210787_s_at	13484.4	0.036079	82.809	112.768	-6	1.36178
214051_at	55.76	0.036161	52.886	61.99	-2.1	1.17214
201435_s_at	20.655	0.036178	1059.86	1476.98	-6	1.39356
212420_at	5.495	0.036178	701.897	1060.85	-0.6	1.51141
213740_s_at	1604.37	0.036194	68.604	81.953	-6	1.19458
213165_at	47.254	0.036194	588.558	737.166	-5.4	1.2525
211160_x_at	40.046	0.036243	2053.31	2485.58	6.3	-1.21053
212473_s_at	65.796	0.036276	530.89	618.558	-6	1.16513
202266_at	24.373	0.036309	3860.5	4577.16	-6	1.18564
219211_at	2684.37	0.036325	117.695	156.121	-0.6	1.32649
208308_s_at	1.05	0.036325	17457.2	20720.3	6.3	-1.18692
219304_s_at	20.655	0.036375	513.194	622.889	-6	1.21375
218972_at	55.76	0.036375	658.544	824.726	-2.4	1.25235
204928_s_at	108.105	0.036375	331.991	372.872	1.8	-1.12314
215404_x_at	0.389	0.036424	78.31	143.108	3.3	-1.82745
208792_s_at	1.05	0.036441	3738.71	5298.26	0.6	-1.41714
217216_x_at	24.373	0.036491	170.313	232.43	-6	1.36472
215462_at	0.459	0.036507	73.114	102.903	6.3	-1.40743
206303_s_at	28.76	0.03659	234.242	325.26	-6	1.38856
209215_at	12.571	0.03674	383.02	486.01	6.3	-1.26889
201233_at	28.76	0.036757	926.356	1007.56	6.3	-1.08766
205186_at	12.571	0.036841	60.027	69.77	6.3	-1.16231
219832_s_at	0.754	0.036841	112.07	144.183	1.2	-1.28654
222229_x_at	3.344	0.036891	4908.51	5376.33	6.3	-1.09531
217400_at	5924.37	0.036891	65.382	80.758	-6	1.23517
201060_x_at	28.76	0.036925	1328.93	1631.19	-6	1.22745
214154_s_at	1.239	0.036925	54.717	69	-5.4	1.26103
206942_s_at	17264.4	0.036925	74.188	96.842	-6	1.30536
208942_s_at	1.462	0.037093	2532.05	2905.94	5.4	-1.14766
208876_s_at	1004.37	0.037093	312.824	397.866	-0.3	1.27185
216120_s_at	0.389	0.03711	68.845	79.996	6.3	-1.16197
218842_at	12.571	0.03711	742.962	1087.41	-6	1.46361
213867_x_at	9.029	0.037127	39278	43414.1	0.3	-1.1053
218920_at	0.639	0.037144	171.499	245.881	6.3	-1.43372
212844_at	404.367	0.037161	140.825	183.202	-5.7	1.30092
216048_s_at	1.239	0.037161	75.347	140.341	-0.6	1.8626
218867_s_at	2.402	0.037178	262.474	338.852	-6	1.29099
205167_s_at	1.239	0.037229	652.621	787.585	-5.1	1.2068
202705_at	0.89	0.03728	4664.58	6041.2	-4.2	1.29512
204084_s_at	14.834	0.037297	463.744	567.056	-5.4	1.22278
222068_s_at	7.651	0.037348	56.188	66.209	6.3	-1.17835
220593_s_at	3.946	0.037348	59.122	67.991	6.3	-1.15001
201690_s_at	17.504	0.037365	3432.7	4194.86	-6	1.22203
208634_s_at	24.373	0.037365	997.903	1201.71	6.3	-1.20423
215072_x_at	20.655	0.037399	90.517	116.521	-6	1.28728
209332_s_at	28.76	0.037434	1155.63	1354.15	-6	1.17179
205113_at	3764.37	0.037434	55.694	69.874	-0.6	1.25461
218392_x_at	0.754	0.037468	386.479	530.979	1.5	-1.37389
218634_at	33.937	0.037485	239.122	289.749	6.3	-1.21172
204005_s_at	24.373	0.037571	150.98	207.105	-6	1.37174
203293_s_at	28.76	0.037622	170.4	283.569	-6	1.66414
218109_s_at	28.76	0.037622	2573.93	2876	-3.3	1.11736
217928_s_at	0.639	0.03764	685.61	853.74	6.3	-1.24523
219705_at	5444.37	0.037657	65.366	76.558	-0.6	1.17122
212744_at	0.459	0.037761	520.323	665.464	-4.5	1.27894
212365_at	3.344	0.037795	803.012	1679.6	-0.3	2.09163
205996_s_at	24.373	0.037795	378.579	491.526	-6	1.29834
212784_at	0.639	0.037882	273.383	354.36	6.3	-1.2962
221733_s_at	33.937	0.037917	66.305	81.578	2.7	-1.23034
202652_at	17.504	0.037934	128.36	146	6	-1.13743
202085_at	12.571	0.037969	196.963	258.535	-5.7	1.31261
206517_at	764.367	0.037986	52.178	74.63	0.6	-1.4303
217556_at	1004.37	0.037986	54.4	67.993	0.6	-1.24987
205178_s_at	0.459	0.038039	1333.29	2215.88	6.3	-1.66196
211456_x_at	7.651	0.038056	794.719	992.889	6.3	-1.24936
217939_s_at	20.655	0.038074	2654.36	3085.91	6.3	-1.16258
203353_s_at	47.254	0.038144	1156.98	1343.91	-6	1.16156
218017_s_at	40.046	0.038179	1246.48	1504.53	-6	1.20702
220587_s_at	24.373	0.038196	872.887	1054.62	6.3	-1.20819
218514_at	0.754	0.038232	1047.8	1227.96	-2.1	1.17194
212262_at	24.373	0.038232	142.156	189.501	-6	1.33305
219946_x_at	764.367	0.038284	77.722	92.916	6.3	-1.19549
204228_at	0.89	0.038337	2146.17	2554.94	-6	1.19046
204825_at	33.937	0.038373	1149.29	1592.2	-6	1.38538
202560_s_at	20.655	0.03839	2013.08	2488.6	-6	1.23621
210389_x_at	10.654	0.038514	519.146	693.181	-0.3	1.33523
216705_s_at	33.937	0.038514	853.486	1014.04	-6	1.18811
201554_x_at	28.76	0.038585	2121.96	2497	-4.8	1.17674
219530_at	1.462	0.038603	320.438	558.464	-0.6	1.74281
212971_at	0.754	0.038657	6358.15	8003.76	5.7	-1.25882
211474_s_at	24.373	0.038657	2397.56	2835.07	6.3	-1.18248
36084_at	1.239	0.03871	113.99	142.21	5.7	-1.24757
219775_s_at	344.367	0.038746	65.349	76.933	-4.2	1.17726
210455_at	127.564	0.038782	125.437	179.749	-1.2	1.43298
209849_s_at	65.796	0.038871	491.573	753.771	-0.3	1.53339
217902_s_at	7.651	0.038925	359.916	409.013	-3	1.13641
212927_at	12.571	0.038925	99.593	124.269	-6	1.24777
206665_s_at	24.373	0.038961	111.247	155.646	-6	1.3991
201742_x_at	28.76	0.039015	3328.61	5164.97	-6	1.55169
50314_i_at	0.389	0.039051	764.97	1024.12	4.5	-1.33878
208939_at	20.655	0.039051	1421.43	1755	-6	1.23467
203145_at	0.542	0.039051	956.532	1131.93	-1.8	1.18337
214830_at	1.239	0.03907	265.255	434.111	-4.5	1.63658
207704_s_at	33.937	0.03907	56.456	66.062	6	-1.17015
221158_at	1424.37	0.039088	229.091	281.126	-6	1.22714
221704_s_at	0.542	0.039124	504.151	837.817	6.3	-1.66184
209352_s_at	0.389	0.039124	74.991	99.365	4.5	-1.32503
204332_s_at	28.76	0.03916	1471.28	1821.69	-6	1.23817
207168_s_at	24.373	0.039215	5670.45	6977.69	-6	1.23054
214177_s_at	1.05	0.039269	211.126	286.853	3.3	-1.35868
209027_s_at	28.76	0.03936	984.605	1274.52	-6	1.29444
219400_at	0.542	0.039452	113.132	133.978	6.3	-1.18426
220295_x_at	2.402	0.03947	190.772	354.765	-0.3	1.85963
219382_at	24.373	0.039488	911.498	1118.99	6.3	-1.22764
221651_x_at	40.046	0.039488	117.615	134.851	6.3	-1.14655
212867_at	20.655	0.039507	480.476	681.17	-6	1.4177
218144_s_at	0.639	0.039507	238.554	362.907	0.9	-1.52128
45297_at	0.89	0.039543	818.46	1550.27	6.3	-1.89413
221803_s_at	24.373	0.03958	562.753	728.394	-6	1.29434
212500_at	28.76	0.039598	256.95	295.454	-6	1.14985
218517_at	0.639	0.039635	1320.99	2151.66	3.6	-1.62883
213318_s_at	0.89	0.039635	1736.4	2549.34	6.3	-1.46817
202918_s_at	24.373	0.03969	955.118	1297.17	-6	1.35813
206918_s_at	3944.37	0.03969	1578.91	1736.48	4.2	-1.0998
214008_at	0.542	0.039875	366.765	567.984	-5.7	1.54863
218311_at	20.655	0.039875	210.981	276.822	-6	1.31207
210910_s_at	0.639	0.040062	914.851	1361.77	2.4	-1.48852
202718_at	0.89	0.040099	806.212	1209.51	0.6	-1.50023
212823_s_at	12.571	0.040118	256.795	324.17	6.3	-1.26237
215029_at	0.389	0.040136	59.329	81.28	4.5	-1.36999
52255_s_at	1.725	0.040136	60.335	75.701	0.6	-1.25468
201861_s_at	28.76	0.040193	994.28	1334.38	6.3	-1.34206
201330_at	24.373	0.040249	6454.55	7337.18	-6	1.13675
221108_at	10.654	0.040343	68.442	79.552	6.3	-1.16233
212877_at	33.937	0.040381	392.064	463.144	-6	1.1813
218545_at	24.373	0.040381	462.955	514.697	-6	1.11176
64064_at	177.621	0.040381	94.357	102.618	1.8	-1.08755
206831_s_at	0.389	0.040399	95.953	136.105	6.3	-1.41845
213152_s_at	28.76	0.040399	599.345	716.373	-6	1.19526
219242_at	0.639	0.040418	564.865	707.251	-6	1.25207
215535_s_at	0.639	0.040456	478.424	578.239	6.3	-1.20863
204176_at	12.571	0.040513	85.633	106.011	-5.4	1.23797
202443_x_at	55.76	0.040551	812.047	941.893	-6	1.1599
215984_s_at	0.542	0.04057	89.418	146.361	-6	1.63682
212828_at	20.655	0.040589	260.794	314.832	-6	1.20721
201655_s_at	0.89	0.040646	314.548	451.54	6.3	-1.43552
209190_s_at	91.615	0.040741	827.572	929.706	6.3	-1.12341
210235_s_at	24.373	0.040779	332.756	501.533	-6	1.50721
209109_s_at	40.046	0.040817	2175.62	2885.49	-6	1.32628
210245_at	13484.4	0.040894	67.236	85.909	-6	1.27772
211033_s_at	28.76	0.040913	166.993	216.946	-3	1.29913
218165_at	24.373	0.040951	717.913	942.387	-6	1.31268
202345_s_at	24.373	0.040951	4041.26	4767.53	-6	1.17971
206851_at	65.796	0.040951	56.999	65.261	6.3	-1.14495
218981_at	14.834	0.040971	374.82	466.173	-6	1.24372
214119_s_at	28.76	0.04099	2737.06	4176.83	-6	1.52603
222116_s_at	0.279	0.041009	253.082	356.883	6.3	-1.41015
218950_at	47.254	0.041028	79.285	91.558	6.3	-1.1548
217822_at	24.373	0.041028	2039.04	2474.73	-6	1.21368
201329_s_at	33.937	0.041048	330.496	461.426	-5.7	1.39616
219973_at	24.373	0.041048	64.369	79.872	-6	1.24085
212398_at	28.76	0.041086	1032.35	1586.92	-6	1.53719
202166_s_at	24.373	0.041086	384.779	537.705	-6	1.39744
218643_s_at	24.373	0.041105	886.291	1054.67	-6	1.18999
207700_s_at	0.89	0.041125	768.087	1008.33	-6	1.31277
210875_s_at	24.373	0.041163	52.993	64.925	-6	1.22516
213115_at	33.937	0.041183	283.53	365.78	-6	1.29009
218692_at	55.76	0.041241	225.358	309.447	-6	1.37314
204244_s_at	17.504	0.04126	1101.71	1336.62	-6	1.21322
210145_at	17.504	0.04126	631.94	849.47	-6	1.34423
212642_s_at	127.564	0.041279	134.143	174	-6	1.29712
206144_at	19184.4	0.041279	55.148	69.289	-6	1.25642
214730_s_at	40.046	0.041338	4586.43	5357.98	6.3	-1.16822
203990_s_at	3.344	0.041338	136.781	212.849	-0.6	1.55613
204813_at	344.367	0.041338	55.37	63.344	-1.2	1.14401
204081_at	2204.37	0.041357	99.141	109.331	-6	1.10278
211383_s_at	65.796	0.041357	416.653	513.524	-6	1.2325
211139_s_at	28.76	0.041357	233.386	387.413	-6	1.65997
210654_at	55.76	0.041396	156.153	234.899	-3.9	1.50429
220054_at	7.651	0.041455	63.52	76.51	6.3	-1.2045
200791_s_at	47.254	0.041494	4335.77	5163.76	5.7	-1.19097
222204_s_at	24.373	0.041533	775.184	999.765	-6	1.28971
202260_s_at	47.254	0.041533	204.434	257.307	-6	1.25863
215370_at	24.373	0.041533	56.248	65.566	6.3	-1.16566
200652_at	9.029	0.041533	6969.37	7454.92	6.3	-1.06967
216142_at	1.05	0.041552	71.812	84.517	6.3	-1.17692
222122_s_at	24.373	0.041611	1364.24	1756.94	6.3	-1.28786
203647_s_at	40.046	0.041729	1391.57	1681.33	-6	1.20822
215068_s_at	77.64	0.041729	185.555	230.357	6.3	-1.24145
58367_s_at	24.373	0.041729	159.062	183.104	6.3	-1.15115
201198_s_at	24.373	0.041768	1641.86	1894.67	-6	1.15398
203685_at	7484.37	0.041847	58.911	75.768	-1.8	1.28614
201540_at	24.373	0.041847	751.653	921.546	-6	1.22603
220894_x_at	10.654	0.041867	67.259	74.849	6.3	-1.11285
222364_at	247.319	0.041867	52.779	68.356	0.3	-1.29514
213319_s_at	7.651	0.041886	55.614	68.003	6.3	-1.22277
221020_s_at	24.373	0.041926	955.451	1180.29	-6	1.23532
214819_at	28.76	0.041946	113.127	141.054	6.3	-1.24686
212536_at	20.655	0.041985	88.533	101.946	-6	1.1515
204209_at	1.05	0.042005	118.529	143.172	-5.7	1.20791
207640_x_at	0.542	0.042025	54.314	65.943	2.1	-1.21411
218424_s_at	0.89	0.042025	577.641	934.575	6.3	-1.61792
205963_s_at	40.046	0.042045	862.598	1017.04	-6	1.17904
201879_at	24.373	0.042065	681.214	897.508	-6	1.31751
219033_at	150.526	0.042065	129.981	174.092	-5.7	1.33936
218973_at	247.319	0.042124	654.106	779.053	-2.1	1.19102
218061_at	33.937	0.042224	3682.59	4114.25	5.4	-1.11722
200748_s_at	3.946	0.042284	30567	32196	3.6	-1.05329
203361_s_at	1.239	0.042404	153.603	202.458	-2.1	1.31806
41660_at	0.542	0.042444	359.133	468.458	5.1	-1.30441
216366_x_at	14.834	0.042465	74.331	87.975	5.7	-1.18356
210635_s_at	0.89	0.042485	189.262	246.028	-6	1.29993
201447_at	24.373	0.042505	302.795	398.671	-6	1.31664
210007_s_at	28.76	0.042525	110.736	142.275	-6	1.28481
212559_at	24.373	0.042585	228.342	273.898	6.3	-1.19951
201545_s_at	0.639	0.042606	538.703	780.186	5.7	-1.44827
209647_s_at	0.89	0.042606	484.317	762.808	-6	1.57502
221988_at	91.615	0.042768	103.877	120.692	-6	1.16187
215277_at	0.279	0.042768	68.761	83.039	6.3	-1.20765
210904_s_at	33.937	0.042768	941.318	1629.02	-6	1.73057
209041_s_at	0.89	0.042788	184.669	308.947	-6	1.67298
219318_x_at	24.373	0.042788	51.294	60.182	-6	1.17328
217789_at	0.754	0.042808	1940.27	2386.15	6.3	-1.22981
209784_s_at	24.373	0.042829	168.981	206.479	6.3	-1.22191
200903_s_at	0.542	0.042829	6789.79	8364.55	6.3	-1.23193
201071_x_at	47.254	0.042849	5531.1	6458.36	-5.1	1.16764
200871_s_at	1.239	0.042849	14504.5	17680.8	6.3	-1.21898
200992_at	20.655	0.04289	3345.82	4326.4	-6	1.29308
211324_s_at	19544.4	0.04291	52.864	67.008	-6	1.26755
217135_x_at	1.725	0.04291	152.508	193.81	0.6	-1.27082
205080_at	33.937	0.04293	255.066	292.43	-5.7	1.14649
215786_at	1.05	0.043012	60.595	77.531	6.3	-1.2795
205835_s_at	404.367	0.043053	53.336	79.92	-0.3	1.49843
203181_x_at	24.373	0.043073	1441.53	1731.78	6.3	-1.20135
221792_at	1.462	0.043073	85.489	116.192	6.3	-1.35915
202213_s_at	28.76	0.043073	593.791	897.585	-6	1.51162
213237_at	0.542	0.043094	376.357	585.224	-3.3	1.55497
38069_at	24.373	0.043135	597.394	738.97	6.3	-1.23699
217929_s_at	0.459	0.043176	359.351	547.174	2.7	-1.52267
216749_at	6.484	0.043238	72.704	82.751	6.3	-1.13819
219110_at	1904.37	0.043238	1528.66	1761.56	-6	1.15235
215057_at	0.754	0.043258	58.095	75.765	6.3	-1.30416
214351_x_at	1.05	0.043382	19348	22049.8	6.3	-1.13964
210041_s_at	40.046	0.043403	453.417	603.486	-6	1.33097
203725_at	108.105	0.043403	1394.73	1567.53	-1.8	1.1239
203732_at	33.937	0.043444	778.941	1025.7	-5.4	1.31679
214822_at	9.029	0.043444	56.032	63.883	6.3	-1.14012
221731_x_at	1.462	0.043548	272.711	341.383	6.3	-1.25181
216954_x_at	0.542	0.043548	700.37	893.101	6.3	-1.27518
215071_s_at	1.239	0.04361	1411.08	1611.47	6.3	-1.14201
209349_at	40.046	0.043673	211.661	292.19	-6	1.38046
222382_x_at	24.373	0.043735	265.819	321.686	-6	1.21017
211051_s_at	344.367	0.043756	144.415	169.128	-5.4	1.17112
214187_x_at	644.367	0.043756	55.031	66.142	-6	1.2019
219381_at	1364.37	0.043777	57.465	67.35	-6	1.17202
218914_at	10364.4	0.043798	588.706	735.508	6.3	-1.24936
221751_at	12.571	0.043798	1606.39	2014.17	-6	1.25384
200032_s_at	0.89	0.04384	26979.5	29989.1	6.3	-1.11155
209421_at	28.76	0.043882	738.493	1148.65	-6	1.55539
205390_s_at	1904.37	0.043903	56.696	68.897	6.3	-1.2152
212306_at	28.76	0.043924	612.257	724.637	-6	1.18355
219253_at	20.655	0.043945	343.617	409.784	-6	1.19256
209070_s_at	1.725	0.043945	88.727	104.865	6.3	-1.18188
220730_at	0.754	0.043966	68.346	88.049	0.9	-1.28828
201480_s_at	0.459	0.043966	340.059	599.667	2.1	-1.76342
205704_s_at	28.76	0.044029	139.501	188.562	-6	1.35169
211269_s_at	1.239	0.04405	52.656	61.61	6.3	-1.17005
217931_at	10.654	0.044071	347.081	392.41	6.3	-1.1306
217729_s_at	0.542	0.044219	816.209	1219.21	2.1	-1.49375
204566_at	24.373	0.044261	572.185	670.2	-6	1.1713
206724_at	24.373	0.044304	99.674	122.747	-6	1.23148
209642_at	33.937	0.044368	699.192	901.332	-5.1	1.28911
210798_x_at	17.504	0.044389	62.772	74.609	5.4	-1.18857
217809_at	65.796	0.044432	8081.14	9148.01	1.8	-1.13202
212743_at	0.542	0.044453	53.147	73.746	-6	1.38759
217747_s_at	2.036	0.04456	22925.4	25364.8	5.4	-1.10641
222273_at	14.834	0.04456	155.007	212.511	-5.4	1.37098
202430_s_at	24.373	0.044624	272.924	349.9	-6	1.28204
218236_s_at	14.834	0.044731	547.784	678.125	-6	1.23794
202299_s_at	24.373	0.044731	4090.77	4922.95	-6	1.20343
201878_at	24.373	0.044753	306.392	382.943	-6	1.24985
201564_s_at	0.459	0.044774	673.51	819.646	3.6	-1.21698
208309_s_at	40.046	0.044774	377.07	530.668	-6	1.40735
203284_s_at	1.05	0.044817	410.215	894.62	-0.6	2.18086
222025_s_at	0.33	0.044839	78.522	108.515	6.3	-1.38197
212441_at	24.373	0.044839	1397.41	1537.32	6.3	-1.10012
205034_at	14.834	0.044904	111.352	147.116	-6	1.32118
207212_at	10.654	0.044947	59.515	74.335	0.9	-1.24901
204511_at	0.89	0.044968	84.375	95.576	6.3	-1.13275
220805_at	17.504	0.045012	62.921	81.845	1.2	-1.30076
216552_x_at	6044.37	0.045077	58.96	72.523	6.3	-1.23004
213625_at	0.754	0.045077	116.064	163.004	-0.9	1.40443
217744_s_at	28.76	0.045098	2055	2629.47	-6	1.27954
214359_s_at	24.373	0.045098	6999.1	9020.03	-6	1.28874
204263_s_at	1.05	0.045098	503.637	682.704	0.6	-1.35555
209516_at	0.89	0.04512	254.03	340.595	6.3	-1.34077
202735_at	20.655	0.045164	2628.61	3110.32	6.3	-1.18326
205657_at	24.373	0.045185	76.81	85.874	1.2	-1.11801
200827_at	24.373	0.045207	861.521	1159.14	6.3	-1.34546
211097_s_at	16604.4	0.045229	63.425	79.425	-6	1.25227
212090_at	0.542	0.045273	211.384	390.888	6.3	-1.84918
201151_s_at	24.373	0.045273	307.573	516.201	-6	1.6783
219013_at	33.937	0.045316	863.216	1048.16	6.3	-1.21425
213039_at	0.754	0.04547	1209.76	1447.17	-6	1.19625
217777_s_at	24.373	0.045492	2035.85	2877.54	-6	1.41343
218289_s_at	2.036	0.045514	586.894	813.036	-0.9	1.38532
214672_at	1.239	0.045514	303.036	403.834	-6	1.33263
206412_at	0.542	0.045536	122.007	168.26	-1.8	1.3791
200048_s_at	344.367	0.04558	5673.05	6325.45	1.5	-1.115
200946_x_at	127.564	0.045668	2483.78	3173.84	-2.4	1.27782
213451_x_at	2.402	0.045734	63.546	74.749	6.3	-1.1763
205154_at	0.389	0.045756	70.388	92.724	6.3	-1.31733
203584_at	28.76	0.0458	1308.19	1957.08	-6	1.49602
219294_at	17.504	0.045823	55.163	68.625	-6	1.24404
208791_at	1.239	0.045867	3099.79	3486.97	4.8	-1.1249
207826_s_at	40.046	0.045889	2831.75	3551.96	-6	1.25433
208680_at	1.05	0.045934	29808.4	32945.5	-6	1.10525
215659_at	0.639	0.046023	55.331	63.796	6	-1.15299
213532_at	291.836	0.046045	1840.98	2023.72	6.3	-1.09926
209237_s_at	33.937	0.046067	91.626	112.472	-6	1.22751
219461_at	47.254	0.046067	58.739	68.381	6.3	-1.16415
209980_s_at	24.373	0.046112	140.971	239.273	-6	1.69732
211031_s_at	0.89	0.046134	416.922	743.36	6.3	-1.78297
219268_at	20.655	0.046179	65.566	79.011	6.3	-1.20506
207321_s_at	10.654	0.046201	73.008	87.231	6.3	-1.19481
210615_at	1424.37	0.046201	69.274	79.327	-6	1.14512
205761_s_at	4.657	0.046224	1134.02	1729.63	-0.6	1.52523
221000_s_at	0.33	0.046224	118.932	159.885	6.3	-1.34434
200823_x_at	14.834	0.046224	18465.6	20470.6	5.7	-1.10858
215067_x_at	0.639	0.046269	106.607	152.779	3	-1.4331
222240_s_at	0.389	0.046269	90.372	153.063	5.1	-1.6937
202467_s_at	33.937	0.046314	3641.64	4595.39	-6	1.2619
205452_at	40.046	0.046336	612.287	737.677	-6	1.20479
203564_at	33.937	0.046404	1082.66	1283.26	-2.1	1.18529
211557_x_at	9.029	0.046426	77.234	88.153	6.3	-1.14138
217990_at	28.76	0.046471	1469.79	1662.38	-6	1.13103
208581_x_at	3.344	0.046516	5091.73	6661.65	1.5	-1.30833
207456_at	28.76	0.046607	74.077	99.403	-6	1.34189
221052_at	884.367	0.04663	54.974	61.515	-6	1.11898
216060_s_at	77.64	0.04663	140.546	155.833	2.1	-1.10877
212973_at	10.654	0.04663	402.762	447.191	-6	1.11031
201599_at	28.76	0.04663	5952.55	6831.08	-6	1.14759
222370_x_at	24.373	0.046675	60.406	70.188	6.3	-1.16194
203289_s_at	0.542	0.046743	208.37	276.646	4.2	-1.32767
214847_s_at	12.571	0.046766	77.113	103.402	0.3	-1.34092
202527_s_at	24.373	0.046789	522.006	653.145	-6	1.25122
210836_x_at	0.754	0.04688	139.902	282.932	-6	2.02236
220020_at	0.754	0.04688	278.179	413.054	6.3	-1.48485
202585_s_at	18764.4	0.04688	189.112	249.88	-6	1.32133
213598_at	20.655	0.04688	759.139	968.728	-6	1.27609
205412_at	0.89	0.046903	3663.33	4086.17	-6	1.11542
202777_at	24.373	0.047017	1485.17	1703.19	-6	1.1468
221231_s_at	40.046	0.04704	61.735	72.779	6.3	-1.17889
214828_s_at	2864.37	0.04704	113.496	136.379	-6	1.20162
215180_at	1.05	0.047063	66.901	92.08	6.3	-1.37636
212232_at	24.373	0.047086	1075.23	1299.55	-6	1.20862
212061_at	28.76	0.047201	473.973	531.822	-6	1.12205
206782_s_at	2.402	0.04727	125.478	157.106	6.3	-1.25206
203040_s_at	0.279	0.04727	794.805	988.476	6.3	-1.24367
218190_s_at	55.76	0.047293	7340.47	7847.58	6.3	-1.06908
219774_at	77.64	0.047316	89.236	137.072	-0.3	1.53606
222200_s_at	0.639	0.047316	257.07	328.303	6	-1.2771
219297_at	47.254	0.047385	586.635	692.662	-6	1.18074
221556_at	0.89	0.047385	262.509	451.506	-6	1.71996
202137_s_at	1.725	0.047385	73.899	150.889	-0.6	2.04183
209772_s_at	47.254	0.047455	6946.15	9327.57	-4.2	1.34284
204197_s_at	1.462	0.047455	221.235	265.133	-6	1.19842
208767_s_at	28.76	0.047501	5894.74	7436.09	-6	1.26148
210417_s_at	0.389	0.047525	383.132	514.424	3.9	-1.34268
208945_s_at	0.89	0.047548	519.561	919.253	-0.6	1.76929
211195_s_at	7.651	0.047548	54.361	73.463	0.3	-1.35139
213461_at	24.373	0.047571	566.416	902.063	-6	1.59258
201334_s_at	24.373	0.047594	2135.2	2523.68	-6	1.18194
219321_at	28.76	0.047618	553.967	803.987	-6	1.45133
221048_x_at	8684.37	0.047641	123.549	173.069	-2.1	1.40081
211932_at	1.05	0.047711	1201.09	1505.13	-6	1.25313
221192_x_at	1.239	0.047711	106.974	175.204	0.6	-1.63782
219500_at	17.504	0.047734	252.868	296.763	6.3	-1.17359
217703_x_at	28.76	0.047734	116.453	147.786	6.3	-1.26906
219210_s_at	65.796	0.047734	445.351	544.539	-6	1.22272
200785_s_at	0.639	0.047828	93.104	156.238	6.3	-1.6781
219978_s_at	2.402	0.047921	1572.07	2931.05	-0.3	1.86446
203476_at	0.89	0.047921	2001.69	2954.75	6.3	-1.47613
211302_s_at	40.046	0.047968	394.362	631.542	-6	1.60143
219618_at	209.592	0.048015	146.252	163.696	-6	1.11927
208576_s_at	77.64	0.04811	73.25	96.19	-0.3	1.31317
35148_at	1.05	0.04811	151.959	213.736	6.3	-1.40654
202120_x_at	28.76	0.048133	4361.15	5035.66	6.3	-1.15466
217419_x_at	0.542	0.048157	393.526	607.827	3.9	-1.54457
212239_at	12.571	0.048252	226.733	286.688	-6	1.26443
203500_at	1.05	0.048275	188.647	214.466	-6	1.13686
206119_at	1.239	0.048299	51.679	63.438	6.3	-1.22754
206781_at	0.754	0.048299	82.355	113.778	0.6	-1.38156
201665_x_at	12.571	0.048346	37271	38713	3.6	-1.03869
202492_at	0.754	0.048441	285.699	419.739	6.3	-1.46917
205555_s_at	12344.4	0.048489	125.007	168.506	-6	1.34797
211849_s_at	1.05	0.048489	53.977	85.192	-6	1.5783
209439_s_at	0.542	0.048561	670.046	922.576	6.3	-1.37688
218292_s_at	33.937	0.048585	208.13	270.508	-6	1.29971
209532_at	28.76	0.048608	88.983	113.648	-6	1.27719
205022_s_at	291.836	0.048632	346.644	515.318	0.3	-1.48659
202129_s_at	33.937	0.048656	399.074	637.216	-5.7	1.59674
204617_s_at	1.462	0.048656	1338.91	1577.7	-6	1.17834
204784_s_at	177.621	0.048704	789.357	895.639	-6	1.13464
210115_at	40.046	0.048752	760.403	828.513	-6	1.08957
218461_at	28.76	0.048776	1485.66	1866.12	-6	1.25609
203870_at	3944.37	0.048824	92.117	108.342	-6	1.17613
220955_x_at	28.76	0.048896	128.267	167.309	-6	1.30438
214312_at	2.834	0.048896	65.186	73.04	6.3	-1.12049
217935_s_at	33.937	0.048896	680.444	870.348	-6	1.27909
201537_s_at	12.571	0.048969	207.424	267.109	-5.4	1.28774
204297_at	0.639	0.048969	859.158	1074.2	-1.8	1.2503
211829_s_at	0.542	0.048993	65.519	79.785	5.7	-1.21774
204096_s_at	3.946	0.049041	67.586	73.943	6.3	-1.09406
208417_at	16004.4	0.049138	78.145	95.029	-6	1.21606
206774_at	0.542	0.049162	54.925	65.972	6.3	-1.20113
205172_x_at	20.655	0.049187	543.262	649.459	6.3	-1.19548
215582_x_at	0.542	0.049235	87.836	127.461	6.3	-1.45112
200643_at	0.639	0.04943	403.211	555.878	6.3	-1.37863
201203_s_at	0.639	0.049454	234.506	341.409	5.7	-1.45586
213897_s_at	24.373	0.049503	4810.35	5796.83	6.3	-1.20507
212060_at	24.373	0.049503	449.907	594.302	-6	1.32094
217976_s_at	20.655	0.049503	654.719	770.473	-6	1.1768
216109_at	0.754	0.049528	70.014	93.027	3.9	-1.32869
210129_s_at	2.834	0.049552	89.671	128.392	0.6	-1.43181
204574_s_at	10.654	0.04965	92.901	121.188	6.3	-1.30449
210908_s_at	33.937	0.049823	10471.7	11688.5	6.3	-1.1162
221268_s_at	24.373	0.049847	324.75	537.11	-6	1.65392
201458_s_at	10.654	0.049847	4520.02	5083.66	-6	1.1247
217765_at	17.504	0.049872	798.982	888.577	6.3	-1.11214
219531_at	40.046	0.049897	105.266	130.703	-6	1.24164
31807_at	1.239	0.049922	575.539	747.323	0.6	-1.29847
203942_s_at	0.542	0.049922	91.052	122.421	2.4	-1.34452
206863_x_at	0.89	0.049971	55.014	68.152	1.5	-1.23881
208829_at	0.542	0.050045	2074.22	3349.24	6	-1.6147
221308_at	0.754	0.05007	54.185	68.963	-6	1.27273
218465_at	0.89	0.05007	799.931	1036.26	-6	1.29543
222339_x_at	28.76	0.050095	71.632	87.403	6.3	-1.22017
203359_s_at	0.639	0.050095	598.215	781.22	-6	1.30592
205631_at	464.367	0.050095	456.254	532.696	-6	1.16754
201827_at	28.76	0.05012	353.738	508.06	6.3	-1.43626
202741_at	24.373	0.05012	1316.72	1550.44	-6	1.1775
202520_s_at	24.373	0.050145	2625.75	3325.46	-6	1.26648
211047_x_at	33.937	0.05017	9227.13	10661	6	-1.15539
211628_x_at	17.504	0.050269	13347.5	14940.7	6.3	-1.11936
215386_at	2.402	0.050294	61.758	67.608	6.3	-1.09472
208936_x_at	33.937	0.050319	753.975	909.727	-4.8	1.20657
207179_at	24.373	0.050344	60.701	64.825	6.3	-1.06794
211979_at	0.89	0.050344	319.409	377.065	6.3	-1.18051
202609_at	24.373	0.050369	3134	3615.98	-6	1.15379
201173_x_at	0.389	0.050394	2851.28	3315.25	6	-1.16272
212763_at	77.64	0.050419	186.028	235.649	-1.8	1.26674
219137_s_at	20.655	0.050444	690.03	849.262	-6	1.23076
208047_s_at	20.655	0.05047	87.826	113.689	-6	1.29448
217739_s_at	24.373	0.05052	1125.54	1366.61	-6	1.21418
207357_s_at	1.239	0.05057	423.526	549.665	-6	1.29783
205995_x_at	17.504	0.050595	320.301	366.432	-6	1.14402
212445_s_at	28.76	0.05062	347.624	454.306	-6	1.30689
202661_at	0.639	0.050645	50.489	62.729	-5.4	1.24243
209287_s_at	0.639	0.050696	92.057	121.843	-6	1.32356
209653_at	24.373	0.050696	383.462	518.104	-6	1.35112
208594_x_at	0.389	0.050721	53.652	68.14	6.3	-1.27004
211316_x_at	28.76	0.050721	206.171	274.368	6.3	-1.33078
200889_s_at	28.76	0.050721	1681.78	2165.48	-6	1.28761
211602_s_at	0.89	0.050746	120.088	203.701	-1.2	1.69626
212546_s_at	1.725	0.050772	243.161	280.512	3.6	-1.15361
200904_at	0.754	0.050797	581.592	784.894	6.3	-1.34956
208776_at	33.937	0.050822	329.422	480.314	-6	1.45805
220917_s_at	28.76	0.050873	212.862	261.312	-6	1.22761
205796_at	12.571	0.050873	361.318	436.416	-6	1.20784
218191_s_at	55.76	0.050873	1718.56	2135.47	-6	1.24259
209624_s_at	24.373	0.050924	419.633	647.984	-6	1.54417
201268_at	20.655	0.050924	14806	15912.7	6.3	-1.07475
211981_at	28.76	0.051153	178.324	234.571	-6	1.31542
212065_s_at	28.76	0.051178	190.889	317.736	-6	1.66451
214252_s_at	28.76	0.051204	103.152	128.952	-6	1.25012
215316_at	24.373	0.051204	54.05	66.486	6.3	-1.23008
212216_at	0.89	0.051229	842.863	1342.85	-4.2	1.59321
1861_at	24.373	0.051229	312.732	347.465	-6	1.11106
214091_s_at	2.036	0.051255	195.151	220.371	-6	1.12923
204251_s_at	1424.37	0.051255	67.047	93.597	0.6	-1.39599
208758_at	1.05	0.051332	5580.7	6245.08	-3	1.11905
201317_s_at	28.76	0.051332	10086.3	11924.9	-6	1.18229
221821_s_at	40.046	0.051383	1434.46	1588.04	-6	1.10707
202543_s_at	28.76	0.051383	790.659	1195.02	-6	1.51142
213201_s_at	0.639	0.051486	715.82	1056.1	6	-1.47537
205542_at	33.937	0.051511	4276.74	5289.99	-6	1.23692
205967_at	65.796	0.051537	4574.53	5217.1	6.3	-1.14047
213701_at	9.029	0.05164	1147.18	1299.6	-4.5	1.13286
202151_s_at	1.462	0.05164	493.062	595.016	-6	1.20678
203533_s_at	40.046	0.051718	300.933	383.08	6.3	-1.27297
213112_s_at	28.76	0.051718	621.97	779.027	6.3	-1.25252
220864_s_at	24.373	0.051744	4844.4	5564.81	6.3	-1.14871
216496_s_at	17.504	0.05177	63.485	72.959	4.8	-1.14923
209270_at	0.89	0.051796	1247.34	1837.49	6.3	-1.47313
212849_at	0.237	0.051821	301.936	389.692	6.3	-1.29064
206118_at	3.946	0.051821	181.253	247.111	-2.7	1.36335
220238_s_at	20.655	0.051847	137.618	214.697	-6	1.56009
212810_s_at	9.029	0.051899	118.601	167.487	0.6	-1.41219
205887_x_at	55.76	0.05203	265.167	311.113	6.3	-1.17327
205852_at	2.036	0.052056	67.47	79.752	6.3	-1.18204
203553_s_at	24.373	0.052108	581.874	826.366	-6	1.42018
209306_s_at	33.937	0.052134	990.032	1248.98	-6	1.26155
212453_at	0.459	0.05216	1302.18	1817.75	-4.2	1.39593
216863_s_at	65.796	0.05216	184.06	231.643	6.3	-1.25852
220849_at	2.834	0.052212	58.423	69.99	1.2	-1.19799
218803_at	24.373	0.052344	687.811	728.24	6.3	-1.05878
216439_at	33.937	0.052396	71.835	82.396	6.3	-1.14702
221575_at	5.495	0.052528	188.579	245.975	-1.2	1.30436
206801_at	108.105	0.052581	57.915	62.818	-5.7	1.08466
205084_at	24.373	0.052607	184.292	229.072	-6	1.24298
205939_at	17.504	0.052634	72.771	84.792	6.3	-1.16519
218828_at	20.655	0.05266	282.704	350.685	6.3	-1.24047
208814_at	1.239	0.052687	201.464	243.877	-6	1.21052
36564_at	0.89	0.052687	180.31	218.914	6.3	-1.2141
204582_s_at	209.592	0.052713	55.571	60.885	-6	1.09563
201501_s_at	20.655	0.05274	1079.13	1266.59	-6	1.17371
214954_at	5024.37	0.05274	54.156	62.641	-6	1.15668
212215_at	24.373	0.052793	1213.99	1465.62	-6	1.20727
210772_at	7.651	0.052819	57.635	64.849	6.3	-1.12517
208666_s_at	20.655	0.052846	559.511	779.069	-6	1.39241
217612_at	33.937	0.052873	299.615	432.647	5.4	-1.44401
202846_s_at	65.796	0.052899	1691.9	2053.38	-6	1.21365
218084_x_at	24.373	0.052953	2223.54	2882.13	6.3	-1.29619
216159_s_at	33.937	0.052979	51.654	60.071	-5.1	1.16295
212335_at	24.373	0.052979	1197.23	1693.91	-6	1.41485
214406_s_at	19184.4	0.053006	51.597	63.728	-6	1.23511
209873_s_at	24.373	0.053033	871.137	1064.63	6.3	-1.22212
221160_s_at	47.254	0.053033	55.509	63.127	1.8	-1.13724
201815_s_at	28.76	0.053059	173.854	283.724	-6	1.63197
204010_s_at	0.89	0.053086	73.133	89.907	6.3	-1.22936
209691_s_at	0.542	0.053113	2313.61	3233.6	6.3	-1.39764
214440_at	1.05	0.053113	548.988	1013.57	-0.3	1.84625
211960_s_at	28.76	0.05314	755.699	931.217	-6	1.23226
39763_at	1.462	0.05322	78.754	95.424	6.3	-1.21167
202866_at	0.542	0.053247	724.195	885.458	-6	1.22268
205588_s_at	404.367	0.053247	319.221	466.406	-0.3	1.46108
201129_at	0.89	0.053301	656.224	843.564	-6	1.28548
214025_at	3.344	0.053328	55.709	66.611	6.3	-1.1957
202346_at	24.373	0.053328	438.619	539.297	-6	1.22953
209121_x_at	0.389	0.053328	1373.63	1672.84	4.8	-1.21783
203495_at	55.76	0.053408	62.237	75.084	-4.2	1.20642
202030_at	1.05	0.053462	467.671	634.318	4.5	-1.35633
218181_s_at	24.373	0.053543	379.602	460.517	-6	1.21316
216442_x_at	1.05	0.05357	6559.58	7855.36	4.8	-1.19754
201258_at	1.725	0.05357	26125.3	27397.1	6.3	-1.04868
211303_x_at	0.237	0.053625	54.671	67.882	6.3	-1.24165
222376_at	47.254	0.053652	236.733	287.381	-6	1.21395
206281_at	209.592	0.053706	54.465	63.953	6.3	-1.1742
216988_s_at	24.373	0.053842	4054.74	4645.09	-6	1.1456
203606_at	24.373	0.053869	5458.48	6213.09	6.3	-1.13824
205408_at	24.373	0.053897	218.754	271.137	-6	1.23946
200985_s_at	28.76	0.053897	2693.52	3149.36	-6	1.16923
209644_x_at	0.89	0.053897	65.292	94.931	0.9	-1.45395
209002_s_at	0.89	0.053978	207.468	260.044	6	-1.25342
206173_x_at	28.76	0.053978	450.33	602.08	-6	1.33698
211086_x_at	0.459	0.054006	71.07	89.628	-6	1.26112
217808_s_at	0.33	0.054088	492.869	619.466	6.3	-1.25686
220855_at	65.796	0.054088	57.561	76.199	6.3	-1.3238
212585_at	6.484	0.054115	1043.2	1181.71	-6	1.13278
204620_s_at	19904.4	0.054115	192.685	279.196	6.3	-1.44898
208685_x_at	28.76	0.054115	2992.92	3995.18	6.3	-1.33488
210828_s_at	55.76	0.054115	70.336	83.054	-5.7	1.18082
219596_at	28.76	0.05417	366.94	412.841	-6	1.12509
220905_at	28.76	0.054225	65.264	87.238	6.3	-1.33669
219816_s_at	28.76	0.05428	1016.18	1283.46	-6	1.26303
214776_x_at	0.33	0.054335	53.52	69.096	6	-1.29103
203709_at	14.834	0.054335	353.186	418.67	6.3	-1.18541
210946_at	24.373	0.054363	1140.4	1509.68	-6	1.32382
213788_s_at	0.754	0.05439	116.755	206.761	-6	1.7709
218600_at	19184.4	0.05439	61.944	82.524	-6	1.33224
201111_at	17.504	0.054529	1574.11	1803.43	-2.4	1.14568
217987_at	7.651	0.054529	1259.05	1386.61	-6	1.10131
216423_at	33.937	0.054612	51.765	58.34	6.3	-1.12702
207988_s_at	0.754	0.054612	4017.96	5752.41	0.6	-1.43168
213007_at	20.655	0.054639	1094.49	1359.38	-3	1.24203
211208_s_at	0.89	0.054695	957.918	1229.41	6.3	-1.28342
214817_at	0.459	0.054751	83.438	105.105	3.6	-1.25968
221848_at	28.76	0.054751	205.29	272.568	6.3	-1.32772
211840_s_at	0.639	0.054779	113.367	181.829	-6	1.6039
211870_s_at	77.64	0.054806	69.262	76.61	-6	1.10609
209136_s_at	0.639	0.054834	634.695	1198.62	-6	1.88851
206378_at	0.33	0.054834	57.042	73.188	6.3	-1.28305
203122_at	28.76	0.054834	1289.37	1567.83	6.3	-1.21596
201756_at	20.655	0.05489	806.542	1052.78	-6	1.3053
209507_at	0.639	0.054918	5179.12	6302.53	-6	1.21691
214655_at	3.344	0.054946	59.449	69.236	6.3	-1.16463
200962_at	47.254	0.054974	381.296	461.568	-5.4	1.21052
204555_s_at	9.029	0.055002	60.092	72.556	-6	1.20742
207511_s_at	0.89	0.055002	132.385	163.888	6.3	-1.23797
213561_at	0.754	0.05503	73.602	95.181	-6	1.29318
211271_x_at	2.402	0.055086	4646.75	5092.68	6.3	-1.09597
219104_at	0.89	0.05517	530.644	733.363	-6	1.38202
210362_x_at	3344.37	0.055198	71.612	81.039	-6	1.13164
210416_s_at	24.373	0.055226	376.554	491.776	-6	1.30599
219866_at	12.571	0.055283	73.999	86.374	6.3	-1.16723
208285_at	0.389	0.055311	58.472	76.513	5.7	-1.30854
200075_s_at	0.639	0.055424	1620.32	2037.15	3.9	-1.25725
215137_at	2.402	0.055452	82.49	97.795	6.3	-1.18554
219840_s_at	0.33	0.055452	60.284	71.142	6	-1.18011
216333_x_at	0.754	0.05548	72.201	92.763	0.9	-1.28479
202678_at	28.76	0.05548	4365.35	4970.68	-6	1.13867
208453_s_at	40.046	0.055509	1103.34	1608.14	-6	1.45752
215560_x_at	3.946	0.055537	58.388	68.121	0.6	-1.1667
209707_at	28.76	0.055594	947.831	1213.7	-6	1.2805
217936_at	17.504	0.055622	423.32	571.65	-6	1.3504
202874_s_at	28.76	0.055651	1326.67	2126.74	-6	1.60307
201637_s_at	55.76	0.055679	5656.28	6454.03	-3.9	1.14104
202432_at	0.754	0.055679	979.87	1192.87	6.3	-1.21738
221618_s_at	24.373	0.055736	238.095	436.823	-6	1.83466
215650_at	0.389	0.055764	62.453	88.328	3	-1.41431
215933_s_at	47.254	0.055764	1159.72	1584.84	-4.8	1.36656
201518_at	28.76	0.055793	2435.8	3079.75	-6	1.26437
209298_s_at	20.655	0.055793	73.88	86.919	-6	1.17649
204360_s_at	0.754	0.055821	284.149	390.214	0.6	-1.37327
205351_at	0.89	0.055907	475.279	601.723	-6	1.26604
220189_s_at	0.389	0.056022	2184.47	2530.71	4.5	-1.1585
203956_at	24.373	0.056165	494.165	566.246	6.3	-1.14586
216174_at	150.526	0.056251	69.481	79.705	-6	1.14715
203369_x_at	11624.4	0.056251	92.575	119.353	-6	1.28926
202886_s_at	209.592	0.056251	184.596	374.021	-0.3	2.02616
206547_s_at	1.462	0.05628	111.394	145.461	6.3	-1.30582
222055_at	3644.37	0.05628	67.876	75.182	3.6	-1.10764
216743_at	3.344	0.056309	52.815	63.628	5.7	-1.20473
201375_s_at	33.937	0.056425	3600.6	4687.23	-6	1.30179
212859_x_at	91.615	0.05654	116.662	152.011	0.6	-1.303
210175_at	3.344	0.056569	369.954	482.644	-6	1.30461
221235_s_at	33.937	0.056569	373.226	474.415	-6	1.27112
210028_s_at	177.621	0.056599	645.284	975.342	-0.3	1.51149
213844_at	47.254	0.056628	638.929	820.619	-5.7	1.28437
202872_at	0.459	0.056657	235.961	393.905	-2.1	1.66936
212652_s_at	24.373	0.056657	450.729	573.309	-6	1.27196
217883_at	24.373	0.056744	6819.93	7895.98	-6	1.15778
221890_at	28.76	0.056802	265.333	341.143	6.3	-1.28572
202929_s_at	150.526	0.056802	2536	2843.56	1.5	-1.12128
202170_s_at	0.639	0.056802	686.905	1858.12	-0.6	2.70506
218404_at	1.462	0.056802	306.142	425.179	-6	1.38883
207260_at	9.029	0.056831	51.977	60.99	6.3	-1.1734
218042_at	20.655	0.056831	1991.48	2341.57	-6	1.17579
217374_x_at	1.05	0.05689	55.313	65.552	1.5	-1.18511
216407_at	47.254	0.05689	115.333	137.91	6.3	-1.19575
201508_at	0.754	0.056978	4620	9137.77	4.8	-1.97787
205311_at	0.89	0.056978	2896.31	3521.95	-6	1.21601
208316_s_at	65.796	0.056978	278.46	405.491	-2.4	1.45619
205715_at	1.05	0.056978	261.694	359.87	-5.7	1.37516
212611_at	20.655	0.057007	749.565	930.087	6.3	-1.24084
201592_at	0.639	0.057095	14802.4	16541.8	6	-1.1175
208693_s_at	0.89	0.057124	7017.08	9575.36	6.3	-1.36458
212139_at	28.76	0.057183	1061.45	1451.16	6.3	-1.36715
206224_at	55.76	0.057212	91.498	114.214	6.3	-1.24827
211185_s_at	1.239	0.057242	3369.6	3925.05	-0.6	1.16484
212470_at	24.373	0.057301	809.181	1044.47	-6	1.29077
213521_at	24.373	0.057301	108.434	120.529	6.3	-1.11154
212862_at	9.029	0.057301	1147.5	1416.9	0.3	-1.23477
209072_at	33.937	0.05733	69.485	81.192	6.3	-1.16848
211810_s_at	5.495	0.05736	73.451	255.202	-0.3	3.47445
202142_at	28.76	0.05736	880.846	1030.42	-6	1.16981
201718_s_at	1.725	0.057389	281.092	1133.46	-0.3	4.03236
218523_at	28.76	0.057389	170.917	204.475	6.3	-1.19634
206050_s_at	5024.37	0.057449	3008.82	3222.32	6.3	-1.07096
215824_at	764.367	0.057478	52.515	73.093	0.6	-1.39185
206399_x_at	18764.4	0.057537	57.178	72.257	-6	1.26372
222192_s_at	24.373	0.057537	485.107	557.451	-6	1.14913
213490_s_at	33.937	0.057597	211.026	261.616	5.1	-1.23973
205427_at	24.373	0.057627	368.412	423.203	-6	1.14872
200801_x_at	0.754	0.057656	39589	43415	0.6	-1.09664
218558_s_at	0.754	0.057656	1658.31	2294.27	-6	1.3835
200624_s_at	14.834	0.057775	4675.03	5488.91	-6	1.17409
210548_at	28.76	0.057895	52.745	61.097	6.3	-1.15835
213545_x_at	28.76	0.057925	3366.72	3850.09	-6	1.14357
216804_s_at	28.76	0.057955	7706.15	9697.32	-6	1.25839
202427_s_at	28.76	0.057984	3573.18	4148.03	-6	1.16088
219795_at	12.571	0.058014	48.457	61.69	-0.3	1.27309
214074_s_at	40.046	0.058044	182.168	229.997	-6	1.26255
218218_at	47.254	0.058044	409.045	473.873	-5.1	1.15849
219640_at	20.655	0.058074	233.875	299.221	6.3	-1.27941
220870_at	33.937	0.058134	61.95	73.954	6.3	-1.19377
202870_s_at	24.373	0.058165	3428.29	3900.89	6.3	-1.13785
219244_s_at	77.64	0.058195	1278.51	1370.9	-6	1.07227
219741_x_at	0.542	0.058225	100.411	132.989	-5.7	1.32445
222289_at	7.651	0.058255	66.766	79.576	6.3	-1.19186
216637_at	7484.37	0.058255	53.636	66.327	-6	1.23661
211012_s_at	1.05	0.058315	111.553	148.511	1.2	-1.3313
216554_s_at	1.462	0.058375	469.975	706.695	6.3	-1.50369
218401_s_at	0.639	0.058406	637.802	772.864	-1.2	1.21176
211538_s_at	24.373	0.058466	365.99	450.54	-6	1.23102
220800_s_at	24.373	0.058496	169.973	301.746	-6	1.77526
200035_at	1.05	0.058527	1362.02	2054.89	4.5	-1.50871
201712_s_at	7.651	0.058527	267.354	316.206	-6	1.18272
221245_s_at	28.76	0.058557	773.828	913.975	-6	1.18111
211665_s_at	28.76	0.058587	147.077	203.826	-6	1.38585
212149_at	24.373	0.058587	4405.62	5434.71	-6	1.23359
208637_x_at	0.542	0.058618	2973.91	4870.76	5.7	-1.63783
201528_at	0.89	0.058618	1945.9	2529.76	-6	1.30005
221956_at	9.029	0.058618	63.521	79.432	6.3	-1.25048
201418_s_at	0.639	0.058618	341.783	475.803	5.7	-1.39212
200808_s_at	1.05	0.058618	312.008	391.972	6.3	-1.25629
204679_at	1.725	0.058648	802.983	924.127	-5.1	1.15087
204357_s_at	209.592	0.058648	82.608	94.022	3.6	-1.13817
203157_s_at	3764.37	0.058709	97.489	119.706	-6	1.22789
212464_s_at	1.05	0.05877	4113.9	5053.09	6.3	-1.2283
211717_at	2.402	0.05877	68.122	85.999	-6	1.26243
211355_x_at	2.036	0.058831	57.054	110.01	-0.3	1.92817
217155_at	2084.37	0.058892	59.824	68.606	0.9	-1.1468
202391_at	1.05	0.058984	13120.8	14740	6.3	-1.12341
218462_at	0.89	0.059014	2609.23	3425.84	-6	1.31297
202990_at	1.239	0.059045	3734.46	4690.73	5.4	-1.25607
216228_s_at	10.654	0.059045	77.267	95.275	-6	1.23306
219733_s_at	24.373	0.059106	418.356	484.414	6.3	-1.1579
215013_s_at	24.373	0.059168	68.626	80.588	6.3	-1.17431
218060_s_at	0.89	0.059168	196.064	341.595	0.6	-1.74226
209194_at	24.373	0.059168	4471.92	4969.47	-6	1.11126
204650_s_at	2.402	0.059168	79.745	99.335	-1.8	1.24566
219598_s_at	0.639	0.059168	2047.55	2584.73	6.3	-1.26236
214999_s_at	0.754	0.059168	65.599	81.951	1.2	-1.24927
220536_at	4.657	0.059198	95.289	113.51	6.3	-1.19122
213839_at	47.254	0.059229	172.791	225.171	-6	1.30314
218021_at	24.373	0.059291	888.397	990.078	6.3	-1.11445
202485_s_at	24.373	0.059476	67.756	77.142	6.3	-1.13853
215262_at	13004.4	0.059507	61.981	74.642	-6	1.20427
218360_at	28.76	0.0596	1086.8	1273.66	-6	1.17193
219037_at	24.373	0.059631	1072.75	1327.09	-6	1.23708
217165_x_at	9.029	0.059724	509.607	624.662	6.3	-1.22577
47530_at	24.373	0.059755	189.871	218.876	-6	1.15276
36553_at	0.89	0.059786	536.881	667.319	6.3	-1.24296
217159_x_at	24.373	0.05988	64.688	76.799	6.3	-1.18722
216057_at	1664.37	0.059911	54.749	63.323	-6	1.15661
213421_x_at	3.344	0.059942	1504.17	1839.48	5.4	-1.22292
204709_s_at	20.655	0.060005	680.05	852.425	-6	1.25347
203138_at	24.373	0.060005	2575.74	3313.31	-6	1.28635
213399_x_at	24.373	0.060099	11728	14391	6.3	-1.22706
219326_s_at	24.373	0.06013	445.83	594.379	-6	1.3332
205120_s_at	0.89	0.060161	996.14	1170.95	-6	1.17549
212821_at	10.654	0.060161	56.369	63.508	4.8	-1.12665
210662_at	704.367	0.060193	55.312	62.804	-6	1.13545
213553_x_at	24.373	0.060193	429.06	566.923	6.3	-1.32131
203256_at	24.373	0.060224	74.479	97.142	3.6	-1.30429
209162_s_at	0.89	0.060256	984.35	1411.59	-6	1.43403
212619_at	0.754	0.060287	84.601	129.373	-6	1.52921
203018_s_at	9.029	0.060319	164.135	189.589	-6	1.15508
218674_at	17.504	0.060319	94.091	128.968	-6	1.37067
214780_s_at	24.373	0.060413	111.256	136.264	6.3	-1.22478
204136_at	0.33	0.060476	253.419	362.139	6.3	-1.42901
208613_s_at	1.239	0.06054	1268.49	1882.29	6.3	-1.48389
215684_s_at	0.542	0.060603	438.758	600.243	6.3	-1.36805
212277_at	17.504	0.060603	526.107	621.118	-6	1.18059
206843_at	0.754	0.060603	54.052	65.452	6.3	-1.21091
218127_at	1.725	0.060635	682.901	958.96	-0.6	1.40424
219188_s_at	0.542	0.060762	179.391	355.661	6.3	-1.9826
202935_s_at	0.639	0.060762	228.243	459.984	3.9	-2.01533
215610_at	584.367	0.060793	59.045	66.011	-6	1.11798
208623_s_at	0.89	0.060825	2937.35	3698.82	6.3	-1.25924
206571_s_at	0.89	0.060857	612.812	863.162	3.6	-1.40853
221823_at	40.046	0.060889	807.198	938.663	-6	1.16287
210369_at	33.937	0.060921	67.9	83.543	5.7	-1.23038
209145_s_at	19904.4	0.060985	62.322	82.791	-6	1.32844
205701_at	28.76	0.061049	138.224	235.371	-6	1.70282
201535_at	0.754	0.061049	789.802	989.682	-5.1	1.25308
213031_s_at	55.76	0.061209	659.105	920.995	-0.3	1.39734
220407_s_at	24.373	0.061273	65.334	80.08	-6	1.2257
220797_at	40.046	0.061337	125.207	163.87	-6	1.30879
208433_s_at	55.76	0.061337	392.337	482.957	4.8	-1.23097
206222_at	17.504	0.061337	61.542	68.773	6.3	-1.1175
201230_s_at	24.373	0.06137	366.296	410.327	6.3	-1.12021
201256_at	3.344	0.061434	5002.21	5640.68	6.3	-1.12764
216821_at	14.834	0.061466	82.876	102.15	6.3	-1.23256
200770_s_at	1.462	0.061498	2061.58	2403.8	6.3	-1.166
210094_s_at	28.76	0.061498	2868.79	3598.05	6.3	-1.2542
217738_at	24.373	0.061531	612.143	826.049	-6	1.34944
203423_at	0.459	0.061531	70.957	85.399	2.7	-1.20353
201495_x_at	7.651	0.061628	72.16	85.605	6.3	-1.18632
218956_s_at	0.279	0.061725	386.261	466.066	-6	1.20661
209404_s_at	0.459	0.061822	1620.36	2206.53	-3.3	1.36176
209150_s_at	33.937	0.061855	2028.32	2390.9	-6	1.17876
201576_s_at	77.64	0.06192	2715.94	3073.3	-6	1.13158
210870_s_at	0.754	0.061953	51.191	63.97	-6	1.24963
206473_at	40.046	0.061953	297.974	530.129	-6	1.77911
201312_s_at	40.046	0.061953	2286.91	2659.98	-6	1.16313
200776_s_at	28.76	0.061985	4922.21	6259.63	-6	1.27171
208934_s_at	55.76	0.061985	978.685	1327.76	-3.6	1.35667
216040_x_at	1.05	0.061985	50.949	64.781	2.7	-1.27149
209316_s_at	0.639	0.062018	733.743	1091.27	-6	1.48726
210681_s_at	24.373	0.06205	1277.12	1515.82	-6	1.18691
211862_x_at	127.564	0.06205	104.605	131.351	-1.2	1.25569
218840_s_at	24.373	0.062116	556.606	720.021	6.3	-1.29359
201034_at	33.937	0.062148	1810.76	2228.49	-6	1.23069
203333_at	40.046	0.062181	975.911	1189.07	-6	1.21842
200732_s_at	24.373	0.062247	9867.05	11062.6	-6	1.12116
210074_at	28.76	0.062247	227.673	318.685	-6	1.39975
212212_s_at	0.754	0.062247	232.148	469.684	4.5	-2.02321
204240_s_at	24.373	0.062345	632.198	1034.43	-6	1.63624
200957_s_at	40.046	0.062345	5071.53	5712.65	6.3	-1.12642
203264_s_at	1.239	0.062378	196.969	312.385	-0.6	1.58596
215329_s_at	28.76	0.062411	256.423	294.405	-2.4	1.14812
202164_s_at	40.046	0.062411	1149.31	1374.75	-6	1.19615
218885_s_at	0.639	0.062444	101.931	124.129	6	-1.21777
217727_x_at	55.76	0.06251	9649.66	10599.4	-6	1.09842
219913_s_at	0.542	0.06251	600.323	728.989	-6	1.21433
213081_at	584.367	0.062543	84.456	120.651	0.3	-1.42857
34478_at	5804.37	0.062675	98.126	113.688	-0.6	1.15859
212497_at	0.754	0.062675	90.42	150.116	-6	1.66021
61874_at	24.373	0.062675	226.507	268.539	6.3	-1.18557
203616_at	65.796	0.062774	1379.65	1547.13	-6	1.12139
203345_s_at	1.239	0.062774	1043.66	1362.82	-6	1.30581
200629_at	28.76	0.062807	2214.56	2677.75	6.3	-1.20916
202456_s_at	28.76	0.062874	107.223	124.667	6.3	-1.16269
212217_at	1.05	0.062907	597.525	1003.02	-6	1.67862
212341_at	7.651	0.062907	2186.59	2408.4	0.6	-1.10144
214213_x_at	2.036	0.062973	200.143	251.098	0.6	-1.25459
201240_s_at	40.046	0.062973	10435	11877.1	-5.4	1.1382
214886_s_at	12.571	0.063007	73.259	83.455	6.3	-1.13918
204038_s_at	404.367	0.063073	109.9	171.935	-0.3	1.56447
212474_at	0.754	0.06314	668.205	978.309	-0.9	1.46409
212737_at	17.504	0.063173	1313.88	1625.04	6.3	-1.23682
212777_at	24.373	0.063173	148.279	198.682	-6	1.33992
204809_at	24.373	0.063207	826.52	1046.5	-6	1.26615
218802_at	28.76	0.063207	700.077	805.212	-6	1.15018
212586_at	24.373	0.063207	3232.29	4043.46	-6	1.25096
204652_s_at	12.571	0.063207	164.678	197.691	-6	1.20047
208743_s_at	24.373	0.063207	3133.2	3746.91	-6	1.19587
218789_s_at	10.654	0.06324	156.398	203.113	-6	1.29869
219229_at	0.754	0.06324	98.681	128.991	6.3	-1.30715
207199_at	3.946	0.063274	61.441	75.871	5.7	-1.23486
218172_s_at	20.655	0.063274	462.298	583.534	-6	1.26225
206392_s_at	91.615	0.063341	116.642	151.1	-3	1.29542
207908_at	17.504	0.063374	55.154	62.984	3.9	-1.14197
205756_s_at	33.937	0.063408	296.669	354.259	-6	1.19412
204283_at	10.654	0.063441	330.671	379.425	-6	1.14744
203344_s_at	644.367	0.063441	1202.81	1433.87	-0.3	1.1921
208737_at	33.937	0.063475	3031.29	3549.07	-6	1.17081
214255_at	24.373	0.063576	109.323	132.509	6.3	-1.21209
202096_s_at	4964.37	0.06361	1614.97	2079.32	0.9	-1.28753
201354_s_at	0.89	0.063643	387.255	436.069	6.3	-1.12605
209829_at	2684.37	0.063846	58.41	72.39	-6	1.23934
217225_x_at	28.76	0.06388	6737.09	9350.3	6.3	-1.38789
220223_at	1.462	0.06388	115.454	250.634	-0.3	2.17086
207253_s_at	28.76	0.063914	748.648	872.525	6.3	-1.16547
214789_x_at	1.239	0.063948	1436.47	1799.26	-6	1.25256
217996_at	24.373	0.063948	721.789	930.984	-6	1.28983
201459_at	28.76	0.063982	6855.49	7366.73	6.3	-1.07457
218024_at	47.254	0.063982	1135.81	1362.41	-0.6	1.19951
206953_s_at	1304.37	0.063982	84.838	98.715	6.3	-1.16357
202562_s_at	9.029	0.064016	634.373	711.624	-6	1.12178
218512_at	0.89	0.06405	1405.67	2005.91	-3.6	1.42702
50221_at	33.937	0.06405	63.176	72.199	6.3	-1.14282
209846_s_at	0.639	0.064118	378.686	576.869	-0.6	1.52334
217925_s_at	0.639	0.064152	303.522	480.711	6.3	-1.58378
221539_at	24.373	0.06422	2795.64	3292.59	6.3	-1.17776
205745_x_at	0.639	0.06422	249.146	451.119	6.3	-1.81066
218769_s_at	28.76	0.064254	369.744	464.59	-6	1.25652
211020_at	33.937	0.064254	132.913	175.459	-6	1.3201
216822_x_at	0.754	0.064254	77.674	88.368	-3.9	1.13768
203448_s_at	209.592	0.064254	527.672	643.088	6.3	-1.21873
210162_s_at	644.367	0.064288	97.938	113.536	-3	1.15926
213009_s_at	2.402	0.064288	1110.94	1304.28	-6	1.17403
221021_s_at	24.373	0.064357	1327.55	1594.15	6.3	-1.20082
211277_x_at	91.615	0.064391	214.383	308.572	-6	1.43935
202654_x_at	24.373	0.064391	779.515	1127.63	-6	1.44658
204887_s_at	0.639	0.064528	361.492	642.669	-6	1.77782
215417_at	0.279	0.064562	71.476	90.113	6.3	-1.26074
201099_at	40.046	0.064597	1555.26	1853.01	-6	1.19145
209751_s_at	24.373	0.064631	374.669	461.754	-6	1.23243
202770_s_at	33.937	0.064666	532.344	855.395	-6	1.60685
216806_at	55.76	0.0647	154.422	176.361	2.7	-1.14207
221702_s_at	24.373	0.064769	2415.87	2711.43	-6	1.12234
212554_at	1.05	0.064803	320.152	515.326	-5.1	1.60963
204343_at	33.937	0.064838	596.122	803.422	6.3	-1.34775
221428_s_at	24.373	0.064872	348.724	485.742	-6	1.39291
201029_s_at	1.462	0.064942	5488.96	6453.17	4.8	-1.17566
203504_s_at	24.373	0.064976	286.554	363.116	-6	1.26718
204559_s_at	28.76	0.065011	4664.31	5442.74	6.3	-1.16689
214126_at	127.564	0.06508	384.649	632.732	-0.3	1.64496
216589_at	0.754	0.065115	89.573	106.626	5.7	-1.19038
211613_s_at	0.754	0.065115	55.194	74.617	-6	1.3519
210148_at	20.655	0.065115	107.349	148.078	-6	1.37941
213328_at	77.64	0.06515	227.905	312.017	2.4	-1.36907
215604_x_at	28.76	0.06515	153.68	268.326	6.3	-1.746
220954_s_at	344.367	0.065184	107.777	126.243	0.9	-1.17134
210646_x_at	18764.4	0.065219	40442.2	42613.2	6.3	-1.05368
201133_s_at	20.655	0.065219	1366.63	1547.27	-6	1.13218
204078_at	28.76	0.065254	590.748	752.587	6.3	-1.27396
212720_at	28.76	0.065289	661.312	1171.82	-6	1.77195
209950_s_at	12.571	0.065359	69.473	84.222	6.3	-1.2123
208704_x_at	0.639	0.065359	4217.76	4678.49	6.3	-1.10923
200798_x_at	20.655	0.065394	744.058	953.948	-6	1.28209
208614_s_at	0.754	0.065428	2460.64	3244.51	1.8	-1.31856
201643_x_at	0.389	0.065498	2306.06	2620.93	4.5	-1.13654
208874_x_at	24.373	0.065498	712.318	885.015	6.3	-1.24244
208789_at	0.542	0.065568	768.67	997.456	6.3	-1.29764
200757_s_at	28.76	0.065568	2408.64	2736.33	6.3	-1.13605
213265_at	0.639	0.065639	70.256	83.347	6.3	-1.18633
216140_at	209.592	0.065639	54.965	62.545	6.3	-1.13791
220323_at	24.373	0.065674	71.582	83.637	6.3	-1.16841
220520_s_at	9.029	0.065709	658.274	790.235	-6	1.20047
213286_at	1.725	0.065814	322.948	477.843	-6	1.47963
200824_at	0.279	0.06592	7977.16	9318.6	6.3	-1.16816
219960_s_at	24.373	0.06592	1212.6	1593.18	-6	1.31385
202507_s_at	28.76	0.065955	131.441	169.067	-6	1.28626
219361_s_at	12.571	0.065955	373.03	416.464	6.3	-1.11644
220043_s_at	291.836	0.065991	54.011	62.949	5.1	-1.16548
219135_s_at	24.373	0.066026	346.919	426.294	6.3	-1.2288
210495_x_at	1.05	0.066026	6583.44	8108.31	6.3	-1.23162
201589_at	2.834	0.066026	1939.41	2298.54	-1.5	1.18518
40560_at	6.484	0.066061	66.444	76.384	6.3	-1.1496
204738_s_at	24.373	0.066167	237.879	268.473	6.3	-1.12861
200934_at	24.373	0.066167	5194.71	6427.7	-6	1.23735
214802_at	0.459	0.066167	118.814	149.98	3.6	-1.26231
201509_at	24.373	0.066167	2177.94	2450.71	6.3	-1.12524
212685_s_at	17.504	0.066203	1523.25	1690.82	-3.3	1.11
208133_at	12.571	0.066203	58.166	68.019	2.1	-1.16939
202967_at	65.796	0.066203	2291.03	2541.43	-6	1.10929
208887_at	1.05	0.066203	5918.56	7659.98	0.6	-1.29423
202184_s_at	1.239	0.066238	1420.51	1708.19	0.6	-1.20251
215467_x_at	0.389	0.066238	94.656	139.436	2.4	-1.47308
217630_at	91.615	0.066238	63.613	75.837	5.7	-1.19216
211547_s_at	1.05	0.066309	209.751	315.719	-6	1.50521
202936_s_at	0.459	0.066345	696.383	911.662	5.7	-1.30914
221998_s_at	24.373	0.066381	1135.3	1282.68	6.3	-1.12982
212876_at	1.462	0.066381	469.461	660.446	0.6	-1.40682
219683_at	33.937	0.066381	159.958	208.453	-6	1.30317
211272_s_at	55.76	0.066381	69.334	82.832	-6	1.19468
207304_at	28.76	0.066416	130.422	171.701	-6	1.3165
209131_s_at	28.76	0.066452	148.412	294.578	-6	1.98487
204381_at	65.796	0.066487	179.726	198.854	-6	1.10643
209073_s_at	17.504	0.066523	301.037	368.133	-4.8	1.22288
204131_s_at	0.754	0.066594	1007.94	1518.94	6.3	-1.50697
217826_s_at	24.373	0.06663	552.126	717.798	-6	1.30006
205552_s_at	28.76	0.066809	586.098	830.18	-6	1.41645
208701_at	150.526	0.066809	66.649	91.283	-1.2	1.36961
215605_at	209.592	0.066809	65.449	79.638	6.3	-1.21679
202998_s_at	1.239	0.066845	3913.45	4996.13	6.3	-1.27666
205520_at	24.373	0.066845	66.135	78.013	-6	1.1796
206738_at	9.029	0.066917	54.06	61.144	6.3	-1.13104
201808_s_at	524.367	0.067097	51.508	59.582	5.4	-1.15675
212976_at	7.651	0.067169	56.551	63.023	-6	1.11445
36829_at	20.655	0.067169	115.603	139.977	6.3	-1.21084
211707_s_at	24.373	0.067206	263.581	311.194	-6	1.18064
201873_s_at	247.319	0.067278	580.875	790.802	-0.3	1.3614
205464_at	28.76	0.067278	55.275	61.026	1.5	-1.10404
202019_s_at	47.254	0.067314	581.428	975.056	-5.4	1.677
208023_at	0.279	0.067387	55.347	67.328	6.3	-1.21647
218887_at	0.89	0.067387	426.594	505.808	5.4	-1.18569
203298_s_at	24.373	0.067387	556.221	623.877	-6	1.12164
209011_at	24.373	0.067423	578.542	700.215	-6	1.21031
207675_x_at	40.046	0.067459	55.651	63.286	6.3	-1.13719
208152_s_at	47.254	0.067459	6096.69	7235.78	-6	1.18684
208166_at	8084.37	0.067532	55.449	65.701	-2.1	1.18489
214113_s_at	0.89	0.067641	1601.89	1934.71	-6	1.20777
220760_x_at	1484.37	0.067641	67.421	75.147	6.3	-1.11459
203080_s_at	824.367	0.067751	181.897	217.788	6.3	-1.19731
218177_at	24.373	0.067751	129.963	165.688	-6	1.27489
215827_x_at	10.654	0.067751	53.403	62.74	4.5	-1.17484
203992_s_at	24.373	0.067751	293.324	389.818	-6	1.32897
207715_at	17.504	0.067787	70.666	82.197	6.3	-1.16318
201483_s_at	0.542	0.067787	2722.01	3714.78	-5.4	1.36472
201711_x_at	0.89	0.06786	764.564	983.069	-1.5	1.28579
207432_at	0.279	0.067897	65.503	93.073	6.3	-1.4209
217153_at	7.651	0.067897	52.864	69.315	0.3	-1.31119
203137_at	24.373	0.06797	827.257	986.653	-6	1.19268
219276_x_at	20.655	0.06808	1382	1609.62	-6	1.1647
200822_x_at	17.504	0.06808	19379.3	24012.6	0.3	-1.23909
217280_x_at	0.754	0.06808	57.535	101.65	-5.7	1.76675
220865_s_at	0.754	0.068191	312.333	701.55	-0.6	2.24616
204460_s_at	28.76	0.068265	945.786	1213.79	-6	1.28336
207221_at	2.834	0.068265	58.829	73.28	6.3	-1.24564
210266_s_at	150.526	0.068301	1196.96	1366.6	6.3	-1.14173
209536_s_at	24.373	0.068301	377.343	433.114	6.3	-1.1478
221931_s_at	20.655	0.068301	936.828	1088.85	-6	1.16227
205802_at	0.89	0.068338	386.981	466.246	6.3	-1.20483
211071_s_at	1.725	0.068375	3236.4	4269.22	-0.3	1.31913
200003_s_at	2.036	0.068375	34223	36045	6.3	-1.05324
200636_s_at	0.639	0.068449	678.745	946.876	6.3	-1.39504
220262_s_at	17.504	0.068486	73.715	83.298	6.3	-1.13
209247_s_at	33.937	0.068486	860.244	1095.69	-6	1.2737
212935_at	584.367	0.068486	97.332	110.916	6.3	-1.13956
211976_at	404.367	0.068486	1305.61	1462.95	-5.1	1.12051
203460_s_at	2.036	0.06856	1078.23	1689.65	0.3	-1.56706
203875_at	24.373	0.068635	1308.58	1662.77	-3.3	1.27066
212624_s_at	1.05	0.068635	342.003	474.01	-0.9	1.38598
208113_x_at	91.615	0.068672	15894.1	17759.7	6.3	-1.11738
215481_s_at	28.76	0.068672	144.056	185.46	-6	1.28742
217579_x_at	0.389	0.068672	110.554	157.942	3.6	-1.42864
221601_s_at	47.254	0.068672	74.756	84.279	6.3	-1.12739
202055_at	0.89	0.068746	634.404	903.875	-6	1.42476
215832_x_at	40.046	0.068746	554.031	740.308	-6	1.33622
205902_at	2.402	0.068858	83.497	107.178	0.9	-1.28361
211233_x_at	4184.37	0.068895	94.441	110.184	-6	1.1667
203383_s_at	4.657	0.068933	128.769	168.506	-1.2	1.30859
209773_s_at	1.239	0.06897	6438.56	7921.78	-5.1	1.23037
204462_s_at	2984.37	0.06897	119.177	134.591	6.3	-1.12934
220949_s_at	1.239	0.069007	691.452	1016.79	-5.7	1.47052
214250_at	7304.37	0.069082	66.734	84.249	-6	1.26246
52731_at	0.754	0.069157	264.565	346.24	6	-1.30871
215345_x_at	24.373	0.069195	62.682	71.498	6.3	-1.14065
218276_s_at	24.373	0.069195	513.104	664.042	-6	1.29417
216528_at	0.89	0.069232	76.871	88.524	6.3	-1.15159
202593_s_at	28.76	0.069232	3555.95	4670.19	-6	1.31334
201455_s_at	0.754	0.06927	2232.81	2849.82	6.3	-1.27634
214500_at	0.89	0.069307	167.605	347.842	-3.6	2.07537
219404_at	0.389	0.06942	312.605	459.561	5.4	-1.4701
221502_at	20.655	0.069496	1658.93	1990.72	-6	1.2
218339_at	33.937	0.069533	3289.44	3755.66	-6	1.14173
215620_at	0.754	0.069533	66.004	82.706	6.3	-1.25305
210461_s_at	0.459	0.069647	442.378	606.55	-3.9	1.37111
208051_s_at	14.834	0.069647	1221.54	1445.55	-6	1.18338
202320_at	150.526	0.069685	515.728	704.985	1.8	-1.36697
215723_s_at	24.373	0.069722	87.211	105.27	-6	1.20707
203206_at	24.373	0.06976	117.577	153.863	6.3	-1.30861
208785_s_at	28.76	0.06976	1617.12	1993.62	-6	1.23282
200807_s_at	14.834	0.06995	19425.6	20937.9	-6	1.07785
200012_x_at	1.05	0.069988	32074	33755.4	6.3	-1.05242
211040_x_at	0.459	0.070103	664.239	1421.11	2.4	-2.13945
201307_at	17.504	0.070179	1086.8	1254.64	-6	1.15443
203360_s_at	1.462	0.070217	380.232	1126.75	-0.3	2.96331
222366_at	1.725	0.070217	60.697	126.41	0.3	-2.08264
205331_s_at	4.657	0.070217	125.33	157.404	5.1	-1.25592
202808_at	28.76	0.070217	970.838	1205.69	6.3	-1.24191
210657_s_at	0.389	0.070255	58.553	72.491	4.5	-1.23804
213875_x_at	0.754	0.070255	453.995	830.997	-6	1.83041
202738_s_at	28.76	0.070294	818.126	1003.64	-6	1.22675
211126_s_at	33.937	0.070332	431.398	551.274	-6	1.27788
219363_s_at	14.834	0.07037	999.444	1210.89	-6	1.21156
205136_s_at	24.373	0.07037	61.58	73.099	-6	1.18706
200708_at	1244.37	0.070409	4419.34	4928.3	6.3	-1.11517
215974_at	108.105	0.070447	71.24	79.253	6.3	-1.11248
203675_at	0.754	0.070447	1656.88	2095.09	6.3	-1.26448
212602_at	28.76	0.070486	162.921	223.588	-6	1.37237
203614_at	20.655	0.070486	488.754	642.013	-6	1.31357
208867_s_at	28.76	0.070524	654.691	965.25	-6	1.47436
202093_s_at	28.76	0.070562	536.223	711.725	6.3	-1.32729
207507_s_at	28.76	0.070601	12281.8	15128	-6	1.23174
220173_at	10.654	0.070639	130.661	156.957	-6	1.20125
212983_at	28.76	0.070717	1017.68	1178.44	6.3	-1.15797
212469_at	40.046	0.070717	214.834	262.359	-6	1.22122
205094_at	24.373	0.070717	302.139	378.538	-6	1.25286
218535_s_at	24.373	0.070717	1019.2	1314.35	-6	1.28958
207133_x_at	33.937	0.070832	88.254	106.461	6.3	-1.2063
207033_at	884.367	0.070832	55.166	63.627	-6	1.15337
[truncated: 14,384 more rows]

## Sheet: DMSO_2
Probeset	EC50	P value	A	B	D	Fold
218980_at	6464.37	4.6338e-05	53.605	69.601	-6	1.2984
215183_at	2624.37	0.00011078	52.129	63.597	-6	1.21999
213140_s_at	24.373	0.0003073	470.905	568.647	6.3	-1.20756
209774_x_at	16904.4	0.00053535	286.255	629.17	-6	2.19794
204596_s_at	8804.37	0.00072436	110.871	256.839	-2.7	2.31656
218927_s_at	0.459	0.00072893	204.171	257.282	2.7	-1.26013
218743_at	0.33	0.00077571	157.206	236.031	6.3	-1.50141
202555_s_at	0.279	0.00084226	232.338	347.88	6.3	-1.4973
221655_x_at	764.367	0.00085107	63.78	80.75	-0.6	1.26607
41047_at	1.462	0.00093992	588.933	708.629	6.3	-1.20324
213502_x_at	65.796	0.00098933	115.089	142.509	6.3	-1.23825
204021_s_at	2.834	0.0010225	356.253	427.319	6.3	-1.19948
206046_at	0.389	0.0011147	142.371	193.497	6.3	-1.3591
207432_at	0.542	0.0011264	63.731	93.073	6.3	-1.4604
210513_s_at	5324.37	0.0011307	79.292	132.159	-6	1.66674
201896_s_at	127.564	0.0012826	527.076	597.898	5.1	-1.13437
217733_s_at	0.279	0.0014761	40076	41554.3	6.3	-1.03689
219551_at	5.495	0.0014792	190.301	247.017	-4.8	1.29803
214838_at	2.834	0.0015379	173.261	217.946	1.8	-1.25791
213523_at	0.389	0.0016172	479.061	623.044	5.7	-1.30055
209202_s_at	0.389	0.0018906	120.062	180.127	6.3	-1.50028
38671_at	1.05	0.0020369	199.06	261.886	0.9	-1.31561
220139_at	13124.4	0.0020766	49.679	62.725	6.3	-1.26261
216509_x_at	0.279	0.0020873	68.388	117.461	6.3	-1.71757
213090_s_at	0.279	0.0020937	318.638	484.527	-6	1.52062
206391_at	16904.4	0.0022054	71.563	96.152	-6	1.3436
212819_at	3.344	0.0023059	78.551	95.359	0.6	-1.21398
202412_s_at	0.33	0.0026602	478.929	853.465	-6	1.78203
217943_s_at	2.834	0.0027988	295.21	366.803	6.3	-1.24252
218801_at	9.029	0.0028298	147.367	189.017	-3.6	1.28263
216354_at	0.279	0.0028923	108.385	179.293	6.3	-1.65422
210937_s_at	9344.37	0.0029124	53.187	67.805	-6	1.27484
211816_x_at	16904.4	0.0030903	55.402	76.267	-6	1.37661
222147_s_at	2.834	0.0031025	137.921	181.297	-6	1.3145
213459_at	24.373	0.0031511	95.143	120.935	1.2	-1.27109
219457_s_at	3.344	0.0031952	85.866	118.162	6.3	-1.37612
207996_s_at	10724.4	0.0032254	59.535	71.399	-6	1.19928
209365_s_at	2.036	0.0032895	66.647	81.535	6.3	-1.22339
210605_s_at	0.459	0.0034565	140.742	210.802	6.3	-1.49779
212226_s_at	2024.37	0.0036664	520.39	706.89	-1.5	1.35839
202498_s_at	9764.37	0.0038145	93.328	264.636	-6	2.83555
218564_at	177.621	0.003982	843.851	1023.28	6.3	-1.21263
208190_s_at	1.239	0.0040181	97.763	122.842	5.1	-1.25653
213891_s_at	2.834	0.0040546	203.668	255.02	6.3	-1.25214
220749_at	3764.37	0.0041614	58.943	76.446	-0.9	1.29695
201680_x_at	0.279	0.0041817	1721.3	2381.72	6.3	-1.38367
219840_s_at	0.542	0.0042796	59.907	71.142	2.7	-1.18754
204450_x_at	1724.37	0.0045065	67.286	75.244	-3.9	1.11827
221647_s_at	4.657	0.0045712	1393.22	1627.39	6.3	-1.16808
216973_s_at	2.834	0.0045911	921.026	1072.6	6.3	-1.16457
220856_x_at	0.279	0.0046574	718.421	835.433	6.3	-1.16287
207457_s_at	644.367	0.0046807	51.409	61.741	-6	1.20098
211867_s_at	0.279	0.0049252	52.414	71.011	6.3	-1.35481
207045_at	5.495	0.0049944	58.854	68.994	3.3	-1.17229
217594_at	0.459	0.0052244	50.754	64.646	6.3	-1.27371
220458_at	0.279	0.0052311	71.068	103.069	6.3	-1.45029
222294_s_at	127.564	0.0053815	112.52	129.502	-4.8	1.15092
207206_s_at	55.76	0.0054641	62.142	69.967	-6	1.12592
215439_x_at	0.639	0.0057234	58.502	71.583	6.3	-1.2236
213308_at	65.796	0.005929	126.35	149.615	3.6	-1.18413
213035_at	0.279	0.0063216	635.538	773.408	-6	1.21693
202807_s_at	3.344	0.0064749	105.285	144.773	6.3	-1.37506
201026_at	40.046	0.0065256	142.469	172.767	0.6	-1.21266
216430_x_at	1.239	0.0066126	71.228	84.53	2.1	-1.18675
222210_at	0.279	0.0067057	50.874	67.7	6.3	-1.33074
216694_at	0.279	0.0067888	98.739	175.531	6.3	-1.77773
214585_s_at	12.571	0.0067911	636.624	839.581	-0.3	1.3188
207776_s_at	15584.4	0.0068005	64.556	83.121	6.3	-1.28758
215714_s_at	17924.4	0.0068826	78.068	106.432	-6	1.36332
220414_at	1.05	0.0070875	56.144	64.525	6.3	-1.14928
204402_at	0.89	0.0072543	75.301	106.664	6.3	-1.4165
205059_s_at	0.89	0.0074339	73.347	94.913	6.3	-1.29403
213772_s_at	524.367	0.007611	343.703	412.514	-6	1.2002
220638_s_at	0.279	0.0077713	60.736	68.899	6.3	-1.1344
213296_at	0.33	0.0079133	240.623	401.791	6.3	-1.66979
207072_at	2204.37	0.0082101	73.681	92.049	6.3	-1.24929
215601_at	10364.4	0.0082249	51.339	68.196	-6	1.32835
210945_at	150.526	0.0082456	65.883	77.078	0.9	-1.16992
211059_s_at	6044.37	0.0082783	192.631	236.298	-6	1.22669
217659_at	2.834	0.0082991	56.742	68.501	6.3	-1.20724
64371_at	10.654	0.0083712	90.153	132.672	0.3	-1.47163
208446_s_at	2204.37	0.0084258	77.546	95.599	-6	1.2328
222338_x_at	0.279	0.0084411	391.779	615.796	6.3	-1.57179
207354_at	0.89	0.0084472	58.73	72.87	2.4	-1.24076
205772_s_at	3.946	0.0088368	54.517	64.191	3.6	-1.17745
205874_at	0.389	0.0092594	54.199	70.323	6.3	-1.2975
203499_at	0.389	0.0093352	661.468	916.983	6.3	-1.38628
222360_at	17144.4	0.0094467	73.997	94.527	-6	1.27744
212535_at	2.402	0.009858	493.02	567.57	6.3	-1.15121
208472_at	17.504	0.0098617	60.901	69.015	-1.2	1.13323
207232_s_at	2.834	0.010187	121.811	147.33	-6	1.2095
210435_at	13484.4	0.010214	58.486	71.029	-6	1.21446
206423_at	2.036	0.010398	56.373	63.868	3.6	-1.13295
205981_s_at	5504.37	0.010497	1012.26	1250.44	-6	1.23529
209913_x_at	1.05	0.011031	125.921	185.698	1.2	-1.47472
202645_s_at	2.834	0.011172	535.382	642.09	6.3	-1.19931
217174_s_at	8924.37	0.011194	74.365	87.765	-6	1.18019
203071_at	4.657	0.011286	123.574	166.898	6.3	-1.35059
207087_x_at	0.639	0.011308	61.127	75.988	6.3	-1.24312
211768_at	7484.37	0.011365	59.066	71.483	-1.5	1.21022
205793_x_at	1124.37	0.011449	69.659	81.561	-6	1.17086
213558_at	2.834	0.011553	80.53	93.51	6.3	-1.16118
213104_at	2.036	0.01168	514.225	703.755	3	-1.36857
201261_x_at	0.279	0.011744	63.154	80.001	6.3	-1.26676
203439_s_at	5684.37	0.011991	236.056	461.141	-2.1	1.95352
219712_s_at	108.105	0.012044	58.755	67.821	-6	1.1543
219620_x_at	0.459	0.012183	179.409	224.95	6.3	-1.25384
215690_x_at	1.725	0.012338	1316.36	1596.59	6.3	-1.21288
214504_at	10184.4	0.012422	65.423	89.294	-6	1.36487
211877_s_at	0.279	0.012521	51.743	63.83	6.3	-1.2336
214276_at	13484.4	0.012642	57.774	75.502	6.3	-1.30685
201127_s_at	2.834	0.012897	1905.22	2409.97	-6	1.26493
206686_at	3824.37	0.013017	169.056	268.521	-6	1.58836
211892_s_at	4064.37	0.013117	84.386	104.155	6.3	-1.23427
221290_s_at	0.33	0.013117	101.542	131.095	6.3	-1.29104
210394_x_at	6.484	0.013128	57.522	66.555	-6	1.15704
220482_s_at	0.33	0.013369	100.116	142.002	6.3	-1.41837
209148_at	3.946	0.013456	245.1	333.206	6.3	-1.35947
221072_at	177.621	0.013604	54.281	62.345	-6	1.14856
209427_at	0.279	0.013941	87.543	133.682	6.3	-1.52704
214033_at	3164.37	0.014407	222.404	306.014	-6	1.37594
44669_at	944.367	0.014479	532.357	604.125	-6	1.13481
204175_at	3.946	0.014527	444.829	614.275	6.3	-1.38092
217511_at	10364.4	0.014714	76.753	109.963	-1.5	1.43269
209354_at	16904.4	0.0148	82.382	97.286	-6	1.18091
216900_s_at	0.279	0.014825	71.593	93.789	6.3	-1.31003
200682_s_at	2.834	0.014911	6293.2	7540.41	-6	1.19818
207211_at	10364.4	0.015137	70.879	87.44	-6	1.23365
209179_s_at	2.834	0.015156	790.234	934.347	6.3	-1.18237
209965_s_at	14864.4	0.01536	145.575	218.491	-6	1.50088
206996_x_at	0.279	0.015367	55.629	67.799	6.3	-1.21877
208644_at	3.946	0.01549	1230.95	1439.19	6.3	-1.16917
206016_at	2.834	0.015621	652.667	805.318	6.3	-1.23389
213551_x_at	2.036	0.015647	304.697	364.825	6.3	-1.19734
204777_s_at	10784.4	0.015653	54.944	73.47	2.7	-1.33718
219408_at	3.344	0.0157	215.37	270.001	6.3	-1.25366
214032_at	0.33	0.015819	62.926	79.582	6	-1.26469
205458_at	4.657	0.016001	87.39	119.22	6.3	-1.36423
219430_at	404.367	0.01613	52.189	60.731	6.3	-1.16367
206427_s_at	1.725	0.016254	59.138	73.198	4.5	-1.23775
211091_s_at	65.796	0.016491	65.914	85.851	0.9	-1.30247
209905_at	584.367	0.016548	54.931	64.298	-6	1.17052
219843_at	2.402	0.016733	223.398	278.83	6.3	-1.24813
204495_s_at	2.834	0.01674	169.756	229.286	6.3	-1.35068
205036_at	0.389	0.016819	1315.2	1544.38	-5.1	1.17426
213154_s_at	17.504	0.016935	333.689	418.297	6.3	-1.25355
203043_at	291.836	0.017103	704.566	823.104	0.6	-1.16824
218985_at	0.279	0.017155	175.128	234.727	6.3	-1.34032
210714_at	0.279	0.017303	59.021	72.996	6.3	-1.23678
204877_s_at	47.254	0.017318	93.059	112.45	5.4	-1.20837
214116_at	150.526	0.017386	265.7	316.121	1.5	-1.18977
201548_s_at	3284.37	0.017408	742.207	900.557	-6	1.21335
213751_at	33.937	0.017408	61.417	74.567	-6	1.21411
204379_s_at	2.402	0.017438	126.88	172.5	6.3	-1.35955
214783_s_at	2.834	0.017499	201.254	240.627	6.3	-1.19564
211833_s_at	1.462	0.017506	859.675	1182.02	-6	1.37496
37996_s_at	3.344	0.017613	74.606	89.778	1.5	-1.20336
212844_at	4484.37	0.017766	144.826	205.621	-3.9	1.41978
220922_s_at	524.367	0.017859	100.771	121.918	6.3	-1.20985
217861_s_at	1.725	0.017906	773.855	866.508	6.3	-1.11973
216236_s_at	8804.37	0.018	445.903	1084.05	-6	2.43114
220937_s_at	1244.37	0.018031	143.97	196.733	-0.6	1.36649
207999_s_at	7.651	0.018039	60.4	74.738	0.3	-1.23738
208775_at	33.937	0.018063	4940.9	5479.95	6.3	-1.1091
215298_at	18284.4	0.01811	56.61	69.671	-6	1.23072
219325_s_at	584.367	0.018253	73.361	87.981	-6	1.19929
219697_at	0.33	0.018301	63.886	88.27	6.3	-1.38168
220032_at	10904.4	0.01843	54.516	70.627	-6	1.29553
216372_at	0.279	0.018503	51.515	62.992	6.3	-1.22279
213550_s_at	644.367	0.01865	564.618	676.351	6.3	-1.19789
205323_s_at	0.33	0.018666	111.374	153.122	6.3	-1.37485
213180_s_at	209.592	0.019023	83.102	100.021	6.3	-1.20359
203263_s_at	9.029	0.019158	267.105	308.318	2.1	-1.1543
218533_s_at	3.344	0.019201	213.135	255.88	6	-1.20055
220272_at	0.389	0.019329	72.773	86.774	4.5	-1.19239
212775_at	3.344	0.019363	262.007	399.633	6.3	-1.52528
207822_at	0.279	0.019389	71	84.701	6.3	-1.19297
209553_at	704.367	0.019475	453.169	523.405	-6	1.15499
207313_x_at	2984.37	0.019493	54.027	65.015	0.9	-1.20338
200735_x_at	2.834	0.019693	38264.1	39729.8	-6	1.0383
205937_at	28.76	0.019702	84.045	97.897	6.3	-1.16482
207096_at	0.33	0.01995	65.18	86.232	6.3	-1.32298
217378_x_at	2.834	0.020093	56.451	68.839	6.3	-1.21945
221839_s_at	2.834	0.020229	1254.23	1491.25	6.3	-1.18897
215156_at	7.651	0.020283	108.38	136.289	1.8	-1.25751
205348_s_at	0.279	0.020301	110.136	146.011	6.3	-1.32573
204973_at	6824.37	0.020356	84.529	105.096	6.3	-1.24331
219222_at	944.367	0.020402	297.07	362.672	-6	1.22083
218105_s_at	3.344	0.020531	1003.14	1199.72	5.1	-1.19597
208170_s_at	7244.37	0.020745	79.733	113.259	-6	1.42048
205327_s_at	2204.37	0.020839	315.602	398.991	-6	1.26422
208382_s_at	0.89	0.021009	57.923	70.867	-6	1.22347
219105_x_at	209.592	0.021057	1103.74	1245.31	6.3	-1.12826
39835_at	0.279	0.021076	108.864	141.805	6.3	-1.30259
213022_s_at	0.279	0.021287	86.233	132.901	-6	1.54118
216832_at	1.05	0.021326	62.677	77.293	6.3	-1.2332
209037_s_at	644.367	0.021384	108.492	130.368	6.3	-1.20164
205205_at	0.754	0.021423	150.461	215.137	1.5	-1.42985
212414_s_at	2.834	0.021659	344.612	498.703	6.3	-1.44714
204965_at	177.621	0.021679	55.816	64.866	1.2	-1.16214
206888_s_at	0.89	0.021938	59.815	72.392	6.3	-1.21026
202683_s_at	7304.37	0.022038	508.62	619.373	-0.9	1.21775
219426_at	77.64	0.022058	73.912	87.708	6.3	-1.18665
205546_s_at	0.389	0.022313	443.413	574.617	6	-1.2959
59375_at	2.834	0.022478	106.522	152.06	6.3	-1.4275
209466_x_at	0.279	0.022717	61.419	78.458	6.3	-1.27742
211802_x_at	2.834	0.022896	54.263	65.097	-6	1.19966
214695_at	77.64	0.023249	115.164	176.582	0.3	-1.53331
219173_at	2.402	0.023368	105.756	150.113	6.3	-1.41943
202838_at	0.389	0.023368	1390.66	1633.24	6	-1.17444
220576_at	2.834	0.023401	61.04	78.526	6.3	-1.28647
220264_s_at	1.462	0.023763	52.725	67.451	2.1	-1.2793
204871_at	2.402	0.023841	317.565	379.519	-2.1	1.19509
204997_at	0.279	0.023953	69.911	84.992	6.3	-1.21572
40284_at	0.279	0.024122	588.264	926.86	6.3	-1.57559
222270_at	11684.4	0.024235	104.702	126.561	-6	1.20877
215376_at	824.367	0.024258	60.015	74.869	6.3	-1.2475
208768_x_at	1364.37	0.024337	25400.6	26469.5	6.3	-1.04208
209344_at	2.402	0.024349	1147.76	1386.99	-6	1.20843
217518_at	3.344	0.02436	96.037	139.434	6.3	-1.45188
214969_at	0.389	0.024395	58.588	65.948	-6	1.12562
217527_s_at	2.834	0.024406	502.348	655.772	6.3	-1.30541
216012_at	55.76	0.024429	62.839	75.085	6.3	-1.19488
209916_at	2.834	0.024683	774.195	963.049	6.3	-1.24394
205943_at	3884.37	0.024823	61.452	76.416	-5.7	1.24351
210264_at	0.33	0.024917	109.243	147.577	6.3	-1.35091
204164_at	0.33	0.024917	97.458	123.625	6.3	-1.2685
202339_at	0.279	0.025011	152.912	225.651	6.3	-1.47569
215764_x_at	1.05	0.025035	297.957	390.014	1.2	-1.30896
204243_at	9344.37	0.025082	300.983	434.449	-6	1.44343
207324_s_at	0.33	0.025106	51.201	71.181	5.7	-1.39023
214525_x_at	884.367	0.025118	155.775	181.963	-2.7	1.16811
208414_s_at	77.64	0.025333	84.474	95.6	-5.1	1.13171
212987_at	12.571	0.025441	1739.5	1963.17	1.8	-1.12858
218378_s_at	3.344	0.025514	483.187	563.069	6.3	-1.16532
221880_s_at	0.389	0.025575	103.596	152.501	4.8	-1.47207
210042_s_at	704.367	0.025684	273.829	623.434	-6	2.27673
212909_at	1.725	0.025807	67.898	88.778	3.3	-1.30752
218565_at	0.89	0.025831	165.257	197.965	6.3	-1.19792
208682_s_at	1424.37	0.025893	864.153	1102.82	-0.6	1.27619
206825_at	0.279	0.026104	60.781	78.001	-6	1.28331
207135_at	404.367	0.026141	51.187	59.323	-6	1.15895
211527_x_at	5144.37	0.026191	104.204	148.746	-6	1.42745
213454_at	0.542	0.026229	1268.45	1475.91	-6	1.16356
204458_at	4964.37	0.02638	145.499	187.047	-6	1.28556
215115_x_at	18764.4	0.026456	77.343	100.326	-6	1.29716
210637_at	4904.37	0.026621	65.584	103.938	-0.6	1.58481
209890_at	4.657	0.026995	99.502	117.808	6.3	-1.18398
201173_x_at	0.639	0.027243	2828.66	3315.25	1.2	-1.17202
214051_at	3764.37	0.027508	55.73	66.766	-6	1.19803
218110_at	2.402	0.027574	74.666	88.612	6.3	-1.18678
218460_at	2.834	0.027614	1608.03	1853.43	6.3	-1.15261
207094_at	0.639	0.027695	62.331	75.262	1.8	-1.20746
217024_x_at	1.725	0.027802	52.292	61.913	-5.1	1.18399
200616_s_at	3.344	0.027843	3745.17	5188.19	6.3	-1.3853
214129_at	5444.37	0.027883	113.739	131.848	6.3	-1.15922
206894_at	0.459	0.027978	57.258	70.477	6.3	-1.23087
214136_at	177.621	0.028005	166.532	217.281	-0.6	1.30474
220998_s_at	12164.4	0.028334	112.574	147.644	6.3	-1.31153
221222_s_at	3284.37	0.028528	73.671	96.479	-6	1.30959
202354_s_at	3.344	0.02857	582.711	676.225	-6	1.16048
217091_at	1.462	0.028598	55.236	65	6.3	-1.17677
220705_s_at	0.639	0.028654	58.741	66.744	6.3	-1.13624
213930_at	9.029	0.028752	168.195	186.291	6.3	-1.10759
35776_at	6584.37	0.02878	312.285	371.572	-6	1.18985
205042_at	3224.37	0.028851	791.818	1005.79	-6	1.27023
209615_s_at	0.459	0.029021	47.741	59.711	-6	1.25073
216388_s_at	1904.37	0.029078	81.148	100.258	6.3	-1.2355
216836_s_at	2.834	0.029092	433.922	602.588	6.3	-1.3887
203577_at	12.571	0.029164	145.457	170.827	-6	1.17442
217197_x_at	2.402	0.029192	56.667	63.725	-1.8	1.12455
206419_at	0.279	0.029408	64.788	83.88	6.3	-1.29468
219409_at	4604.37	0.029437	148.37	184.192	-6	1.24144
217841_s_at	1064.37	0.029481	930.541	1078.54	-6	1.15905
216426_at	77.64	0.029495	72.214	82.368	6.3	-1.14061
205657_at	11624.4	0.029611	68.38	82.194	6.3	-1.20202
204136_at	0.389	0.029611	249.813	362.139	2.7	-1.44964
218081_at	2.834	0.029846	232.85	286.546	6.3	-1.2306
212849_at	0.542	0.029861	295.746	389.692	1.2	-1.31766
209881_s_at	2.036	0.029905	62.754	75.636	4.8	-1.20528
202972_s_at	5324.37	0.029949	274.468	609.633	-1.8	2.22114
214247_s_at	14204.4	0.030232	175.443	222.547	-6	1.26849
217333_at	644.367	0.030654	62.889	70.862	-6	1.12678
220910_at	464.367	0.030746	73.07	88.179	-6	1.20677
219060_at	2024.37	0.030761	676.871	767.008	-6	1.13317
216403_at	3.946	0.030776	63.508	71.866	-5.7	1.13161
220935_s_at	10244.4	0.030884	217.137	328.079	6.3	-1.51093
201249_at	1.725	0.031007	93.907	120.925	6	-1.28771
211279_at	7664.37	0.031007	89.779	107.981	-6	1.20274
205195_at	1.725	0.031131	365.675	949.677	-5.4	2.59705
218399_s_at	47.254	0.031224	789.848	886.225	5.1	-1.12202
201564_s_at	0.542	0.031333	673.51	801.171	5.7	-1.18955
204538_x_at	0.279	0.031349	1640.94	2062.22	6.3	-1.25673
215218_s_at	764.367	0.031553	107.602	148.312	0.3	-1.37834
208478_s_at	2.402	0.031569	1227.3	1618.54	-6	1.31878
222116_s_at	0.33	0.03168	253.082	356.883	6	-1.41015
214208_at	0.279	0.032096	65.065	81.176	6.3	-1.24761
218147_s_at	2.834	0.032112	571.929	654.038	-6	1.14357
201977_s_at	3584.37	0.032144	185.753	232.108	-6	1.24955
213167_s_at	33.937	0.032144	49.309	69.907	-0.3	1.41773
209946_at	2204.37	0.032144	718.51	868.359	-6	1.20856
204736_s_at	1.462	0.032274	57.225	66.502	6.3	-1.16211
222196_at	0.639	0.03229	62.647	80.976	6	-1.29258
216688_at	1.05	0.032469	60.851	65.957	4.8	-1.08391
220886_at	2684.37	0.032584	60	73.79	6.3	-1.22983
221641_s_at	2.834	0.032749	2746.65	3202.59	-0.6	1.166
216534_at	24.373	0.032749	52.515	60.321	6.3	-1.14864
211471_s_at	0.279	0.032798	113.109	158.52	6.3	-1.40148
209163_at	2.834	0.032831	609.684	806.285	6.3	-1.32246
209717_at	247.319	0.032981	307.019	346.799	6.3	-1.12957
219676_at	3.344	0.033081	121.774	154.465	3	-1.26846
214852_x_at	1.462	0.033132	67.953	76.722	6.3	-1.12905
204605_at	247.319	0.033384	537.554	626.804	-6	1.16603
221460_at	2.402	0.033554	57.148	65.84	6.3	-1.1521
215277_at	0.279	0.033554	68.761	83.039	6.3	-1.20765
218359_at	3.946	0.033622	193.018	234.509	6.3	-1.21496
203677_s_at	33.937	0.033725	934.577	1028.25	5.7	-1.10023
215787_at	17144.4	0.034001	57.189	71.742	-6	1.25447
207300_s_at	9644.37	0.034122	60.25	80.634	-6	1.33832
212062_at	2.402	0.034227	1803.59	2025.98	1.2	-1.12331
205231_s_at	28.76	0.034297	89.75	104.112	1.5	-1.16002
218227_at	6.484	0.034367	598.494	790.669	0.3	-1.3211
202083_s_at	1604.37	0.034419	100.398	124.833	-6	1.24338
209877_at	0.279	0.03456	187.201	241.142	6.3	-1.28814
206454_s_at	2804.37	0.03456	77.654	92.567	-6	1.19204
219991_at	11564.4	0.034738	49.603	63.455	-5.7	1.27926
222006_at	0.33	0.03488	122.623	180.202	6.3	-1.46956
213947_s_at	2.834	0.034898	410.911	506.263	6.3	-1.23205
207760_s_at	2.402	0.03497	3768.05	4841.67	6.3	-1.28493
212904_at	2.834	0.035114	1223.4	1471.36	6.3	-1.20268
203040_s_at	0.33	0.035114	794.805	988.476	6.3	-1.24367
213349_at	7544.37	0.035132	2030.1	3761.3	-3.3	1.85276
205812_s_at	2.834	0.03515	7387.33	8350.13	6.3	-1.13033
219009_at	0.754	0.03524	70.411	87.039	1.2	-1.23616
206721_at	15164.4	0.035568	55.247	70.136	-6	1.2695
204347_at	6044.37	0.0359	163.357	267.072	-0.9	1.6349
205415_s_at	0.459	0.035974	294.104	378.547	-2.4	1.28712
221195_at	17144.4	0.036011	77.841	101.579	-6	1.30495
200824_at	0.389	0.03603	7977.16	9318.6	4.5	-1.16816
212430_at	1.239	0.036048	120.55	183.222	0.6	-1.51988
208038_at	1.05	0.036198	59.012	71.628	1.2	-1.21379
222088_s_at	7664.37	0.036404	245.398	715.149	-6	2.91424
205414_s_at	4.657	0.036423	58.391	70.863	-0.6	1.21359
203386_at	4184.37	0.036841	279.138	357.734	3	-1.28157
216361_s_at	3.344	0.036937	61.775	76.129	6.3	-1.23236
203189_s_at	33.937	0.037129	2852.2	3166.82	6.3	-1.11031
200976_s_at	4004.37	0.037149	5439.73	6094.45	-6	1.12036
203952_at	2.402	0.037168	489.473	636.638	-6	1.30066
210384_at	464.367	0.037168	58.342	66.034	-6	1.13184
212778_at	3.344	0.037343	265.094	334.892	6.3	-1.2633
221059_s_at	2.834	0.037401	1159.92	1334.64	6.3	-1.15062
207416_s_at	65.796	0.03746	101.28	120.04	6.3	-1.18523
203580_s_at	24.373	0.037557	675.55	769.89	6.3	-1.13965
217854_s_at	3.344	0.037636	3740.4	4370.2	6.3	-1.16838
201613_s_at	2.834	0.037695	844.842	1081.19	6.3	-1.27976
213366_x_at	4.657	0.037695	18762.4	20941.6	-6	1.11615
205847_at	764.367	0.037754	51.81	59.028	-6	1.13932
203866_at	1.462	0.037794	89.168	110.654	6.3	-1.24096
221132_at	8804.37	0.037853	60.35	74.135	-5.4	1.22842
222030_at	3884.37	0.037853	100.33	124.417	-6	1.24008
213597_s_at	524.367	0.038032	58.645	69.789	-6	1.19002
215597_x_at	3.344	0.038051	59.178	66.611	6.3	-1.1256
217500_at	77.64	0.038291	55.347	65.446	6.3	-1.18247
213858_at	47.254	0.038311	87.862	109.817	-0.6	1.24988
207578_s_at	5924.37	0.038372	66.737	84.647	0.9	-1.26837
219256_s_at	2.834	0.038493	79.154	98.687	6.3	-1.24677
208877_at	644.367	0.038493	556.246	657.316	6.3	-1.1817
200070_at	2.834	0.038513	275.189	341.097	6.3	-1.2395
203907_s_at	10.654	0.038533	243.018	276.233	6.3	-1.13668
201396_s_at	0.279	0.038533	462.447	634.592	6.3	-1.37225
205449_at	2.834	0.038553	1285.62	1551.88	6.3	-1.20711
203229_s_at	824.367	0.038675	858.188	965.726	-6	1.12531
209352_s_at	0.389	0.038695	74.991	99.365	5.4	-1.32503
211303_x_at	0.33	0.038757	54.671	67.882	4.8	-1.24165
206536_s_at	6.484	0.038797	71.437	82.26	-6	1.1515
221691_x_at	2.834	0.039002	23486.3	26398.8	-6	1.12401
221000_s_at	0.33	0.039084	118.932	159.885	6.3	-1.34434
205151_s_at	0.89	0.039332	54.258	63.596	6.3	-1.1721
205227_at	0.542	0.039478	93.122	108.559	4.2	-1.16577
205420_at	0.754	0.039582	156.089	188.124	1.5	-1.20524
213468_at	2.834	0.039666	155.092	178.073	6.3	-1.14818
205217_at	0.459	0.03975	271.398	410.374	-6	1.51207
201282_at	0.33	0.039877	237.33	382.795	6.3	-1.61292
200666_s_at	3344.37	0.039877	1777.98	2170.71	6.3	-1.22089
205385_at	2.834	0.039919	63.752	71.014	6.3	-1.11391
216120_s_at	0.279	0.040046	68.845	79.996	6.3	-1.16197
219103_at	404.367	0.040131	71.527	100.18	0.3	-1.40059
206831_s_at	0.279	0.040345	95.953	136.105	6.3	-1.41845
202150_s_at	1.239	0.040409	322.411	429.347	-0.9	1.33168
221592_at	18764.4	0.040473	60.863	74.802	-6	1.22902
210501_x_at	3224.37	0.040495	14807	16216.3	6.3	-1.09518
201828_x_at	4004.37	0.040711	4283.06	4728.1	-6	1.10391
215215_s_at	7784.37	0.040754	96.98	120.384	-1.8	1.24133
202839_s_at	3.344	0.040776	2879.34	3401.52	6.3	-1.18135
216456_at	344.367	0.040776	60.294	69.801	2.7	-1.15768
214195_at	0.389	0.040819	81.359	107.601	4.2	-1.32255
208059_at	77.64	0.040863	71.92	83.34	6.3	-1.15879
41113_at	1.05	0.040928	79.045	95.861	6.3	-1.21274
205582_s_at	524.367	0.040972	57.68	69.755	-6	1.20934
218316_at	2.834	0.041015	1091.45	1258.67	6.3	-1.15321
209617_s_at	0.542	0.041037	98.7	124.583	5.1	-1.26224
208959_s_at	7.651	0.041059	2347.97	2611.75	-1.5	1.11234
203271_s_at	3.946	0.041125	231.912	281.86	5.4	-1.21537
206110_at	2564.37	0.041169	116.422	151.188	-6	1.29862
219655_at	2.834	0.041213	58.001	64.358	6.3	-1.1096
214145_s_at	1.239	0.041213	52.2	61.859	6.3	-1.18504
203230_at	3.344	0.041213	211.943	249.053	6.3	-1.17509
222025_s_at	0.279	0.041257	78.522	108.515	6.3	-1.38197
208727_s_at	2.036	0.041257	1239.38	1632.35	-6	1.31707
203395_s_at	404.367	0.041301	551.597	706.313	6.3	-1.28049
219445_at	1.725	0.041656	118.424	149.855	6.3	-1.26541
202882_x_at	2.402	0.041723	4912.3	5894.61	-6	1.19997
205298_s_at	11624.4	0.041767	343.401	488.799	-5.1	1.42341
201126_s_at	2.834	0.041834	381.539	557.719	6.3	-1.46176
216956_s_at	12.571	0.041879	64.415	78.124	-0.3	1.21282
216248_s_at	0.33	0.042127	91.459	120.205	-6	1.3143
206838_at	55.76	0.042376	67.643	81.101	6.3	-1.19896
214821_at	150.526	0.042513	58.979	68.515	-1.2	1.16168
218616_at	2.834	0.042582	1154.97	1445.15	-6	1.25125
211866_x_at	2.834	0.043043	130.794	245.992	-6	1.88076
203038_at	2.402	0.04309	1901.73	2339.48	6.3	-1.23018
220434_at	18764.4	0.043136	56.622	71.988	-6	1.27138
201043_s_at	2.402	0.043159	1718.92	2551.55	-6	1.48439
212234_at	2.402	0.043206	470.076	600.504	6.3	-1.27746
217087_at	464.367	0.043464	57.34	68.873	3	-1.20113
213313_at	2.834	0.043511	633.136	767.376	6.3	-1.21202
208313_s_at	0.389	0.043558	1265.28	1745.66	4.2	-1.37967
220602_s_at	1.05	0.043605	114.858	133.737	6.3	-1.16437
204032_at	4784.37	0.043628	496.282	572.793	-6	1.15417
207836_s_at	1.462	0.043676	202.207	299.991	6.3	-1.48358
207347_at	8084.37	0.043865	69.307	88.997	-6	1.2841
215145_s_at	3824.37	0.043889	60.336	74.986	-6	1.24281
208940_at	2.834	0.043913	618.552	738.895	6.3	-1.19456
203604_at	4.657	0.043937	81.486	99.438	6.3	-1.22031
204633_s_at	0.89	0.043984	148.61	176.552	3.6	-1.18802
214341_at	0.459	0.044176	57.281	67.864	3	-1.18476
222151_s_at	2.402	0.04432	179.151	215.536	-6	1.2031
214536_at	5444.37	0.044464	54.218	63.149	-6	1.16472
204789_at	524.367	0.044537	93.722	117.895	-6	1.25792
217097_s_at	1904.37	0.04461	72.997	88.355	-6	1.21039
221475_s_at	1724.37	0.044707	24687.1	25651.6	6.3	-1.03907
217035_at	764.367	0.044902	55.483	64.238	3	-1.1578
215497_s_at	18284.4	0.044951	110.035	151.403	-6	1.37595
218689_at	2084.37	0.045074	551.026	631.461	-6	1.14597
213343_s_at	2.834	0.045148	158.04	198.3	6.3	-1.25475
210215_at	4904.37	0.045148	66.691	85.064	-0.6	1.27549
221811_at	0.542	0.045197	124.071	153.559	5.4	-1.23767
221699_s_at	33.937	0.045197	2473.84	2756.69	-6	1.11433
215269_at	2.834	0.045345	70.719	95.438	6.3	-1.34954
221135_s_at	1664.37	0.04537	188.063	228.805	-6	1.21664
219071_x_at	3.946	0.045519	332.991	422.207	6.3	-1.26792
201074_at	2.834	0.045569	1334.45	1682.44	6.3	-1.26077
202288_at	764.367	0.045619	67.75	76.789	0.3	-1.13342
213460_x_at	3.946	0.045669	783.359	1003.81	6.3	-1.28142
200768_s_at	5.495	0.045794	2814.44	3944.97	0.3	-1.40169
211345_x_at	0.754	0.045819	31587.6	33391.6	6.3	-1.05711
203173_s_at	5144.37	0.045894	813.635	916.613	-6	1.12657
222016_s_at	3104.37	0.045894	510.12	629.823	6.3	-1.23466
222004_s_at	19184.4	0.046121	58.921	75.994	-6	1.28976
210617_at	644.367	0.046299	110.369	133.535	-6	1.2099
212383_at	2.402	0.0464	706.181	870.258	6.3	-1.23234
202497_x_at	8324.37	0.046426	380.756	942.031	-6	2.47411
208594_x_at	0.279	0.046477	54.857	68.14	6.3	-1.24214
212111_at	4.657	0.046554	521.039	631.77	6.3	-1.21252
204812_at	0.279	0.046554	715.917	868.239	-6	1.21276
221313_at	0.279	0.046605	59.026	65.675	6.3	-1.11265
208516_at	464.367	0.046605	66.92	74.374	-6	1.11139
209535_s_at	3944.37	0.046888	106.749	162.746	-6	1.52457
210602_s_at	2.834	0.046914	54.401	64.786	-6	1.1909
215895_x_at	2.834	0.046965	64.677	78.319	6.3	-1.21093
221928_at	4.657	0.047147	100.522	132.869	6.3	-1.32179
214711_at	2.834	0.047303	421.172	562.468	-6	1.33548
201510_at	2.834	0.047355	377.722	555.323	6.3	-1.47019
216188_at	5.495	0.047355	60.959	70.783	6.3	-1.16116
216964_at	7.651	0.04767	63.825	71.977	4.2	-1.12772
212472_at	11384.4	0.047697	156.445	196.363	-4.5	1.25516
205154_at	0.279	0.047802	70.388	92.724	6.3	-1.31733
206883_x_at	584.367	0.047908	70.448	79.561	-6	1.12936
213029_at	2.834	0.047961	994.291	1175.64	6.3	-1.18239
219547_at	2.834	0.047961	1514.19	1757.15	6.3	-1.16045
219097_x_at	2.402	0.048014	1624.23	1769.47	6.3	-1.08942
207384_at	19184.4	0.048041	60.407	76.572	-6	1.2676
204647_at	18404.4	0.048068	78.939	96.392	6.3	-1.22109
218700_s_at	2.402	0.048174	136.82	177.59	6.3	-1.29798
207537_at	6764.37	0.048228	50.738	61.487	1.8	-1.21185
214132_at	2.834	0.048442	131.336	193.229	6.3	-1.47126
213796_at	0.389	0.048523	52.483	66.907	4.2	-1.27483
202628_s_at	209.592	0.048523	311.286	374.082	-6	1.20173
221198_at	0.279	0.048712	53.145	62.626	6.3	-1.1784
217690_at	2.834	0.048712	159.539	205.204	6.3	-1.28623
203358_s_at	24.373	0.048793	706.99	782.833	6.3	-1.10728
203588_s_at	884.367	0.048848	1273.49	1436.73	-6	1.12818
207404_s_at	2.834	0.048956	60.756	74.346	0.6	-1.22368
214692_s_at	0.279	0.048984	234.462	362.923	6.3	-1.5479
201404_x_at	1.462	0.049093	342.138	462.967	-6	1.35316
212801_at	4424.37	0.049202	474.258	573.02	-6	1.20825
200594_x_at	524.367	0.049339	8480.11	9430.58	6.3	-1.11208
203848_at	2.834	0.049505	523.179	703.105	6.3	-1.34391
200862_at	2.834	0.04956	1206.95	1415.04	6.3	-1.17241
222167_at	4.657	0.049643	59.006	65.888	6.3	-1.11663
222138_s_at	2.834	0.049699	1527.5	1986.46	6.3	-1.30046
207648_at	3.946	0.04981	75.356	90.3	6.3	-1.19831
217682_at	209.592	0.049949	81.073	94.217	3.3	-1.16213
209775_x_at	0.754	0.050061	61.215	75.429	0.9	-1.2322
206562_s_at	3.344	0.050061	3438.94	3980.07	-6	1.15735
213748_at	2.834	0.050089	84.642	99.703	6.3	-1.17794
206216_at	704.367	0.050117	86.688	94.794	6.3	-1.09351
222240_s_at	0.279	0.050201	93.973	153.063	6.3	-1.6288
219098_at	0.33	0.050229	214.624	319.98	6.3	-1.49089
204193_at	2.834	0.050258	280.935	365.105	6.3	-1.29961
204507_s_at	2.036	0.050314	254.493	434.245	-4.2	1.70631
208360_s_at	0.279	0.050682	62.422	71.911	6.3	-1.15201
218196_at	24.373	0.05071	429.294	524.75	6.3	-1.22236
214439_x_at	2.834	0.050767	372.25	481.695	6.3	-1.29401
222129_at	4964.37	0.050796	98.713	127.367	-6	1.29028
205491_s_at	5.495	0.050824	53.24	63.453	6.3	-1.19183
215211_at	16604.4	0.050853	60.521	79.019	-6	1.30565
214788_x_at	0.279	0.050853	65.206	82.827	6.3	-1.27024
201331_s_at	2.402	0.050967	1139.42	1354.64	6.3	-1.18889
210843_s_at	7784.37	0.051053	63.504	72.841	-6	1.14703
209758_s_at	0.542	0.051139	56.604	65.209	5.7	-1.15202
206378_at	0.279	0.051168	57.042	73.188	6.3	-1.28305
214171_s_at	704.367	0.051428	68.285	82.465	-6	1.20766
205330_at	5024.37	0.051515	112.495	136.706	-6	1.21522
212787_at	24.373	0.051515	1103.63	1332.35	6.3	-1.20724
217480_x_at	0.279	0.051573	57.474	73.309	6.3	-1.27552
212483_at	14864.4	0.051602	164.096	236.484	-6	1.44113
201641_at	2.834	0.051689	50.503	59.761	-6	1.18332
208960_s_at	2.834	0.051835	265.675	357.645	-6	1.34617
217644_s_at	3104.37	0.051864	75.904	102.986	-6	1.35679
201165_s_at	704.367	0.051982	963.213	1070.99	6.3	-1.1119
201752_s_at	14.834	0.052011	1007.95	1134.68	-1.8	1.12574
206724_at	1964.37	0.052011	107.837	134.258	-6	1.24501
221833_at	704.367	0.052129	114.667	139.812	6.3	-1.21929
213390_at	2.834	0.052513	1416.87	1618.4	6.3	-1.14223
221357_at	2.834	0.052573	59.328	68.295	6.3	-1.15114
217808_s_at	0.279	0.052781	492.869	619.466	6.3	-1.25686
50314_i_at	0.279	0.052811	775.101	1024.12	6.3	-1.32128
206953_s_at	2.402	0.052961	90.529	104.901	6.3	-1.15876
218438_s_at	2.834	0.052991	728.793	903.107	-6	1.23918
211751_at	19544.4	0.053202	53.797	63.325	-6	1.17711
205575_at	209.592	0.053263	167.614	193.177	-6	1.15251
214776_x_at	0.279	0.053323	54.132	69.096	6.3	-1.27644
209484_s_at	20.655	0.053475	1395.9	1622.56	6.3	-1.16237
215029_at	0.279	0.053536	60.696	81.28	6.3	-1.33913
37201_at	0.459	0.053566	59.787	69.885	6.3	-1.1689
208687_x_at	4724.37	0.053627	17033.1	19224.4	6.3	-1.12865
204267_x_at	24.373	0.053657	239.89	286.018	-6	1.19229
215417_at	0.279	0.053902	71.476	90.113	6.3	-1.26074
218650_at	2744.37	0.053994	87.648	110.575	6.3	-1.26158
219634_at	704.367	0.054241	424.545	565.481	-6	1.33197
211184_s_at	2.834	0.054272	473.322	556.764	6.3	-1.17629
216308_x_at	644.367	0.054552	4018.28	4731.59	-6	1.17752
221897_at	17.504	0.054708	147.731	178.812	2.4	-1.21039
209778_at	1.462	0.054802	145.778	194.966	0.6	-1.33742
210017_at	5444.37	0.054927	232.502	270.035	-6	1.16143
212496_s_at	150.526	0.054958	542.384	678.022	-6	1.25008
220290_at	6.484	0.055021	63.565	72.906	6.3	-1.14695
205901_at	0.279	0.055179	55.727	67.293	6.3	-1.20755
207525_s_at	2.834	0.055369	517.048	658.589	6.3	-1.27375
208237_x_at	18764.4	0.055433	79.302	97.675	-6	1.23168
206937_at	3.344	0.055496	63.829	78.231	6.3	-1.22563
208393_s_at	2864.37	0.055592	1536.98	1690.12	-6	1.09964
210582_s_at	291.836	0.055592	94.143	108.374	-6	1.15116
201709_s_at	65.796	0.055624	2919.37	3133.22	-6	1.07325
220931_at	15044.4	0.055656	63.011	80.969	-4.2	1.285
222142_at	28.76	0.055751	63.597	71.191	6.3	-1.11941
205517_at	3.946	0.055976	66.526	80.875	6	-1.21569
219882_at	14.834	0.056008	72.09	87.91	1.2	-1.21945
206307_s_at	2.036	0.056008	482.84	598.899	6	-1.24037
205640_at	0.279	0.056105	2263.06	3193.74	6.3	-1.41125
206493_at	55.76	0.056169	64.444	74.035	6.3	-1.14883
205310_at	0.459	0.056169	138.109	206.428	5.7	-1.49467
218091_at	3.946	0.056169	1287.02	1610.14	-0.3	1.25106
201338_x_at	2.834	0.056266	7283.1	8085.92	6.3	-1.11023
209546_s_at	2.402	0.056299	848.795	1182.85	6.3	-1.39356
201275_at	3.946	0.056364	2590.09	3013.48	-6	1.16347
220080_at	2.402	0.056494	51.982	60.931	6.3	-1.17216
218956_s_at	0.279	0.056624	386.261	466.066	-6	1.20661
221679_s_at	3.946	0.056657	108.992	136.973	-6	1.25673
212829_at	7.651	0.056689	1176.69	1442.55	-2.7	1.22593
203909_at	2.834	0.056722	1260.01	1437.74	-6	1.14105
205309_at	7724.37	0.056787	149.108	186.492	-2.4	1.25072
209822_s_at	2864.37	0.056886	254.883	384.87	-6	1.50999
209099_x_at	644.367	0.056984	2644.12	3336.64	6.3	-1.26191
215462_at	0.279	0.05705	73.114	102.903	6.3	-1.40743
210243_s_at	150.526	0.057149	353.971	421.583	-0.9	1.19101
206527_at	3.344	0.057381	60.45	70.327	6.3	-1.16339
206781_at	0.279	0.057447	86.507	113.778	6.3	-1.31525
211086_x_at	0.389	0.057513	71.07	89.628	-4.5	1.26112
208463_at	77.64	0.057713	55.001	66.387	0.3	-1.20701
216713_at	404.367	0.057747	145.558	175.198	6.3	-1.20363
220349_s_at	6584.37	0.058049	134.556	162.533	-2.1	1.20792
216082_at	77.64	0.058082	62.398	71.49	6.3	-1.14571
201519_at	0.542	0.058082	6128.25	6812.1	1.8	-1.11159
217315_s_at	1.05	0.058251	63.969	78.428	6.3	-1.22603
218242_s_at	1.05	0.058285	931.998	1155.53	6.3	-1.23984
202757_at	47.254	0.058285	416.547	515.181	0.6	-1.23679
219094_at	8084.37	0.058386	85.119	109.775	-6	1.28967
209551_at	3.946	0.058454	60.382	70.487	-6	1.16735
220920_at	6944.37	0.058556	57.149	69.343	6.3	-1.21337
215782_at	8564.37	0.058556	50.648	61.432	6.3	-1.21292
221516_s_at	2.834	0.058624	1104.87	1371.15	6.3	-1.241
208023_at	0.279	0.058658	55.347	67.328	6.3	-1.21647
219538_at	0.389	0.058658	99.696	159.068	-6	1.59553
201348_at	644.367	0.058726	333.549	391.045	-6	1.17238
212258_s_at	0.279	0.058761	84.907	108.786	6.3	-1.28124
208258_s_at	6584.37	0.058795	52.983	64.909	0.6	-1.22509
201001_s_at	2.834	0.058829	2434.68	3214.01	-6	1.3201
204672_s_at	24.373	0.058932	78.936	89.141	0.9	-1.12928
202855_s_at	704.367	0.058932	153.627	205.875	-6	1.3401
206085_s_at	704.367	0.058966	97.957	131.1	-6	1.33834
211051_s_at	47.254	0.058966	140.984	165.609	-6	1.17467
206657_s_at	0.389	0.059	98.42	122.136	3.9	-1.24097
207983_s_at	6944.37	0.059103	2504.22	2766.68	-6	1.10481
203002_at	704.367	0.059138	224.475	272.633	6.3	-1.21454
221981_s_at	644.367	0.059483	428.897	503.154	-6	1.17313
209003_at	1.725	0.059518	467.868	612.613	0.6	-1.30937
46947_at	1.239	0.059518	114.691	176.904	-6	1.54244
207555_s_at	9224.37	0.059588	81.702	98.26	-6	1.20266
209334_s_at	5444.37	0.059762	292.444	365.136	-6	1.24857
202394_s_at	2.834	0.059762	178.532	212.028	6.3	-1.18762
210052_s_at	2.834	0.059797	4333.95	5367.46	-6	1.23847
221788_at	1.725	0.059797	147.495	266.804	-0.3	1.8089
32091_at	7844.37	0.059936	1280.87	1373.38	1.2	-1.07222
216718_at	0.89	0.059971	55.171	65.765	0.9	-1.19202
221653_x_at	7664.37	0.060006	574.631	808.255	-2.1	1.40656
204212_at	5.495	0.060112	371.527	445.136	5.7	-1.19813
215749_s_at	20.655	0.060147	464.634	519.686	6.3	-1.11848
211639_x_at	1.725	0.060217	61.004	96.741	0.3	-1.58581
212860_at	2.402	0.060288	124.377	145.541	6.3	-1.17016
215284_at	9.029	0.060288	54.674	61.875	6.3	-1.13171
207222_at	3584.37	0.060429	112.65	136.605	-6	1.21265
208609_s_at	0.389	0.060464	64.173	85.035	4.8	-1.32509
209374_s_at	1964.37	0.060464	66.546	77.505	6.3	-1.16468
218639_s_at	2.834	0.060464	183.236	228.111	6.3	-1.2449
205318_at	2.834	0.060713	54.374	63.534	6.3	-1.16846
205516_x_at	0.279	0.061034	980.709	1756.74	6.3	-1.7913
213730_x_at	7.651	0.061034	309.512	332.762	6.3	-1.07512
40020_at	2.834	0.061034	232.139	275.375	6.3	-1.18625
37012_at	3.344	0.061249	2920.7	3483.51	6.3	-1.1927
200831_s_at	3.344	0.061285	4330.06	5468.11	-6	1.26283
203212_s_at	2984.37	0.061357	229.202	295.118	-5.7	1.28759
209622_at	1904.37	0.061574	263.8	408.161	-1.5	1.54724
211043_s_at	3.344	0.061574	747.624	912.013	6.3	-1.21988
215404_x_at	0.279	0.06161	78.31	143.108	6.3	-1.82745
37965_at	4.657	0.06161	297.241	385.772	0.6	-1.29784
202667_s_at	1.462	0.061646	361.857	623.99	-5.7	1.72441
212689_s_at	4544.37	0.061901	956.896	1643.97	-3.3	1.71802
211328_x_at	644.367	0.06212	104.704	118.985	-6	1.13639
204487_s_at	1.462	0.062266	67.083	74.048	6.3	-1.10383
209121_x_at	0.33	0.062413	1373.63	1672.84	6.3	-1.21783
219687_at	12944.4	0.062413	60.234	74.616	-6	1.23877
214793_at	4604.37	0.062487	54.716	65.633	-6	1.19952
212730_at	33.937	0.062524	818.756	1013.64	5.4	-1.23803
200694_s_at	2.402	0.062561	2656.64	2986.61	6.3	-1.1242
215012_at	3.344	0.062783	97.18	143.455	6.3	-1.47618
205196_s_at	1.725	0.062783	808.194	1603.44	-6	1.98398
204299_at	28.76	0.062857	203.815	238.282	6.3	-1.16911
215232_at	0.389	0.062894	63.559	74.547	6.3	-1.17288
211198_s_at	28.76	0.062931	73.669	88.096	2.7	-1.19584
219404_at	0.389	0.06308	312.605	459.561	5.4	-1.4701
209741_x_at	3704.37	0.06308	86.764	104.018	-6	1.19886
214448_x_at	247.319	0.063155	192.53	240.679	5.7	-1.25009
219491_at	2.402	0.063192	134.804	163.042	6.3	-1.20947
221216_s_at	0.279	0.06323	158.649	204.064	5.4	-1.28626
213937_s_at	2.834	0.063267	397.972	518.842	-6	1.30371
219466_s_at	2.834	0.06353	52.895	61.414	2.4	-1.16105
205239_at	6284.37	0.063568	2176.95	2950.87	6.3	-1.35551
207980_s_at	6764.37	0.063605	316.257	684.241	-6	2.16356
216603_at	2924.37	0.063643	51.14	60.283	1.5	-1.17878
209078_s_at	1.239	0.063908	1311.01	1493.91	-5.1	1.13951
221123_x_at	2.036	0.063945	400.252	583.288	6.3	-1.4573
212161_at	2.402	0.063945	119.291	156.699	6.3	-1.31359
200896_x_at	2.402	0.064097	7019.26	7850.42	6.3	-1.11841
211998_at	6104.37	0.064174	1307.52	1623.26	-3.6	1.24148
211700_s_at	0.279	0.064288	57.333	76.187	6.3	-1.32885
215126_at	5444.37	0.064288	58.991	66.46	-2.7	1.12661
202866_at	0.542	0.064326	702.235	885.458	-1.5	1.26091
215493_x_at	9284.37	0.064403	447.914	529.731	-6	1.18266
221742_at	4.657	0.064441	335.639	515.576	0.3	-1.5361
204702_s_at	1.239	0.064441	73.532	85.995	6.3	-1.16949
211783_s_at	2.402	0.064479	567.058	674.662	6.3	-1.18976
206514_s_at	0.279	0.064479	64.386	80.462	-6	1.24968
211464_x_at	2.834	0.064633	496.29	579.366	6.3	-1.16739
216140_at	3344.37	0.064633	50.177	62.545	0.6	-1.24649
213220_at	2.402	0.064671	1948.87	2213.59	-6	1.13583
220973_s_at	2.834	0.064864	427.035	506.363	6.3	-1.18576
211257_x_at	2.402	0.064864	1450.62	1690.15	6.3	-1.16512
208889_s_at	40.046	0.06498	74.53	83.967	-6	1.12662
211483_x_at	1.05	0.065096	57.491	67.879	-2.4	1.18069
208831_x_at	2.834	0.065096	239.433	366.506	6.3	-1.53072
205579_at	6224.37	0.065135	114.912	147.503	-6	1.28362
209089_at	40.046	0.065174	4613.07	5128.57	-2.7	1.11175
216985_s_at	2.402	0.06529	150.366	255.418	-6	1.69864
203085_s_at	0.237	0.06529	898.667	1530.84	6.3	-1.70345
217923_at	0.89	0.06529	1405.45	1600.63	1.2	-1.13887
216859_x_at	2.834	0.065446	69.972	90.365	6.3	-1.29145
210252_s_at	2.834	0.065681	297.018	395.308	6.3	-1.33092
213942_at	2.402	0.065681	101.768	149.795	6.3	-1.47193
202684_s_at	8084.37	0.065877	57.538	69.829	-1.8	1.21362
214419_s_at	4064.37	0.065996	62.007	79.624	6.3	-1.28411
217341_at	0.279	0.065996	82.948	104.555	6.3	-1.26049
218973_at	3524.37	0.066154	678.058	823.481	-6	1.21447
220566_at	344.367	0.066431	57.598	65.423	-5.4	1.13586
209693_at	2.402	0.066591	108.324	123.908	6.3	-1.14386
215369_at	1.462	0.06671	63.332	71.762	1.5	-1.13311
208077_at	0.754	0.06675	45.321	60.646	-1.8	1.33814
221690_s_at	12.571	0.06683	1002.33	1123.8	6.3	-1.12119
203145_at	0.33	0.066911	956.532	1120	-6	1.1709
219077_s_at	4784.37	0.066951	712.046	835.545	-6	1.17344
222380_s_at	1.05	0.067031	247.789	395.518	0.6	-1.59619
221088_s_at	3.344	0.067112	102.665	156.167	6.3	-1.52113
210417_s_at	0.279	0.067273	383.132	514.424	6.3	-1.34268
204781_s_at	3.946	0.067313	481.689	592.551	-5.1	1.23015
205354_at	3.344	0.067516	294.55	362.574	6.3	-1.23094
207413_s_at	0.89	0.067516	52.181	66.261	6.3	-1.26983
217693_x_at	2.036	0.067678	108.679	124.497	-6	1.14555
221687_s_at	764.367	0.067678	91.934	106.117	-6	1.15427
208969_at	3.344	0.067719	7051.45	7796.48	6.3	-1.10566
205149_s_at	464.367	0.067801	68.148	85.091	-6	1.24862
218692_at	6584.37	0.067841	244.606	376.715	-2.1	1.54009
209509_s_at	20.655	0.067882	1224.07	1312.47	6.3	-1.07222
208579_x_at	2.834	0.067964	1453.97	2060.97	-6	1.41747
208114_s_at	2.834	0.068005	659.327	824.889	6.3	-1.25111
205178_s_at	0.279	0.068046	1333.29	2215.88	6.3	-1.66196
221768_at	1.462	0.068046	396.867	481.048	6.3	-1.21211
204198_s_at	2.834	0.06821	153.605	208.907	6.3	-1.36003
207268_x_at	8624.37	0.06821	271.393	327.779	-6	1.20777
204072_s_at	4.657	0.068251	60.951	70.563	6.3	-1.1577
216666_at	24.373	0.068292	62.28	66.775	6.3	-1.07217
40225_at	2.834	0.068292	1116.83	1250.48	6.3	-1.11967
208343_s_at	5564.37	0.068292	101.279	121.501	-6	1.19967
213952_s_at	1124.37	0.068333	61.448	69.374	1.5	-1.12899
220217_x_at	0.89	0.068375	81.1	99.237	2.7	-1.22364
212171_x_at	8984.37	0.068457	254.307	396.981	-6	1.56103
221997_s_at	2.834	0.06854	92.774	125.478	6.3	-1.35251
216937_s_at	524.367	0.068705	50.243	59.387	-4.8	1.182
200675_at	2.834	0.068747	3579.26	4320.47	6.3	-1.20708
216750_at	524.367	0.06883	58.003	69.307	-6	1.19489
35666_at	0.279	0.06883	232.046	263.807	6.3	-1.13687
213946_s_at	20.655	0.068871	60.918	74.358	-6	1.22062
210869_s_at	77.64	0.068871	54.872	62.444	6.3	-1.13799
45526_g_at	2.834	0.068955	2256.7	2595.72	6.3	-1.15023
201044_x_at	3.344	0.069121	120.929	154.781	-6	1.27993
215500_at	0.89	0.069331	58.751	66.506	6.3	-1.132
208234_x_at	40.046	0.069331	66.68	75.369	-6	1.13031
208285_at	0.279	0.069457	58.472	76.513	6.3	-1.30854
219270_at	65.796	0.069878	60.737	68.867	-6	1.13386
203726_s_at	2564.37	0.070005	462.129	520.732	-6	1.12681
50374_at	2.834	0.070005	960.133	1164.61	6.3	-1.21296
209954_x_at	2.834	0.070048	357.144	537.07	-6	1.50379
202688_at	3.344	0.07009	144.499	172.146	6.3	-1.19133
211712_s_at	0.639	0.070133	58.264	69.221	5.4	-1.18806
209800_at	0.389	0.070133	54.572	64.003	6.3	-1.17282
201213_at	6764.37	0.070175	135.481	167.379	-2.1	1.23544
222314_x_at	0.279	0.070175	59.46	75.582	6.3	-1.27114
204785_x_at	47.254	0.070303	726.974	814.259	-5.7	1.12007
204683_at	0.389	0.070389	53.951	63.999	5.4	-1.18624
222134_at	0.279	0.070389	93.788	129.525	6.3	-1.38104
218740_s_at	4.657	0.070431	2050.03	2451.93	6.3	-1.19605
209668_x_at	2.402	0.070474	986.396	1151.86	6.3	-1.16774
204534_at	0.389	0.07056	65.966	80.484	4.8	-1.22008
209575_at	0.33	0.070731	946.642	1214.64	6.3	-1.28311
56821_at	2.402	0.070817	274.98	312.115	6.3	-1.13505
220758_s_at	24.373	0.070861	70.221	81.179	-6	1.15605
37424_at	2.834	0.070904	117.756	138.586	6.3	-1.17689
205513_at	19184.4	0.070904	142.03	199.287	-6	1.40313
217557_s_at	10904.4	0.07099	72.223	83.337	-6	1.15388
213098_at	1424.37	0.07125	92.241	104.347	-6	1.13124
214947_at	11924.4	0.071293	61.949	75.834	3.9	-1.22414
206908_s_at	33.937	0.07138	65.418	77.267	5.7	-1.18113
215429_s_at	644.367	0.071467	143.134	159.312	-6	1.11303
214792_x_at	4124.37	0.071729	148.796	182.992	-6	1.22982
213099_at	1.05	0.071772	233.159	316.513	0.6	-1.3575
203961_at	644.367	0.071772	793.041	911.454	-6	1.14932
222010_at	2.834	0.071904	817.62	989.401	6.3	-1.2101
210104_at	2.834	0.071948	2507.71	3432.07	-6	1.36861
201643_x_at	0.33	0.071992	2327.3	2620.93	6.3	-1.12617
201704_at	2.834	0.072256	1097.24	1351.51	6.3	-1.23173
210397_at	2.834	0.0723	1778.97	2089.03	6.3	-1.17429
212558_at	5804.37	0.072388	104.574	165.104	-6	1.57882
209944_at	4.657	0.072432	3496.37	4432.91	6.3	-1.26786
37152_at	464.367	0.072477	226.634	265.698	-6	1.17237
212064_x_at	2.834	0.072521	390.795	523.049	6.3	-1.33842
203219_s_at	2.402	0.072699	2754.56	3237.43	6.3	-1.1753
208763_s_at	5624.37	0.072699	691.108	914.024	-6	1.32255
206189_at	19544.4	0.072743	56.321	64.479	-6	1.14485
214266_s_at	4184.37	0.072788	77.849	104.872	-0.6	1.34712
206860_s_at	0.459	0.072877	793.224	943.002	6.3	-1.18882
219925_at	2.036	0.072877	81.008	100.37	-6	1.23901
213711_at	21584.4	0.072877	28837.2	30493.7	6.3	-1.05744
211668_s_at	2.834	0.073011	669.703	931.671	-6	1.39117
213833_x_at	12944.4	0.073279	67.931	78.212	-6	1.15134
204931_at	2.036	0.073279	55.329	64.389	6.3	-1.16375
218327_s_at	40.046	0.073369	620.495	723.761	-6	1.16643
211874_s_at	0.542	0.073369	108.098	157.172	-5.4	1.45398
206229_x_at	19184.4	0.073369	51.586	66.53	-6	1.28969
215512_at	644.367	0.073414	67.449	81.337	-6	1.2059
216239_at	1184.37	0.073459	61.976	72.043	6.3	-1.16243
206392_s_at	4424.37	0.073595	122.082	177.61	-0.9	1.45484
215294_s_at	2.834	0.073595	1368.37	1844.96	-6	1.34829
203827_at	6764.37	0.07364	387.015	468.6	-6	1.21081
204360_s_at	0.279	0.073685	297.895	390.214	6.3	-1.3099
213951_s_at	1.05	0.07373	357.214	412.9	-3.9	1.15589
209217_s_at	2.402	0.073775	609.708	688.223	6.3	-1.12877
219899_x_at	0.89	0.073821	64.079	74.469	-6	1.16214
204886_at	0.237	0.074048	70.04	91.108	-6	1.3008
212642_s_at	2084.37	0.074184	139.991	179.546	-6	1.28255
209780_at	24.373	0.074184	393.243	486.492	0.9	-1.23713
211065_x_at	3.344	0.074276	377.894	464.235	6.3	-1.22848
217878_s_at	2.834	0.074321	583.835	831.866	-6	1.42483
205081_at	2.834	0.074321	6725.11	8239.64	6.3	-1.2252
207429_at	15584.4	0.074321	53.472	66.349	-6	1.24082
215465_at	19184.4	0.074367	91.089	115.263	-6	1.26539
209448_at	524.367	0.074413	8195.51	8909.97	6.3	-1.08718
215400_x_at	0.389	0.074459	61.835	77.789	6	-1.25801
219085_s_at	17.504	0.074459	55.986	66.954	-0.6	1.19591
214553_s_at	2.402	0.074459	408.402	601.09	-6	1.47181
214579_at	0.389	0.074596	104.606	127.499	6.3	-1.21885
40148_at	0.237	0.074596	63.025	78.939	-6	1.2525
212285_s_at	0.459	0.074642	658.013	990.798	1.2	-1.50574
201860_s_at	0.89	0.074688	67.294	81.273	-6	1.20773
206019_at	2.402	0.07478	78.337	91.271	6.3	-1.16511
202081_at	3824.37	0.074826	1236.24	1470.62	6.3	-1.18958
210678_s_at	1.462	0.074872	410.973	501.627	6	-1.22058
213450_s_at	247.319	0.075011	104.237	118.856	-6	1.14025
211558_s_at	584.367	0.075149	1116.97	1354.68	-6	1.21282
203082_at	0.33	0.075196	1084.57	1278.47	6.3	-1.17877
221813_at	764.367	0.075242	260.723	328.377	-6	1.25949
211959_at	0.279	0.075242	58.584	75.642	6.3	-1.29117
211217_s_at	209.592	0.075289	62.279	70.654	-2.7	1.13448
218422_s_at	40.046	0.075289	428.258	551.097	6.3	-1.28683
219407_s_at	24.373	0.075289	57.383	64.805	6.3	-1.12934
210376_x_at	3.946	0.075381	114.002	157.255	-6	1.37941
204806_x_at	344.367	0.075428	352.765	395.178	-5.7	1.12023
216306_x_at	764.367	0.075521	6271.85	7162.36	6.3	-1.14199
205689_at	0.33	0.075521	113.188	152.017	6.3	-1.34305
204613_at	77.64	0.075521	90.225	109.115	-6	1.20937
32099_at	9.029	0.075568	1228.32	1370.47	0.6	-1.11573
202523_s_at	0.279	0.075661	61.269	75.901	6.3	-1.23882
213173_at	8984.37	0.075801	83.539	96.293	-6	1.15267
211301_at	404.367	0.075942	65.44	79.88	-6	1.22066
216522_at	12.571	0.076177	58.553	65.001	-3.3	1.11012
205917_at	2444.37	0.076224	108.016	128.473	-6	1.18939
221056_x_at	344.367	0.076319	94.37	107.885	6.3	-1.14321
207882_at	24.373	0.076366	59.892	66.002	-6	1.10202
202643_s_at	7304.37	0.076366	77.63	94.756	-6	1.22061
218145_at	4064.37	0.076413	1133.49	1427.96	-6	1.25979
201011_at	247.319	0.076413	2960.49	3804.55	0.3	-1.28511
206352_s_at	0.33	0.076413	340.663	444.365	6.3	-1.30441
221204_s_at	12344.4	0.07646	45.9	59.178	6.3	-1.28928
207968_s_at	9.029	0.076508	52.361	58.321	-6	1.11383
215808_at	8324.37	0.076793	47.285	58.111	6.3	-1.22895
207005_s_at	47.254	0.076793	57.99	65.908	-6	1.13654
204432_at	2.834	0.076936	137.963	214.168	6.3	-1.55236
201359_at	2.834	0.076983	3513.62	4232.53	-6	1.20461
212001_at	3.344	0.076983	237.629	286.361	6.3	-1.20508
212181_s_at	584.367	0.077031	826.123	1088.95	6.3	-1.31815
208130_s_at	1.05	0.077079	105.441	126.902	6.3	-1.20354
210511_s_at	8324.37	0.07727	66.209	89.931	-2.1	1.35829
217482_at	3.344	0.077318	72.996	113.528	6.3	-1.55526
221486_at	209.592	0.077366	991.385	1097.74	6.3	-1.10728
221540_x_at	1424.37	0.077366	215.832	245.927	3.9	-1.13944
220246_at	10.654	0.07751	70.435	83.691	-5.7	1.1882
209235_at	0.389	0.07751	171.175	260.132	6.3	-1.51968
218745_x_at	47.254	0.07751	239.122	290.784	-6	1.21605
207169_x_at	0.89	0.077703	1763.86	1991.35	6.3	-1.12898
202937_x_at	2.834	0.077752	364.337	469.56	6.3	-1.28881
220220_at	9584.37	0.077752	64.199	77.746	-6	1.21102
221580_s_at	3.946	0.077848	3160.86	3648.9	-6	1.1544
212201_at	5.495	0.077848	566.116	615.192	-6	1.08669
214732_at	1964.37	0.077897	58.012	68.472	-6	1.18031
212631_at	6104.37	0.077897	815.713	962.222	-6	1.17961
208700_s_at	0.33	0.077994	22068.4	25645.9	5.7	-1.16211
220189_s_at	0.237	0.078042	2184.47	2530.71	6.3	-1.1585
207711_at	2.834	0.078139	125.514	180.56	6.3	-1.43856
209368_at	6764.37	0.078139	159.925	193.636	-6	1.21079
217634_at	2684.37	0.078188	68.553	87.305	1.5	-1.27354
209328_x_at	3.344	0.078432	215.636	262.657	-6	1.21806
216461_at	3.946	0.078529	75.304	86.907	6.3	-1.15408
214753_at	2.834	0.078529	234.917	405.883	6.3	-1.72777
207319_s_at	3224.37	0.078529	94.22	120.652	-4.5	1.28053
208336_s_at	2.834	0.078627	2333.76	2901.72	6.3	-1.24337
215650_at	0.237	0.078676	63.39	88.328	6.3	-1.39341
208676_s_at	0.279	0.078676	5505.52	6306.69	6.3	-1.14552
200796_s_at	2.402	0.078725	131.821	274.922	-6	2.08557
205416_s_at	0.542	0.078824	161.976	192.906	-5.1	1.19095
221067_s_at	2.834	0.078922	260.987	340.822	-6	1.3059
209985_s_at	0.279	0.07902	50.939	66.12	6.3	-1.29802
200747_s_at	2.402	0.079267	606.654	749.295	6.3	-1.23513
221953_s_at	2.834	0.079317	470.653	538.935	6.3	-1.14508
212045_at	2.834	0.079416	433.994	636.62	6.3	-1.46689
219543_at	2.834	0.079466	606.287	701.653	6.3	-1.1573
213538_at	464.367	0.079664	371.812	426.738	-6	1.14773
213383_at	7.651	0.079814	90.866	106.674	6.3	-1.17397
204083_s_at	2.834	0.079814	5725.74	7497.51	6.3	-1.30944
211672_s_at	2.834	0.079864	1200.67	1719.08	-6	1.43176
208967_s_at	2.402	0.079864	2388.6	2968.65	-6	1.24284
209430_at	177.621	0.079864	913.043	1031.16	-6	1.12937
211600_at	209.592	0.079914	4424.18	5103	-6	1.15343
212375_at	0.89	0.079914	714.55	822.402	6.3	-1.15094
218135_at	2.834	0.079914	2807.17	3707.56	-6	1.32075
220516_at	3944.37	0.080114	71.439	81.788	-6	1.14486
202048_s_at	2.834	0.080315	772.021	962.407	6.3	-1.24661
220303_at	4.657	0.080315	63.685	73.837	6.3	-1.15941
209520_s_at	2.834	0.080365	626.264	812.829	-6	1.2979
202227_s_at	2.834	0.080365	1999.39	2274.08	6.3	-1.13738
221314_at	1304.37	0.080516	53.587	59.557	-6	1.11141
220748_s_at	2.834	0.080516	673.826	887.363	6.3	-1.3169
47560_at	40.046	0.080668	116.718	130.004	-6	1.11383
222060_at	0.279	0.080719	137.493	198.366	6.3	-1.44274
201787_at	2.402	0.080719	144.214	187.599	6.3	-1.30084
207837_at	2.834	0.080769	58.938	71.983	6.3	-1.22133
39249_at	2.834	0.080871	438.597	565.195	-6	1.28864
206836_at	7484.37	0.080921	57.831	70.215	1.2	-1.21414
207418_s_at	344.367	0.080972	51.288	66.189	-0.3	1.29054
219324_at	2.036	0.081023	509.926	687.594	-6	1.34842
220632_s_at	0.237	0.081023	116.02	167.917	6.3	-1.44731
219340_s_at	17.504	0.081125	91.919	100.782	6.3	-1.09642
37425_g_at	2.402	0.081329	173.79	197.761	6.3	-1.13793
204338_s_at	4184.37	0.081431	55.316	65.23	6.3	-1.17922
214364_at	404.367	0.081482	137.785	174.109	-6	1.26363
204980_at	1.725	0.081636	423.796	497.673	0.9	-1.17432
202039_at	2.834	0.081636	454.08	718.817	6.3	-1.58302
203061_s_at	2.834	0.081841	112.865	140.633	6.3	-1.24603
215054_at	644.367	0.081841	112.916	137.302	-6	1.21597
209651_at	2.402	0.082048	130.341	167.697	6.3	-1.2866
201341_at	12.571	0.08241	806.29	1042.07	0.3	-1.29243
203177_x_at	209.592	0.082462	1414.76	1632.12	1.8	-1.15364
221430_s_at	0.33	0.082514	154.38	287.09	-6	1.85963
219874_at	2504.37	0.082566	59.153	82.033	6.3	-1.38679
213957_s_at	584.367	0.08267	145.597	185.249	6.3	-1.27234
209263_x_at	0.459	0.082722	965.46	1062.41	6.3	-1.10041
207520_at	344.367	0.082827	55.217	61.765	-6	1.11859
200036_s_at	2.834	0.082984	19945.2	21148.5	-6	1.06033
202440_s_at	2.834	0.083088	104.416	131.707	3.9	-1.26137
218368_s_at	2.834	0.083088	534.253	686.076	-6	1.28418
212861_at	0.542	0.083141	1542.63	1774.27	1.5	-1.15016
209788_s_at	644.367	0.083193	118.305	135.22	6.3	-1.14298
209000_s_at	2.834	0.083193	143.389	190.781	-6	1.33051
217929_s_at	2.036	0.083246	352.338	475.813	6.3	-1.35044
206029_at	13964.4	0.083615	55.067	67.126	-6	1.21899
206725_x_at	3.344	0.083721	154.542	207.097	6.3	-1.34007
203574_at	6584.37	0.083721	571.159	1026.21	-6	1.79671
209039_x_at	0.279	0.083774	345.471	446.908	6.3	-1.29362
202872_at	0.542	0.083827	235.961	393.905	-1.2	1.66936
212744_at	0.33	0.083933	520.323	665.464	-4.8	1.27894
201246_s_at	0.279	0.084199	151.976	189.344	6.3	-1.24588
206197_at	2564.37	0.084306	54.824	64.324	-2.1	1.17328
206428_s_at	9.029	0.084359	50.448	63.214	0.3	-1.25305
218144_s_at	0.33	0.084359	245.316	362.907	5.4	-1.47935
219314_s_at	0.639	0.084413	160.568	193.683	6.3	-1.20624
212669_at	2.402	0.084573	189.419	239.487	6.3	-1.26432
201904_s_at	0.754	0.084627	328.539	424.917	1.5	-1.29335
214841_at	0.639	0.084788	59.726	72.84	4.5	-1.21957
217217_at	2.834	0.084842	59.866	68.812	6.3	-1.14943
213159_at	3.946	0.085057	133.329	160.118	-5.4	1.20092
214798_at	0.279	0.085057	61.063	79.171	6.3	-1.29655
206218_at	2024.37	0.085111	121.157	139.893	-6	1.15464
209870_s_at	1.239	0.085111	195.909	243.994	6.3	-1.24545
207459_x_at	1244.37	0.085111	54.746	62.255	-1.5	1.13716
213889_at	1004.37	0.085111	221.33	327.542	-6	1.47988
217540_at	10.654	0.085165	77.799	88.079	6.3	-1.13214
216588_at	704.367	0.085491	66.414	76.629	6.3	-1.15381
201164_s_at	0.279	0.085545	1779.19	2150.1	6.3	-1.20847
204141_at	644.367	0.085654	1843.77	2001.93	6.3	-1.08578
39313_at	704.367	0.085654	54.914	62.747	6.3	-1.14264
214207_s_at	7784.37	0.085654	47.257	58.032	1.8	-1.22801
212996_s_at	7.651	0.085708	97.529	120.343	6.3	-1.23392
203542_s_at	11624.4	0.085708	97.076	122.511	-5.7	1.26201
220201_at	5444.37	0.085708	131.832	164.851	-6	1.25046
215899_at	108.105	0.085763	66.451	70.407	-5.1	1.05953
206563_s_at	0.279	0.085763	54.834	67.406	6.3	-1.22927
210063_at	24.373	0.085872	57.689	68.73	-6	1.19139
214357_at	0.639	0.085927	99.492	137.938	-5.4	1.38642
204577_s_at	6.484	0.085981	98.178	116.766	6.3	-1.18933
222133_s_at	2.834	0.085981	159.046	229.944	6.3	-1.44577
210563_x_at	2.834	0.086146	1677.15	2147.59	-6	1.2805
215343_at	1904.37	0.086255	62.478	71.106	-6	1.1381
213150_at	40.046	0.08631	196.197	234.301	6.3	-1.19421
212865_s_at	2.834	0.08631	52.594	69.049	6.3	-1.31287
208837_at	0.542	0.08631	2041.89	2451.44	2.7	-1.20057
212260_at	3.344	0.086365	290.15	406.268	-6	1.4002
220738_s_at	2.402	0.086475	95.316	117.016	-6	1.22766
204601_at	764.367	0.086696	273.147	334.008	-6	1.22281
213959_s_at	2.402	0.086807	65.583	74.288	-6	1.13273
213408_s_at	404.367	0.086807	890.284	997.479	-6	1.12041
206246_at	584.367	0.086862	70.219	79.077	-6	1.12615
207959_s_at	2204.37	0.086918	58.664	69.459	-0.6	1.18401
214839_at	19304.4	0.087029	90.15	134.159	-6	1.48818
217579_x_at	0.279	0.087029	112.93	157.942	6.3	-1.39858
215907_at	3.344	0.087084	60.981	92.055	6.3	-1.50957
215842_s_at	55.76	0.087195	52.436	73.944	-0.3	1.41018
220809_at	7.651	0.087251	57.394	63.885	6.3	-1.1131
206412_at	0.279	0.087307	122.007	164.684	-6	1.34979
215990_s_at	15224.4	0.087307	68.932	80.075	-3.6	1.16165
210165_at	0.89	0.087474	70.943	83.817	6.3	-1.18147
214117_s_at	2.834	0.08753	185.331	268.311	-6	1.44774
218436_at	2.834	0.087586	649.744	882.041	6.3	-1.35752
213667_at	704.367	0.087586	73.039	80.555	6.3	-1.1029
210231_x_at	644.367	0.087586	8848.87	10332.8	6.3	-1.16769
222039_at	7.651	0.087642	383.383	425.03	0.6	-1.10863
37226_at	2684.37	0.087642	106.74	114.627	-6	1.07389
207375_s_at	5384.37	0.087698	178.624	281.275	-0.9	1.57468
212242_at	4364.37	0.087754	3292.84	3654.76	6.3	-1.10991
211718_at	6944.37	0.087811	53.381	62.868	6.3	-1.17772
214600_at	764.367	0.087867	138.429	180.782	6.3	-1.30595
203698_s_at	24.373	0.087923	63.548	72.275	-6	1.13733
221640_s_at	0.389	0.087923	84.585	125.423	1.5	-1.4828
209208_at	2.834	0.088035	1327.84	1814.55	-6	1.36655
211622_s_at	2.402	0.088035	987.813	1323.65	-6	1.33998
212717_at	2.834	0.088092	260.589	308.817	6.3	-1.18507
216333_x_at	0.279	0.088205	74.537	92.763	6.3	-1.24452
215828_at	2.834	0.088318	86.607	116.485	6.3	-1.34498
221924_at	177.621	0.088374	68.914	78.738	6.3	-1.14255
33322_i_at	2.834	0.088431	7136.31	9310.73	6.3	-1.3047
203348_s_at	0.33	0.088488	362.622	528.413	3.6	-1.4572
205731_s_at	6404.37	0.088488	83.261	93.613	-6	1.12433
209308_s_at	0.237	0.088544	475.63	685.808	-6	1.44189
210657_s_at	0.237	0.088601	59.273	72.491	6.3	-1.223
208284_x_at	2.834	0.088658	876.567	1315.39	6.3	-1.50061
220658_s_at	0.639	0.088658	189.453	365.968	-1.2	1.93171
214551_s_at	0.639	0.088658	78.655	100.048	0.9	-1.27199
33850_at	0.237	0.088715	386.175	585.791	6.3	-1.51691
219772_s_at	3.344	0.088829	151.267	193.212	6.3	-1.27729
201834_at	40.046	0.088885	945.153	1049.72	6.3	-1.11064
40569_at	2.834	0.089	308.993	389.351	6.3	-1.26006
203341_at	91.615	0.089057	2354.89	3050.5	0.6	-1.29539
200655_s_at	584.367	0.089171	9872.55	10905.5	6.3	-1.10463
203152_at	644.367	0.089228	2330.95	2556.64	-6	1.09682
207765_s_at	0.389	0.0894	122.373	181.586	6	-1.48387
200743_s_at	584.367	0.089458	5011.28	5417.56	-6	1.08107
214674_at	2.402	0.089515	78.828	90.915	6.3	-1.15333
213996_at	14.834	0.08963	58.476	63.871	-6	1.09226
213912_at	20984.4	0.08963	73.778	88.877	-6	1.20465
38766_at	1.725	0.089746	193.973	225.319	6.3	-1.1616
217664_at	0.389	0.089803	52.028	66.022	5.7	-1.26897
204998_s_at	2.834	0.089919	333.689	483.63	6.3	-1.44934
58696_at	3.344	0.089977	1313.74	1494.17	6.3	-1.13734
204579_at	2.402	0.090035	707.003	789.705	6.3	-1.11698
200779_at	108.105	0.090035	9638.12	10607.1	-4.2	1.10054
215702_s_at	0.237	0.090267	64.689	78.947	6.3	-1.22041
209122_at	5924.37	0.090325	1955	3327.08	-3.6	1.70183
212896_at	2.834	0.090499	3462.28	4255.84	-6	1.2292
204372_s_at	2.834	0.090558	1480.31	2054.42	6.3	-1.38783
214759_at	1364.37	0.090616	67.546	75.883	6.3	-1.12343
204179_at	0.33	0.090675	542.001	716.534	3	-1.32202
220355_s_at	3584.37	0.090675	301.244	358.471	6.3	-1.18997
214016_s_at	2.834	0.090733	633.217	778.443	6.3	-1.22935
213139_at	7.651	0.090733	219.68	286.708	-2.7	1.30512
201586_s_at	584.367	0.090909	4142.14	4966.65	6.3	-1.19905
215886_x_at	14204.4	0.090967	45.956	56.588	6.3	-1.23135
202973_x_at	5924.37	0.091026	1220.14	2690.28	-3	2.20489
209808_x_at	11624.4	0.091085	164.782	217.43	-4.2	1.3195
206413_s_at	2924.37	0.091143	66.659	75.631	-6	1.1346
209587_at	0.237	0.091261	88.524	106.38	6.3	-1.20171
53968_at	2.834	0.09132	554.365	824.724	6.3	-1.48769
210301_at	17.504	0.09132	51.876	60.314	-6	1.16266
215559_at	20.655	0.091379	61.052	70.203	6.3	-1.14989
204426_at	2.402	0.091438	2977.46	5305.83	-6	1.782
216624_s_at	1964.37	0.091793	60.089	71.44	-6	1.1889
221919_at	584.367	0.091793	112.259	130.749	6.3	-1.16471
204515_at	0.542	0.091852	60.636	70.466	2.4	-1.16211
201086_x_at	344.367	0.092329	1722.49	1863.94	6.3	-1.08212
214274_s_at	77.64	0.092448	1317.22	1493.32	-1.5	1.13369
204689_at	19184.4	0.092628	930.671	1165.16	-6	1.25195
212443_at	0.237	0.092748	109.175	180.806	6.3	-1.65611
211132_at	55.76	0.092808	58.443	64.473	-6	1.10318
214765_s_at	644.367	0.092808	553.97	626.802	-6	1.13147
212628_at	584.367	0.092929	565.838	686.803	6.3	-1.21378
205510_s_at	3944.37	0.092929	88.778	105.859	-6	1.1924
206551_x_at	2.834	0.092989	144.807	208.3	6.3	-1.43847
209677_at	2.834	0.09317	61.84	73.048	-6	1.18124
217230_at	0.754	0.09317	74.776	89.603	-3.9	1.19829
41220_at	24.373	0.09323	8916.91	9437.64	-6	1.0584
207149_at	0.89	0.093291	63.576	73.187	6.3	-1.15117
201782_s_at	108.105	0.093351	721.896	790.317	-6	1.09478
202571_s_at	344.367	0.093351	73.431	80.181	-6	1.09192
219902_at	0.279	0.093533	70.806	83.624	6.3	-1.18103
214157_at	644.367	0.093594	65.837	73.237	6.3	-1.1124
205550_s_at	4544.37	0.093776	2046.75	2255	-6	1.10175
212878_s_at	40.046	0.09402	942.4	1039.41	-6	1.10294
215373_x_at	0.237	0.09402	111.275	174.067	6.3	-1.5643
215587_x_at	0.279	0.094204	182.682	324.231	6.3	-1.77484
218506_x_at	6164.37	0.094388	435.577	533.931	6.3	-1.2258
204276_at	1904.37	0.094388	189.799	217.337	-1.5	1.14509
212913_at	3.946	0.094449	106.865	129.771	6.3	-1.21435
218337_at	2.834	0.094634	141.815	169.592	6.3	-1.19587
205377_s_at	77.64	0.094819	64.019	70.138	6.3	-1.09558
202625_at	5144.37	0.094819	326.641	399.205	6.3	-1.22215
203262_s_at	2.834	0.094942	1417.22	1895.02	6.3	-1.33714
211057_at	2.834	0.095004	71.845	85.413	6.3	-1.18885
219562_at	2.402	0.095004	521.054	696.091	6.3	-1.33593
204545_at	2.834	0.095066	122.342	185.261	6.3	-1.51429
222284_at	2.834	0.095128	104.699	137.466	6.3	-1.31296
202771_at	2.834	0.09519	634.915	816.52	6.3	-1.28603
202792_s_at	0.237	0.095252	166.204	287.512	6.3	-1.72987
37462_i_at	2.834	0.095252	520.538	741.993	6.3	-1.42543
216184_s_at	0.279	0.095314	54.387	66.38	6.3	-1.22051
205780_at	8984.37	0.095377	167.665	213.827	-6	1.27532
210667_s_at	2.834	0.095439	572.782	750.88	-6	1.31094
203927_at	584.367	0.095439	125.337	160.009	-6	1.27663
209110_s_at	2.834	0.095439	278.433	322.213	6.3	-1.15724
215699_x_at	644.367	0.095563	65.841	73.83	6.3	-1.12134
211077_s_at	3.946	0.095688	142.78	191.038	-6	1.33799
212279_at	177.621	0.095813	1823.56	2000.82	6.3	-1.09721
218953_s_at	2.834	0.095813	193.422	245.143	6.3	-1.2674
215270_at	11624.4	0.095876	44.858	57.784	6	-1.28815
208429_x_at	1724.37	0.095938	55.368	64.352	-6	1.16226
201482_at	0.33	0.095938	515.415	775.08	4.2	-1.5038
213013_at	150.526	0.095938	106.543	126.233	-6	1.18481
208108_s_at	4724.37	0.095938	55.959	65.383	2.4	-1.16841
41660_at	0.389	0.095938	359.133	468.458	3	-1.30441
201412_at	2.402	0.095938	2597.53	2990.53	6.3	-1.1513
209566_at	9284.37	0.096126	466.369	724.167	-1.2	1.55278
210185_at	1.725	0.096189	79.307	91.767	6.3	-1.15711
202960_s_at	524.367	0.096189	1128.45	1374.88	6.3	-1.21838
57739_at	55.76	0.096315	386.228	443.787	6.3	-1.14903
210098_s_at	24.373	0.096315	70.715	81.258	6.3	-1.14909
218070_s_at	0.279	0.096441	331.805	419.46	6.3	-1.26418
65585_at	2.834	0.096441	336.886	424.04	6.3	-1.2587
43511_s_at	584.367	0.096504	391.375	490.984	-6	1.25451
40420_at	0.639	0.096567	89.561	121.63	0.9	-1.35807
215276_at	77.64	0.096757	56.268	64.3	6.3	-1.14275
202364_at	5444.37	0.09682	1429.7	2155.92	-6	1.50796
210510_s_at	2.834	0.096884	495.381	637.654	-6	1.2872
219512_at	1664.37	0.096884	149.595	188.569	0.3	-1.26053
209414_at	2.834	0.096947	85.072	105.243	6.3	-1.23711
213433_at	209.592	0.097074	113.466	126.275	-6	1.11289
202120_x_at	2.834	0.097201	4493.64	5186.56	6.3	-1.1542
211545_at	0.279	0.097329	61.512	76.98	6	-1.25146
219738_s_at	4.657	0.097392	417.706	482.487	5.7	-1.15509
213524_s_at	65.796	0.097456	117.757	143.921	-6	1.22219
216856_s_at	0.389	0.097584	73.03	93.86	3	-1.28523
210486_at	2.834	0.097776	82.805	102.215	6.3	-1.23441
38521_at	0.279	0.097776	159.562	209.568	6.3	-1.3134
210761_s_at	0.237	0.09784	240.624	283.663	6.3	-1.17886
203829_at	0.279	0.09784	487.183	812.771	-6	1.66831
215066_at	10.654	0.098033	76.103	86.63	6.3	-1.13833
212969_x_at	2.402	0.098033	111.733	134.894	6.3	-1.20729
213401_s_at	0.542	0.098097	70.6	93.91	2.1	-1.33017
201813_s_at	3644.37	0.098097	832.83	946.827	-6	1.13688
208135_at	3344.37	0.098097	55.906	64.466	0.9	-1.15311
219255_x_at	2.834	0.098162	68.96	83.498	6.3	-1.21082
208483_x_at	9.029	0.098162	52.944	60.24	6.3	-1.13781
201805_at	20.655	0.098226	2160.37	2344.73	-6	1.08534
212453_at	0.279	0.098485	1302.18	1795.43	-6	1.37878
214918_at	1.725	0.098485	61.035	73.694	4.8	-1.20741
208502_s_at	2.036	0.098549	138.7	260.976	0.3	-1.88159
219266_at	40.046	0.098549	61.962	68.806	-6	1.11045
211804_s_at	2.834	0.098614	400.916	669.008	-6	1.6687
204011_at	0.33	0.098744	110.591	169.414	-6	1.5319
218129_s_at	2.834	0.098744	439.414	610.222	-6	1.38872
204028_s_at	2.834	0.098744	545.059	660.55	6.3	-1.21189
220199_s_at	2.834	0.098809	359.516	572.999	-6	1.59381
213658_at	20684.4	0.098874	85.013	106.777	-6	1.25601
219618_at	2204.37	0.098939	149.052	167.206	-6	1.1218
216647_at	0.33	0.098939	88.361	105.258	6.3	-1.19123
221564_at	9944.37	0.099134	194.03	264.4	-6	1.36268
211383_s_at	2624.37	0.099134	436.405	545.066	-6	1.24899
219755_at	9.029	0.099134	120.327	153.857	0.6	-1.27866
209320_at	0.389	0.099134	261.72	314.993	5.7	-1.20355
213693_s_at	2.834	0.099199	212.392	292.866	6.3	-1.37889
203546_at	10.654	0.099265	130.958	159.814	4.5	-1.22035
213435_at	12.571	0.09933	181.223	215.669	6.3	-1.19008
208132_x_at	0.89	0.099396	193.701	274.819	0.9	-1.41878
210224_at	5444.37	0.099461	289.154	342.596	-6	1.18482
212617_at	3464.37	0.099526	79.817	99.713	-6	1.24927
221686_s_at	2.834	0.099658	113.839	153.855	6.3	-1.35151
202631_s_at	8324.37	0.099658	147.219	187.878	6.3	-1.27618
219629_at	1.725	0.099855	69.029	81.702	-6	1.18359
211914_x_at	9.029	0.099855	74.212	83.685	6.3	-1.12765
219679_s_at	2.834	0.099921	700.706	1045.67	-6	1.49231
213768_s_at	524.367	0.099921	67.726	74.391	-6	1.09841
220720_x_at	3.344	0.099921	148.806	211.778	6.3	-1.42318
214752_x_at	2.834	0.099987	723.427	1065.44	6.3	-1.47277
211630_s_at	1.462	0.10005	1949.35	2098.67	6	-1.0766
203438_at	6164.37	0.10005	1605.54	3397.97	-6	2.11641
213742_at	3.344	0.10005	94.243	123.519	6.3	-1.31064
217796_s_at	3.344	0.10012	1070.67	1403.81	6.3	-1.31115
202079_s_at	6404.37	0.10012	156.576	207.534	-1.8	1.32545
33307_at	3.344	0.10018	600.51	751.939	6.3	-1.25217
200792_at	20.655	0.10032	9295.16	9669	-6	1.04022
203714_s_at	2.834	0.10038	1260.08	1535.53	-6	1.21859
202663_at	4.657	0.10038	96.135	120.275	-6	1.25111
218825_at	9224.37	0.10058	112.78	162.952	6.3	-1.44487
206099_at	0.237	0.10071	58.094	78.484	-6	1.35098
217208_s_at	644.367	0.10071	143.223	183.631	-6	1.28213
207640_x_at	0.279	0.10071	55.21	65.943	6.3	-1.1944
205805_s_at	2804.37	0.10071	479.894	564.517	-6	1.17634
212673_at	19964.4	0.10091	1834.95	2085.36	-6	1.13646
218862_at	2.834	0.10105	935.619	1092.63	6.3	-1.16782
202122_s_at	2.402	0.10111	2543.28	3218.51	6.3	-1.26549
213321_at	19904.4	0.10111	257.588	340.29	-6	1.32106
210825_s_at	2.834	0.10111	6971.61	8917	6.3	-1.27904
203825_at	3.344	0.10125	1062.57	1647.64	6.3	-1.55063
209539_at	344.367	0.10138	65.033	73.415	-6	1.12889
215845_x_at	404.367	0.10138	66.215	89.388	0.3	-1.34997
213396_s_at	3.344	0.10145	520.185	677.267	6.3	-1.30197
211780_x_at	2.834	0.10145	585.266	721.736	6.3	-1.23318
205171_at	2.834	0.10152	664.957	831.343	-6	1.25022
64474_g_at	3.344	0.10158	143.809	181.892	6.3	-1.26482
91952_at	1.239	0.10158	93.947	119.182	0.9	-1.26861
212037_at	404.367	0.10165	795.018	919.814	6.3	-1.15697
216499_at	0.279	0.10165	57.97	80.28	6.3	-1.38485
208115_x_at	6764.37	0.10172	84.098	97.966	-6	1.1649
211277_x_at	2804.37	0.10172	233.741	334.516	-6	1.43114
204017_at	5.495	0.10172	573.117	674.416	-5.1	1.17675
202158_s_at	19904.4	0.10179	59.997	75.212	-6	1.2536
215185_at	5624.37	0.10185	90.239	106.667	-6	1.18205
213641_at	3.344	0.10199	85.074	112.074	6.3	-1.31737
218295_s_at	2.834	0.10226	535.324	850.5	-6	1.58876
212672_at	3.946	0.10226	397.695	450.281	-6	1.13223
210606_x_at	291.836	0.10253	58.465	64.922	-5.4	1.11044
213398_s_at	944.367	0.10273	1869.19	2139.59	-6	1.14466
213504_at	1004.37	0.10273	1014.89	1182.53	-6	1.16519
207900_at	404.367	0.1028	53.093	59.504	-6	1.12075
206854_s_at	584.367	0.10287	562.252	673.754	6.3	-1.19831
207331_at	704.367	0.10287	68.061	79.126	6.3	-1.16257
203430_at	9764.37	0.10294	3370.63	3721.55	-1.8	1.10411
217118_s_at	2.402	0.10294	1167.27	1490.31	6.3	-1.27675
216548_x_at	1.725	0.10308	1525.81	1924.46	-6	1.26128
217007_s_at	9884.37	0.10314	235.383	294.994	-6	1.25325
210201_x_at	2.834	0.10321	534.662	665.418	6.3	-1.24456
204826_at	3704.37	0.10321	350.879	456.512	6.3	-1.30105
215207_x_at	0.237	0.10321	149.617	202.582	-6	1.354
219033_at	884.367	0.10328	138.441	178.237	-6	1.28746
222009_at	0.459	0.10328	58.791	77.165	6	-1.31253
214492_at	2.834	0.10335	122.392	178.119	6.3	-1.45532
201009_s_at	6944.37	0.10349	124.911	179.007	6.3	-1.43308
202047_s_at	2.834	0.10356	379.169	451.183	6.3	-1.18993
205589_at	1.239	0.10363	56.688	67.954	1.8	-1.19874
201736_s_at	14.834	0.10376	2093.77	2301.6	-6	1.09926
208723_at	2.834	0.10376	1616.07	1937.7	6.3	-1.19902
217912_at	2.834	0.10383	441.569	497.727	6.3	-1.12718
205258_at	0.237	0.1039	857.534	1229.51	6.3	-1.43377
206086_x_at	2.834	0.10397	178.468	303.152	-6	1.69864
212770_at	1.462	0.10418	321.023	378.936	6.3	-1.1804
210627_s_at	7.651	0.10425	257.64	295.305	6.3	-1.14619
204159_at	209.592	0.10425	377.608	416.145	6.3	-1.10206
202936_s_at	0.279	0.10432	696.383	911.662	6.3	-1.30914
215735_s_at	2.402	0.10432	598.723	720.056	6.3	-1.20265
204398_s_at	24.373	0.10439	201.212	240.313	-6	1.19433
222288_at	2.834	0.10446	75.517	95.462	6.3	-1.26411
204115_at	28.76	0.1046	3412.31	3689.73	6.3	-1.0813
217755_at	2.402	0.1046	6521.81	7398.34	-6	1.1344
215903_s_at	2.834	0.10466	187.739	220.794	6.3	-1.17607
209438_at	644.367	0.10473	80.884	93.918	6.3	-1.16114
219828_at	2.834	0.10473	187.013	225.275	6.3	-1.2046
220699_s_at	20684.4	0.10473	52.152	64.602	-6	1.23873
218245_at	2.402	0.1048	2960.35	3437.61	6.3	-1.16122
220016_at	1004.37	0.10494	213.679	272.712	-0.9	1.27627
203883_s_at	108.105	0.10501	654.248	741.182	3.9	-1.13288
216300_x_at	1304.37	0.10501	79.689	89.077	6.3	-1.11781
204779_s_at	2.834	0.10508	892.537	1074.83	6.3	-1.20425
211685_s_at	6.484	0.10515	97.822	117.671	6	-1.20291
214701_s_at	24.373	0.10515	223.926	352.849	-0.3	1.57574
217729_s_at	0.279	0.10522	840.248	1219.21	6.3	-1.45102
220469_at	2.834	0.10522	61.466	72.796	6.3	-1.18433
209978_s_at	6.484	0.10522	53.996	61.458	6.3	-1.1382
220627_at	24.373	0.10529	55.885	61.402	-6	1.09872
55872_at	2.402	0.10529	453.608	526.772	6.3	-1.16129
209655_s_at	2624.37	0.10537	60.172	69.38	-6	1.15303
205854_at	0.459	0.10537	1184.48	1348.56	2.7	-1.13852
220280_s_at	2684.37	0.10544	61.499	68.585	2.7	-1.11522
203967_at	2.402	0.10558	417.965	638.863	-6	1.52851
208037_s_at	24.373	0.10565	58.38	63.676	-6	1.09072
205586_x_at	19904.4	0.10572	82.731	100.667	-6	1.2168
203555_at	209.592	0.10572	299.551	374.148	-6	1.24903
219708_at	77.64	0.10579	117.948	137.901	6.3	-1.16917
220196_at	5.495	0.10579	61	69.459	6.3	-1.13867
218983_at	24.373	0.10586	448.064	507.29	6.3	-1.13218
208086_s_at	0.389	0.10593	61.319	73.736	6.3	-1.2025
203322_at	2.834	0.106	1115.62	1274.7	6.3	-1.14259
221944_at	6104.37	0.106	98.791	120.077	-6	1.21546
218647_s_at	3.946	0.10607	138.46	173.51	-6	1.25314
209502_s_at	2.834	0.10607	91.164	105.114	6.3	-1.15302
209533_s_at	20.655	0.10614	930.316	1085.81	6.3	-1.16714
209403_at	2.402	0.10621	376.628	491.021	6.3	-1.30373
212222_at	644.367	0.10621	415.965	481.263	6.3	-1.15698
208978_at	2.834	0.10621	288.724	372.421	-6	1.28989
44111_at	2.834	0.10628	641.075	738.455	6.3	-1.1519
215544_s_at	8084.37	0.10628	120.472	151.871	-2.7	1.26063
220830_at	0.237	0.10636	53.672	66.299	6.3	-1.23526
206706_at	0.237	0.10643	90.65	111.452	6.3	-1.22948
205352_at	18764.4	0.1065	57.884	67.69	-6	1.16941
218893_at	2.402	0.1065	977.71	1130.34	3.6	-1.15611
221869_at	0.389	0.10657	91.111	111.618	6.3	-1.22508
204535_s_at	2.834	0.10657	100.292	133.1	6.3	-1.32712
219126_at	584.367	0.10657	1602.77	1822.64	-6	1.13718
202182_at	0.237	0.10685	488.121	604.893	6.3	-1.23923
200946_x_at	2.834	0.10685	2374.07	2984.9	-6	1.25729
217166_at	0.33	0.10693	64.646	80.187	6.3	-1.2404
202496_at	3.344	0.10693	240.84	316.447	6.3	-1.31393
213696_s_at	584.367	0.10693	509.481	600.685	-6	1.17901
201818_at	2.402	0.10693	1562.18	2109.87	6.3	-1.35059
51192_at	2.402	0.10693	430.12	495.157	6.3	-1.15121
213217_at	0.279	0.10693	58.053	72.539	5.4	-1.24953
212937_s_at	2.402	0.107	60.078	72.518	-6	1.20706
214446_at	16604.4	0.10714	193.696	272.803	-6	1.40841
206377_at	3644.37	0.10721	154.188	198.328	-6	1.28627
218262_at	0.542	0.10728	354.188	433.428	6.3	-1.22372
210438_x_at	47.254	0.10743	2380.76	2647.01	5.7	-1.11183
201460_at	2.402	0.1075	532.086	669.267	6.3	-1.25782
204169_at	2.036	0.1075	297.858	335.479	6.3	-1.12631
212615_at	24.373	0.10757	853.675	972.623	6.3	-1.13934
208464_at	0.459	0.10765	55.561	63.57	2.7	-1.14415
212186_at	0.237	0.10765	1422.1	1710.3	6.3	-1.20266
213611_at	7784.37	0.10765	60.188	67.878	-6	1.12777
205039_s_at	584.367	0.10772	83.69	96.919	-6	1.15807
221120_at	3944.37	0.10779	78.12	90.94	6.3	-1.16411
208670_s_at	2.834	0.10779	2111.46	2491.99	-6	1.18022
203592_s_at	0.754	0.10786	288.688	360.197	6.3	-1.2477
207385_at	18764.4	0.10786	72.395	85.582	-6	1.18215
208873_s_at	464.367	0.10808	4084.06	4511.79	6.3	-1.10473
214232_at	4.657	0.10808	102.006	115.853	6.3	-1.13575
215467_x_at	0.237	0.10808	96.004	139.436	6.3	-1.4524
217947_at	2.834	0.10815	4688.23	5636.92	6.3	-1.20236
213645_at	1.239	0.1083	611.434	759.912	3	-1.24284
214869_x_at	19184.4	0.1083	133.095	168.466	6.3	-1.26576
215961_at	0.279	0.1083	59.601	72.749	6.3	-1.2206
204375_at	0.389	0.10844	98.266	126.324	4.8	-1.28553
215806_x_at	1.239	0.10844	52.297	59.523	6.3	-1.13817
216915_s_at	2.834	0.10844	412.364	665.445	-6	1.61373
209333_at	2.402	0.10866	197.644	237.494	6.3	-1.20163
207068_at	55.76	0.10866	77.37	87.191	6.3	-1.12694
218968_s_at	77.64	0.10866	1103.5	1218.05	-6	1.10381
215613_at	150.526	0.10873	68.018	77.809	-6	1.14395
213065_at	644.367	0.10873	809.21	955.935	6.3	-1.18132
204986_s_at	0.237	0.10873	79.421	115.97	6.3	-1.46019
203394_s_at	3224.37	0.10881	1286.36	1684.64	6.3	-1.30962
204246_s_at	65.796	0.10881	4735.88	5120.03	6.3	-1.08112
221677_s_at	3.344	0.10888	611.863	716.284	-6	1.17066
201951_at	704.367	0.10888	2593.86	3205.38	6.3	-1.23576
214363_s_at	584.367	0.10888	10483.6	12093.9	6.3	-1.15361
203976_s_at	0.389	0.10895	183.201	213.496	5.4	-1.16536
209189_at	6524.37	0.10903	279.636	482.609	-6	1.72585
213389_at	0.279	0.10925	240.295	339.477	6.3	-1.41275
207164_s_at	3.344	0.10932	55.817	63.136	-6	1.13112
215325_x_at	18764.4	0.10947	59.329	68.229	-6	1.15001
220449_at	0.279	0.10947	74.687	89.986	6.3	-1.20484
222154_s_at	704.367	0.10954	1839.39	2025.61	-6	1.10124
221752_at	6584.37	0.10962	880.967	1060.01	-2.7	1.20323
203942_s_at	0.754	0.10962	89.189	122.421	0.9	-1.3726
214817_at	0.279	0.10969	83.438	105.105	6.3	-1.25968
219632_s_at	3.344	0.10969	75.131	94.786	6.3	-1.26161
201022_s_at	0.237	0.10976	24761.9	26600.2	-6	1.07424
221287_at	584.367	0.10976	88.047	114.791	-6	1.30375
218839_at	7484.37	0.10984	194.113	296.573	-5.1	1.52784
202640_s_at	3344.37	0.10984	219.395	249.531	6.3	-1.13736
40829_at	0.279	0.10984	139.969	167.557	6.3	-1.1971
201235_s_at	2.834	0.10991	62.593	85.177	-6	1.36081
202245_at	1.05	0.10999	290.367	375.934	0.9	-1.29469
218530_at	2.834	0.11028	299.749	415.205	6.3	-1.38518
221049_s_at	0.279	0.11036	164.992	234.49	6.3	-1.42122
215089_s_at	2.834	0.11043	1248.17	1676.49	6.3	-1.34316
221741_s_at	2.834	0.11051	1994.78	2324.59	6.3	-1.16534
216584_at	2.834	0.11066	77.053	93.191	-6	1.20944
213852_at	24.373	0.11088	1371.97	1455.66	6.3	-1.061
204828_at	2.402	0.11088	179.186	227.384	6.3	-1.26898
205189_s_at	4724.37	0.11095	74.172	81.597	6.3	-1.10011
214073_at	2.834	0.11095	400.964	483.728	6.3	-1.20641
209803_s_at	209.592	0.11103	2300.88	2576.43	6.3	-1.11976
216215_s_at	884.367	0.1111	1566.72	1678.43	-6	1.0713
213204_at	2.834	0.11118	79.654	123.344	6.3	-1.5485
221590_s_at	2.834	0.11118	69.694	93.766	-6	1.3454
211454_x_at	40.046	0.11126	760.057	932.903	5.4	-1.22741
212727_at	2.834	0.11133	486.49	653.954	6.3	-1.34423
216026_s_at	0.279	0.11133	297.274	459.66	6.3	-1.54625
207722_s_at	2.834	0.11141	254.69	305.949	6.3	-1.20126
207178_s_at	247.319	0.11156	71.651	81.807	6.3	-1.14174
201978_s_at	1784.37	0.11156	601.938	668.275	-6	1.11021
219107_at	0.279	0.11163	81.36	100.153	6.3	-1.23099
32209_at	1.05	0.11171	628.026	730.685	2.7	-1.16346
220600_at	17144.4	0.11171	81.178	95.424	-6	1.17549
213995_at	2204.37	0.11178	622.151	760.711	-6	1.22271
218596_at	2.834	0.11178	383.308	486.73	6.3	-1.26981
214855_s_at	0.237	0.11209	237.302	329.813	-6	1.38985
217286_s_at	33.937	0.11231	1665.65	1826.43	-6	1.09653
211730_s_at	2.036	0.11239	11923.7	14238	0.3	-1.19409
218628_at	644.367	0.11239	2131.85	2270.47	-6	1.06502
215378_at	2.834	0.11239	51.926	62.802	6.3	-1.20945
208794_s_at	2.834	0.11239	165.526	212.414	6.3	-1.28327
221086_s_at	0.639	0.11247	57.195	67.579	1.5	-1.18155
209240_at	3.344	0.11254	1878.69	2223.17	6.3	-1.18336
216060_s_at	12284.4	0.11254	126.596	151.439	3.3	-1.19624
201388_at	150.526	0.11254	1946.46	2509.95	0.3	-1.28949
206158_s_at	2.036	0.11254	5465.12	6242.86	-6	1.14231
221895_at	2.834	0.11269	483.619	612.98	-6	1.26749
219169_s_at	13304.4	0.11269	570.481	653.79	-6	1.14603
204691_x_at	2.834	0.11269	72.589	88.661	6.3	-1.22141
206020_at	291.836	0.11277	217.649	256.107	6.3	-1.1767
213568_at	12344.4	0.11285	155.514	204.067	-5.7	1.31221
215338_s_at	704.367	0.11285	147.519	175.672	6.3	-1.19084
51774_s_at	2.834	0.11285	518.166	621.786	6.3	-1.19997
210720_s_at	4.657	0.11285	166.071	195.198	6.3	-1.17539
202488_s_at	24.373	0.11285	197.546	241.734	-6	1.22368
201347_x_at	824.367	0.11285	4904.3	5451.02	-6	1.11148
204759_at	150.526	0.11308	52.851	59.99	0.9	-1.13508
218415_at	150.526	0.11315	594.075	674.026	-3	1.13458
203884_s_at	28.76	0.11323	650.55	801.508	0.9	-1.23205
221119_at	0.279	0.11331	52.74	63.268	6.3	-1.19962
217249_x_at	2.834	0.11338	426.082	498.344	6.3	-1.1696
206416_at	2.402	0.11346	114.992	140.399	6.3	-1.22095
202910_s_at	2.834	0.11354	662.885	830.913	6.3	-1.25348
203777_s_at	2.402	0.11362	263.746	315.754	6.3	-1.19719
201055_s_at	24.373	0.11369	521.819	681.776	-6	1.30654
201082_s_at	2.834	0.11369	393.387	680.791	6.3	-1.73059
207320_x_at	2.036	0.11369	6383.45	7040.99	6.3	-1.10301
204312_x_at	2.834	0.11385	298.156	480.36	-6	1.6111
205445_at	2144.37	0.114	61.781	72.302	-6	1.1703
206515_at	2.834	0.114	638.128	733.813	6.3	-1.14995
208688_x_at	3.344	0.11408	4000.38	5075.65	6.3	-1.26879
218201_at	3.946	0.11416	4074.72	4469.82	-6	1.09696
206656_s_at	0.89	0.11416	4511.56	4960.45	0.9	-1.0995
211752_s_at	0.542	0.11416	1326.42	1627.1	6.3	-1.22669
214086_s_at	2.834	0.11424	1033.61	1317.21	-6	1.27438
219903_s_at	20684.4	0.11431	59.916	77.083	-6	1.28652
200627_at	291.836	0.11439	20693.3	22111.1	6.3	-1.06851
213792_s_at	2.834	0.11439	423.062	597.512	6.3	-1.41235
222125_s_at	247.319	0.11439	708.109	819.5	-6	1.15731
216212_s_at	24.373	0.11447	1632.25	1809.47	-6	1.10857
216481_at	0.459	0.11447	69.708	92.621	1.5	-1.3287
208101_s_at	77.64	0.11455	385.918	416.525	6.3	-1.07931
219195_at	644.367	0.11462	83.831	98.088	-6	1.17007
220719_at	0.237	0.1147	54.041	73.08	6.3	-1.35231
203811_s_at	2.834	0.11478	480.188	795.176	-6	1.65597
222369_at	3.344	0.11478	220.865	260.644	6.3	-1.18011
208619_at	2.834	0.11486	1848.51	2073.95	6.3	-1.12196
205740_s_at	2.834	0.11486	1413.27	1728.01	6.3	-1.2227
217844_at	2.834	0.11494	530.986	709.282	6.3	-1.33578
217944_at	2.402	0.11494	276.989	334.046	6.3	-1.20599
212885_at	2.402	0.11509	2076.19	2268.36	-6	1.09256
220995_at	0.639	0.11525	82.15	109.033	1.5	-1.32724
219064_at	0.279	0.11541	60.96	71.806	6.3	-1.17792
218388_at	2.834	0.11541	1601.02	1949.26	6.3	-1.21751
200734_s_at	584.367	0.11541	5648.95	6375.81	-6	1.12867
215807_s_at	5.495	0.11541	112.12	146.73	6.3	-1.30869
206472_s_at	0.89	0.11549	202.369	262.953	3.9	-1.29937
219492_at	0.279	0.11557	347.52	481.497	-6	1.38552
215912_at	0.237	0.11557	75.026	96.041	6.3	-1.2801
221743_at	2.036	0.11557	3290.37	3501.38	3.6	-1.06413
49329_at	3164.37	0.11557	160.142	183.33	-6	1.1448
207338_s_at	2744.37	0.11557	394.612	473.749	-6	1.20054
81811_at	2.834	0.11564	120.996	146.919	6.3	-1.21425
215603_x_at	2.834	0.11564	642.825	844.662	6.3	-1.31398
220618_s_at	7.651	0.11572	76.472	88.273	6.3	-1.15432
216025_x_at	0.389	0.11572	52.155	67.768	2.4	-1.29936
217363_x_at	0.237	0.1158	333.945	398.68	6.3	-1.19385
208963_x_at	2.834	0.1158	2327.95	3054.63	6.3	-1.31216
207386_at	1244.37	0.11604	55.87	63.326	2.1	-1.13345
221904_at	5324.37	0.11612	100.628	121.479	-6	1.20721
208930_s_at	0.237	0.11612	316.184	602.085	-6	1.90422
210338_s_at	2.834	0.11612	12283.7	14131.3	-6	1.15041
202023_at	1.725	0.11628	228.584	264.046	6.3	-1.15514
216074_x_at	2084.37	0.11628	279.969	347.925	-2.1	1.24273
219204_s_at	77.64	0.11636	245.112	278.539	5.7	-1.13637
203454_s_at	2.834	0.11636	3209.32	3550.48	6.3	-1.1063
204049_s_at	24.373	0.11636	305.88	359.258	6.3	-1.17451
207995_s_at	0.459	0.11659	52.883	68.641	-6	1.29798
206910_x_at	1.462	0.11667	59.828	68.166	-6	1.13937
218515_at	24.373	0.11667	713.486	769.889	6.3	-1.07905
202971_s_at	0.237	0.11667	112.073	160.685	-6	1.43375
212596_s_at	2.834	0.11675	435.33	534.304	6.3	-1.22735
213826_s_at	2.834	0.11675	165.432	228.343	6.3	-1.38028
202572_s_at	2.402	0.11683	113.668	143.692	6.3	-1.26414
31837_at	2.834	0.11699	645.189	788.625	6.3	-1.22232
210128_s_at	2.402	0.11707	76.66	109.202	0.3	-1.4245
205647_at	209.592	0.11707	61.59	69.912	6.3	-1.13512
206342_x_at	6884.37	0.11707	816.907	981.243	-6	1.20117
214048_at	6.484	0.11707	168.411	200.408	1.5	-1.18999
209972_s_at	3.946	0.11715	142.586	172.132	6.3	-1.20722
209050_s_at	0.459	0.11723	274.815	382.065	5.4	-1.39026
218272_at	0.279	0.11723	267.594	342.867	6.3	-1.2813
213670_x_at	3.946	0.11731	288.107	357.574	6.3	-1.24112
202464_s_at	9584.37	0.11739	2752	4476.99	-6	1.62681
203054_s_at	2144.37	0.11739	264.792	333.125	-2.4	1.25806
212000_at	19904.4	0.11764	87.538	111.806	-6	1.27723
212395_s_at	7.651	0.11764	356.601	412.267	6.3	-1.1561
203162_s_at	2084.37	0.11772	493.001	600.701	-6	1.21846
205301_s_at	764.367	0.1178	213.676	248.817	-6	1.16446
213625_at	0.237	0.11788	116.064	157.904	-6	1.36049
210326_at	18764.4	0.11788	52.413	62.955	6.3	-1.20113
214901_at	3164.37	0.11796	74.535	89.728	-6	1.20384
208496_x_at	404.367	0.11804	70.278	84.061	-6	1.19612
207408_at	12.571	0.11812	77.353	88.092	6	-1.13883
217328_at	4.657	0.1182	52.723	64.484	6.3	-1.22307
215160_x_at	0.279	0.1182	1669.11	1928.92	-6	1.15566
202793_at	764.367	0.1182	674.638	816.285	-6	1.20996
210348_at	1.725	0.1182	58.084	66.281	6.3	-1.14112
202788_at	2.834	0.11828	788.924	924.635	6.3	-1.17202
207556_s_at	2.402	0.11836	217.682	272.828	6.3	-1.25333
221221_s_at	8264.37	0.11836	72.259	92.896	1.8	-1.2856
208460_at	10424.4	0.11844	76.816	103.736	-6	1.35045
218168_s_at	3.946	0.11844	688.155	837.086	6.3	-1.21642
205380_at	0.89	0.11853	96.358	109.63	-6	1.13774
221630_s_at	2564.37	0.11885	58.463	63.631	6.3	-1.0884
217228_s_at	18644.4	0.11893	68.469	85.52	-6	1.24903
221814_at	3224.37	0.11893	66.259	90.836	3.9	-1.37092
215170_s_at	0.279	0.11893	73.137	106.469	5.4	-1.45575
206747_at	2.402	0.11893	162.503	201.572	6.3	-1.24042
202800_at	1.725	0.11901	68.825	79.001	-5.4	1.14785
210706_s_at	2324.37	0.11901	131.129	184.404	-0.6	1.40628
221866_at	19724.4	0.1191	72.501	93.222	6.3	-1.2858
206663_at	1964.37	0.1191	53.952	63.878	6.3	-1.18398
215696_s_at	2.834	0.11918	1021.46	1255.04	6.3	-1.22867
220707_s_at	1964.37	0.11926	119.917	149.53	-6	1.24695
215747_s_at	2.834	0.11942	261.147	295.88	-6	1.133
221577_x_at	3.946	0.11942	591.464	759.836	-6	1.28467
208016_s_at	19544.4	0.11942	186.542	266.928	-6	1.43093
207249_s_at	40.046	0.11951	67.531	76.526	6.3	-1.1332
220538_at	0.33	0.11951	69.703	88.691	6.3	-1.27241
213627_at	2.036	0.11951	995.216	1134.91	6.3	-1.14037
202009_at	24.373	0.11959	215.573	244.232	-6	1.13294
220711_at	3.946	0.11959	69.925	106.096	6.3	-1.51728
204854_at	4124.37	0.11967	66.771	76.187	6.3	-1.14102
207604_s_at	3.344	0.11967	373.741	612.916	6.3	-1.63995
202563_at	20684.4	0.11975	51.985	65.494	-6	1.25986
221938_x_at	3.344	0.11984	134.725	178.172	6.3	-1.32249
212512_s_at	2.834	0.12	760.208	983.197	6.3	-1.29333
213567_at	2.834	0.12	557.19	647.084	6.3	-1.16133
218161_s_at	3.344	0.12008	203.257	296.835	6.3	-1.46039
216583_x_at	18164.4	0.12008	101.896	115.616	-6	1.13465
219862_s_at	3.344	0.12008	2401.12	2755.9	6.3	-1.14776
217293_at	91.615	0.12017	55.801	64.182	6.3	-1.15019
212661_x_at	3.344	0.12017	40922.8	41614.3	-6	1.0169
217964_at	3.344	0.12017	2729.2	3148.29	6.3	-1.15356
205216_s_at	0.33	0.12033	1048.04	1303.07	-3	1.24333
208480_s_at	0.639	0.12041	60.963	64.937	6.3	-1.06519
201536_at	2.834	0.12058	1389.76	1793.5	6.3	-1.29052
204567_s_at	0.754	0.12091	110.413	133.789	1.5	-1.21171
209644_x_at	0.237	0.121	69.028	94.931	6.3	-1.37525
205882_x_at	944.367	0.12108	1066.13	1243.11	-6	1.166
208255_s_at	24.373	0.12116	128.596	171.077	0.3	-1.33034
217609_at	247.319	0.12116	126.161	152.566	6.3	-1.2093
211423_s_at	0.237	0.12116	652.675	899.861	-6	1.37873
218315_s_at	584.367	0.12141	949.993	1088.49	-6	1.14579
208833_s_at	0.279	0.12141	6234.63	7433.48	-6	1.19229
209407_s_at	2.036	0.1215	414.41	477.793	6.3	-1.15295
202126_at	209.592	0.12158	880.04	1001.27	6.3	-1.13776
221849_s_at	10.654	0.12166	70.943	83.589	6.3	-1.17826
201415_at	2.834	0.12166	1597.37	1971.36	6.3	-1.23413
218987_at	2.402	0.12166	741.082	867.771	-6	1.17095
207033_at	5924.37	0.12166	56.175	66.955	-6	1.1919
203727_at	2.834	0.12175	311.117	405.47	6.3	-1.30327
200691_s_at	584.367	0.12175	8088.89	8783.63	6.3	-1.08589
215321_at	0.33	0.122	52.559	64.964	4.5	-1.23602
205839_s_at	55.76	0.12208	67.954	82.448	-0.3	1.21329
211018_at	1.05	0.12225	62.194	75.022	2.7	-1.20626
214403_x_at	1.05	0.12225	111.69	129.048	6.3	-1.15541
217401_at	0.237	0.12234	56.03	70.17	5.4	-1.25236
201263_at	5144.37	0.12242	3786.09	4146.01	6.3	-1.09506
205656_at	20.655	0.12251	88.482	115.657	0.3	-1.30712
217999_s_at	1.05	0.12259	106.347	127.379	-6	1.19777
206610_s_at	2.834	0.12268	71.66	86.311	6.3	-1.20445
215235_at	2.834	0.12276	853.17	1347.87	6.3	-1.57984
65884_at	2.834	0.12276	520.566	760.699	6.3	-1.46129
208853_s_at	2.834	0.12276	5259.59	7173.83	-6	1.36395
215052_at	4964.37	0.12285	55.746	65.359	-6	1.17244
211143_x_at	0.389	0.12293	249.039	300.075	4.8	-1.20493
213030_s_at	2.834	0.12293	101.379	120.66	6.3	-1.19019
221738_at	2.036	0.12302	197.555	235.239	6.3	-1.19075
207034_s_at	3164.37	0.12302	63.95	73.618	1.8	-1.15118
211876_x_at	0.279	0.1231	63.054	74.371	6.3	-1.17948
205794_s_at	0.279	0.12327	265.914	382.31	-6	1.43772
219513_s_at	3.946	0.12327	71.548	81.988	5.7	-1.14592
217523_at	2.834	0.12336	89.174	122.81	6.3	-1.3772
215762_at	4.657	0.12336	61.737	71.684	6.3	-1.16112
210335_at	1.462	0.12344	272.457	344.429	-6	1.26416
31807_at	0.279	0.12344	603.935	747.323	6.3	-1.23742
209940_at	2384.37	0.12353	80.021	91.2	6.3	-1.1397
219944_at	3584.37	0.12353	199.042	285.387	-6	1.4338
216578_at	108.105	0.12361	57.367	62.628	-6	1.09171
211416_x_at	2.834	0.12378	147.224	190.759	6.3	-1.29571
214990_at	0.279	0.12378	57.815	65.653	6.3	-1.13557
207366_at	177.621	0.12378	109.466	125.552	-6	1.14695
216884_at	6.484	0.12387	68.506	78.983	-6	1.15294
205682_x_at	0.459	0.12404	137.013	167.403	-4.8	1.2218
210203_at	5.495	0.12404	68.937	80.974	-6	1.17461
209545_s_at	2.834	0.12413	1764.15	2118.64	-6	1.20094
213700_s_at	2.834	0.12421	168.201	297.276	6.3	-1.76739
206051_at	8084.37	0.12421	53.533	66.328	1.8	-1.23901
218614_at	3.344	0.12421	176.14	232.346	-6	1.3191
202494_at	24.373	0.1243	539.68	583.819	-6	1.08179
201966_at	33.937	0.1243	5807.11	6388.35	-0.6	1.10009
215385_at	3.344	0.12439	206.244	382.343	6.3	-1.85384
217997_at	6404.37	0.12439	416.605	502.501	-6	1.20618
204885_s_at	1.725	0.12439	61.038	71.021	6.3	-1.16355
206578_at	644.367	0.12447	150.207	179.559	-6	1.19541
214358_at	1.239	0.12447	183.959	277.341	-0.3	1.50762
205435_s_at	65.796	0.12447	89.324	101.79	-6	1.13956
218307_at	2.834	0.12456	361.685	457.234	6.3	-1.26418
207536_s_at	177.621	0.12465	85.985	97.084	-6	1.12908
200837_at	2.834	0.12465	8435.88	9661.78	6.3	-1.14532
204306_s_at	2.834	0.12465	2167.72	2623.9	6.3	-1.21044
211329_x_at	2.834	0.12473	343.667	522.731	-6	1.52104
209404_s_at	0.279	0.12473	1620.36	2181.73	-5.7	1.34645
210864_x_at	2.402	0.12482	158.185	229.505	-6	1.45086
221789_x_at	0.279	0.12482	245.6	317.707	6.3	-1.2936
212046_x_at	3404.37	0.12499	199.786	245.043	-6	1.22653
220730_at	0.237	0.12508	70.388	88.049	6.3	-1.25091
202142_at	2.834	0.12517	844.571	1003.54	-6	1.18822
209727_at	2.834	0.12525	230.52	357.772	-6	1.55202
211385_x_at	108.105	0.12534	549.266	617.713	6.3	-1.12462
218524_at	0.237	0.12534	206.139	275.676	6.3	-1.33733
200597_at	6.484	0.12534	773.537	949.861	1.5	-1.22795
202899_s_at	2.834	0.12534	12090.5	15304.7	-6	1.26585
203091_at	2.834	0.12543	2028.62	2435.35	-6	1.20049
205056_s_at	2.834	0.12543	87.907	95.993	6.3	-1.09198
220266_s_at	4.657	0.12543	72.934	89.31	-6	1.22453
208287_at	177.621	0.12551	53.82	59.973	-5.7	1.11433
205004_at	2.834	0.12551	1323.87	1628.29	6.3	-1.22994
216664_at	7484.37	0.1256	49.752	62.766	2.1	-1.26158
203423_at	0.279	0.12569	72.027	85.399	6.3	-1.18565
217492_s_at	1.462	0.12569	2480.88	2754.39	-6	1.11025
210740_s_at	2.834	0.12578	1249.44	1434.18	6.3	-1.14785
220596_at	0.279	0.12578	59.145	68.729	6.3	-1.16204
201848_s_at	1904.37	0.12586	4775.11	6166.04	-0.6	1.29129
219298_at	2384.37	0.12586	198.688	238.318	-6	1.19946
210461_s_at	0.237	0.12595	442.378	598.162	-6	1.35215
218456_at	20.655	0.12604	477.769	533.964	6.3	-1.11762
217548_at	0.237	0.12613	167.655	225.081	6.3	-1.34252
213071_at	5804.37	0.12621	50.623	58.768	6.3	-1.1609
210339_s_at	0.389	0.1263	68.588	86.759	2.4	-1.26493
209411_s_at	2.834	0.12639	339.032	408.78	6.3	-1.20573
221219_s_at	3.344	0.12639	390.86	450.29	6.3	-1.15205
202501_at	3.344	0.12639	917.892	1191.33	-6	1.2979
208804_s_at	704.367	0.12648	4940.78	5504.48	6.3	-1.11409
201480_s_at	2.402	0.12665	340.059	469.519	6.3	-1.3807
212501_at	2324.37	0.12674	2650.05	2910.76	6.3	-1.09838
207350_s_at	6764.37	0.12674	84.853	117.312	-3.6	1.38253
201640_x_at	2.036	0.12683	346.205	419.503	0.6	-1.21172
211270_x_at	3.946	0.12692	6728.55	7338.47	6.3	-1.09065
221569_at	3.946	0.12692	326.531	447.652	6.3	-1.37093
211113_s_at	0.542	0.12692	87.347	105.869	6.3	-1.21205
217047_s_at	3884.37	0.12701	474.831	1010.64	-6	2.12841
201397_at	1784.37	0.12701	579.477	659.035	-6	1.13729
213726_x_at	2.036	0.1271	6979.63	8460.29	0.3	-1.21214
203713_s_at	2.834	0.12718	389.596	468.235	6.3	-1.20185
201969_at	209.592	0.12718	327.153	399.689	6.3	-1.22172
210465_s_at	0.754	0.12718	553.459	908.158	-1.2	1.64088
201015_s_at	2.402	0.12736	1721.61	1978.38	6.3	-1.14914
218605_at	5144.37	0.12736	2265.95	2588.89	6.3	-1.14252
213842_x_at	2.834	0.12745	970.406	1122.18	6.3	-1.15641
214940_s_at	247.319	0.12745	92.437	102.438	-6	1.10819
203276_at	1.239	0.12745	870.042	1314.44	-6	1.51078
213871_s_at	20.655	0.12763	58.224	66.511	-6	1.14233
207264_at	5924.37	0.12772	72.38	84.659	-6	1.16965
221624_at	0.279	0.12772	66.098	80.1	6.3	-1.21184
214582_at	1.05	0.12772	127.099	162.637	-3.6	1.27961
218898_at	4244.37	0.12772	749.462	871.361	-6	1.16265
211801_x_at	2.834	0.12781	293.199	430.017	-6	1.46664
205592_at	247.319	0.12781	66.131	75.293	-6	1.13854
212492_s_at	2.036	0.1279	112.079	136.615	6	-1.21892
215210_s_at	7.651	0.1279	2593.89	3456.74	-1.5	1.33265
220091_at	127.564	0.1279	58.471	66.565	-6	1.13843
218770_s_at	1.05	0.12799	177.604	215.948	6.3	-1.2159
208739_x_at	3.344	0.12799	7083.52	8381.84	-6	1.18329
200830_at	11624.4	0.12807	2714.33	3198.74	6.3	-1.17846
212992_at	2.834	0.12825	3056.3	3951.34	6.3	-1.29285
213062_at	2.834	0.12825	398.238	479.948	6.3	-1.20518
212141_at	2.834	0.12834	2105.4	2800.85	-6	1.33031
204570_at	7664.37	0.12834	49.347	61.952	3.3	-1.25544
218572_at	65.796	0.12834	1237.42	1392.9	1.8	-1.12564
212075_s_at	2.834	0.12834	2219.56	2818.01	-6	1.26962
208636_at	2.834	0.12852	3258.3	3977.25	6.3	-1.22065
208262_x_at	2024.37	0.12852	55.748	65.872	6.3	-1.1816
202665_s_at	18164.4	0.12852	107.973	143.624	-6	1.33018
204472_at	0.237	0.12852	381.462	568.119	-6	1.48932
200787_s_at	2.402	0.12852	270.148	377.123	-6	1.39599
207894_s_at	6404.37	0.12861	76.333	85.862	-6	1.12483
208807_s_at	2.834	0.12861	749.461	1015.04	6.3	-1.35436
64438_at	4.657	0.12861	176.926	204.637	6.3	-1.15662
205658_s_at	2.036	0.12879	74.536	88.265	5.4	-1.18419
220891_at	0.279	0.12879	54.948	62.924	6.3	-1.14516
213973_at	24.373	0.12888	66.317	75.185	6.3	-1.13372
221078_s_at	2.834	0.12906	135.031	230.647	-6	1.7081
212116_at	0.279	0.12906	1145.41	1352.36	6.3	-1.18068
213138_at	24.373	0.12906	72.947	81.799	-6	1.12135
208494_at	584.367	0.12915	90.462	98.324	-6	1.08691
222291_at	13304.4	0.12915	53.128	63.519	-4.8	1.19558
47069_at	2.834	0.12924	154.536	179.755	6.3	-1.16319
216226_at	40.046	0.12951	65.105	87.78	-0.3	1.34828
221429_x_at	2.402	0.12951	54.909	66.059	-6	1.20306
215256_x_at	77.64	0.12951	82.333	90.593	6.3	-1.10032
204205_at	28.76	0.12951	67.504	72.31	-6	1.0712
207538_at	40.046	0.12951	46.412	53.96	-1.2	1.16263
210158_at	2.834	0.12951	61.65	82.367	-6	1.33604
212970_at	247.319	0.12961	99.747	138.521	-0.3	1.38872
213072_at	0.237	0.12961	178.89	239.297	6.3	-1.33768
201276_at	584.367	0.1297	248.035	293.971	6.3	-1.1852
202111_at	3.946	0.1297	590.8	775.547	6.3	-1.31271
206541_at	10.654	0.12997	53.565	59.761	-3.6	1.11567
209034_at	524.367	0.12997	1479.94	1756.23	-0.6	1.18669
213484_at	3.344	0.12997	503.334	562.049	6.3	-1.11665
206146_s_at	6944.37	0.12997	66.224	78.862	2.1	-1.19084
208420_x_at	3.344	0.12997	459.27	691.018	6.3	-1.5046
205822_s_at	17.504	0.13006	196.015	413.492	-6	2.10949
211356_x_at	6944.37	0.13015	95.762	144.128	-1.2	1.50506
221312_at	0.89	0.13024	48.635	61.114	-1.2	1.25658
208569_at	0.389	0.13033	64.114	74.691	-6	1.16497
204993_at	0.237	0.13033	58.097	71.641	6.3	-1.23313
48659_at	3.946	0.13033	114.131	129.749	4.8	-1.13684
200615_s_at	2.834	0.13042	1798.38	2255.79	-6	1.25434
216034_at	10364.4	0.13042	100.395	124.194	-6	1.23705
214999_s_at	0.389	0.13042	66.765	81.951	6.3	-1.22745
220011_at	824.367	0.13061	188.048	222.181	-6	1.18151
219070_s_at	0.459	0.1307	412.062	518.752	2.4	-1.25892
206681_x_at	8384.37	0.1307	52.018	62.809	3	-1.20745
218250_s_at	24.373	0.13079	5676.86	6065.31	6.3	-1.06843
217803_at	33.937	0.13079	1829.37	2101.83	6.3	-1.14894
202102_s_at	2.834	0.13088	1176.75	1969.38	6.3	-1.67358
217001_x_at	1.239	0.13097	64.091	71.886	6.3	-1.12162
218112_at	0.237	0.13116	1715.54	2239.31	6.3	-1.30531
33814_at	2.402	0.13125	821.954	918.738	6.3	-1.11775
203168_at	1.05	0.13125	77.545	88.567	6.3	-1.14214
213470_s_at	2.834	0.13144	412.084	578.093	-6	1.40285
207936_x_at	8984.37	0.13153	56.065	65.374	-0.9	1.16604
215820_x_at	1.462	0.13162	96.43	167.28	-0.3	1.73473
213710_s_at	5.495	0.13162	87.651	112.755	-6	1.28641
219012_s_at	10784.4	0.13162	96.012	115.856	-6	1.20668
214802_at	0.279	0.13171	118.814	149.98	6.3	-1.26231
202778_s_at	20.655	0.1318	580.198	659.688	6.3	-1.137
206090_s_at	11204.4	0.1318	83.127	103.829	-2.1	1.24904
209550_at	7784.37	0.1319	67.816	75.221	-6	1.10919
209794_at	2684.37	0.1319	71.85	82.762	6.3	-1.15187
214824_at	8264.37	0.1319	46.456	57.672	6.3	-1.24143
219232_s_at	4064.37	0.1319	748.612	1446.81	-6	1.93266
201208_s_at	0.279	0.13208	227.609	288.52	-6	1.26761
214944_at	0.754	0.13208	64.662	77.446	2.1	-1.1977
210280_at	1.05	0.13218	61.396	70.311	0.9	-1.1452
217620_s_at	0.237	0.13227	82.68	127.938	-6	1.54739
219335_at	0.639	0.13227	489.896	688.9	-1.2	1.40622
203709_at	2624.37	0.13236	328.127	393.401	6.3	-1.19893
216824_at	1364.37	0.13236	59.915	67.672	6.3	-1.12947
216071_x_at	344.367	0.13245	124.394	143.375	-6	1.15259
215058_at	584.367	0.13264	261.07	350.215	6.3	-1.34146
213023_at	4064.37	0.13273	65.111	79.007	-6	1.21342
53987_at	3.344	0.13283	150.375	176.424	6.3	-1.17323
209137_s_at	3.344	0.13283	866.96	1024.95	-6	1.18224
222067_x_at	3.344	0.13292	1023.7	1201.06	-6	1.17325
209571_at	7.651	0.13292	134.277	148.754	-6	1.10781
206567_s_at	20.655	0.13292	402.629	499.733	-6	1.24117
215155_at	10664.4	0.13302	57.424	80.313	6.3	-1.3986
204513_s_at	3.946	0.13311	77.577	93.411	6.3	-1.20411
203532_x_at	0.754	0.13311	197.861	240.712	-5.4	1.21657
219451_at	2.834	0.13311	144.842	183.237	6.3	-1.26508
218004_at	1.725	0.1332	158.77	199.479	6.3	-1.2564
207515_s_at	2.834	0.1332	674.067	886.119	-6	1.31459
212015_x_at	0.279	0.1333	4716.26	5471.69	6.3	-1.16018
213237_at	0.279	0.1333	376.357	566.57	-6	1.50541
212070_at	2.834	0.1333	455.559	533.472	6.3	-1.17103
218734_at	3.946	0.13339	117.438	153.008	6.3	-1.30288
220495_s_at	0.237	0.13367	872.839	1315.59	-6	1.50725
207283_at	2.834	0.13367	90.198	113.663	6.3	-1.26015
201220_x_at	2.834	0.13367	4762.95	6877.82	6.3	-1.44403
217305_s_at	7.651	0.13367	43.742	58.074	-0.3	1.32765
214008_at	0.279	0.13377	366.765	558.791	-6	1.52357
213784_at	2.402	0.13377	96.238	118.444	6.3	-1.23074
200895_s_at	3.946	0.13377	1672.29	1890.79	6	-1.13066
215781_s_at	3944.37	0.13386	72.904	87.075	-6	1.19438
217395_at	2924.37	0.13386	61.363	75.619	6.3	-1.23232
212906_at	2.834	0.13396	1554.02	1742.02	6.3	-1.12098
208668_x_at	150.526	0.13396	14950.1	16178	6.3	-1.08213
212484_at	0.754	0.13414	300.055	359.524	6.3	-1.19819
213954_at	24.373	0.13414	112.232	124.444	6.3	-1.10881
213675_at	2.834	0.13414	174.634	201.715	6.3	-1.15507
220877_at	3764.37	0.13424	59.098	64.815	-6	1.09674
210241_s_at	33.937	0.13424	321.018	363.426	6.3	-1.1321
202822_at	2.834	0.13424	849.661	1090.43	6.3	-1.28337
200607_s_at	2.834	0.13433	2476.91	3632.52	-6	1.46655
215062_at	5.495	0.13452	57.113	66.078	6.3	-1.15697
212584_at	2.834	0.13452	1545.55	1998.97	-6	1.29337
209203_s_at	24.373	0.13462	147.846	182.051	6.3	-1.23136
204653_at	2.834	0.13471	983.971	1262.67	6.3	-1.28324
209449_at	209.592	0.13481	1449.52	1555.66	6.3	-1.07322
210723_x_at	584.367	0.13481	53.355	59.854	6.3	-1.12181
211905_s_at	3.946	0.13481	64.889	77.754	-6	1.19826
219185_at	4064.37	0.1349	308.526	385.237	-2.4	1.24864
204518_s_at	2.834	0.1349	577.638	695.054	-6	1.20327
201591_s_at	2.834	0.135	584.756	749.735	6.3	-1.28213
207591_s_at	1.462	0.1351	91.432	107.167	-6	1.1721
209286_at	0.33	0.13519	131.071	169.805	3.6	-1.29552
204101_at	4.657	0.13519	57.083	70.984	-6	1.24352
213169_at	4.657	0.13519	70.646	81.427	6.3	-1.15261
204756_at	0.33	0.13519	210.342	302.044	3.6	-1.43597
215044_s_at	3.946	0.13538	114.725	158.405	-1.2	1.38074
217317_s_at	20.655	0.13538	884.313	1022.03	6.3	-1.15574
205440_s_at	13304.4	0.13548	66.129	79.191	5.4	-1.19752
208949_s_at	150.526	0.13567	10973.5	11557.5	-6	1.05322
202672_s_at	14.834	0.13567	119.86	144.822	-6	1.20826
204710_s_at	24.373	0.13577	1570.68	1681.93	-6	1.07083
213166_x_at	0.754	0.13577	4340	5202.6	1.2	-1.19876
214513_s_at	2.402	0.13577	487.989	744.389	-6	1.52542
202056_at	24.373	0.13577	406.295	450.86	6.3	-1.10969
211546_x_at	21584.4	0.13577	69.81	85.402	-6	1.22335
208953_at	0.279	0.13596	221.112	325.175	-6	1.47063
214106_s_at	28.76	0.13605	236.222	261.988	-6	1.10908
204474_at	177.621	0.13605	95.042	104.832	-6	1.10301
213288_at	10.654	0.13615	330.733	381.214	-5.1	1.15263
209486_at	0.279	0.13625	1388.52	1675.23	-6	1.20649
220524_at	0.459	0.13625	54.28	63.53	-6	1.17041
218367_x_at	10964.4	0.13634	392.307	476.699	-6	1.21512
204117_at	3584.37	0.13644	761.557	949.244	-6	1.24645
201134_x_at	1124.37	0.13654	22811.7	24498.3	6.3	-1.07394
219865_at	5444.37	0.13673	386.724	455.088	-6	1.17678
215676_at	344.367	0.13673	60.453	69.51	6.3	-1.14982
214102_at	0.237	0.13673	96.076	137.926	6.3	-1.43559
210731_s_at	2.834	0.13673	95.406	108.543	6.3	-1.1377
219854_at	19184.4	0.13673	132.684	189.161	-6	1.42565
218401_s_at	0.237	0.13673	637.802	764.913	-6	1.1993
37005_at	2.834	0.13683	702.717	944.527	6.3	-1.34411
204076_at	24.373	0.13692	848.564	962.147	6.3	-1.13385
201048_x_at	2.834	0.13692	133.88	217.278	-6	1.62293
200820_at	28.76	0.13702	5459.37	6038.3	-6	1.10604
210295_at	0.279	0.13702	68.718	90.617	6.3	-1.31868
219741_x_at	0.389	0.13712	100.411	130.391	-6	1.29857
212019_at	2.834	0.13712	142.717	207.315	6.3	-1.45263
212508_at	9464.37	0.13712	702.459	877.384	-2.1	1.24902
205486_at	2.834	0.13712	82.722	93.233	6.3	-1.12706
213671_s_at	5444.37	0.13712	2331.86	2704.81	6.3	-1.15994
201831_s_at	2.834	0.13712	1283.25	1690.57	-6	1.31741
209250_at	2.402	0.13722	1903.92	2130.43	6.3	-1.11897
201793_x_at	2.834	0.13731	98.681	126.982	6.3	-1.28679
222193_at	91.615	0.13731	139.33	156.098	6.3	-1.12035
213843_x_at	0.279	0.13731	805.309	1324.61	3.9	-1.64484
207920_x_at	0.542	0.13741	108.51	192.173	-1.5	1.77102
217914_at	2.834	0.13741	1071.65	1357.08	6.3	-1.26635
201336_at	177.621	0.13741	5233.8	5524	-6	1.05545
212368_at	2.402	0.13741	494.338	697.541	6.3	-1.41106
222304_x_at	2.834	0.13751	84.702	96.588	6.3	-1.14033
218045_x_at	0.237	0.13751	600.818	719.27	6.3	-1.19715
221745_at	1.239	0.1376	315.87	421.887	-6	1.33563
210984_x_at	2984.37	0.1376	171.49	283.698	-1.5	1.65431
207723_s_at	824.367	0.1376	65.414	73.266	6.3	-1.12004
207156_at	2204.37	0.1376	58.614	66.741	-6	1.13865
46270_at	2.834	0.1377	579.016	632.957	6.3	-1.09316
202865_at	55.76	0.1377	120.454	144.586	-6	1.20034
221567_at	4484.37	0.1378	727.577	993.455	-6	1.36543
206759_at	5384.37	0.1378	57.49	69.583	-6	1.21035
215349_at	2.834	0.1378	50.457	59.822	6.3	-1.1856
210518_at	5444.37	0.1379	55.775	65.367	6.3	-1.17198
38447_at	0.459	0.1379	96.48	114.709	6	-1.18894
206526_at	18764.4	0.138	109.461	142.618	-6	1.30291
214832_at	77.64	0.13809	74.183	88.918	6.3	-1.19863
207781_s_at	2.402	0.13809	54.26	67.532	-6	1.2446
202154_x_at	0.237	0.13819	2103.22	2653.56	6.3	-1.26167
202290_at	1.462	0.13829	2032.63	2599.49	-6	1.27888
209416_s_at	1.462	0.13859	80.681	95.382	6.3	-1.18221
220633_s_at	2.834	0.13859	1187.59	1664.78	-6	1.40182
211702_s_at	77.64	0.13859	113.001	124.651	-6	1.1031
220029_at	21584.4	0.13859	75.501	94.068	-6	1.24592
205140_at	0.754	0.13868	160.175	212.745	-6	1.3282
222096_x_at	20984.4	0.13878	89.544	120.41	6.3	-1.3447
211676_s_at	3.344	0.13888	976.277	1288.22	-6	1.31952
205508_at	209.592	0.13898	110.435	126.644	-6	1.14677
219747_at	3884.37	0.13918	245.193	340.698	-6	1.38951
203788_s_at	2.834	0.13918	268.692	381.757	-6	1.4208
214493_s_at	0.279	0.13918	75.983	91.049	6.3	-1.19828
202469_s_at	28.76	0.13938	2405.97	2634.33	6.3	-1.09491
212456_at	2.834	0.13948	795.449	1048.14	6.3	-1.31767
200995_at	0.279	0.13948	1064.45	1249.32	-5.4	1.17368
215406_at	0.459	0.13967	52.607	66.515	6.3	-1.26438
214251_s_at	47.254	0.13977	95.199	115.558	5.4	-1.21386
217295_at	247.319	0.13987	61.119	81.573	0.3	-1.33466
210477_x_at	584.367	0.13987	78.162	96.997	-6	1.24097
203623_at	1184.37	0.13997	66.384	74.778	6	-1.12645
206755_at	3.344	0.13997	57.242	68.938	6.3	-1.20433
212842_x_at	2.402	0.13997	934.071	1070.6	6.3	-1.14617
215161_at	884.367	0.13997	50.578	59.273	6.3	-1.17191
201580_s_at	4484.37	0.13997	958.416	1063.59	-0.9	1.10974
220501_at	3.946	0.14007	57.066	64.609	6.3	-1.13218
52078_at	3.344	0.14027	624.543	745.446	6.3	-1.19359
202580_x_at	2.834	0.14037	1757.93	2140.61	6.3	-1.21768
212269_s_at	2.834	0.14037	476.663	604.487	6.3	-1.26816
220144_s_at	1244.37	0.14057	393.172	460.851	-0.3	1.17214
215621_s_at	11204.4	0.14057	58.595	65.821	3.3	-1.12332
65493_at	1004.37	0.14057	145.863	164.975	-6	1.13103
216892_at	3.946	0.14057	59.414	68.734	6.3	-1.15687
218180_s_at	2.834	0.14067	624.114	846.757	6.3	-1.35673
203051_at	150.526	0.14067	145.487	156.031	6.3	-1.07247
203055_s_at	0.237	0.14077	146.016	218.194	6.3	-1.49432
213581_at	644.367	0.14097	953.76	1096.62	-6	1.14978
213733_at	0.33	0.14107	62.318	80.047	4.2	-1.28449
202216_x_at	584.367	0.14107	773.349	932.407	-6	1.20567
214924_s_at	2.834	0.14138	721.102	864.907	6.3	-1.19942
215509_s_at	2.834	0.14138	293.555	545.653	-6	1.85878
213618_at	2.834	0.14148	60.339	70.582	6.3	-1.16976
206451_at	464.367	0.14158	97.631	122.2	6.3	-1.25165
203392_s_at	24.373	0.14158	818.925	935.023	6.3	-1.14177
213391_at	2.402	0.14168	492.378	648.94	-6	1.31797
212159_x_at	2.834	0.14168	1540.05	1852.57	6.3	-1.20293
210910_s_at	2.834	0.14168	914.851	1170.58	6.3	-1.27953
220605_s_at	4.657	0.14178	407.123	475.318	-6	1.1675
222295_x_at	24.373	0.14178	70.706	78.444	-6	1.10944
218071_s_at	584.367	0.14178	778.148	873.906	-6	1.12306
204374_s_at	0.33	0.14188	150.803	186.643	-5.1	1.23766
206113_s_at	2.834	0.14188	901.065	1540.11	-6	1.70921
206371_at	3944.37	0.14198	59.235	68.981	6.3	-1.16453
201250_s_at	3944.37	0.14209	1443.31	1921.21	-6	1.33112
218539_at	884.367	0.14209	1010.01	1169.52	-6	1.15793
217135_x_at	1244.37	0.14209	145.533	167.448	6.3	-1.15058
204443_at	0.279	0.14219	70.533	89.644	6.3	-1.27095
205188_s_at	3.344	0.14229	181.213	285.121	-6	1.5734
207850_at	19904.4	0.14229	141.84	209.924	-6	1.48001
221797_at	3.344	0.14229	455.213	505.83	6.3	-1.11119
205209_at	8324.37	0.14239	96.79	128.481	-5.7	1.32742
210754_s_at	24.373	0.14239	1017.7	1079.67	6.3	-1.0609
218954_s_at	4184.37	0.14239	168.685	205.202	-6	1.21648
211636_at	2.402	0.14249	61.602	69.656	6.3	-1.13074
219940_s_at	2.834	0.1427	503.985	601.782	-6	1.19405
217855_x_at	3.946	0.1427	1362.23	1626.77	-6	1.1942
217190_x_at	5804.37	0.1429	56.332	65.815	-6	1.16834
203473_at	644.367	0.1429	68.514	81.913	-6	1.19557
208333_at	19544.4	0.1429	57.697	66.295	-6	1.14902
217934_x_at	2.402	0.143	1461.8	1666.5	6.3	-1.14004
203448_s_at	24.373	0.143	552.504	658.486	6.3	-1.19182
214512_s_at	2.834	0.1431	6598.38	8172.83	-6	1.23861
204158_s_at	2.834	0.1431	1054.45	1525.87	6.3	-1.44708
48825_at	764.367	0.14321	161.945	177.759	-6	1.09765
215989_at	1424.37	0.14341	51.328	58.922	-6	1.14795
214626_s_at	0.279	0.14341	2351.92	2868.4	6.3	-1.2196
214950_at	0.237	0.14341	65.278	82.254	6.3	-1.26006
214362_at	10.654	0.14352	64.727	76.663	-2.4	1.18441
216743_at	0.33	0.14352	54.021	69.544	4.2	-1.28735
200983_x_at	2.834	0.14362	3890.12	4808.89	-6	1.23618
205063_at	108.105	0.14362	276.376	334.797	2.4	-1.21138
207715_at	1724.37	0.14372	66.162	78.289	6.3	-1.18329
202519_at	2.834	0.14372	626.024	792.501	6.3	-1.26593
205608_s_at	2.036	0.14372	56.941	66.338	4.2	-1.16503
206281_at	2084.37	0.14372	52.119	62.62	6.3	-1.20148
213737_x_at	2.834	0.14372	1007.19	1174.39	6.3	-1.16601
205613_at	2.834	0.14382	194.888	234.612	6.3	-1.20383
212051_at	2324.37	0.14382	797.248	954.118	-2.4	1.19676
203897_at	2.834	0.14393	1960.82	2206.21	6.3	-1.12515
211326_x_at	1.725	0.14403	126.253	208.035	-6	1.64776
207265_s_at	6.484	0.14413	289.353	412.938	-3.6	1.42711
201895_at	0.33	0.14413	813.626	1047.34	4.5	-1.28725
221005_s_at	2.834	0.14424	292.814	367.641	6.3	-1.25554
206975_at	91.615	0.14424	55.724	64.369	6.3	-1.15514
215375_x_at	0.237	0.14424	91.372	164.341	6.3	-1.79859
217726_at	55.76	0.14434	5185.38	5376.43	6	-1.03684
219795_at	3644.37	0.14434	55.219	62.846	-6	1.13812
204928_s_at	0.33	0.14434	347.855	411.302	5.1	-1.18239
208459_s_at	2.834	0.14444	433.098	757.669	-6	1.74942
212879_x_at	3.344	0.14455	103.121	136.541	0.9	-1.32409
214554_at	5.495	0.14455	56.183	63.17	2.7	-1.12436
211980_at	2.834	0.14465	685.035	848.916	6.3	-1.23923
219209_at	11624.4	0.14465	69.006	87.775	6.3	-1.27199
217713_x_at	3.344	0.14476	60.214	87.881	6.3	-1.45948
202904_s_at	28.76	0.14476	335.404	415.364	6.3	-1.2384
38269_at	2.834	0.14486	551.585	733.969	6.3	-1.33065
204978_at	4.657	0.14486	560.023	654.047	6.3	-1.16789
215110_at	0.237	0.14496	61.86	74.601	6.3	-1.20597
210471_s_at	2.402	0.14496	53.471	63.004	-6	1.17828
207732_s_at	0.237	0.14507	144.384	178.026	-6	1.233
211327_x_at	2.402	0.14517	189.323	314.636	-6	1.6619
209911_x_at	3.344	0.14517	2304.54	2507.28	-6	1.08797
214806_at	1.05	0.14517	69.835	84.355	0.9	-1.20792
216442_x_at	0.639	0.14517	6559.58	8054.16	2.1	-1.22785
210458_s_at	2.402	0.14528	89.18	124.821	-6	1.39965
203638_s_at	704.367	0.14528	138.763	157.916	-6	1.13803
214853_s_at	2.834	0.14538	5331.16	6201.91	6.3	-1.16333
203031_s_at	0.237	0.14548	930.759	1258.29	6.3	-1.35189
206751_s_at	584.367	0.14548	51.64	60.811	-6	1.17759
212518_at	2.834	0.14559	215.853	311.396	6.3	-1.44263
218594_at	2.402	0.14569	1322.44	1616.28	-6	1.2222
201526_at	0.89	0.14569	845.222	1001.59	6.3	-1.185
219456_s_at	10.654	0.14601	68.581	80.494	6.3	-1.17371
217088_s_at	77.64	0.14622	54.458	60.189	-6	1.10524
214315_x_at	644.367	0.14622	641.447	1055.32	6.3	-1.64522
221007_s_at	0.754	0.14622	598.805	746.823	-1.8	1.24719
210138_at	1004.37	0.14632	419.855	539.057	-6	1.28391
212152_x_at	0.237	0.14632	1045.99	1459.41	6.3	-1.39524
205476_at	2324.37	0.14643	59.297	67.99	-6	1.1466
205280_at	6764.37	0.14664	81.026	102.548	-3	1.26562
220960_x_at	177.621	0.14685	25222.4	26296.8	6.3	-1.0426
215984_s_at	0.279	0.14685	81.368	143.11	-4.8	1.7588
216357_at	247.319	0.14696	51.706	58.79	-6	1.13701
214244_s_at	0.237	0.14696	115.631	142.177	6.3	-1.22958
201514_s_at	2.834	0.14706	2277.39	3101.43	-6	1.36184
205345_at	644.367	0.14706	463.691	592.918	-6	1.27869
200663_at	0.237	0.14706	15477.1	17829.2	6.3	-1.15197
205255_x_at	0.237	0.14706	341.484	549.257	6.3	-1.60844
206032_at	5444.37	0.14706	108.973	124.697	-6	1.14429
206437_at	0.279	0.14717	87.441	111.024	6.3	-1.2697
217994_x_at	3.344	0.14749	721.52	841.009	6.3	-1.16561
213811_x_at	0.639	0.14759	877.693	1010.41	6.3	-1.15122
217775_s_at	764.367	0.14759	1923.27	2272.73	6.3	-1.1817
220408_x_at	824.367	0.1477	308.592	360.687	-6	1.16882
209107_x_at	0.389	0.1477	400.132	536.604	6.3	-1.34107
216154_at	0.279	0.1477	69.195	82.923	6.3	-1.1984
214337_at	11204.4	0.14781	54.071	66.464	-6	1.2292
205291_at	0.237	0.14791	69.013	85.927	6.3	-1.24508
214833_at	2.834	0.14802	77.48	93.25	6.3	-1.20354
213045_at	4.657	0.14802	133.924	177.625	6.3	-1.32631
209731_at	3.344	0.14823	888.024	1005.78	6.3	-1.1326
222303_at	2.834	0.14823	149.24	190.286	6.3	-1.27503
[truncated: 14,384 more rows]

## Sheet: DMSO_3
Probeset	EC50	P value	A	B	D	Fold
205470_s_at	0.459	0.00020398	59.817	79.742	3.3	-1.3331
207154_at	0.754	0.00028349	76.161	106.972	3.6	-1.40455
212962_at	0.459	0.0013985	78.965	109.126	3.9	-1.38195
206794_at	0.33	0.0018571	56.047	69.445	6.3	-1.23905
209729_at	17.504	0.002064	227.939	325.351	0.3	-1.42736
217339_x_at	1.05	0.0022198	61.665	76.516	1.2	-1.24083
220074_at	1.462	0.0022576	59.416	71.847	6.3	-1.20922
207904_s_at	14744.4	0.002318	105.865	145.492	-6	1.37432
206778_at	1784.37	0.0023468	57.61	72.879	0.6	-1.26504
202999_s_at	2804.37	0.0028947	62.209	71.965	-6	1.15683
200976_s_at	0.279	0.0029084	5490.58	6340.53	6.3	-1.1548
221872_at	2144.37	0.0029491	75.165	96.156	-1.5	1.27927
207105_s_at	20.655	0.0033275	102.184	129.671	-1.5	1.269
203689_s_at	13304.4	0.0033361	1030.26	1395.55	-6	1.35457
221128_at	0.89	0.0033737	62.807	78.179	6.3	-1.24475
213754_s_at	0.89	0.0034158	922.811	1100.23	-3	1.19226
221098_x_at	4484.37	0.0035804	53.273	64.842	-3	1.21716
216972_at	12704.4	0.003612	52.132	73.55	-6	1.41084
206329_at	1.239	0.003917	69.545	85.108	6.3	-1.22378
222078_at	0.33	0.0039856	60.337	72.198	6.3	-1.19658
203797_at	40.046	0.0044429	59.772	68.333	5.7	-1.14323
215990_s_at	4604.37	0.0045528	67.992	77.093	-6	1.13385
205709_s_at	0.279	0.0048389	62.428	78.768	6.3	-1.26174
206900_x_at	13424.4	0.0048865	59.142	66.641	-6	1.1268
204062_s_at	11384.4	0.0051118	215.543	292.951	-3.6	1.35913
207018_s_at	1364.37	0.0051578	99.065	130.756	-1.8	1.3199
211013_x_at	108.105	0.005211	117.525	149.168	0.9	-1.26924
204557_s_at	9764.37	0.0052193	100.941	156.905	-2.4	1.55442
219057_at	0.279	0.0053798	82.976	118.819	6.3	-1.43197
215555_at	40.046	0.0055955	58.226	65.365	6.3	-1.12261
209432_s_at	0.89	0.0056102	1364.73	1652.25	6.3	-1.21068
206864_s_at	0.639	0.0057916	64.508	83.33	4.5	-1.29178
219354_at	2.834	0.0057973	71.879	85.892	6.3	-1.19495
214942_at	0.459	0.0058802	55.071	67.653	3.3	-1.22847
205155_s_at	0.89	0.0059251	58.81	78.703	1.8	-1.33826
219309_at	1.239	0.0059447	57.661	65.368	-6	1.13366
204477_at	14864.4	0.0060544	125.158	169.621	-6	1.35525
217986_s_at	17924.4	0.0061624	1086.08	1472.74	-6	1.35602
218994_s_at	404.367	0.0064443	72.582	90.666	-4.8	1.24915
215238_s_at	1.05	0.0064837	73.35	94.384	6.3	-1.28676
219464_at	0.754	0.0066874	50.524	61.718	-6	1.22156
220235_s_at	9284.37	0.0068308	353.964	506.261	-3	1.43026
214345_at	7.651	0.0069159	73.697	83.933	6.3	-1.13889
205389_s_at	0.389	0.0069637	57.522	65.478	5.1	-1.13831
201132_at	14264.4	0.0070022	2219.66	3075.86	-6	1.38574
204183_s_at	0.279	0.0073076	186.255	252.774	6.3	-1.35714
222360_at	4184.37	0.0073949	73.011	88.533	-6	1.2126
211108_s_at	77.64	0.0074862	58.763	64.748	6.3	-1.10185
206397_x_at	0.89	0.0074915	63.899	83.07	2.4	-1.30002
205243_at	464.367	0.0076352	58.879	68.201	-2.7	1.15832
217820_s_at	1424.37	0.0077823	728.502	872.044	-6	1.19704
202119_s_at	13964.4	0.0078377	4463.22	5706.61	-6	1.27859
217461_x_at	944.367	0.0080788	59.565	70.411	-6	1.18209
213187_x_at	0.389	0.0084228	35870.7	37739.9	-6	1.05211
221274_s_at	0.639	0.0085271	467.282	534.898	6.3	-1.1447
207476_at	0.279	0.0085333	71.759	86.974	6.3	-1.21203
208239_at	0.639	0.0087183	54.105	64.646	1.8	-1.19482
211720_x_at	16724.4	0.0088336	42292.1	42805.2	6.3	-1.01213
207943_x_at	2.402	0.0089937	134.784	170.737	-6	1.26675
220549_at	0.33	0.0090901	82.462	118.811	6.3	-1.4408
221105_at	12.571	0.0091002	52.451	60.84	6	-1.15994
217416_x_at	8564.37	0.0091608	84.058	107.281	-6	1.27627
214458_at	3044.37	0.0094432	64.277	73.019	-5.7	1.13601
203356_at	10364.4	0.0094467	742.735	924.486	-6	1.24471
217851_s_at	13484.4	0.0095209	458.383	695.265	-6	1.51678
202380_s_at	15344.4	0.0097003	282.978	360.822	-6	1.27509
217346_at	1124.37	0.0098173	53.335	60.613	6.3	-1.13646
201500_s_at	0.389	0.0099887	1234.72	1469.19	4.8	-1.1899
200034_s_at	15824.4	0.010137	31561.4	34054.9	-6	1.07901
216057_at	0.639	0.010226	54.749	68.27	1.2	-1.24696
219918_s_at	16724.4	0.010264	2390.61	3043.04	-6	1.27291
214056_at	16604.4	0.010489	174.316	223.823	-6	1.28401
203502_at	13964.4	0.01057	113.057	180.987	-6	1.60085
207204_at	0.33	0.01068	47.904	65.536	6.3	-1.36807
214058_at	17.504	0.010887	100.565	120.8	2.4	-1.20121
204880_at	6104.37	0.011129	401.56	474.784	5.4	-1.18235
203991_s_at	7.651	0.011133	85.744	102.885	6.3	-1.19991
207006_s_at	1.239	0.011507	94.062	131.572	0.9	-1.39878
219434_at	464.367	0.011553	66.02	75.433	-6	1.14258
221713_s_at	1244.37	0.011652	63.354	74.766	0.9	-1.18013
213478_at	209.592	0.011897	101.511	121.542	6.3	-1.19733
200651_at	24.373	0.01202	30534.1	31793	-6	1.04123
213077_at	15464.4	0.012034	430.796	615.253	-6	1.42818
216767_at	19004.4	0.012115	72.951	93.383	-6	1.28008
207585_s_at	77.64	0.012115	12251.5	13331.6	-0.9	1.08816
217146_at	0.279	0.012192	53.275	66.027	6.3	-1.23936
202984_s_at	11024.4	0.012333	153.545	210.523	-6	1.37108
220478_at	1.05	0.012407	58.201	69.477	6.3	-1.19374
222347_at	2.834	0.012491	68.413	82.215	5.7	-1.20175
207540_s_at	28.76	0.012536	54.564	63.458	6.3	-1.163
221952_x_at	16244.4	0.012576	10280.9	12314.8	-6	1.19783
207998_s_at	4304.37	0.012611	75.696	88.514	6.3	-1.16934
205739_x_at	11624.4	0.012687	69.417	91.847	-6	1.32312
218096_at	17324.4	0.012944	3445.86	4096.61	-6	1.18885
200774_at	16004.4	0.013181	6143.02	7402.76	-6	1.20507
201585_s_at	18044.4	0.013186	2230.08	2711.5	-6	1.21588
210933_s_at	11624.4	0.013229	671.642	959.185	-5.1	1.42812
205139_s_at	17324.4	0.01332	102.213	135.692	-6	1.32754
64900_at	7664.37	0.013407	149.683	187.384	-2.1	1.25187
217669_s_at	1.725	0.013412	61.773	71.958	4.5	-1.16488
209074_s_at	0.389	0.01356	54.85	69.873	4.5	-1.27389
209509_s_at	2.834	0.013704	1175.61	1285.64	-6	1.09359
206482_at	404.367	0.013936	65.25	76.297	-6	1.1693
209210_s_at	5264.37	0.014033	1747.45	1986.02	-6	1.13652
219977_at	0.754	0.014131	57.791	70.547	6.3	-1.22073
220928_s_at	0.542	0.01423	57.589	67.198	4.2	-1.16685
208248_x_at	24.373	0.01433	3991.85	4442.9	-6	1.11299
211806_s_at	1.462	0.014401	61.462	74.897	0.9	-1.21859
214542_x_at	2804.37	0.014455	87.596	104.238	-1.2	1.18999
217595_at	11864.4	0.014575	55.196	73.442	-6	1.33057
213943_at	1.462	0.01466	178.226	212.913	-6	1.19462
204133_at	1.725	0.014702	135.992	158.849	4.2	-1.16808
220115_s_at	17144.4	0.014806	74.935	94.44	-6	1.26029
218875_s_at	2324.37	0.014961	510.866	628.497	-4.8	1.23026
222041_at	0.542	0.015005	113.192	155.46	3	-1.37342
216649_at	1.239	0.01503	54.801	73.714	6.3	-1.34512
202714_s_at	1064.37	0.015099	57.962	64.247	-6	1.10843
202898_at	0.389	0.015226	76.632	99.917	5.1	-1.30385
210059_s_at	0.279	0.015245	51.842	72.242	6.3	-1.3935
222121_at	1364.37	0.015296	59.424	65.947	-6	1.10977
205510_s_at	0.279	0.015588	89.912	116.953	6.3	-1.30075
202597_at	5.495	0.01596	74.237	92.118	4.5	-1.24086
220877_at	0.279	0.015994	59.098	68.664	6.3	-1.16187
201874_at	8444.37	0.016083	2596.28	3226.12	-1.8	1.24259
203648_at	17.504	0.016519	957.91	1106.51	1.2	-1.15513
213064_at	7784.37	0.017266	577.349	804.867	-2.1	1.39407
216760_at	3404.37	0.017491	64.581	79.944	6.3	-1.23789
204422_s_at	10544.4	0.017537	93.566	133.77	-6	1.42969
207628_s_at	1604.37	0.017598	3046.14	3417.71	6.3	-1.12198
203747_at	2.036	0.017605	254.332	304.958	6.3	-1.19905
213695_at	18164.4	0.017613	3437.88	4292.2	6.3	-1.2485
202050_s_at	12704.4	0.017766	224.819	290.594	-6	1.29257
202491_s_at	0.754	0.01779	898.894	1125.39	-6	1.25197
213870_at	1.462	0.017875	56.388	68.756	6.3	-1.21934
221421_s_at	5.495	0.017883	65.404	76.312	6.3	-1.16678
209710_at	0.33	0.017914	91.218	132.973	5.7	-1.45775
221285_at	1.462	0.018008	64.455	72.951	5.4	-1.13181
204807_at	9464.37	0.018182	177.171	241.652	-1.8	1.36395
200947_s_at	1.239	0.018349	2759.36	2996.23	-6	1.08584
218050_at	4604.37	0.018349	1214.77	1567.65	-0.9	1.2905
201975_at	47.254	0.018438	673.239	963.831	-0.3	1.43163
211406_at	14.834	0.018592	355.581	401.396	-6	1.12885
211733_x_at	2504.37	0.018939	2304.28	2933.41	-0.6	1.27303
205386_s_at	0.279	0.018948	51.994	64.688	6.3	-1.24414
203147_s_at	28.76	0.018948	101.497	143.975	-0.3	1.41851
219419_at	0.754	0.019184	611.412	723.299	6.3	-1.183
209262_s_at	7784.37	0.019184	1866.84	2279.49	1.5	-1.22104
206453_s_at	5444.37	0.019329	98.639	125.178	1.5	-1.26905
206189_at	1004.37	0.019372	55.175	61.467	-1.2	1.11404
201934_at	0.542	0.019432	1800.7	2081.48	-6	1.15593
214741_at	18464.4	0.019623	305.024	401.503	-6	1.3163
214161_at	65.796	0.019728	78.235	89.763	6.3	-1.14735
205638_at	177.621	0.019834	57.144	66.81	-6	1.16915
204409_s_at	6524.37	0.019959	56.416	66.689	-6	1.18209
217942_at	18284.4	0.019994	3747.14	4207.38	6.3	-1.12282
203490_at	3944.37	0.02003	189.205	223.762	-2.7	1.18264
217179_x_at	0.459	0.020587	52.187	67.711	-5.1	1.29747
200933_x_at	16904.4	0.020726	35512.5	35944.9	6.3	-1.01218
214354_x_at	1.462	0.020792	58.252	78.954	-0.6	1.35539
210442_at	7.651	0.020792	78.492	95.187	0.9	-1.2127
204775_at	2.036	0.020848	197.939	231.327	6.3	-1.16868
215251_at	6.484	0.020971	52.292	73.222	0.3	-1.40025
37079_at	11564.4	0.021162	56.207	70.571	-3.9	1.25556
219170_at	0.754	0.021201	64.71	76.119	6.3	-1.17631
221634_at	0.754	0.021307	171.245	194.305	-6	1.13466
201918_at	1.239	0.021649	572.782	715.067	-6	1.24841
203420_at	1484.37	0.02219	1006.54	1194.3	-0.6	1.18655
221491_x_at	20.655	0.022822	54.763	62.284	6.3	-1.13734
209628_at	8684.37	0.022886	1192.29	1849.03	-1.8	1.55083
204108_at	15164.4	0.022896	231.956	345.531	-6	1.48964
215815_at	3.946	0.022949	81.796	92.32	6.3	-1.12866
205106_at	1784.37	0.023217	65.335	84.354	-6	1.2911
220687_at	0.639	0.023444	70.044	94.514	1.8	-1.34935
205189_s_at	0.279	0.023576	69.321	81.125	-6	1.17028
205282_at	2084.37	0.02362	298.986	404.912	-6	1.35428
201662_s_at	704.367	0.023664	1832.79	2204.6	-6	1.20286
215629_s_at	3344.37	0.023708	100.823	136.171	-6	1.35059
201244_s_at	47.254	0.023964	1421.71	1544.5	-6	1.08636
210396_s_at	18044.4	0.024043	1076.93	1311.43	-6	1.21775
211274_at	1.05	0.024088	59.068	74.952	6.3	-1.26891
213455_at	1904.37	0.024201	1242.65	1401.3	6.3	-1.12767
213026_at	1.05	0.024201	1135.17	1459.92	-2.7	1.28608
218503_at	17144.4	0.024201	955.564	1134.39	6.3	-1.18714
216278_at	0.33	0.024224	57.218	70.621	6	-1.23424
217472_at	0.89	0.024235	70.437	86.869	6.3	-1.23329
212558_at	0.279	0.024246	104.574	187.686	6.3	-1.79477
206500_s_at	11924.4	0.024303	107.882	158.516	-6	1.46935
215052_at	0.389	0.024395	55.746	70.654	4.5	-1.26743
202852_s_at	0.389	0.024498	758.878	968.575	-6	1.27633
209261_s_at	2204.37	0.02451	86.485	102.153	-6	1.18116
210358_x_at	247.319	0.02459	53.881	83.702	0.3	-1.55346
214943_s_at	1724.37	0.024765	242.897	368.681	-6	1.51785
206956_at	0.639	0.024847	140.004	188.192	6.3	-1.34419
217585_at	24.373	0.024858	69.423	80.334	6.3	-1.15717
212755_at	9.029	0.025261	70.401	81.744	6.3	-1.16112
207342_at	0.639	0.025393	52.617	63.312	6.3	-1.20326
204536_s_at	6.484	0.025405	78.539	87.288	-6	1.1114
203079_s_at	1064.37	0.025417	1049.43	1182.2	-1.8	1.12652
213127_s_at	0.389	0.02549	395.935	524.004	4.8	-1.32346
212529_at	1964.37	0.02566	573.901	695.072	-6	1.21114
214876_s_at	13964.4	0.025696	256.612	371.889	-6	1.44923
221147_x_at	11924.4	0.025831	80.5	107.131	-6	1.33082
205865_at	24.373	0.026116	94.14	117.445	6.3	-1.24756
217895_at	0.459	0.026204	1278.03	1561.98	5.7	-1.22217
216495_x_at	1.725	0.026304	58.136	76.183	0.6	-1.31043
221311_x_at	2324.37	0.026329	856.517	1051.51	-0.6	1.22766
209172_s_at	28.76	0.026342	220.939	303.982	-0.3	1.37586
216930_at	7.651	0.026405	73.343	85.737	6.3	-1.16899
212617_at	0.542	0.02643	79.817	110.24	5.1	-1.38116
220012_at	644.367	0.026647	93.81	110.458	-6	1.17747
212297_at	0.459	0.026749	425.415	607.198	-3	1.42731
220736_at	2.402	0.026904	50.325	67.356	0.6	-1.33842
205185_at	0.33	0.027388	71.282	84.801	-6	1.18966
210886_x_at	33.937	0.027402	379.056	436.365	-6	1.15119
201921_at	2324.37	0.027415	3972.04	4804.11	-0.6	1.20948
203661_s_at	19424.4	0.027481	79.498	96.583	6.3	-1.21491
212413_at	177.621	0.027548	109.078	123.003	5.1	-1.12766
220216_at	0.33	0.027628	69.093	92.284	4.8	-1.33565
221189_s_at	1.462	0.027722	267.16	324.509	6	-1.21466
203334_at	77.64	0.027883	538.042	773.111	0.3	-1.4369
205777_at	2.036	0.028487	61.285	75.421	6.3	-1.23066
205086_s_at	464.367	0.02871	140.667	169.153	4.5	-1.20251
218579_s_at	0.33	0.028738	208.082	271.235	6.3	-1.3035
202063_s_at	1064.37	0.028738	56.805	71.171	-0.6	1.2529
204065_at	127.564	0.028907	131.113	145.768	6.3	-1.11177
208188_at	77.64	0.02895	66.079	75.357	6.3	-1.14041
210818_s_at	3644.37	0.028978	59.904	77.364	-1.5	1.29147
216299_s_at	9.029	0.028993	66.363	81.937	6.3	-1.23468
209483_s_at	0.754	0.029021	59.94	76.144	6.3	-1.27034
207937_x_at	8804.37	0.029049	72.817	86.822	-2.4	1.19233
202817_s_at	7484.37	0.029121	805.101	1155.19	-1.2	1.43484
219172_at	0.33	0.029221	62.47	77.685	6	-1.24356
218479_s_at	33.937	0.029221	150.577	186.596	6.3	-1.23921
218852_at	6044.37	0.029235	1441.53	1721.91	-2.7	1.19451
205765_at	9464.37	0.029336	263.301	332.194	6.3	-1.26165
216009_at	11384.4	0.02951	70.74	94.073	-4.5	1.32984
210136_at	644.367	0.029597	478.751	526.715	6.3	-1.10019
218601_at	5804.37	0.029655	438.157	551.597	1.2	-1.2589
218667_at	0.754	0.029684	599.576	835.478	2.4	-1.39345
213606_s_at	1424.37	0.029816	80.23	104.561	-1.5	1.30327
222071_s_at	0.279	0.030008	56.8	72.162	6.3	-1.27046
218570_at	7784.37	0.030097	490.863	645.46	-1.8	1.31495
222318_at	91.615	0.030097	75.17	83.803	6.3	-1.11485
205263_at	7304.37	0.030112	523.241	631.571	-4.2	1.20704
210228_at	1.462	0.030187	61.363	67.27	-1.8	1.09626
202896_s_at	150.526	0.030232	225.881	266.091	-3.9	1.17801
206844_at	5.495	0.030337	81.09	95.78	-5.7	1.18116
210015_s_at	0.389	0.030397	54.57	70.37	5.1	-1.28954
210036_s_at	28.76	0.030397	71.767	77.386	-6	1.0783
205431_s_at	0.33	0.030807	51.179	65.499	6.3	-1.2798
218924_s_at	464.367	0.030838	163.19	189.656	-6	1.16218
203880_at	8924.37	0.031069	4570.57	5410.35	-1.8	1.18374
210688_s_at	0.754	0.031084	171.009	240.9	6.3	-1.4087
205642_at	3944.37	0.031084	73.401	94.79	-0.6	1.2914
200771_at	18044.4	0.031162	4150.11	4683	-6	1.12841
220994_s_at	0.89	0.031287	75.642	90.882	1.2	-1.20148
202037_s_at	1.239	0.031744	147.088	195.383	6.3	-1.32834
211197_s_at	9.029	0.032047	56.202	65.691	3.3	-1.16884
221079_s_at	16004.4	0.03208	137.458	204.92	-6	1.49078
220357_s_at	13964.4	0.032096	200.756	275.82	-6	1.37391
212353_at	2.402	0.032128	60.827	68.046	6.3	-1.11868
201833_at	0.389	0.032225	1128.46	1461.4	-6	1.29504
202396_at	12944.4	0.032371	1603.8	2261.01	-6	1.40979
214270_s_at	4484.37	0.03242	58.576	69.636	-6	1.18881
209898_x_at	177.621	0.032453	719.005	867.732	-6	1.20685
206079_at	1.239	0.03265	63.588	72.698	5.1	-1.14327
213378_s_at	6584.37	0.03265	187.458	218.608	-1.5	1.16617
208117_s_at	344.367	0.032749	1689.47	2017.76	6.3	-1.19431
210539_at	2084.37	0.032865	54.154	63.511	6.3	-1.17279
214199_at	7.651	0.032998	58.418	66.797	6.3	-1.14343
214101_s_at	5144.37	0.033014	167.962	202.099	-6	1.20324
217316_at	6764.37	0.033048	58.587	64.015	6.3	-1.09265
221683_s_at	12704.4	0.033048	96.861	127.436	-6	1.31566
209661_at	2144.37	0.033334	101.089	111.117	6.3	-1.0992
212807_s_at	0.389	0.033401	216.533	258.499	6.3	-1.19381
211563_s_at	18044.4	0.033503	1100.87	1520.48	-6	1.38116
208225_at	0.279	0.033862	60.381	76.015	6.3	-1.25892
203839_s_at	6344.37	0.033897	73.203	91.77	4.5	-1.25364
219344_at	1964.37	0.033931	431.659	529.292	3.6	-1.22618
207128_s_at	344.367	0.033949	90.588	107.32	-6	1.1847
204802_at	77.64	0.034244	60.836	71.736	6.3	-1.17917
205981_s_at	0.279	0.034684	1012.26	1333.67	6.3	-1.31752
218733_at	247.319	0.03472	325.741	381.359	-6	1.17074
209340_at	12044.4	0.03472	1332.35	1670.58	-6	1.25386
204902_s_at	824.367	0.034845	69.167	88.042	6.3	-1.27289
207582_at	884.367	0.035024	64.016	73.193	-6	1.14335
200819_s_at	4.657	0.035078	36290.2	37702.7	-6	1.03892
206084_at	0.279	0.035204	48.858	62.732	6.3	-1.28397
221217_s_at	0.89	0.035477	80.458	98.277	1.5	-1.22147
218151_x_at	0.89	0.035605	407.723	475.475	6.3	-1.16617
205743_at	33.937	0.035623	72.616	92.613	6.3	-1.27538
213273_at	1.239	0.035715	58.999	69.971	5.7	-1.18597
222069_s_at	0.389	0.035881	61.333	73.957	6.3	-1.20583
214666_x_at	6764.37	0.036179	236.438	325.335	-1.8	1.37598
216627_s_at	13664.4	0.036273	78.76	142.871	-6	1.814
216931_at	344.367	0.036536	56.766	63.213	-6	1.11357
217877_s_at	0.459	0.036669	604.985	707.255	-3.6	1.16905
209992_at	2384.37	0.03686	61.14	71.278	-6	1.16582
215952_s_at	944.367	0.036898	12436.9	13993.5	-6	1.12516
215038_s_at	2144.37	0.037323	252.397	299.407	-6	1.18625
216878_x_at	0.33	0.037577	66.189	82.311	6.3	-1.24358
210977_s_at	0.754	0.037715	115.561	155.663	2.1	-1.34702
211151_x_at	464.367	0.037754	60.251	65.919	6.3	-1.09407
214282_at	1.725	0.037873	91.813	109.496	-6	1.1926
218633_x_at	3.344	0.037892	1476.17	1575.98	-2.7	1.06761
221327_s_at	19184.4	0.037932	61.637	74.645	6.3	-1.21104
222263_at	65.796	0.038091	114.225	131.717	-6	1.15314
206062_at	9.029	0.038211	56.987	70.07	0.9	-1.22958
211022_s_at	2024.37	0.038352	155.255	190.98	-6	1.23011
216536_at	291.836	0.038392	57.721	63.997	6.3	-1.10873
201534_s_at	1784.37	0.038392	418.724	515.881	-6	1.23203
222349_x_at	2.834	0.038473	100.69	111.686	-6	1.10921
204501_at	47.254	0.038493	56.561	61.995	6.3	-1.09607
214151_s_at	150.526	0.038655	181.193	210.405	-6	1.16122
212963_at	0.279	0.038736	69.631	89.581	6.3	-1.28651
203632_s_at	7304.37	0.038838	147.434	185.843	-6	1.26052
209019_s_at	7784.37	0.038838	530.988	671.369	1.2	-1.26438
212979_s_at	18164.4	0.039105	643.077	822.075	-6	1.27835
213895_at	0.89	0.039146	97.721	112.641	6.3	-1.15268
212373_at	5144.37	0.039291	195.233	277.962	-3	1.42374
219636_s_at	1.05	0.039374	94.687	117.957	6.3	-1.24576
203493_s_at	17144.4	0.039436	188.503	256.721	-6	1.36189
219260_s_at	0.89	0.039436	2476.5	2847.3	6.3	-1.14973
218691_s_at	0.389	0.039457	57.924	79.19	5.1	-1.36714
219094_at	5444.37	0.039834	85.119	109.775	-6	1.28967
212433_x_at	20624.4	0.040004	34799.7	36967.8	-6	1.0623
211596_s_at	9944.37	0.040025	102.095	135.408	-6	1.32629
205197_s_at	2.834	0.040088	216.769	258.31	-6	1.19164
211727_s_at	7784.37	0.040345	4302.99	5080.44	-1.5	1.18068
214582_at	1964.37	0.040366	147.244	178.3	-5.1	1.21092
216826_at	9764.37	0.040409	55.207	66.506	-6	1.20467
210640_s_at	291.836	0.040516	82.677	94.364	6.3	-1.14136
212881_at	0.389	0.040667	82.765	117.465	-5.1	1.41926
216385_at	6104.37	0.04095	55.616	67.509	-1.5	1.21384
217921_at	7904.37	0.04095	67.405	84.529	-1.2	1.25405
208958_at	91.615	0.041015	54.823	66.755	0.3	-1.21765
222030_at	0.389	0.041037	101.704	132.103	6.3	-1.2989
203193_at	0.459	0.041345	181.493	242.088	4.2	-1.33387
213211_s_at	0.279	0.041812	100.461	128.252	6.3	-1.27663
215291_at	524.367	0.041902	55.975	65.024	6.3	-1.16166
217976_s_at	6584.37	0.041947	701.119	876.589	-2.1	1.25027
205606_at	0.279	0.041969	220.278	380.236	-6	1.72616
212301_at	14204.4	0.042059	606.334	783.729	-6	1.29257
218825_at	3524.37	0.042445	118.936	162.952	6.3	-1.37008
221811_at	55.76	0.042536	118.515	136.479	-6	1.15158
220914_at	1604.37	0.042697	54.573	63.972	-2.1	1.17223
215499_at	6104.37	0.042766	237.665	322.34	0.9	-1.35628
211576_s_at	6.484	0.042835	198.838	278.201	0.3	-1.39913
213338_at	12.571	0.04309	71.812	79.986	6	-1.11382
206703_at	0.754	0.043136	72.567	93.351	6.3	-1.28641
211009_s_at	16004.4	0.043183	145.242	174.731	-6	1.20303
208485_x_at	0.459	0.043206	106.315	138.958	2.1	-1.30704
205448_s_at	9.029	0.043229	165.77	194.973	2.7	-1.17617
213386_at	0.33	0.043229	271.38	358.206	6	-1.31994
203153_at	0.237	0.04337	78.378	133.495	6.3	-1.70322
206636_at	2684.37	0.043464	145.497	177.194	-2.1	1.21785
215637_at	0.33	0.043558	60.558	78.71	6	-1.29975
218549_s_at	291.836	0.043581	1259.7	1439.69	-6	1.14289
216270_at	0.542	0.043818	61.094	76.89	6	-1.25855
218945_at	1184.37	0.043865	570.88	685.817	5.7	-1.20133
216898_s_at	1184.37	0.043937	50.65	58.18	6.3	-1.14867
202242_at	7.651	0.044176	65.25	71.045	6.3	-1.08881
212295_s_at	209.592	0.044176	2634.99	2800.56	-6	1.06284
209348_s_at	8144.37	0.044224	80.79	94.757	1.8	-1.17288
221377_s_at	209.592	0.044272	56.543	64.552	6.3	-1.14164
212343_at	5444.37	0.044561	762.461	840.862	-6	1.10283
218991_at	10184.4	0.044586	478.513	627.258	6.3	-1.31085
222193_at	19724.4	0.04461	145.003	178.793	-6	1.23303
212517_at	291.836	0.044683	442.346	542.141	-4.8	1.2256
216582_at	291.836	0.044707	56.645	67.749	5.4	-1.19603
212549_at	464.367	0.044902	495.066	535.207	6.3	-1.08108
203173_s_at	0.459	0.045321	813.635	952.735	2.7	-1.17096
206152_at	5924.37	0.045345	80.934	100.008	6.3	-1.23567
206986_at	1.725	0.04542	79.762	92.621	6.3	-1.16122
222241_at	2.402	0.045494	57.494	67.09	6.3	-1.1669
211287_x_at	14204.4	0.045544	52.359	61.053	6.3	-1.16605
220427_at	0.389	0.045569	75.974	97.054	4.8	-1.27746
202098_s_at	0.639	0.045594	500.888	612.526	4.2	-1.22288
221898_at	1364.37	0.045819	54.744	64.635	-6	1.18068
204199_at	17.504	0.045995	79.637	93.46	3.3	-1.17358
205797_s_at	1.462	0.04602	304.303	347.408	6.3	-1.14165
216558_x_at	0.542	0.04602	54.415	65.807	5.1	-1.20935
203249_at	0.279	0.046045	79.616	110.954	-6	1.39361
221940_at	0.459	0.046121	310.093	416.526	6.3	-1.34323
202611_s_at	18164.4	0.0464	296.715	430.501	-6	1.45089
202945_at	3764.37	0.046759	109.255	145.628	0.6	-1.33292
204280_at	1.05	0.046785	83.467	96.695	6.3	-1.15848
206982_at	1.239	0.04681	57.683	69.017	0.6	-1.19649
213815_x_at	247.319	0.046991	110.902	120.215	6.3	-1.08398
202005_at	19004.4	0.047069	77.02	96.25	-6	1.24968
217949_s_at	11204.4	0.047069	3322.49	3780.06	5.7	-1.13772
204106_at	91.615	0.047121	203.783	246.299	2.1	-1.20863
221260_s_at	16004.4	0.047251	276.009	337.862	-6	1.2241
202911_at	13664.4	0.047329	2414.31	3113.73	-6	1.2897
221034_s_at	344.367	0.047329	55.61	62.309	-2.1	1.12046
216208_s_at	0.459	0.047486	84.131	106.747	3.9	-1.26882
202876_s_at	2024.37	0.047539	121.221	182.269	6.3	-1.50361
207017_at	1.239	0.048068	92.477	118.881	5.1	-1.28552
211171_s_at	4.657	0.048362	80.2	95.099	6.3	-1.18577
209012_at	8324.37	0.048415	286.96	389.366	-2.7	1.35687
219317_at	28.76	0.048442	269.886	328.585	-6	1.2175
208217_at	8984.37	0.048523	71.55	95.38	4.8	-1.33305
211952_at	0.389	0.048577	142.981	190.125	4.8	-1.32972
214779_s_at	4964.37	0.048793	79.313	95.905	3.3	-1.2092
205495_s_at	0.754	0.04882	52.645	63.382	6.3	-1.20395
205252_at	0.279	0.048929	110.318	136.756	6.3	-1.23965
200758_s_at	6.484	0.048984	1942.09	2199.85	-6	1.13272
35254_at	6224.37	0.049065	373.33	428.711	3.3	-1.14834
213190_at	0.459	0.04923	591.668	705.809	4.8	-1.19291
219967_at	0.542	0.049312	190.374	242.649	4.5	-1.27459
217831_s_at	12464.4	0.049422	1223.84	1540.88	-6	1.25906
206192_at	5144.37	0.049422	54.566	62.455	6.3	-1.14458
216623_x_at	17684.4	0.049588	1300.45	1618.19	-6	1.24433
203429_s_at	584.367	0.049588	417.763	506.808	-0.6	1.21315
212604_at	7.651	0.049615	1104.38	1237.81	6.3	-1.12082
204349_at	11624.4	0.049615	371.864	543.114	-6	1.46052
218674_at	6104.37	0.04981	104.651	160.864	-1.5	1.53715
213791_at	10064.4	0.049838	64.008	77.179	-6	1.20577
211110_s_at	1244.37	0.049838	282.614	345.848	-6	1.22375
220388_at	0.754	0.049865	54.76	67.709	5.1	-1.23647
211623_s_at	9584.37	0.049921	9864.24	11481.3	1.2	-1.16393
200867_at	14204.4	0.050033	1027.29	1258.86	-6	1.22542
209833_at	40.046	0.050145	764.932	843.075	6.3	-1.10216
205833_s_at	1.462	0.050342	73.006	85.891	6	-1.17649
206304_at	1.725	0.05037	60.828	75.37	6.3	-1.23907
220417_s_at	209.592	0.050398	414.593	477.479	6.3	-1.15168
220950_s_at	0.389	0.050625	79.463	96.609	5.1	-1.21577
211921_x_at	0.459	0.050625	23767.1	28417.3	-6	1.19566
221312_at	1.05	0.050739	56.825	68.622	6.3	-1.2076
215088_s_at	0.389	0.050767	3696.54	4737.27	-2.7	1.28154
220776_at	14.834	0.050824	59.763	70.275	-4.2	1.17589
218520_at	6584.37	0.050853	1328.88	1609.26	-1.8	1.21099
219581_at	17144.4	0.050881	488.385	623.507	-6	1.27667
217285_at	0.639	0.05091	63.789	74.237	6.3	-1.16379
207192_at	8084.37	0.050996	64.011	84.551	2.4	-1.32088
216565_x_at	0.542	0.051226	66.428	82.985	6.3	-1.24925
214331_at	2.402	0.051254	129.591	161.152	6.3	-1.24354
210891_s_at	16004.4	0.051312	4894.14	5483.06	-6	1.12033
202815_s_at	19184.4	0.051573	585.622	726.104	-6	1.23989
203403_s_at	12584.4	0.05166	1629.81	2067.18	-3.9	1.26835
202344_at	3164.37	0.051718	217.742	261.347	6.3	-1.20026
200988_s_at	3044.37	0.051835	185.324	248.571	-6	1.34128
219854_at	5684.37	0.051864	128.09	174.603	-6	1.36313
203719_at	6104.37	0.051952	956.786	1221.7	1.2	-1.27688
221923_s_at	12.571	0.052011	23140.5	24159.8	6.3	-1.04405
211644_x_at	0.89	0.052188	64.439	73.123	6.3	-1.13476
203389_at	0.237	0.052217	215.192	299.062	6.3	-1.38974
220951_s_at	0.89	0.052276	1824.52	2103.6	6.3	-1.15296
206260_at	2.402	0.052335	54.546	61.003	-6	1.11838
200864_s_at	14564.4	0.052365	535.683	752.983	-6	1.40565
211845_at	10964.4	0.052394	48.521	60.293	2.4	-1.24262
205204_at	0.639	0.052483	981.299	1115.73	3.9	-1.13699
215554_at	1004.37	0.052602	62.249	72.258	-6	1.16079
208460_at	3764.37	0.052602	76.816	97.716	-6	1.27208
201780_s_at	9344.37	0.052662	1407.37	1701.61	-2.1	1.20908
210824_at	12944.4	0.052781	62.417	71.904	-6	1.15199
201367_s_at	17684.4	0.052841	121.439	179.204	-6	1.47567
200725_x_at	17144.4	0.052961	39958.7	40449.7	6.3	-1.01229
213220_at	944.367	0.052961	2059.58	2332.19	-6	1.13236
220193_at	704.367	0.053081	67.701	82.491	-6	1.21846
221406_s_at	9.029	0.053172	73.058	82.378	6.3	-1.12757
213439_x_at	2024.37	0.053293	71.134	80.118	-6	1.1263
214267_s_at	291.836	0.053444	52.171	61.607	0.9	-1.18087
202445_s_at	0.389	0.053475	64.733	79.64	3.9	-1.23028
203457_at	17684.4	0.053505	101.054	127.489	-6	1.26159
201746_at	40.046	0.053657	594.124	685.935	-6	1.15453
211378_x_at	0.459	0.053688	40460.4	42217.7	5.1	-1.04343
218333_at	2.036	0.05381	2628.57	2991.16	6	-1.13794
219049_at	3464.37	0.05381	2057.04	2502	-0.9	1.21631
216018_at	14.834	0.053902	56.227	65.98	6.3	-1.17346
211034_s_at	0.33	0.053964	489.996	603.041	6.3	-1.23071
203759_at	127.564	0.053994	108.556	134.77	6.3	-1.24148
212460_at	12044.4	0.054056	2252.34	2756.36	-6	1.22378
221735_at	464.367	0.054458	619.813	707.582	4.2	-1.14161
206371_at	0.279	0.054489	53.388	68.981	-6	1.29207
215842_s_at	0.33	0.054614	62.084	82.131	6.3	-1.3229
200014_s_at	0.237	0.054676	7110.82	8622.24	-6	1.21255
210233_at	209.592	0.054708	73.629	83.57	-6	1.13501
210388_at	2.834	0.054739	60.768	68.025	6.3	-1.11942
217696_at	1.05	0.054739	96.804	120.974	6.3	-1.24968
208339_at	1904.37	0.054958	56.23	63.037	-6	1.12106
221101_at	1.05	0.054958	55.482	66.654	6.3	-1.20136
202585_s_at	1724.37	0.055179	184.424	225.901	-6	1.2249
207401_at	7.651	0.055211	63.034	73.343	6.3	-1.16355
218931_at	1.239	0.055242	86.794	100.811	6.3	-1.1615
205839_s_at	0.389	0.05556	74.17	87.944	6.3	-1.18571
220944_at	28.76	0.05556	58.576	62.238	-6	1.06252
205341_at	0.89	0.05556	91.819	117.444	2.4	-1.27908
206219_s_at	91.615	0.055592	181.398	208.185	2.1	-1.14767
204758_s_at	0.389	0.055719	59.285	69.925	4.8	-1.17947
210197_at	17.504	0.055848	56.769	66.94	6	-1.17916
202820_at	13304.4	0.05588	1039.6	1297.52	-4.2	1.2481
218478_s_at	6764.37	0.055912	1612.22	2102.39	-0.9	1.30403
210483_at	0.542	0.056137	103.67	124.615	1.8	-1.20204
212545_s_at	0.542	0.056202	76.698	92.228	-6	1.20248
208151_x_at	108.105	0.056202	167.852	209.165	3.3	-1.24613
217029_at	14.834	0.056266	55.223	65.137	6.3	-1.17953
200708_at	0.279	0.056299	4140.35	4857.13	-6	1.17312
217011_at	40.046	0.056461	58.104	67.023	6.3	-1.1535
208493_at	3.344	0.056461	55.321	64.651	6.3	-1.16865
214339_s_at	177.621	0.056526	53.169	72.295	0.3	-1.35972
204202_at	24.373	0.05682	204.098	233.215	-6	1.14266
220758_s_at	0.754	0.056886	73.973	90.704	6.3	-1.22618
219463_at	55.76	0.057248	79.761	87.794	6.3	-1.10071
203336_s_at	12.571	0.057281	2365.88	2536.22	-5.4	1.072
206492_at	3.946	0.057347	56.663	65.618	-6	1.15804
214536_at	0.389	0.057381	54.218	66.113	5.1	-1.21939
214433_s_at	9.029	0.057414	887.498	1010.72	6.3	-1.13884
221379_at	2.036	0.057647	80.491	97.94	6.3	-1.21678
202284_s_at	2084.37	0.057647	762.758	920.935	6.3	-1.20738
204483_at	8324.37	0.05768	87.104	109.893	-1.2	1.26163
215678_at	1.239	0.057713	53.898	64.335	5.1	-1.19364
204314_s_at	19724.4	0.057881	123.819	152.659	-6	1.23292
207028_at	0.754	0.057948	57.217	68.114	6.3	-1.19045
201263_at	0.389	0.058049	3589.28	4146.01	-4.2	1.15511
49077_at	10.654	0.05815	1199.92	1288.34	6.3	-1.07369
212750_at	8324.37	0.058183	50.403	61.367	1.8	-1.21753
217835_x_at	0.89	0.058251	12472.8	13313.5	-6	1.06741
218386_x_at	0.542	0.058285	1348.76	1624.24	2.7	-1.20425
211789_s_at	0.459	0.058352	61.648	77.973	1.8	-1.26481
32502_at	2864.37	0.058352	108.261	135.317	6.3	-1.24991
203928_x_at	2324.37	0.058454	72.57	96.431	6.3	-1.3288
211235_s_at	9.029	0.058488	85.536	97.711	6.3	-1.14234
209711_at	0.33	0.058488	441.812	516.599	-6	1.16927
221546_at	17144.4	0.05859	72.202	91.671	-6	1.26965
209681_at	10184.4	0.058624	440.782	518.444	-6	1.17619
212620_at	209.592	0.058932	199.081	241.714	6.3	-1.21415
218185_s_at	19184.4	0.059207	1500.23	1899.56	-6	1.26618
216600_x_at	4424.37	0.059207	82.303	98.396	6.3	-1.19553
208900_s_at	0.89	0.059207	397.273	567.41	-6	1.42826
202254_at	9.029	0.059588	61.74	67.655	6.3	-1.0958
204753_s_at	0.89	0.059727	67.179	74.324	6.3	-1.10636
213363_at	1664.37	0.059727	88.432	107.791	6.3	-1.21891
219818_s_at	1904.37	0.059727	502.114	551.716	-6	1.09879
207634_at	17144.4	0.059727	66.358	76.577	6.3	-1.154
214745_at	10364.4	0.060112	236.128	291.542	-1.8	1.23468
201998_at	2.402	0.060112	268.933	330.575	6.3	-1.22921
220616_at	5444.37	0.060147	62.037	75.044	6.3	-1.20967
208652_at	4724.37	0.060182	4371.43	5234.9	-0.9	1.19753
202408_s_at	404.367	0.060182	2113.01	2425.19	6.3	-1.14775
217006_x_at	12.571	0.060217	57.089	63.299	-5.4	1.10878
217262_s_at	1.05	0.060606	57.99	67.039	6.3	-1.15604
215926_x_at	1604.37	0.060642	199.02	247.897	1.5	-1.24559
201894_s_at	291.836	0.060677	2226.93	2573.53	-1.2	1.15564
221515_s_at	1124.37	0.060891	1877.22	2077.57	6.3	-1.10673
204180_s_at	55.76	0.060927	101.467	115.514	6.3	-1.13844
205407_at	0.279	0.06107	105.61	133.464	6.3	-1.26374
204981_at	11624.4	0.061141	1035.78	1435.15	6	-1.38558
213323_s_at	0.542	0.061249	92.068	118.257	1.2	-1.28445
205079_s_at	4484.37	0.061285	520.205	629.811	-5.4	1.2107
206235_at	0.89	0.061321	94.667	135.074	6.3	-1.42683
205824_at	2.834	0.061792	57.126	69.985	6.3	-1.2251
221214_s_at	11624.4	0.06201	82.216	108.097	-6	1.31479
218673_s_at	0.279	0.062083	191.16	278.779	-6	1.45835
44654_at	11624.4	0.06212	3010.95	3819.12	4.8	-1.26841
211241_at	0.542	0.062266	74.13	102.17	-5.4	1.37825
203671_at	1.05	0.062303	120.159	158.836	6.3	-1.32188
211094_s_at	2264.37	0.06245	226.572	311.639	-6	1.37545
203969_at	0.639	0.062487	58.405	73.629	6.3	-1.26066
209183_s_at	1.05	0.062487	74.046	88.25	6.3	-1.19183
211425_x_at	0.33	0.062672	51.18	67.396	5.1	-1.31684
201855_s_at	3464.37	0.062746	661.509	811.87	-6	1.2273
201142_at	0.754	0.062894	1326.51	1520.36	1.8	-1.14613
219799_s_at	3.344	0.063006	174.492	253.571	0.3	-1.4532
221019_s_at	6344.37	0.063043	58.535	66.263	-6	1.13202
208616_s_at	33.937	0.063118	7612.79	8553.87	-6	1.12362
211705_s_at	0.542	0.063118	91.836	115.076	6.3	-1.25306
205049_s_at	644.367	0.063155	74.8	91.793	6.3	-1.22718
202473_x_at	0.639	0.063192	138.225	177.742	6.3	-1.28589
221638_s_at	4064.37	0.06323	93.919	132.356	-6	1.40926
203054_s_at	0.542	0.06323	271.394	364.682	2.7	-1.34374
204514_at	0.542	0.063305	272.095	323.637	-4.2	1.18943
221819_at	14204.4	0.063305	163.746	226.322	6.3	-1.38215
217005_at	24.373	0.063568	65.224	75.49	6.3	-1.1574
203898_at	1424.37	0.063681	225.249	281.925	-2.1	1.25161
220434_at	3884.37	0.063794	55.519	67.938	-6	1.22369
209314_s_at	11204.4	0.064059	125.691	172.539	-6	1.37272
211615_s_at	1.239	0.06425	3565.56	3978.24	0.9	-1.11574
208692_at	18164.4	0.06425	30478.2	34193.3	6.3	-1.12189
203813_s_at	5.495	0.064364	99.9	112.436	-6	1.12549
203270_at	0.754	0.064364	1427.44	1648.78	1.5	-1.15506
204509_at	5564.37	0.064671	76.642	91.713	-6	1.19664
53912_at	0.279	0.064748	383.077	472.293	-6	1.23289
203531_at	7304.37	0.064748	1194.46	1466.8	-1.5	1.228
209457_at	40.046	0.064903	119.046	146.223	-6	1.22829
213965_s_at	0.279	0.06498	55.788	73.487	6.3	-1.31725
218412_s_at	0.33	0.065019	593.558	702.305	4.8	-1.18321
205224_at	8084.37	0.065057	210.583	238.637	6.3	-1.13322
208430_s_at	0.754	0.065135	66.009	80.143	4.8	-1.21412
211182_x_at	9.029	0.065329	57.075	64.441	2.7	-1.12906
209666_s_at	464.367	0.065524	420.076	589.11	-0.3	1.40239
219145_at	0.542	0.065681	55.092	63.941	-6	1.16062
215427_s_at	4.657	0.065681	67.339	83.56	1.8	-1.24089
220024_s_at	0.89	0.066154	102.424	123.28	6.3	-1.20362
204156_at	18464.4	0.066154	81.38	105.639	-6	1.2981
206613_s_at	6764.37	0.066154	88.299	119.901	-1.8	1.3579
212241_at	2864.37	0.066233	692.272	922.004	-6	1.33185
203301_s_at	177.621	0.066352	713.412	856.986	-6	1.20125
200792_at	2.402	0.066431	9381.35	9886.19	6.3	-1.05381
214550_s_at	1904.37	0.066511	1233.79	1338.28	6.3	-1.08469
221281_at	0.542	0.066591	71.26	84.223	6.3	-1.18191
215822_x_at	28.76	0.06671	79.244	87.089	6.3	-1.099
211037_s_at	108.105	0.066871	70.97	83.413	6.3	-1.17533
205330_at	0.279	0.066871	112.495	144.164	6.3	-1.28151
222115_x_at	0.639	0.067152	169.752	220.98	4.5	-1.30178
208063_s_at	524.367	0.067152	53.928	60.356	-6	1.1192
206416_at	1004.37	0.067152	103.856	127.85	2.7	-1.23103
221125_s_at	5564.37	0.067192	62.549	76.346	-6	1.22058
219556_at	0.639	0.067394	199.847	249.343	4.5	-1.24767
219470_x_at	2144.37	0.067435	233.2	312.424	-6	1.33973
201221_s_at	2444.37	0.067556	1649.27	1847.86	1.2	-1.12041
45572_s_at	2804.37	0.06776	778.331	945.966	1.8	-1.21538
205644_s_at	1784.37	0.067882	12484.7	14426	-0.3	1.15549
59697_at	704.367	0.067964	1037.87	1152.3	6.3	-1.11026
205906_at	12344.4	0.067964	54.872	67.618	6.3	-1.23229
221427_s_at	4.657	0.068375	329.296	384.671	-6	1.16816
219511_s_at	2684.37	0.068375	65.373	73.088	6.3	-1.11802
215968_at	24.373	0.068457	72.499	83.551	6.3	-1.15244
204512_at	7.651	0.068498	97.333	116.894	6.3	-1.20097
209530_at	2384.37	0.06854	145.142	190.244	6.3	-1.31074
211505_s_at	13244.4	0.068664	1416.12	1896.3	-6	1.33909
209989_at	7.651	0.068788	242.748	270.389	-6	1.11387
219123_at	108.105	0.06883	296.385	357.897	3.9	-1.20754
201273_s_at	7784.37	0.068955	10821.2	12392.1	-1.5	1.14517
210394_x_at	2.036	0.068996	61.077	70.627	6.3	-1.15636
214509_at	3.946	0.06908	62.111	77.301	0.6	-1.24456
213034_at	944.367	0.069205	155.936	193.365	0.6	-1.24003
216365_x_at	11204.4	0.069205	47.562	58.713	5.7	-1.23445
214127_s_at	3.946	0.069499	50.054	64.331	0.3	-1.28523
219407_s_at	55.76	0.069499	56.009	64.805	-6	1.15705
211766_s_at	0.237	0.069625	62.09	77.681	6.3	-1.2511
217790_s_at	8384.37	0.069625	657.42	989.192	-1.5	1.50466
203010_at	824.367	0.069709	56.952	71.49	0.9	-1.25527
214200_s_at	28.76	0.069836	52.918	60.087	6.3	-1.13547
200854_at	91.615	0.069878	1038.76	1202.07	-0.3	1.15721
209535_s_at	0.33	0.069878	111.7	180.864	6.3	-1.61919
212096_s_at	28.76	0.069921	12664	13581.9	-6	1.07248
219281_at	644.367	0.070005	453.583	511.565	6.3	-1.12783
209359_x_at	8984.37	0.070005	50.343	63.011	6.3	-1.25163
219889_at	127.564	0.070175	184.836	216.349	-6	1.17049
214714_at	1.462	0.070218	514.738	611.615	-6	1.18821
218256_s_at	3.344	0.070303	1361.62	1936.3	-0.3	1.42205
214223_at	9.029	0.070303	66.549	114.529	0.3	-1.72097
205511_at	344.367	0.070474	55.262	63.184	-6	1.14335
220839_at	1004.37	0.070517	60.153	72.056	-6	1.19788
78383_at	177.621	0.07056	206.601	223.747	-6	1.08299
219023_at	11924.4	0.070646	254.123	340.601	-6	1.3403
205191_at	584.367	0.070688	274.693	347.994	-0.6	1.26685
214047_s_at	13124.4	0.070861	745.189	969.075	-6	1.30044
204687_at	2984.37	0.070904	52.841	68.493	0.6	-1.29621
33579_i_at	2.402	0.07099	65.821	76.019	1.2	-1.15494
32209_at	704.367	0.07099	598.876	672.947	6.3	-1.12368
217023_x_at	19004.4	0.07112	59.537	75.359	6.3	-1.26575
211258_s_at	0.89	0.07125	58.642	68.801	6.3	-1.17324
220224_at	0.459	0.07125	64.043	76.153	3.9	-1.18909
218989_x_at	1784.37	0.07125	1131.24	1545.11	-0.3	1.36586
203049_s_at	10964.4	0.071293	694.468	933.867	-6	1.34472
216434_at	209.592	0.071641	101.742	115.008	6.3	-1.13039
212792_at	944.367	0.071772	3202.95	3711.28	-0.6	1.15871
210601_at	10244.4	0.071904	126.042	150.323	2.4	-1.19264
204113_at	11924.4	0.072035	187.536	263.003	-5.7	1.40241
205404_at	4964.37	0.072079	54.847	68.005	6.3	-1.2399
204190_at	0.33	0.072256	597.809	751.032	6.3	-1.25631
206414_s_at	18164.4	0.072521	823.747	1073.22	-6	1.30285
201556_s_at	0.279	0.07261	106.899	143.345	6.3	-1.34094
218505_at	0.389	0.072699	1328.14	1532.79	4.8	-1.15409
219523_s_at	9644.37	0.072788	82.345	100.118	-6	1.21584
220765_s_at	0.89	0.072788	82.64	97.451	6.3	-1.17922
220009_at	1.239	0.072832	105.077	134.946	5.7	-1.28426
204788_s_at	1.725	0.072921	681.227	825.95	1.5	-1.21244
217300_at	2204.37	0.072966	92.307	107.156	-6	1.16087
201075_s_at	13304.4	0.072966	439.217	591.401	-3.9	1.34649
207541_s_at	2.402	0.073055	1033.46	1168.73	-6	1.13089
201824_at	5444.37	0.07319	676.47	965.596	-0.9	1.4274
206919_at	7304.37	0.073324	59.292	72.349	-6	1.22022
203652_at	1664.37	0.073414	494.95	651.031	6.3	-1.31535
214228_x_at	2.036	0.073504	55.986	66.715	-1.5	1.19164
219525_at	18764.4	0.073549	492.309	677.782	-6	1.37674
211753_s_at	0.459	0.073595	59.876	79.488	5.1	-1.32754
219899_x_at	55.76	0.07364	69.02	77.028	6	-1.11602
206402_s_at	0.33	0.07373	86.068	117.489	4.8	-1.36507
220553_s_at	0.459	0.073866	129.418	205.331	-6	1.58657
209271_at	10.654	0.074002	687.095	800.402	-6	1.16491
214506_at	108.105	0.074139	54.525	63.492	5.1	-1.16446
203343_at	0.237	0.074276	10221.2	14668.1	-6	1.43507
210173_at	2.402	0.074367	65.101	80.295	6.3	-1.23339
206629_at	1.05	0.074367	66.898	82.829	6.3	-1.23814
220407_s_at	1544.37	0.074367	69.308	86.23	-6	1.24416
206993_at	0.279	0.074367	64.562	81.408	6.3	-1.26093
217800_s_at	11924.4	0.074367	1909.85	2276.74	-5.7	1.1921
209938_at	1.462	0.07455	118.96	147.381	5.7	-1.23891
205430_at	0.89	0.074642	55.526	66.352	6.3	-1.19497
210024_s_at	17144.4	0.074688	3488.73	4136.89	-6	1.18579
216032_s_at	1124.37	0.074826	6059.64	6409.65	6.3	-1.05776
209837_at	0.542	0.075011	181.764	217.066	6.3	-1.19422
204208_at	10964.4	0.075103	329.123	357.49	-2.4	1.08619
212253_x_at	9.029	0.075335	474.171	558.428	-6	1.17769
202061_s_at	5264.37	0.075428	2990.16	3726.48	-2.4	1.24625
201666_at	0.639	0.075521	8507.01	9706.36	6.3	-1.14098
200709_at	14204.4	0.075755	5421.79	6864.16	-6	1.26603
202837_at	5.495	0.075801	227.191	258.09	-6	1.136
205881_at	0.237	0.075895	87.023	111.27	6.3	-1.27863
214436_at	0.754	0.075942	339.256	436.852	-2.1	1.28768
218015_s_at	5144.37	0.075942	52.524	59.845	0.9	-1.13938
40489_at	28.76	0.076224	112.244	122.117	6	-1.08796
221663_x_at	1424.37	0.076319	53.994	67.608	1.2	-1.25214
203281_s_at	33.937	0.07646	68.656	81.147	6.3	-1.18194
217941_s_at	12344.4	0.07665	1976.7	2538.18	-6	1.28405
211289_x_at	1904.37	0.076698	217.224	245.57	-6	1.13049
204450_x_at	0.237	0.076793	68.422	80.044	6.3	-1.16986
202744_at	6.484	0.07684	102.627	116.927	6.3	-1.13934
210043_at	0.89	0.076936	92.413	113.984	6.3	-1.23342
202078_at	7.651	0.077079	4466.62	4693.31	-6	1.05075
212673_at	1484.37	0.077079	1807.74	1991.68	-2.7	1.10175
219939_s_at	0.279	0.077174	5091.56	6115.09	-6	1.20102
213225_at	3764.37	0.077222	435.36	584.557	-0.9	1.3427
221598_s_at	644.367	0.07727	284.415	326.117	6.3	-1.14662
218644_at	2.036	0.07751	1320.12	1527.65	1.5	-1.1572
208841_s_at	18764.4	0.077559	1894.97	2271.34	-6	1.19861
206438_x_at	1.05	0.077945	181.358	209.425	6.3	-1.15476
214124_x_at	10.654	0.077945	383.191	434.61	6.3	-1.13419
204979_s_at	24.373	0.078188	91.651	109.161	-3.9	1.19105
213440_at	24.373	0.078237	898.57	999.079	-6	1.11185
203765_at	8984.37	0.078383	113.004	143.435	-6	1.26929
220862_s_at	1.239	0.078383	54.049	60.755	6.3	-1.12407
212975_at	0.33	0.078432	116.698	147.016	6.3	-1.2598
211797_s_at	2144.37	0.078676	617.422	793.629	-6	1.28539
220582_at	10.654	0.078873	59.914	66.298	6.3	-1.10655
213834_at	0.389	0.078922	67.425	87.566	3.9	-1.29872
215013_s_at	3284.37	0.07907	60.522	77.608	6.3	-1.28231
213530_at	14084.4	0.079168	83.574	108.864	-5.1	1.30261
209818_s_at	644.367	0.079267	137.127	153.093	6.3	-1.11643
204446_s_at	0.279	0.079366	117.256	152.91	6.3	-1.30407
205425_at	6284.37	0.079466	140.19	163.831	-6	1.16864
209636_at	0.89	0.079515	77.235	92.806	6.3	-1.20161
212278_x_at	1.05	0.079664	95.9	121.89	6.3	-1.27101
208343_s_at	0.279	0.079964	103.185	128.157	6.3	-1.24201
219763_at	16004.4	0.080064	97.898	118.963	-6	1.21517
202366_at	2924.37	0.080214	193.205	234.918	6.3	-1.2159
221807_s_at	247.319	0.080315	109.814	129.458	6.3	-1.17888
202783_at	24.373	0.080365	321.948	365.588	-6	1.13555
219915_s_at	2.036	0.080567	65.935	77.712	6.3	-1.17862
221374_at	18764.4	0.080719	60.576	73.053	-6	1.20597
51176_at	404.367	0.080769	761.346	845.553	6.3	-1.1106
211988_at	2144.37	0.081023	4420.2	5065.18	-6	1.14592
219979_s_at	13304.4	0.081023	242.923	317.194	-6	1.30574
212534_at	1.239	0.081023	854.757	1026.19	6.3	-1.20056
205522_at	0.459	0.081074	55.162	65.067	3.3	-1.17956
200074_s_at	91.615	0.081176	12717.6	13263.8	-1.8	1.04295
203257_s_at	17144.4	0.081227	2235.19	2770.19	6.3	-1.23935
220145_at	464.367	0.081227	97.183	120.794	-4.2	1.24295
202264_s_at	4724.37	0.081278	751.02	999.675	1.2	-1.33109
215562_at	0.89	0.081585	59.445	70.567	6.3	-1.1871
222103_at	150.526	0.081636	1123.07	1289.13	-6	1.14787
221602_s_at	4484.37	0.081687	57.357	67.388	3.9	-1.17489
207189_s_at	0.89	0.08179	73.547	83.513	6.3	-1.13551
204879_at	7.651	0.082099	53.552	59.977	-0.6	1.11998
201701_s_at	24.373	0.082203	617.035	723.435	-6	1.17244
207065_at	6.484	0.082358	55.91	64.463	6.3	-1.15298
221782_at	3764.37	0.08241	302.522	436.883	-0.9	1.44414
202623_at	464.367	0.082462	1851.49	2244.56	-0.6	1.2123
206317_s_at	77.64	0.082566	117.615	142.258	1.5	-1.20952
64486_at	0.33	0.08267	539.885	639.496	6.3	-1.1845
209739_s_at	3524.37	0.082775	62.814	74.909	6.3	-1.19255
204431_at	0.33	0.082827	63.41	75.507	5.1	-1.19077
219403_s_at	13484.4	0.082879	59.109	76.597	6.3	-1.29586
200653_s_at	20204.4	0.082931	4811.72	6098.06	-6	1.26734
204420_at	1.462	0.082931	207.325	254.898	6	-1.22946
203178_at	2804.37	0.083036	67.96	78.933	-6	1.16146
216080_s_at	0.89	0.083036	108.219	138.062	-6	1.27576
214517_at	127.564	0.083088	55.134	64.315	6.3	-1.16652
204211_x_at	2.402	0.083141	556.396	617.064	-6	1.10904
213685_at	1064.37	0.083141	98.546	107.072	6.3	-1.08652
201033_x_at	18764.4	0.083193	42035.9	42604.7	6.3	-1.01353
204966_at	0.389	0.083193	59.14	71.921	3.9	-1.21611
217542_at	17.504	0.083193	89.6	108.232	6.3	-1.20795
201186_at	18764.4	0.083351	662.763	1000.77	6.3	-1.51
209452_s_at	13964.4	0.083404	3561.22	4323.34	6	-1.214
202110_at	2204.37	0.083457	18501.8	20931.1	-0.3	1.1313
206963_s_at	0.542	0.083509	53.739	64.877	6.3	-1.20726
216811_at	0.279	0.083615	75.389	88.321	6.3	-1.17154
210739_x_at	24.373	0.083721	76.793	84.856	-6	1.105
217801_at	0.389	0.083827	11528.2	14816.7	-4.8	1.28526
217714_x_at	2504.37	0.08388	179.963	198.997	-6	1.10577
210610_at	65.796	0.08388	81.94	92.452	-6	1.12829
210577_at	1.462	0.083933	58.832	73.217	-5.7	1.24451
208892_s_at	18044.4	0.084092	153.572	221.028	-6	1.43925
222015_at	18044.4	0.084252	123.697	176.51	6.3	-1.42695
200680_x_at	13124.4	0.084252	20951.5	22338.3	-6	1.06619
216823_at	47.254	0.084359	58.571	78.136	0.3	-1.33404
214700_x_at	3284.37	0.084413	244.267	321.459	-6	1.31601
210363_s_at	19904.4	0.08452	67.438	81.152	-6	1.20336
205234_at	404.367	0.08452	1711.76	2422.25	-0.3	1.41506
209787_s_at	344.367	0.08452	2385.43	2870.03	-0.3	1.20315
206126_at	0.754	0.084573	61.002	68.731	6.3	-1.1267
211059_s_at	0.389	0.084627	194.223	250.776	2.1	-1.29118
203177_x_at	18764.4	0.084788	1510.12	1856.22	-6	1.22918
212441_at	3404.37	0.084896	1323.43	1495.34	6.3	-1.1299
203539_s_at	0.754	0.084896	82.716	95.014	6.3	-1.14868
206024_at	1.239	0.085057	56.503	63.614	-5.4	1.12585
221912_s_at	0.542	0.085165	114.807	148.481	5.4	-1.29331
216914_at	0.279	0.08522	69.332	91.814	6.3	-1.32427
216947_at	1844.37	0.085274	69.985	76.934	-6	1.09929
218244_at	14204.4	0.085491	852.471	1112.68	-6	1.30524
211125_x_at	24.373	0.085817	60.039	68.707	6.3	-1.14437
205390_s_at	0.279	0.086091	50.126	66.573	-6	1.32811
218515_at	6404.37	0.086146	713.486	833.029	-0.6	1.16755
220358_at	177.621	0.086365	140.166	160.57	6.3	-1.14557
205267_at	2.036	0.08642	52.377	59.887	-4.5	1.14338
213138_at	4544.37	0.086475	64.207	81.799	0.6	-1.27399
211751_at	5804.37	0.086531	53.247	60.807	-6	1.14198
214755_at	0.389	0.086586	81.175	102.23	3.9	-1.25938
212541_at	404.367	0.086696	751.443	848.968	6.3	-1.12978
215772_x_at	0.459	0.086918	1805.99	2166.24	-6	1.19947
202958_at	2.402	0.086973	414.132	515.821	-6	1.24555
219982_s_at	0.33	0.086973	264.051	308.743	6.3	-1.16926
202421_at	0.279	0.087029	1091.1	1332.26	-6	1.22103
219813_at	28.76	0.087029	53.006	60.847	3.6	-1.14793
211852_s_at	0.639	0.087029	741.598	854.425	-6	1.15214
220070_at	47.254	0.087363	76.982	85.306	4.8	-1.10813
204859_s_at	91.615	0.08753	128.456	147.25	-2.7	1.14631
209544_at	704.367	0.08753	119.388	133.845	-2.7	1.12109
206828_at	40.046	0.087698	53.105	61.56	6.3	-1.15921
221889_at	0.279	0.087754	157.183	216.459	6.3	-1.37711
202939_at	1964.37	0.087811	2765.17	3228.81	-6	1.16767
220453_at	0.639	0.087923	83.915	100.973	5.1	-1.20328
202618_s_at	3044.37	0.087979	152.732	190.929	6.3	-1.25009
212261_at	0.389	0.087979	434.177	541.5	-6	1.24719
221594_at	0.754	0.087979	47.663	61.127	-1.8	1.28248
203992_s_at	2564.37	0.088035	325.163	432.688	-6	1.33068
206628_at	209.592	0.088148	64.025	73.392	-6	1.1463
220264_s_at	2.834	0.088205	48.258	58.651	-6	1.21536
218107_at	17684.4	0.088261	2345.9	2761.51	6.3	-1.17716
205813_s_at	40.046	0.088374	61.257	69.282	6.3	-1.13101
222185_at	13724.4	0.088544	72.016	85.956	6.3	-1.19357
210968_s_at	0.33	0.088601	7518.68	9053.86	-3.9	1.20418
203650_at	209.592	0.088715	603.091	645.873	-6	1.07094
214387_x_at	18764.4	0.088715	65.95	82.749	-6	1.25472
217121_at	3944.37	0.088772	55.399	65.625	6.3	-1.18459
218973_at	0.279	0.089228	690.034	867.909	6.3	-1.25778
202544_at	19184.4	0.089286	3680.97	4362.45	-6	1.18513
210515_at	1124.37	0.089286	99.341	110.86	6.3	-1.11595
209679_s_at	1604.37	0.089343	850.983	1010.6	6.3	-1.18757
220924_s_at	108.105	0.089343	7944.95	8905.28	-2.1	1.12087
37028_at	28.76	0.089458	230.44	262.334	-6	1.1384
213258_at	28.76	0.089515	4399.14	4925.22	-6	1.11959
206732_at	0.542	0.089515	53.225	61.127	-3.9	1.14846
221768_at	1.239	0.089573	323.171	436.568	-0.9	1.35089
214685_at	24.373	0.089688	58.111	64.303	6.3	-1.10655
218528_s_at	18764.4	0.089688	405.729	536.135	-6	1.32141
202171_at	9764.37	0.089803	2376.74	2842.6	-0.9	1.19601
215096_s_at	0.639	0.089803	4972.06	5760.34	-2.7	1.15854
205293_x_at	3584.37	0.090093	61.06	70.242	6	-1.15038
201537_s_at	2924.37	0.090093	230.089	296.069	-6	1.28676
217894_at	5444.37	0.090093	715.441	1028.27	-0.9	1.43726
217975_at	11384.4	0.090267	2191.4	2628.56	-2.7	1.19949
217521_at	764.367	0.090441	54.602	62.617	1.5	-1.14679
221549_at	12944.4	0.090499	219.726	329.56	3.6	-1.49987
221672_s_at	1.239	0.090616	96.313	124.716	6.3	-1.2949
210218_s_at	4664.37	0.090791	132.501	164.457	-0.6	1.24118
48106_at	9.029	0.091026	232.356	257.6	6.3	-1.10864
200600_at	33.937	0.091085	2712.89	3109.45	-6	1.14618
50400_at	0.542	0.091085	64.782	73.421	6	-1.13335
213412_at	1844.37	0.091143	120.077	147.305	6.3	-1.22675
216320_x_at	40.046	0.091143	112.888	132.519	6.3	-1.1739
207309_at	1004.37	0.091202	61.961	71.301	6.3	-1.15074
212436_at	14.834	0.09132	210.396	235.975	-6	1.12158
210561_s_at	209.592	0.091379	1610.95	1838.92	-6	1.14151
210715_s_at	1664.37	0.091438	8962.21	9843.98	6.3	-1.09839
205130_at	65.796	0.091497	232.649	260.653	6.3	-1.12037
216897_s_at	8984.37	0.091615	79.419	99.357	-2.1	1.25105
200937_s_at	584.367	0.091615	14520.5	15486.2	-6	1.0665
206395_at	464.367	0.091793	131.389	154.378	6.3	-1.17497
205534_at	4.657	0.091793	71.899	86.944	-6	1.20925
214278_s_at	0.33	0.091912	59.141	72.548	5.1	-1.2267
202117_at	764.367	0.092031	3557.98	3767.39	3.6	-1.05886
205870_at	6.484	0.09209	121.216	140.877	6.3	-1.1622
207714_s_at	9.029	0.092209	2068.55	2233.02	-6	1.07951
216545_at	3464.37	0.092209	64.409	72.946	6	-1.13254
217770_at	3164.37	0.092329	853.928	1047.76	6.3	-1.22699
208614_s_at	2084.37	0.092448	2219.84	2713.71	6.3	-1.22248
217492_s_at	704.367	0.092448	2605.15	2848.68	-6	1.09348
218064_s_at	1.725	0.092508	253.896	299.161	-6	1.17828
213971_s_at	6764.37	0.092688	709.823	1000.52	-0.9	1.40953
219073_s_at	6104.37	0.092748	876.328	1216.25	-0.9	1.38789
204876_at	10004.4	0.092929	104.222	141.757	6.3	-1.36014
204129_at	0.279	0.092989	79.968	93.049	-6	1.16358
201083_s_at	15164.4	0.093049	273.169	375.435	-6	1.37437
203937_s_at	14.834	0.09317	74.313	88.628	6.3	-1.19263
217495_x_at	584.367	0.09323	51.977	60.731	0.6	-1.16842
202921_s_at	14.834	0.093533	64.294	73.322	-5.4	1.14042
220425_x_at	2.402	0.093655	60.746	68.896	6.3	-1.13417
203259_s_at	65.796	0.093716	5199.04	5532.91	-6	1.06422
213028_at	209.592	0.093898	225.265	260.457	6.3	-1.15622
219031_s_at	0.459	0.093898	1226.55	1565.82	-5.7	1.27661
220548_at	0.389	0.093959	85.567	122.068	5.1	-1.42658
219207_at	2.402	0.093959	162.382	214.197	6.3	-1.31909
215335_at	0.459	0.094082	60.793	69.751	4.8	-1.14735
202934_at	20.655	0.094327	68.705	89.612	-2.1	1.3043
55705_at	14564.4	0.094327	838.26	1099.79	5.1	-1.31199
200084_at	464.367	0.094449	5335.45	5978.84	-6	1.12059
217650_x_at	1.05	0.094511	254.759	294.61	-6	1.15643
202325_s_at	20.655	0.094511	6755.95	7149.42	-6	1.05824
205327_s_at	0.279	0.094696	327.196	447.027	6.3	-1.36624
207907_at	6.484	0.094819	56.168	63.158	-6	1.12445
220780_at	1.462	0.094881	66.764	76.461	-6	1.14524
210364_at	0.389	0.094881	61.596	74.613	3.9	-1.21133
213406_at	2084.37	0.095004	79.232	91.34	-6	1.15282
217677_at	644.367	0.095128	68.88	74.791	6.3	-1.08582
202256_at	1364.37	0.095128	340.903	424.267	6.3	-1.24454
218846_at	19904.4	0.095377	390.562	497.326	-6	1.27336
202392_s_at	0.542	0.095439	159.507	183.556	4.2	-1.15077
218247_s_at	11984.4	0.095626	149.751	211.987	-6	1.4156
218152_at	11204.4	0.095688	866.448	1034.6	-6	1.19407
204624_at	8984.37	0.095751	75.118	89.062	-6	1.18563
207876_s_at	77.64	0.095751	75.424	94.097	0.6	-1.24757
215490_at	9644.37	0.095813	81.006	99.609	-3	1.22965
211739_x_at	12.571	0.096001	54.752	62.589	5.7	-1.14314
212367_at	28.76	0.096064	572.206	709.784	-6	1.24043
218287_s_at	0.279	0.096252	265.71	328.359	6.3	-1.23578
207493_x_at	209.592	0.096315	53.306	62.241	6.3	-1.16762
213778_x_at	1.725	0.096378	122.752	148.487	-6	1.20965
212918_at	0.754	0.096504	1896.27	2594.19	-6	1.36804
208138_at	4.657	0.096504	57.174	64.388	-6	1.12618
207642_at	524.367	0.09663	51.482	57.88	3.3	-1.12428
207033_at	0.33	0.096757	57.184	70.283	6.3	-1.22907
203200_s_at	3104.37	0.09682	1425.97	1652.83	-6	1.15909
209461_x_at	764.367	0.096947	415.742	504.209	3	-1.21279
220591_s_at	24.373	0.096947	52.745	61.44	6.3	-1.16485
221110_x_at	1.725	0.097074	53.531	59.873	6.3	-1.11847
204742_s_at	10.654	0.097201	79.693	91.454	6.3	-1.14758
205035_at	2.402	0.097201	152.016	171.453	-6	1.12786
219282_s_at	0.754	0.097456	62.406	69.278	6.3	-1.11012
219920_s_at	65.796	0.097456	176.744	203.711	6.3	-1.15258
212737_at	2084.37	0.097584	1207.57	1538.21	6.3	-1.27381
209850_s_at	2024.37	0.098162	117.295	158.522	6.3	-1.35148
207370_at	1.05	0.098226	50.532	60.146	6.3	-1.19026
219154_at	108.105	0.098291	112.07	128.693	5.1	-1.14833
204935_at	0.459	0.098549	53.583	67.701	6.3	-1.26348
206027_at	0.389	0.098614	522.291	620.174	6.3	-1.18741
203655_at	16004.4	0.098614	332.056	409.72	5.7	-1.23389
220544_at	0.89	0.098679	92.787	111.735	6.3	-1.20421
207743_at	7484.37	0.098809	50.375	64.279	1.8	-1.27601
204269_at	1.462	0.098809	146.225	169.184	-6	1.15701
216249_at	65.796	0.098874	58.59	64.834	6.3	-1.10657
207985_at	0.33	0.099004	59.545	71.049	6.3	-1.1932
216465_at	15164.4	0.099004	73.512	91.159	6.3	-1.24006
216446_at	0.459	0.099199	70.763	82.944	1.2	-1.17214
207981_s_at	0.33	0.099396	57.545	71.266	6.3	-1.23844
202381_at	28.76	0.099396	4360.1	5354.65	-6	1.2281
208914_at	344.367	0.099461	379.792	425.196	6.3	-1.11955
212822_at	2.834	0.099592	99.248	118.532	6.3	-1.1943
213008_at	10.654	0.099592	1423.12	1645.76	6.3	-1.15644
202848_s_at	1.239	0.099658	176.282	219.599	6.3	-1.24573
218837_s_at	7.651	0.099658	314.327	351.3	6.3	-1.11763
216293_at	0.459	0.099789	78.679	99.468	-6	1.26423
210980_s_at	127.564	0.099921	2309.65	2608.47	-6	1.12938
209967_s_at	47.254	0.099987	325.048	368.645	1.8	-1.13412
50376_at	2984.37	0.099987	180.467	217.084	1.5	-1.2029
207761_s_at	1364.37	0.10032	185.197	221.431	6	-1.19565
215640_at	0.754	0.10045	82.332	92.186	6.3	-1.11969
218585_s_at	17144.4	0.10045	1405.65	1692.76	-3.9	1.20425
222159_at	6.484	0.10045	68.431	80.782	-6	1.18049
201871_s_at	9764.37	0.10058	1590.29	2221.81	1.5	-1.39711
211886_s_at	0.389	0.10091	59.063	70.965	5.1	-1.20151
204600_at	4724.37	0.10091	56.898	72.626	0.9	-1.27642
212431_at	1244.37	0.10118	164.672	193.756	0.9	-1.17662
208421_at	6404.37	0.10125	50.37	58.453	1.8	-1.16047
210200_at	0.542	0.10132	106.332	136.675	1.8	-1.28536
204665_at	150.526	0.10132	62.183	72.029	-2.4	1.15834
218460_at	2024.37	0.10138	1472.38	1730.21	2.4	-1.17511
210251_s_at	14.834	0.10145	58.085	69.515	5.7	-1.19678
204772_s_at	16004.4	0.10152	281.389	348.439	-5.4	1.23828
201889_at	17684.4	0.10158	1463.37	1804.69	-6	1.23324
209953_s_at	6.484	0.10199	1045.73	1122.76	-2.7	1.07366
216281_at	1004.37	0.10199	57.93	65.076	6.3	-1.12336
212364_at	0.639	0.10206	364.155	430.66	-6	1.18263
216017_s_at	0.89	0.10206	80.739	104.814	6.3	-1.29818
202159_at	10964.4	0.10226	418.507	533.267	3.3	-1.27421
201826_s_at	0.279	0.10239	237.214	295.572	6.3	-1.24601
208104_s_at	524.367	0.10239	106.996	122.16	2.4	-1.14172
203828_s_at	0.89	0.10273	404.489	467.652	6.3	-1.15616
219246_s_at	0.459	0.10273	132.832	155.572	4.2	-1.17119
203042_at	209.592	0.1028	789.949	926.221	-6	1.17251
218093_s_at	3044.37	0.10287	275.307	329.623	-1.5	1.19729
217348_x_at	0.279	0.10308	57.714	67.115	6.3	-1.16289
220260_at	0.754	0.10308	93.742	116.314	0.9	-1.24079
219759_at	3.946	0.10314	63.331	70.42	6.3	-1.11194
215719_x_at	3224.37	0.10314	241.757	375.112	-6	1.55161
203571_s_at	20.655	0.10342	60.196	68.754	6.3	-1.14217
217299_s_at	19904.4	0.10369	210.001	305.063	-6	1.45267
203872_at	0.89	0.10376	68.416	83.207	6.3	-1.21619
208538_at	464.367	0.10376	47.702	65.14	0.3	-1.36556
219750_at	524.367	0.10376	56.602	64.42	-6	1.13812
210185_at	1064.37	0.1039	74.479	86.607	6.3	-1.16284
200850_s_at	20384.4	0.1039	3461.79	4057.51	-6	1.17209
205604_at	0.459	0.10397	74.021	91.515	4.5	-1.23634
215738_at	3884.37	0.10404	62.394	71.851	6.3	-1.15157
204428_s_at	0.389	0.10404	66.841	80.731	5.1	-1.20781
215683_at	3404.37	0.10425	52.772	59.677	6.3	-1.13085
209513_s_at	1.462	0.10446	1563.46	1704.72	-1.2	1.09035
210545_at	19244.4	0.10446	54.064	65.985	-6	1.2205
211651_s_at	6.484	0.10453	3060.41	3346.6	-6	1.09352
56256_at	0.279	0.10473	511.845	588.815	6.3	-1.15038
218776_s_at	0.33	0.1048	155.299	192.453	5.4	-1.23924
202927_at	24.373	0.10487	1070	1169.97	-6	1.09343
214158_s_at	2.402	0.10487	70.133	79.241	6.3	-1.12987
213679_at	1904.37	0.10501	97.564	115.2	-6	1.18076
203783_x_at	12.571	0.10522	57.837	68.384	0.3	-1.18236
215661_at	1.05	0.10522	105.699	137.12	6.3	-1.29727
208735_s_at	0.542	0.10522	235	308.857	6.3	-1.31429
209504_s_at	13304.4	0.10522	54.72	63.036	3.6	-1.15197
207202_s_at	0.279	0.10537	56.776	67.621	6.3	-1.19101
55093_at	1364.37	0.10537	271.4	297.624	6.3	-1.09662
200041_s_at	19184.4	0.10544	8770.32	10191.2	-6	1.16201
220002_at	1.05	0.10544	53.665	61.786	6.3	-1.15133
217509_x_at	9884.37	0.10544	77.011	106.728	4.8	-1.38588
210253_at	0.89	0.10551	679.125	807.749	4.5	-1.1894
215823_x_at	0.389	0.10558	5835.63	7241.19	-3.6	1.24086
203520_s_at	12584.4	0.10565	212.876	276.529	-6	1.29901
201796_s_at	1.725	0.10572	216.08	290.707	4.8	-1.34537
222129_at	0.33	0.10572	100.889	136.417	4.8	-1.35215
214491_at	0.542	0.10572	62.771	73.511	2.4	-1.1711
222295_x_at	2.402	0.10579	72.27	82.146	6.3	-1.13665
214129_at	0.639	0.10586	113.739	131.848	-3.6	1.15922
217491_x_at	0.754	0.106	18728.9	20826.6	6.3	-1.112
219029_at	0.754	0.10607	404.685	497.33	-6	1.22893
219435_at	33.937	0.10607	113.411	132.768	6.3	-1.17068
203860_at	0.33	0.10621	626.247	723.336	5.4	-1.15503
214226_at	177.621	0.10621	70.561	86.467	-1.2	1.22542
221582_at	20684.4	0.10628	416.752	578.58	6.3	-1.38831
204369_at	4004.37	0.10636	209.997	335.196	-0.9	1.59619
210944_s_at	2804.37	0.10636	51.894	66.327	-0.3	1.27812
208763_s_at	0.33	0.10643	702.568	989.994	4.8	-1.40911
221976_s_at	0.89	0.10643	125.819	150.369	6.3	-1.19512
216445_at	16004.4	0.10643	56.038	64.629	-6	1.15331
204407_at	2804.37	0.1065	260.119	325.507	-6	1.25138
209113_s_at	9.029	0.10657	417.437	490.567	-6	1.17519
206872_at	13124.4	0.10657	54.143	65.311	-5.4	1.20627
217228_s_at	5324.37	0.10664	67.539	81.528	-6	1.20712
202649_x_at	12944.4	0.10664	41936.2	42532.5	6.3	-1.01422
203302_at	1964.37	0.10664	503.024	775.309	-0.3	1.5413
203990_s_at	3104.37	0.10671	177.941	237.037	-6	1.33211
201828_x_at	0.33	0.10678	4316.88	4869.65	3.9	-1.12805
205236_x_at	6.484	0.10678	66.972	72.875	2.7	-1.08814
210288_at	0.33	0.10685	94.173	120.56	4.8	-1.2802
219521_at	0.33	0.107	61.227	69.227	6.3	-1.13066
208725_at	0.33	0.10707	305.687	358.109	5.1	-1.17149
210301_at	1.05	0.10721	55.863	66.246	6.3	-1.18587
203378_at	247.319	0.10721	452.01	541.582	-6	1.19816
213565_s_at	0.279	0.10736	73.09	89.3	6.3	-1.22178
209105_at	177.621	0.10757	111.911	131.265	-6	1.17294
203953_s_at	11624.4	0.10772	65.096	77.867	-1.8	1.19619
209388_at	1544.37	0.10779	1219.51	1479.25	-6	1.21299
211618_s_at	209.592	0.10779	49.126	57.567	6.3	-1.17182
218076_s_at	1244.37	0.10793	1257.83	1453.43	6	-1.15551
203208_s_at	6104.37	0.10815	2750.4	3151.87	-1.2	1.14597
208889_s_at	1964.37	0.10815	70.686	81.539	6.3	-1.15354
219362_at	22064.4	0.10822	259.082	332.213	-6	1.28227
204032_at	0.237	0.10852	500.508	600.081	6.3	-1.19894
201458_s_at	8984.37	0.10866	4801.2	5688.98	-2.4	1.18491
206295_at	0.639	0.10873	516.85	713.657	-6	1.38078
213394_at	2144.37	0.10873	143.189	185.974	6.3	-1.2988
207405_s_at	24.373	0.10881	648.516	746.271	-6	1.15074
204841_s_at	150.526	0.1091	57.508	65.111	-6	1.13221
213534_s_at	10.654	0.10917	69.866	75.732	6.3	-1.08396
206382_s_at	824.367	0.10925	823.884	924.383	-6	1.12198
220122_at	8984.37	0.10932	79.726	96.496	-4.8	1.21035
202132_at	1844.37	0.10932	678.611	802.491	-6	1.18255
217100_s_at	4064.37	0.10932	217.612	259.438	-4.2	1.1922
219990_at	2984.37	0.10939	108.544	130.249	-6	1.19996
52169_at	2804.37	0.10969	659.588	783.104	6.3	-1.18726
218655_s_at	24.373	0.10976	175.581	205.891	6.3	-1.17263
207348_s_at	1.725	0.10984	115.631	161.015	6.3	-1.39249
205700_at	0.389	0.10991	59.07	76.231	5.7	-1.29052
221477_s_at	9.029	0.10999	727.751	830.667	-6	1.14142
200833_s_at	24.373	0.10999	5865.33	6411.32	-6	1.09309
201384_s_at	28.76	0.11021	2385.62	2640.47	-1.8	1.10683
213157_s_at	3584.37	0.11021	92.722	105.677	5.7	-1.13972
216486_x_at	1724.37	0.11021	116.507	134.57	-6	1.15504
217076_s_at	1.462	0.11028	49.087	58.206	6.3	-1.18577
207819_s_at	209.592	0.11028	56.985	62.317	6.3	-1.09357
203551_s_at	644.367	0.11036	504.447	565.199	6.3	-1.12043
204894_s_at	209.592	0.11043	59.34	65.91	6.3	-1.11072
213305_s_at	1604.37	0.11051	1787.7	2132.81	-6	1.19305
204337_at	0.89	0.11051	49.345	58.969	-2.4	1.19503
205289_at	0.33	0.11051	84.864	104.874	5.4	-1.23579
200613_at	0.89	0.11051	3600.61	4152.72	6.3	-1.15334
216563_at	19724.4	0.11066	66.976	90.419	-6	1.35002
221854_at	3.946	0.11073	55.851	62.181	3.9	-1.11334
219159_s_at	33.937	0.11088	74.957	83.891	6.3	-1.11919
214923_at	0.639	0.11095	62.612	77.232	2.4	-1.2335
217222_at	1844.37	0.11095	57.293	67.033	6.3	-1.17
221208_s_at	65.796	0.11118	66.742	82.915	-4.2	1.24232
213653_at	20.655	0.11118	232.635	271.588	6.3	-1.16744
213644_at	644.367	0.11156	184.87	216.711	-6	1.17223
209060_x_at	291.836	0.11163	605.815	784.182	-6	1.29442
206610_s_at	644.367	0.11171	67.144	81.295	6.3	-1.21076
214333_x_at	10904.4	0.11171	214.399	266.589	6.3	-1.24342
203940_s_at	1424.37	0.11178	69.371	88.278	6.3	-1.27255
212532_s_at	19904.4	0.11178	2249.93	2880.07	-6	1.28007
209390_at	0.542	0.11178	305.44	387.606	-6	1.26901
207565_s_at	11564.4	0.11186	164.512	239.829	-6	1.45782
220723_s_at	24.373	0.11186	52.988	60.724	6.3	-1.146
219291_at	7484.37	0.11186	90.829	123.344	-0.9	1.35798
214677_x_at	0.639	0.11193	57.094	68.731	6	-1.20382
217138_x_at	3584.37	0.11193	56.086	64.31	6.3	-1.14663
208762_at	19964.4	0.11201	83.732	122.815	-6	1.46676
205555_s_at	1904.37	0.11224	125.007	152.084	-6	1.2166
220140_s_at	1.05	0.11239	747.104	854.849	-2.1	1.14422
214667_s_at	344.367	0.11239	75.338	91.993	6.3	-1.22107
218480_at	11384.4	0.11247	595.686	765.027	-6	1.28428
202949_s_at	0.279	0.11247	890.444	1194.29	5.4	-1.34123
216707_at	1.05	0.11247	59.795	70.022	6.3	-1.17103
221561_at	8804.37	0.11254	460.271	654.085	-1.2	1.42109
203552_at	20.655	0.11254	448.001	566.012	-6	1.26342
205787_x_at	1604.37	0.11262	432.237	581.311	-6	1.34489
210006_at	0.33	0.11262	535.824	665.56	6.3	-1.24212
206731_at	1.05	0.11269	56.426	63.718	6.3	-1.12923
211793_s_at	2.402	0.11277	371.89	467.441	6.3	-1.25693
204176_at	2804.37	0.11277	93.337	114.427	-6	1.22596
219045_at	2144.37	0.11277	888.113	1098.55	6.3	-1.23695
206803_at	0.754	0.113	61.616	71.004	6.3	-1.15236
201654_s_at	13304.4	0.113	52.051	61.996	6.3	-1.19106
203939_at	177.621	0.11315	894.117	1030.29	-6	1.1523
208412_s_at	1.725	0.11323	88.35	104.703	6.3	-1.18509
210166_at	0.389	0.11338	74.192	105.3	5.4	-1.41929
216489_at	209.592	0.11338	55.258	62.065	-6	1.12319
219680_at	0.33	0.11338	408.144	505.998	6.3	-1.23975
214583_at	1.725	0.11346	58.129	69.729	5.4	-1.19956
208641_s_at	1.05	0.11346	16195.9	18214.9	-0.9	1.12466
205392_s_at	1.239	0.11354	61.192	80.596	-6	1.3171
210864_x_at	2504.37	0.11362	199.777	266.135	-6	1.33216
206718_at	17144.4	0.11362	53.413	64.195	6.3	-1.20186
211503_s_at	18644.4	0.11385	832.603	1040.11	-6	1.24923
220516_at	0.33	0.11393	72.39	84.864	6.3	-1.17232
204782_at	0.33	0.11408	55.342	68.929	5.4	-1.24551
217104_at	704.367	0.11431	74.325	106.148	-0.3	1.42816
211764_s_at	14864.4	0.11431	1508.07	1849.24	-6	1.22624
215260_s_at	2.036	0.11431	89.306	102.242	0.6	-1.14485
216661_x_at	0.89	0.11431	65.767	72.952	6.3	-1.10925
204562_at	3104.37	0.11447	65.969	76.377	6.3	-1.15777
212714_at	1784.37	0.11447	1731.37	2422.29	-0.3	1.39906
203830_at	3344.37	0.11462	441.117	564.071	-0.6	1.27873
221270_s_at	2084.37	0.11494	479.529	523.935	-6	1.0926
200092_s_at	21164.4	0.11494	27760.4	30487.3	-6	1.09823
202123_s_at	0.279	0.11502	855.431	1041.88	6.3	-1.21796
217032_at	11624.4	0.11502	58.581	77.564	2.7	-1.32405
212047_s_at	0.89	0.11502	782.754	869.124	6.3	-1.11034
208520_at	4.657	0.11533	55.868	62.915	-3.3	1.12614
218732_at	2.036	0.11541	1782.26	1982.87	6.3	-1.11256
202951_at	7.651	0.11549	470.181	532.851	6.3	-1.13329
216825_s_at	7.651	0.11549	56.766	64.36	-3	1.13378
219214_s_at	2.036	0.11564	338.854	396.656	6.3	-1.17058
200915_x_at	0.542	0.11572	4024.41	4879.3	-3	1.21242
208280_at	177.621	0.11572	61.863	66.776	6.3	-1.07942
211060_x_at	944.367	0.11572	1359.26	1512.16	6.3	-1.11249
218962_s_at	150.526	0.1158	503.293	551.933	-1.2	1.09664
210693_at	20.655	0.11588	80.122	98.169	6.3	-1.22524
206446_s_at	150.526	0.11596	56.367	61.315	6.3	-1.08778
219242_at	3.946	0.11612	653.28	766.369	3	-1.17311
206026_s_at	24.373	0.1162	56.661	64.852	6.3	-1.14456
206688_s_at	20.655	0.11644	910.825	1013.28	6.3	-1.11249
216138_at	0.89	0.11644	61.388	73.992	6.3	-1.20532
206862_at	0.89	0.11644	67.604	84.144	-6	1.24466
202625_at	0.459	0.11644	305.833	399.205	-2.4	1.3053
209130_at	6764.37	0.11659	1269.57	1538.77	-1.2	1.21204
202557_at	524.367	0.11659	995.328	1299.25	-0.6	1.30535
203761_at	7784.37	0.11683	56.243	64.882	6.3	-1.1536
46167_at	404.367	0.11691	728.676	823.643	6.3	-1.13033
211451_s_at	209.592	0.11699	55.736	63.413	6.3	-1.13774
201021_s_at	5684.37	0.11707	10132.6	12107.9	-1.5	1.19495
206241_at	3.946	0.11731	60.328	68.576	6.3	-1.13672
201682_at	209.592	0.11739	6100.28	6480.55	-6	1.06234
210245_at	1364.37	0.11748	65.829	78.115	-6	1.18664
214077_x_at	404.367	0.11764	142.384	162.444	-6	1.14089
219673_at	12704.4	0.1178	198.182	245.561	-6	1.23907
202745_at	20624.4	0.1178	637.358	871.686	-6	1.36766
209268_at	4544.37	0.11788	927.156	1008.06	-6	1.08726
203834_s_at	0.459	0.11804	373.687	518.292	5.7	-1.38697
220977_x_at	0.639	0.11812	53.689	69.808	-6	1.30023
210694_s_at	108.105	0.1182	74.864	88.112	-4.2	1.17696
202693_s_at	404.367	0.1182	710.266	791.18	-6	1.11392
220068_at	1964.37	0.11828	53.2	62.736	6.3	-1.17925
203385_at	20384.4	0.11836	204.488	290.851	6.3	-1.42234
1861_at	209.592	0.11844	319.446	349.838	-6	1.09514
203225_s_at	19904.4	0.11853	2459.26	2989.39	-6	1.21556
220270_at	584.367	0.11861	62.47	67.983	6.3	-1.08825
218568_at	2084.37	0.11861	616.514	699.956	-6	1.13534
201486_at	15164.4	0.11869	1682.16	2030.97	-6	1.20736
212150_at	4184.37	0.11869	1615.5	2266.37	-0.9	1.40289
206120_at	77.64	0.11893	53.12	61.855	6.3	-1.16444
207329_at	1004.37	0.11893	55.86	59.999	6.3	-1.0741
218000_s_at	2264.37	0.1191	117.332	171.907	-6	1.46513
220824_at	404.367	0.1191	50.342	58.326	0.9	-1.1586
219631_at	33.937	0.11926	389.914	456.289	-6	1.17023
204076_at	0.542	0.11934	711.71	915.581	-6	1.28645
218446_s_at	24.373	0.11942	413.927	527.199	-6	1.27365
221544_s_at	0.542	0.11942	73.493	93.76	5.4	-1.27577
211446_at	209.592	0.11942	56.252	62.236	3.9	-1.10638
210883_x_at	10.654	0.11951	71.451	83.59	6.3	-1.16989
203745_at	8984.37	0.11951	1236.96	1606.98	-1.5	1.29914
202750_s_at	33.937	0.11959	503.136	593.102	6.3	-1.17881
211978_x_at	0.279	0.11959	41248.3	42232.6	6.3	-1.02386
213424_at	6284.37	0.11975	207.963	259.877	-6	1.24963
201238_s_at	5444.37	0.11975	4719.7	5855.12	-0.9	1.24057
221227_x_at	16004.4	0.11984	322.8	404.328	-5.7	1.25257
206523_at	1.462	0.11984	72.012	84.941	6.3	-1.17954
213924_at	1964.37	0.11992	122.15	143.513	6.3	-1.17489
216759_at	1.05	0.12025	69.167	81.596	6.3	-1.1797
220459_at	0.33	0.12025	81.622	104.434	6.3	-1.27948
201899_s_at	1424.37	0.12033	5941.63	6467.33	-6	1.08848
202740_at	1.462	0.12041	937.586	1064.33	6.3	-1.13518
221032_s_at	40.046	0.12058	68.186	76.613	6.3	-1.12359
221120_at	0.237	0.12075	74.34	89.93	-6	1.20971
216792_at	209.592	0.12083	56.578	62.019	-6	1.09617
218756_s_at	14204.4	0.12108	106.275	143.183	-5.4	1.34729
201237_at	12824.4	0.12108	1557.5	1826.59	-3.6	1.17277
210019_at	19184.4	0.12125	53.957	63.819	-6	1.18278
204921_at	3224.37	0.12133	224.652	248.67	6.3	-1.10691
203474_at	1004.37	0.12141	69.504	78.687	6.3	-1.13212
220488_s_at	0.237	0.1215	367.36	446.621	6.3	-1.21576
219480_at	0.89	0.12158	69.982	86.714	6.3	-1.23909
210859_x_at	1.239	0.12175	669.862	783.556	0.9	-1.16973
204410_at	0.33	0.12175	61.238	70.989	5.7	-1.15923
209580_s_at	11624.4	0.12183	538.357	721.916	-3.6	1.34096
209542_x_at	1.462	0.12183	73.105	96.229	0.6	-1.31631
36612_at	17264.4	0.12183	140.527	162.533	-6	1.1566
203381_s_at	40.046	0.12208	52.006	60.587	6.3	-1.165
209066_x_at	33.937	0.12217	10078.7	10956.6	-6	1.0871
207716_at	5.495	0.12225	59.516	65.495	3	-1.10046
208374_s_at	28.76	0.12225	4004.39	4394.99	-6	1.09754
208415_x_at	0.237	0.12234	713.365	882.816	6.3	-1.23754
205682_x_at	55.76	0.12242	154.021	169.703	6.3	-1.10182
206756_at	8804.37	0.12276	385.167	471.313	-6	1.22366
212255_s_at	17144.4	0.12293	135.941	167.687	-6	1.23353
201503_at	16004.4	0.12302	3520.95	4609.71	-6	1.30922
215444_s_at	0.542	0.1231	123.479	197.511	2.1	-1.59955
219003_s_at	5264.37	0.12344	91.802	124.617	-0.9	1.35745
219952_s_at	2.402	0.1237	124.654	148.465	-6	1.19102
203679_at	584.367	0.12387	508.115	577.195	6.3	-1.13595
204824_at	33.937	0.12396	320.536	365.462	6.3	-1.14016
205663_at	2804.37	0.1243	57.696	72.174	6.3	-1.25094
213557_at	6764.37	0.1243	105.959	134.926	-6	1.27338
218327_s_at	17144.4	0.12439	501.475	693.733	6.3	-1.38339
210967_x_at	77.64	0.12447	65.856	76.124	2.1	-1.15592
204413_at	0.279	0.12447	61.935	72.295	-6	1.16727
210580_x_at	291.836	0.12447	1934.18	2181.91	6	-1.12808
218758_s_at	3944.37	0.12456	283.234	365.103	6.3	-1.28905
217125_at	4784.37	0.12456	66.197	80.654	-6	1.21839
211401_s_at	0.279	0.12456	60.214	70.491	-6	1.17067
214320_x_at	2.036	0.12473	72.628	82.47	6.3	-1.13551
202616_s_at	0.237	0.12482	343.953	427.431	5.4	-1.2427
217418_x_at	9.029	0.12482	59.482	67.692	6.3	-1.13802
202761_s_at	14864.4	0.12499	444.172	547.597	-6	1.23285
213665_at	0.89	0.12499	65.232	73.626	6.3	-1.12868
204647_at	3284.37	0.12534	85.617	97.495	6.3	-1.13873
206812_at	77.64	0.12543	55.467	63.722	6.3	-1.14883
203556_at	0.237	0.12543	130.95	161.411	6.3	-1.23262
206361_at	944.367	0.12569	69.064	76.136	5.7	-1.1024
206741_at	0.89	0.12578	61.373	68.193	6.3	-1.11112
221584_s_at	10364.4	0.12586	128.842	149.916	1.8	-1.16356
208526_at	0.237	0.12595	62.819	76.553	6.3	-1.21863
209951_s_at	7.651	0.12595	61.683	67.538	6.3	-1.09492
204167_at	884.367	0.12595	126.336	140.71	6.3	-1.11378
205367_at	2264.37	0.12604	151.998	192.162	6.3	-1.26424
205482_x_at	0.89	0.12621	361.565	427.865	6.3	-1.18337
200670_at	15584.4	0.1263	1032.09	1242.44	-6	1.2038
215205_x_at	0.279	0.1263	67.51	89.333	-6	1.32326
214403_x_at	3944.37	0.1263	102.854	119.148	6.3	-1.15842
207781_s_at	2684.37	0.1263	61.17	74.268	-6	1.21412
206578_at	0.237	0.12648	157.331	206.839	6.3	-1.31467
215883_at	2024.37	0.12648	55.605	66.949	6.3	-1.20401
217406_at	0.459	0.12657	60.371	77.169	6.3	-1.27825
217687_at	1.05	0.12657	57.08	64.811	1.2	-1.13544
214744_s_at	0.89	0.12683	195.936	238.2	6.3	-1.2157
209155_s_at	0.542	0.12692	1123.8	1349.35	-6	1.2007
220290_at	1.462	0.1271	58.489	69.321	-4.8	1.1852
212137_at	0.279	0.12718	6264.58	7187.54	-6	1.14733
216458_at	944.367	0.12727	72.552	80.559	6.3	-1.11036
203988_s_at	91.615	0.12727	709.674	821.672	-6	1.15782
209689_at	1784.37	0.12736	84.18	92.181	-6	1.09505
213908_at	404.367	0.12763	83.437	101.346	-1.8	1.21464
213873_at	4064.37	0.12763	56.687	71.305	-6	1.25787
206901_at	3224.37	0.12772	82.936	100.682	1.8	-1.21397
209018_s_at	1844.37	0.12772	278.497	335.241	6.3	-1.20375
221439_at	1.725	0.12772	50.886	59.744	-5.4	1.17408
221068_at	1.05	0.12772	57.531	71.518	6.3	-1.24312
206759_at	0.459	0.12772	57.49	73.143	5.4	-1.27227
210025_s_at	10.654	0.12781	72.578	89.053	-6	1.227
219604_s_at	4.657	0.1279	58.228	72.073	0.3	-1.23777
210704_at	1.239	0.1279	67.453	76.174	5.7	-1.12929
218919_at	9.029	0.12807	943.427	1077	-6	1.14158
38398_at	2444.37	0.12816	209.712	262.875	6.3	-1.2535
200068_s_at	28.76	0.12834	13273.9	14095.3	-6	1.06188
210299_s_at	0.459	0.12834	64.275	75.431	-4.2	1.17357
220738_s_at	1.239	0.12834	106.144	130.892	6.3	-1.23315
214219_x_at	1.05	0.12843	52.949	61.557	6.3	-1.16257
204404_at	19904.4	0.12852	1382.05	1576.34	-6	1.14058
201121_s_at	2504.37	0.12861	4994.67	5776.55	-6	1.15654
204598_at	0.237	0.1287	126.186	151.392	6.3	-1.19975
201497_x_at	0.389	0.1287	54.23	68.15	-6	1.25668
210305_at	0.33	0.12879	56.946	69.075	5.4	-1.21299
206480_at	47.254	0.12888	63.008	85.716	-0.3	1.3604
209859_at	28.76	0.12906	167.983	192.603	-6	1.14656
219686_at	19904.4	0.12906	123.937	146.151	-6	1.17924
217266_at	1664.37	0.12906	280.987	358.755	-0.3	1.27677
207368_at	18764.4	0.12915	68.272	92.148	6.3	-1.34972
215858_at	4064.37	0.12924	49.726	61.881	2.4	-1.24444
212721_at	19964.4	0.12933	934.067	1172.61	-6	1.25538
204338_s_at	0.389	0.12933	52.21	63.894	-6	1.22379
212989_at	12464.4	0.12942	645.211	895.585	-3.6	1.38805
206170_at	10.654	0.12951	54.238	61.47	-6	1.13334
205897_at	7.651	0.12951	58.003	68.741	-6	1.18513
204336_s_at	28.76	0.12951	205.348	261.51	6.3	-1.2735
210347_s_at	247.319	0.12951	61.172	68.081	6.3	-1.11294
222269_at	7.651	0.12961	365.602	447.022	6.3	-1.2227
215419_at	28.76	0.1297	52.461	60.167	6.3	-1.14689
203735_x_at	0.639	0.12979	123.037	168.918	-6	1.3729
219454_at	24.373	0.12979	54.815	60.494	6.3	-1.1036
206573_at	28.76	0.12988	70.682	80.185	6.3	-1.13445
204137_at	0.237	0.13024	208.584	277.315	6.3	-1.32951
210926_at	0.237	0.13033	102.522	141.026	-6	1.37557
209605_at	4064.37	0.13042	6065.78	6793.5	0.9	-1.11997
219365_s_at	2.402	0.13042	70.298	82.087	6.3	-1.1677
209864_at	0.279	0.13042	199.245	247.923	6.3	-1.24431
213102_at	10964.4	0.13042	1875.45	2252.44	-6	1.20101
211790_s_at	0.389	0.13052	52.454	62.812	6.3	-1.19747
200624_s_at	7484.37	0.13052	5033.13	6119.99	-1.5	1.21594
217360_x_at	209.592	0.13052	56.575	64.202	6.3	-1.13481
204709_s_at	2624.37	0.13052	732.31	924.605	-6	1.26259
201705_at	8144.37	0.13061	2877.86	3292	-1.8	1.14391
219477_s_at	177.621	0.13061	69.508	79.971	-6	1.15053
212411_at	77.64	0.1307	3381.65	3666.67	2.4	-1.08429
214851_at	9284.37	0.13097	58.029	65.732	6.3	-1.13274
220219_s_at	3164.37	0.13116	147.115	178.448	-6	1.21298
203195_s_at	19964.4	0.13134	531.694	668.73	-6	1.25773
205037_at	0.89	0.13144	838.544	1022.14	6.3	-1.21895
217880_at	21584.4	0.13162	1068.85	1296.06	-6	1.21257
222149_x_at	1.05	0.13171	86.214	108.034	-5.7	1.25309
211892_s_at	0.389	0.1318	78.142	102.332	-4.2	1.30956
220340_at	247.319	0.1319	68.884	75.742	6.3	-1.09956
205928_at	11624.4	0.13218	255.798	315.571	-4.5	1.23367
204259_at	0.639	0.13218	1858.98	2285.74	3	-1.22957
217314_at	0.754	0.13227	54.982	65.069	6.3	-1.18346
218531_at	1.05	0.13236	543.139	638.521	0.9	-1.17561
204115_at	0.542	0.13245	3061.29	3602.02	-1.5	1.17663
205899_at	0.89	0.13255	53.695	62.257	6.3	-1.15946
210379_s_at	5144.37	0.13255	289.102	388.041	-4.2	1.34223
214155_s_at	2144.37	0.13255	233.964	304.24	-6	1.30037
220311_at	2804.37	0.13255	348.424	399.653	-6	1.14703
220151_at	0.237	0.13264	64.555	78.252	6.3	-1.21218
204948_s_at	28.76	0.13264	133.189	176.958	6.3	-1.32862
204907_s_at	1.239	0.13273	59.639	70.453	6.3	-1.18132
212046_x_at	0.279	0.13273	204.72	267.168	6.3	-1.30504
210946_at	150.526	0.13273	1212.63	1539.27	-6	1.26936
207927_at	0.459	0.13283	70.883	86.18	6.3	-1.21581
201667_at	344.367	0.13283	1291.47	1477.95	-0.6	1.1444
204850_s_at	28.76	0.13283	51.302	57.839	6.3	-1.12742
207513_s_at	584.367	0.13292	224.262	258.544	6.3	-1.15287
204733_at	0.754	0.13292	68.933	80.748	-1.8	1.1714
217396_at	5924.37	0.13302	49.09	57.754	6.3	-1.17649
214956_at	5384.37	0.13302	56.167	62.7	-6	1.11631
207137_at	4.657	0.13311	69.911	79.895	-3	1.14281
208029_s_at	16604.4	0.13311	4690.77	5682.31	4.2	-1.21138
208669_s_at	17684.4	0.13339	5521.43	7076.69	-5.7	1.28168
210089_s_at	5144.37	0.13339	54.627	63.797	6.3	-1.16787
208499_s_at	0.89	0.13348	167.332	181.698	3.3	-1.08585
209375_at	28.76	0.13348	782.814	868.921	6.3	-1.11
200802_at	3464.37	0.13358	3453.48	4011.25	6.3	-1.16151
209223_at	2144.37	0.13358	70.466	84.352	-6	1.19706
209579_s_at	3.344	0.13377	2353.88	2677.23	1.8	-1.13737
217028_at	24.373	0.13377	55.471	62.371	6.3	-1.12439
210048_at	2564.37	0.13386	230.027	298.115	-6	1.296
214337_at	3404.37	0.13396	53.239	63.94	-6	1.201
212341_at	1604.37	0.13396	2134.95	2313.95	6.3	-1.08384
206705_at	209.592	0.13405	52.414	61.242	6.3	-1.16843
209720_s_at	20384.4	0.13405	66.937	86.283	-6	1.28902
205834_s_at	91.615	0.13414	58.372	68.428	6.3	-1.17227
216317_x_at	1784.37	0.13414	53.481	67.568	0.3	-1.2634
210072_at	0.389	0.13414	58.367	71.517	6	-1.2253
213740_s_at	2.402	0.13433	68.604	79.937	6.3	-1.16519
208607_s_at	704.367	0.13433	61.681	71.74	6.3	-1.16308
212410_at	17144.4	0.13443	881.324	1073.88	-6	1.21848
209630_s_at	2324.37	0.13443	783.019	967.983	-6	1.23622
206220_s_at	127.564	0.13462	72.134	84.515	-0.6	1.17164
211929_at	0.33	0.13471	1104.84	1453.85	-5.7	1.3159
213779_at	5.495	0.13481	84.969	91.968	5.1	-1.08237
218981_at	5804.37	0.13481	409.08	534.318	-2.1	1.30615
216088_s_at	0.33	0.13481	1478.68	1873.6	-6	1.26707
217891_at	2204.37	0.135	281.508	330.655	6.3	-1.17458
208369_s_at	10124.4	0.135	167.47	204.394	6.3	-1.22048
201434_at	0.459	0.135	2109.15	2490.07	5.4	-1.1806
40016_g_at	2144.37	0.1351	166.678	221.387	6.3	-1.32823
212002_at	1364.37	0.1351	318.477	355.512	-6	1.11629
215293_s_at	0.459	0.1351	976.248	1199.24	5.4	-1.22842
202485_s_at	7784.37	0.13519	59.026	73.526	1.8	-1.24565
211077_s_at	8984.37	0.13519	166.164	230.38	-2.1	1.38646
216841_s_at	2924.37	0.13519	111.497	135.25	-6	1.21304
213418_at	24.373	0.13519	53.258	59.39	6.3	-1.11514
213912_at	127.564	0.13529	70.034	80.573	-0.6	1.15048
217062_at	404.367	0.13538	65.759	74.241	6.3	-1.12899
208666_s_at	10364.4	0.13567	650.357	931.799	-2.1	1.43275
217991_x_at	0.639	0.13567	70.933	83.983	-6	1.18398
202534_x_at	11624.4	0.13577	2411.7	2935.26	-1.2	1.21709
210618_at	4064.37	0.13596	64.082	79.819	0.6	-1.24558
202772_at	2624.37	0.13596	1206.79	1453.18	6.3	-1.20417
207817_at	2684.37	0.13605	74.439	82.569	3	-1.10922
209451_at	2444.37	0.13625	197.02	267.166	-0.6	1.35603
202393_s_at	19904.4	0.13634	1625.19	2150.68	-6	1.32334
222278_at	19244.4	0.13654	47.398	58.535	6.3	-1.23497
201084_s_at	14564.4	0.13673	4783.07	6096.49	-6	1.2746
207788_s_at	33.937	0.13673	86.287	111.668	-6	1.29415
201091_s_at	0.459	0.13673	2530.53	3119.08	-5.7	1.23258
209669_s_at	18044.4	0.13683	4694.1	5486.7	-6	1.16885
210097_s_at	1784.37	0.13702	5799.85	6699.82	-6	1.15517
210014_x_at	404.367	0.13731	3448.06	3854.93	1.2	-1.118
207727_s_at	108.105	0.13741	212.295	251.756	1.2	-1.18588
206892_at	40.046	0.13751	61.228	69.033	6.3	-1.12747
202359_s_at	0.639	0.13751	168.797	200.684	-2.1	1.18891
217493_x_at	884.367	0.1376	62.991	70.045	6.3	-1.11198
207984_s_at	1604.37	0.1376	54.668	61.879	-6	1.13191
205320_at	1.239	0.1377	66.229	79.92	6.3	-1.20672
213200_at	28.76	0.1377	90.713	107.366	6.3	-1.18358
219441_s_at	0.279	0.1377	108.621	131.317	6.3	-1.20895
206922_at	1.05	0.1378	66.782	79.552	6.3	-1.19122
218445_at	344.367	0.1379	574.982	658.298	6.3	-1.1449
220812_s_at	0.279	0.138	55.803	71.805	6.3	-1.28676
219839_x_at	584.367	0.13809	61.815	69.099	-6	1.11784
219842_at	0.639	0.13829	53.796	61.89	-5.1	1.15046
222220_s_at	1964.37	0.13829	73.236	84.369	6.3	-1.15202
211079_s_at	404.367	0.13839	55.844	62.707	6.3	-1.1229
220674_at	28.76	0.13849	57.883	63.519	5.7	-1.09737
221062_at	0.389	0.13849	55.411	68.535	6.3	-1.23685
205339_at	0.754	0.13849	366.248	452.454	-6	1.23538
218605_at	0.389	0.13859	2170.84	2556.92	-4.2	1.17785
203560_at	6104.37	0.13859	2211.87	2778.49	-0.9	1.25617
218940_at	17684.4	0.13868	283.919	370.223	-6	1.30397
222151_s_at	1004.37	0.13868	195.168	231.781	-6	1.1876
209423_s_at	0.389	0.13888	114.5	166.249	4.2	-1.45196
209245_s_at	0.89	0.13898	88.701	108.99	6.3	-1.22873
212099_at	150.526	0.13908	438.492	538.997	-3.9	1.22921
212340_at	16004.4	0.13918	587.484	679.161	-6	1.15605
210518_at	0.389	0.13918	53.131	64.682	-5.1	1.21741
208181_at	0.279	0.13918	53.642	69.72	6	-1.29973
207300_s_at	6164.37	0.13918	61.428	75.822	-6	1.23432
207834_at	404.367	0.13928	54.817	63.205	0.9	-1.15302
211956_s_at	17684.4	0.13938	24764.2	29590.8	6.3	-1.1949
218328_at	20.655	0.13948	459.707	508.071	6.3	-1.10521
220931_at	1964.37	0.13948	61.989	71.133	-6	1.14751
210418_s_at	33.937	0.13957	3467.03	3782.51	6.3	-1.09099
212825_at	2804.37	0.13957	903.604	1125.64	-6	1.24572
201512_s_at	2.402	0.13967	1570.62	1725.32	6.3	-1.0985
204829_s_at	10664.4	0.13967	56.439	69.722	6.3	-1.23535
213710_s_at	17684.4	0.13977	100.906	146.421	-6	1.45106
204142_at	20.655	0.13987	1776.26	1903.44	-6	1.0716
200698_at	33.937	0.14007	4598.49	5009.91	-6	1.08947
208926_at	3404.37	0.14017	1258.46	1479.17	-6	1.17538
221701_s_at	2084.37	0.14017	113.161	142.635	6.3	-1.26046
204693_at	9284.37	0.14027	69.684	85.004	2.4	-1.21985
221297_at	2.402	0.14027	66.759	76.096	-6	1.13986
213057_at	524.367	0.14047	411.671	509.694	-0.6	1.23811
218032_at	291.836	0.14057	186.675	214.371	-1.2	1.14836
204255_s_at	0.279	0.14057	173.945	206.432	6.3	-1.18677
1729_at	0.459	0.14057	881.658	1104.22	6.3	-1.25243
207785_s_at	9284.37	0.14067	389.301	513.667	-6	1.31946
216163_at	2.402	0.14067	99.2	115.331	6.3	-1.16261
203687_at	9764.37	0.14077	108.923	132.647	1.2	-1.21781
215033_at	16904.4	0.14077	71.009	87.976	-6	1.23894
200821_at	209.592	0.14087	1099.91	1223.15	-6	1.11204
210206_s_at	1784.37	0.14087	81.183	104.995	-6	1.29331
212880_at	0.237	0.14087	247.942	294.848	6.3	-1.18918
200021_at	24.373	0.14097	33431.6	34886	-6	1.04351
204031_s_at	21584.4	0.14107	13252.2	15247.2	-6	1.15054
209473_at	14.834	0.14117	78.98	89.622	6.3	-1.13474
211908_x_at	0.33	0.14117	92.887	115.161	6.3	-1.2398
211756_at	3.344	0.14117	60.435	75.596	6.3	-1.25086
203163_at	3.946	0.14138	215.35	245.624	6.3	-1.14058
201938_at	0.459	0.14148	3319.25	4406.32	-6	1.3275
210354_at	0.237	0.14178	51.314	60.074	-6	1.17071
213100_at	584.367	0.14188	69.308	79.179	-6	1.14242
211631_x_at	2324.37	0.14198	131.382	185.043	-6	1.40843
202225_at	2264.37	0.14198	2498.7	2853.95	-6	1.14218
214026_s_at	3.344	0.14209	55.834	60.726	6.3	-1.08762
219018_s_at	0.459	0.14209	56.904	74.867	-3.3	1.31567
220220_at	6104.37	0.14209	64.199	75.98	-6	1.18351
213383_at	6104.37	0.14219	80.994	99.693	6.3	-1.23087
213452_at	10484.4	0.14229	79.64	98.195	-3.6	1.23299
208401_s_at	5804.37	0.14239	53.795	61.861	-6	1.14994
206233_at	2084.37	0.14239	137.914	175.689	-6	1.2739
202373_s_at	19184.4	0.14239	1474.98	1804.83	6.3	-1.22363
200042_at	11624.4	0.14259	3023.2	3644.06	5.1	-1.20537
214639_s_at	2.036	0.14259	674.805	842.339	6.3	-1.24827
221150_at	824.367	0.1427	63.558	82.639	0.3	-1.30021
205123_s_at	344.367	0.1429	59.533	67.402	-1.5	1.13218
210665_at	209.592	0.143	171.744	205.926	-6	1.19903
202665_s_at	5144.37	0.14321	105.535	135.11	-6	1.28024
221195_at	5444.37	0.14331	76.962	92.381	-6	1.20035
219398_at	584.367	0.14331	382.106	418.973	6.3	-1.09648
218584_at	0.754	0.14352	478.303	558.127	2.1	-1.16689
214896_at	150.526	0.14352	60.578	64.258	6.3	-1.06075
213753_x_at	3284.37	0.14362	909.575	1045.79	-6	1.14975
219132_at	209.592	0.14362	69.954	81.187	-5.1	1.16058
212049_at	2564.37	0.14372	379.871	466.547	6.3	-1.22817
211063_s_at	9464.37	0.14372	614.201	792.045	-6	1.28955
205334_at	177.621	0.14403	60.283	68.728	6.3	-1.14009
210626_at	0.237	0.14403	86.611	105.396	6.3	-1.21689
209660_at	9.029	0.14413	60.784	70.524	-6	1.16024
203789_s_at	24.373	0.14413	2239.03	2643.49	-6	1.18064
219414_at	28.76	0.14424	50.695	56.923	6.3	-1.12285
219215_s_at	19184.4	0.14434	943.901	1151	6.3	-1.21941
202778_s_at	0.754	0.14434	501.678	632.708	-3.3	1.26118
204047_s_at	2.402	0.14434	105.084	118.547	2.1	-1.12812
213108_at	12704.4	0.14434	62.632	70.969	6.3	-1.13311
217863_at	1484.37	0.14434	245.761	266.85	-6	1.08581
207459_x_at	0.279	0.14444	56.224	65.63	6.3	-1.1673
222175_s_at	0.89	0.14444	254.553	297.735	6.3	-1.16964
210551_s_at	1.462	0.14465	59.739	67.263	3.9	-1.12595
206585_at	20.655	0.14465	59.677	66.058	6.3	-1.10693
209187_at	8084.37	0.14476	664.001	900.258	-1.5	1.35581
220741_s_at	0.279	0.14476	5216.19	6127.56	-6	1.17472
222021_x_at	12584.4	0.14496	2009.14	2423.83	4.8	-1.20641
215305_at	17.504	0.14496	79.579	92.989	6.3	-1.16851
221666_s_at	177.621	0.14507	58.612	68.362	6.3	-1.16635
215956_at	3584.37	0.14507	50.226	59.622	6.3	-1.18707
213961_s_at	20384.4	0.14528	46.105	57.445	6.3	-1.24596
33814_at	1904.37	0.14528	772.042	875.483	6.3	-1.13398
217555_at	2564.37	0.14538	93.461	129.305	0.3	-1.38352
213620_s_at	40.046	0.14548	57.868	68.864	6.3	-1.19002
206750_at	0.89	0.14569	71.869	88.255	4.5	-1.228
213081_at	1664.37	0.1459	92.076	111.623	6.3	-1.21229
34478_at	1724.37	0.14611	99.282	106.808	-6	1.0758
217079_at	11624.4	0.14611	74.469	93.418	6.3	-1.25445
204831_at	247.319	0.14611	260.856	304.402	-6	1.16694
212957_s_at	14.834	0.14611	223.624	255.467	-6	1.1424
221052_at	0.279	0.14632	56.334	66.183	6.3	-1.17483
212499_s_at	5144.37	0.14632	540.118	741.61	-0.6	1.37305
222156_x_at	12944.4	0.14632	118.534	151.433	-6	1.27755
219864_s_at	10184.4	0.14643	98.334	132.986	-6	1.35239
218429_s_at	6404.37	0.14664	236.256	377.559	0.6	-1.59809
201135_at	11624.4	0.14664	6056.92	6963.46	6	-1.14967
221218_s_at	18764.4	0.14664	56.13	72.382	6.3	-1.28954
203649_s_at	0.389	0.14675	63.804	83.031	4.8	-1.30134
213944_x_at	0.542	0.14696	421.408	531.635	3.9	-1.26157
214844_s_at	0.33	0.14696	56.695	68.531	5.4	-1.20877
210373_at	704.367	0.14706	86.646	98.235	6.3	-1.13375
208084_at	0.279	0.14717	57.157	68.842	6.3	-1.20444
218618_s_at	0.389	0.14717	3717.82	4698.08	5.1	-1.26367
220355_s_at	0.279	0.14717	285.378	353.856	-6	1.23996
222093_s_at	0.459	0.14738	239.148	313.922	6.3	-1.31267
202517_at	0.542	0.14738	64.435	79.951	-6	1.2408
220486_x_at	0.459	0.14738	1051.62	1282.55	3	-1.21959
204177_s_at	0.459	0.14738	324.574	383.369	3	-1.18115
205006_s_at	0.237	0.14749	109.005	142.218	6.3	-1.30469
220969_s_at	0.237	0.14749	63.057	82.208	6.3	-1.30371
207860_at	177.621	0.14749	47.021	61.759	0.3	-1.31343
217156_at	2024.37	0.14759	82.509	93.707	6.3	-1.13572
217128_s_at	10004.4	0.14759	50.728	62.139	6.3	-1.22494
201000_at	8324.37	0.14759	5620.9	6543.8	1.8	-1.16419
207883_s_at	17.504	0.1477	62.164	69.755	-6	1.12211
209648_x_at	8984.37	0.1477	432.886	564.001	-1.8	1.30289
207618_s_at	47.254	0.14781	724.444	831.298	5.7	-1.1475
202930_s_at	14324.4	0.14791	1373.55	1688.85	-6	1.22955
217661_x_at	1.239	0.14791	56.186	63.921	4.8	-1.13767
217139_at	16004.4	0.14802	57.516	70.261	-4.5	1.22159
213984_at	7784.37	0.14802	58.054	71.614	-6	1.23358
217437_s_at	0.459	0.14802	345.386	473.794	-4.8	1.37178
204027_s_at	0.237	0.14813	293.132	360.85	6.3	-1.23102
202677_at	4064.37	0.14823	2283.43	2748.73	-0.6	1.20377
211912_at	1.462	0.14834	61.745	68.141	-6	1.10359
205254_x_at	3.946	0.14845	66.706	74.696	-6	1.11978
203593_at	209.592	0.14845	1362.71	1513.47	-6	1.11063
222237_s_at	2984.37	0.14855	65.877	77.224	-6	1.17225
218243_at	24.373	0.14866	1257.73	1400.02	6.3	-1.11313
206719_at	1.725	0.14866	167.342	205.651	5.7	-1.22893
202375_at	8264.37	0.14866	80.706	95.783	-2.4	1.18681
217252_at	40.046	0.14866	50.143	58.408	6.3	-1.16483
201530_x_at	18764.4	0.14898	25394.7	27402.3	-6	1.07905
202316_x_at	2804.37	0.14898	255.531	373.884	-6	1.46316
212618_at	0.89	0.14909	149.883	193.402	6.3	-1.29035
211606_at	247.319	0.14909	54.565	60.815	6.3	-1.11454
216245_at	1.725	0.1492	52.216	61.815	-6	1.18383
207049_at	40.046	0.14931	65.449	76.15	-6	1.1635
218296_x_at	1.05	0.14931	566.355	697.282	6.3	-1.23117
205588_s_at	2024.37	0.14931	358.949	436.853	-6	1.21703
211899_s_at	0.639	0.14952	116.488	145.019	6.3	-1.24493
209974_s_at	0.237	0.14963	3795.77	4709.82	-6	1.24081
204054_at	150.526	0.14974	205.872	232.969	-6	1.13162
208558_at	0.237	0.14985	71.385	87.593	6.3	-1.22705
213728_at	1244.37	0.14985	215.486	243.771	6.3	-1.13126
220464_at	7.651	0.14996	73.131	85.874	-6	1.17425
201040_at	209.592	0.15007	633.9	788.175	6.3	-1.24337
219004_s_at	8084.37	0.15007	631.515	806.771	-2.1	1.27752
214627_at	177.621	0.15017	61.878	68.818	6.3	-1.11216
205175_s_at	28.76	0.15017	67.646	73.249	-6	1.08283
204149_s_at	0.459	0.15028	123.74	189.16	5.4	-1.52869
211176_s_at	0.389	0.15028	62.56	75.825	6.3	-1.21204
220399_at	5924.37	0.15039	67.109	75.201	-6	1.12058
212480_at	17.504	0.15039	274.461	317.101	6.3	-1.15536
210894_s_at	33.937	0.1505	93.164	114.835	6	-1.23261
220800_s_at	2144.37	0.15094	215.759	348.321	-6	1.6144
214888_at	0.459	0.15105	90.55	125.37	4.2	-1.38454
212034_s_at	5444.37	0.15105	1197.38	1570.38	1.2	-1.31151
211987_at	8324.37	0.15105	1984.11	2417.46	-1.2	1.21841
205214_at	0.279	0.15116	75.238	95.716	5.4	-1.27218
203388_at	19724.4	0.15127	411.199	487.672	-6	1.18598
208749_x_at	704.367	0.15127	2162.38	2499.05	6.3	-1.15569
200733_s_at	0.279	0.15137	2205.45	2920.17	-6	1.32407
210130_s_at	17144.4	0.15137	161.288	228.312	3.9	-1.41555
214501_s_at	1.462	0.15159	4069.47	4504.16	6.3	-1.10682
211608_at	5.495	0.15159	67.17	72.505	0.9	-1.07943
220514_at	9884.37	0.1517	57.036	64.478	-6	1.13048
218871_x_at	0.542	0.15192	202.936	254.705	-1.5	1.2551
221035_s_at	7.651	0.15203	57.095	62.563	6.3	-1.09577
202262_x_at	10244.4	0.15215	464.15	552.534	3.9	-1.19042
208617_s_at	0.542	0.15226	4965.78	6240.68	-1.8	1.25674
203553_s_at	2384.37	0.15226	632.638	935.374	-6	1.47853
211966_at	18764.4	0.15237	410.019	474.371	-6	1.15695
200772_x_at	0.754	0.15237	23689.5	28127.7	-2.4	1.18735
211159_s_at	9644.37	0.15237	243.345	306.98	-6	1.2615
219973_at	2924.37	0.15259	70.279	86.214	-6	1.22674
220385_at	3.344	0.1527	53.72	61.157	6.3	-1.13844
217160_at	28.76	0.1527	58.609	62.963	6.3	-1.07429
212189_s_at	21944.4	0.1527	548.752	653.001	6.3	-1.18997
206632_s_at	10364.4	0.15303	254.413	372.734	-3.3	1.46507
41387_r_at	1.239	0.15303	126.687	143.601	-6	1.13351
215620_at	2444.37	0.15325	58.99	70.898	6.3	-1.20186
208058_s_at	40.046	0.15325	84.15	93.773	6.3	-1.11436
221795_at	28.76	0.15325	62.557	71.133	6.3	-1.13709
206002_at	644.367	0.15359	212.13	248.362	-2.1	1.1708
221284_s_at	584.367	0.1537	95.402	108.732	-3.3	1.13972
221702_s_at	3344.37	0.1537	2497.16	2886.52	-6	1.15592
208612_at	0.279	0.15381	5869.48	8036.57	-6	1.36921
210924_at	3.344	0.15392	68.693	80.4	4.5	-1.17042
209965_s_at	3464.37	0.15392	140.337	187.879	-6	1.33877
207248_at	12164.4	0.15415	61.322	74.167	6.3	-1.20947
205767_at	17144.4	0.15426	882.301	1198.33	-6	1.35819
201864_at	2084.37	0.15426	453.602	551.074	6.3	-1.21488
200777_s_at	464.367	0.15426	7380.87	8071.05	-6	1.09351
207044_at	0.754	0.15426	74.459	87.697	-4.8	1.17779
218712_at	18044.4	0.15426	217.995	321.282	-4.5	1.4738
202452_at	8144.37	0.15449	183.332	227.743	6.3	-1.24224
201499_s_at	209.592	0.15449	2243.65	2372.47	6.3	-1.05742
204479_at	18044.4	0.15449	306.855	393.477	-6	1.28229
202724_s_at	2444.37	0.1546	70.243	85.478	-2.1	1.21689
211010_s_at	17.504	0.15471	58.089	64.09	6.3	-1.10331
40225_at	5444.37	0.15482	1010.92	1186.89	1.5	-1.17406
210939_s_at	14.834	0.15482	60.207	65.346	6.3	-1.08536
213669_at	20684.4	0.15482	87.682	122.577	6.3	-1.39797
212882_at	0.279	0.15516	141.023	178.687	6.3	-1.26708
217435_x_at	47.254	0.15516	54.663	60.765	-6	1.11163
222298_at	0.237	0.15516	54.452	64.325	-6	1.18132
210361_s_at	1304.37	0.1555	102.236	127.223	-1.2	1.24441
203766_s_at	0.33	0.15562	58.213	71.504	4.8	-1.22832
221450_x_at	0.237	0.15573	52.593	62.645	-6	1.19113
214780_s_at	1064.37	0.15584	100.652	131.683	0.9	-1.3083
222097_at	7.651	0.15596	61.205	68.859	6.3	-1.12506
211215_x_at	0.459	0.15618	56.327	70.118	6.3	-1.24484
205387_s_at	0.459	0.15618	96.031	122.423	5.4	-1.27483
222105_s_at	0.754	0.1563	261.703	323.756	6.3	-1.23711
220369_at	1304.37	0.1563	89.719	103.702	-6	1.15585
211931_s_at	5444.37	0.15641	7254.03	8357.13	-1.2	1.15207
205225_at	2.036	0.15641	56.293	62.969	6.3	-1.11859
211717_at	2144.37	0.15641	77.802	94.275	-6	1.21173
210866_s_at	1844.37	0.15653	73.263	90.99	-6	1.24196
207873_x_at	77.64	0.15664	51.651	59.748	6.3	-1.15676
221188_s_at	1.05	0.15664	126.254	168.885	6.3	-1.33766
211147_s_at	33.937	0.15676	55.057	64.591	6.3	-1.17317
201436_at	8084.37	0.15687	112.933	138.681	-6	1.22799
206328_at	247.319	0.15687	66.255	79.355	6.3	-1.19772
206582_s_at	19184.4	0.15687	65.329	82.605	-6	1.26445
205875_s_at	1.462	0.15698	230.299	262.273	6.3	-1.13884
222118_at	3584.37	0.1571	297.36	461.218	-6	1.55104
207282_s_at	17144.4	0.15744	51.836	61.025	5.7	-1.17727
218533_s_at	704.367	0.15744	202.365	233.828	6.3	-1.15548
201841_s_at	0.89	0.15744	17391.9	18371.2	6.3	-1.05631
216334_s_at	17.504	0.15756	56.52	60.278	6	-1.06649
211485_s_at	7.651	0.15756	56.996	66.098	6.3	-1.1597
200645_at	0.279	0.15767	10094.3	11409.3	6.3	-1.13028
216631_s_at	0.237	0.15814	75.299	97.235	6.3	-1.29132
218908_at	2684.37	0.15814	219.543	290.226	6.3	-1.32196
204389_at	20.655	0.15814	97.698	115.064	-6	1.17775
214172_x_at	16004.4	0.15814	397.104	519.089	-5.7	1.30719
200631_s_at	47.254	0.15825	8204.6	8782.91	-5.7	1.07049
207013_s_at	209.592	0.15837	61.571	68.077	6.3	-1.10567
212331_at	12524.4	0.15837	458.784	566.927	-5.4	1.23572
218499_at	9284.37	0.15837	767.252	953.648	-3.3	1.24294
210942_s_at	24.373	0.15848	75.095	85.823	6.3	-1.14286
209798_at	209.592	0.1586	208.072	238.651	-6	1.14696
202540_s_at	11024.4	0.1586	737.982	864.058	-6	1.17084
205551_at	7.651	0.15872	64.478	72.071	6.3	-1.11776
219122_s_at	0.389	0.15872	1217.45	1478.86	4.2	-1.21472
212784_at	2084.37	0.15883	247.619	303.115	6.3	-1.22412
218344_s_at	2144.37	0.15883	379.128	454.968	-6	1.20004
209600_s_at	3.946	0.15883	377.698	434.558	5.4	-1.15054
217038_at	0.279	0.15883	49.25	66.458	-6	1.3494
222236_s_at	247.319	0.15895	72.178	85.701	5.1	-1.18736
203615_x_at	0.639	0.15907	1262.29	1373.73	6.3	-1.08829
211712_s_at	1784.37	0.1593	54.044	62.486	3.3	-1.15621
216074_x_at	0.459	0.1593	286.46	374.388	4.8	-1.30695
204799_at	2864.37	0.15942	97.148	121.176	-6	1.24733
221884_at	2.834	0.15953	68.138	78.687	1.2	-1.15482
205091_x_at	10064.4	0.15977	527.1	665.273	-3.9	1.26214
206407_s_at	0.389	0.15988	64.521	73.714	6	-1.14248
205102_at	40.046	0.15988	68.649	78.288	-6	1.14041
212058_at	2444.37	0.15988	3003.78	3214.05	-6	1.07
203243_s_at	8324.37	0.15988	7267.6	8007.41	-3.6	1.1018
213325_at	2024.37	0.16	180.316	208.066	-6	1.1539
221456_at	0.279	0.16012	79.035	105.061	3.6	-1.3293
218790_s_at	2.834	0.16012	90.676	103.622	6.3	-1.14277
206122_at	0.237	0.16024	60.702	69.761	6.3	-1.14924
202258_s_at	108.105	0.16024	1310.91	1472.87	-6	1.12354
215818_at	0.389	0.16024	70.18	88.583	4.8	-1.26223
205301_s_at	0.459	0.16035	218.209	272.857	5.1	-1.25044
218172_s_at	8984.37	0.16035	509.449	671.414	-1.2	1.31792
217122_s_at	0.89	0.16047	1280.45	1483.79	6.3	-1.1588
216711_s_at	2204.37	0.16047	134.143	164.455	-6	1.22597
215220_s_at	8264.37	0.16047	300.621	415.352	-1.5	1.38165
220744_s_at	6764.37	0.16047	417.967	571.712	0.9	-1.36784
202922_at	2024.37	0.16059	868.939	1031.83	-6	1.18746
217814_at	1004.37	0.16083	2092.84	2397.47	-6	1.14556
217439_at	0.639	0.16094	56.687	63.879	6.3	-1.12687
207763_at	209.592	0.16094	55.143	64.196	6.3	-1.16417
206032_at	0.279	0.16094	108.973	129.583	6.3	-1.18913
216358_at	3644.37	0.16106	61.42	70.42	-6	1.14653
207440_at	15824.4	0.16118	81.79	99.801	-4.5	1.22021
201214_s_at	4064.37	0.16118	1091.76	1198.6	1.8	-1.09786
214356_s_at	28.76	0.16118	358.735	431.112	-6	1.20176
218024_at	0.237	0.1613	1224.18	1480.62	6.3	-1.20949
211250_s_at	1.05	0.16142	65.335	82.545	6.3	-1.26341
210810_s_at	4184.37	0.16142	56.509	61.747	1.8	-1.09269
218090_s_at	7784.37	0.16154	887.115	1087.48	-6	1.22587
212533_at	247.319	0.16154	596.862	699.817	-6	1.17249
206953_s_at	2.402	0.16166	84.838	98.715	-6	1.16357
213253_at	2084.37	0.16177	669.355	775.504	-6	1.15858
219774_at	0.279	0.16177	110.818	145.25	6.3	-1.31071
220003_at	209.592	0.16177	70.735	81.44	6.3	-1.15134
220436_at	1964.37	0.16201	83.369	94.809	6.3	-1.13722
201346_at	2.402	0.16225	2812.2	3138.59	6.3	-1.11606
212293_at	5324.37	0.16225	285.281	393.902	-0.6	1.38075
203886_s_at	0.754	0.16225	63.937	74.747	6.3	-1.16907
201016_at	0.459	0.16237	1016.92	1661.85	-2.7	1.6342
205617_at	0.389	0.16249	63.78	73.638	4.8	-1.15456
210617_at	0.33	0.16261	115.519	152.115	4.8	-1.3168
208912_s_at	247.319	0.16273	1042.84	1249.04	0.3	-1.19773
204783_at	10244.4	0.16285	76.261	90.392	-6	1.1853
202166_s_at	5624.37	0.16297	444.167	643.779	-1.5	1.44941
204588_s_at	1.239	0.16297	5083.67	5553.43	6.3	-1.09241
215244_at	0.459	0.16297	64.015	74.456	6.3	-1.1631
210151_s_at	0.389	0.16309	173.859	210.242	6	-1.20927
58367_s_at	2204.37	0.16309	143.306	179.244	0.6	-1.25078
202802_at	0.89	0.16333	556.016	663.868	6.3	-1.19397
204154_at	6.484	0.16345	61.903	67.451	-6	1.08962
210921_at	28.76	0.16345	98.605	114.326	6.3	-1.15943
206236_at	1304.37	0.16345	55.364	63.419	-6	1.14549
208368_s_at	1.462	0.16369	53.025	69.21	-6	1.30523
215216_at	65.796	0.16369	54.675	60.135	-0.6	1.09986
212907_at	12524.4	0.16381	1802.8	2122.55	-6	1.17736
208706_s_at	55.76	0.16393	2993.89	3420.39	-5.4	1.14246
213696_s_at	47.254	0.16406	509.481	586.399	6.3	-1.15097
202696_at	0.33	0.16406	1711.01	2027.7	5.7	-1.18509
210174_at	24.373	0.16418	183.341	217.929	6.3	-1.18865
204258_at	12644.4	0.1643	798.655	1113.25	-6	1.39391
216818_s_at	0.89	0.1643	64.089	76.182	6.3	-1.18869
204492_at	13964.4	0.16442	124.905	174.751	-6	1.39907
212894_at	209.592	0.16454	1366.07	1501.94	6.3	-1.09946
216348_at	0.89	0.16454	716.192	917.29	-3.6	1.28079
212536_at	944.367	0.16454	92.785	106.407	-2.1	1.14681
221763_at	20.655	0.16466	305.763	348.14	-6	1.13859
216557_x_at	344.367	0.16466	49.556	57.307	5.4	-1.15641
206440_at	1.239	0.16466	344.243	435.36	5.4	-1.26469
207874_s_at	209.592	0.16466	128.945	149.859	-6	1.16219
206469_x_at	8684.37	0.16466	82.856	104.308	1.2	-1.25891
219294_at	1904.37	0.16466	59.429	70.886	-6	1.19278
201732_s_at	2.402	0.16478	414.45	518.23	6.3	-1.2504
213526_s_at	3.344	0.16478	386.465	446.701	-6	1.15586
221751_at	8984.37	0.16491	1793.59	2427.99	-1.2	1.35371
211726_s_at	11684.4	0.16503	70.937	84.158	-6	1.18638
210992_x_at	47.254	0.16503	65.679	72.248	6.3	-1.10002
209902_at	6584.37	0.16503	301.63	368.42	-3.3	1.22143
211200_s_at	9.029	0.16503	79.585	95.808	6.3	-1.20384
208507_at	177.621	0.16515	59.863	65.082	-6	1.08718
221028_s_at	2084.37	0.16527	309.854	361.459	6.3	-1.16655
209712_at	17144.4	0.16527	250.723	327.506	-6	1.30625
209298_s_at	14504.4	0.16527	78.784	97.784	-4.2	1.24117
214949_at	884.367	0.16552	1182.09	1351.5	-6	1.14332
207253_s_at	209.592	0.16564	725.296	872.525	6.3	-1.20299
217765_at	11624.4	0.16588	707.608	840.049	4.8	-1.18717
213986_s_at	6404.37	0.16588	168.318	217.867	-1.5	1.29438
216225_at	464.367	0.16588	55.788	61.74	6.3	-1.10669
207968_s_at	1.05	0.16588	55.586	61.639	6.3	-1.10889
218041_x_at	33.937	0.16613	10314.1	11118.3	-6	1.07797
211993_at	209.592	0.16613	149.239	182.808	6.3	-1.22493
218257_s_at	209.592	0.16613	717.034	798.167	6.3	-1.11315
213101_s_at	12524.4	0.16613	9493.94	10809.6	-3.3	1.13858
209774_x_at	4664.37	0.16613	286.255	477.829	-6	1.66924
208547_at	0.459	0.16625	56.717	71.631	6.3	-1.26295
220314_at	1.05	0.16638	58.534	65.458	-6	1.11829
207845_s_at	2504.37	0.16638	323.347	437.525	-6	1.35311
207601_at	1484.37	0.16662	52.788	58.854	6.3	-1.11491
204010_s_at	65.796	0.16662	70.46	82.344	-6	1.16866
214768_x_at	11624.4	0.16675	65.796	78.15	3.6	-1.18776
209218_at	17144.4	0.16675	1253.95	1535.22	-6	1.22431
205421_at	10664.4	0.16687	638.479	787.393	-6	1.23323
216547_at	1484.37	0.16712	326.26	388.304	1.8	-1.19017
216061_x_at	2.834	0.16724	89.223	100.833	6.3	-1.13012
204109_s_at	2144.37	0.16724	164.528	218.7	-6	1.32926
208289_s_at	15584.4	0.16736	928.4	1076.44	6.3	-1.15946
200637_s_at	3.946	0.16749	129.104	206.128	-0.3	1.5966
214835_s_at	0.639	0.16749	432.886	580.512	-6	1.34103
217295_at	6104.37	0.16774	62.527	75.013	6.3	-1.19969
202096_s_at	1544.37	0.16786	1794.54	2051.93	6.3	-1.14343
201234_at	2.402	0.16786	1436.16	1598.32	-6	1.11291
212211_at	13964.4	0.16799	1060.66	1330.82	-5.7	1.25471
216755_at	2.036	0.16799	94.416	124.502	0.3	-1.31865
213987_s_at	824.367	0.16824	56.524	62.506	6.3	-1.10583
218195_at	5504.37	0.16824	900.389	1207.72	-1.2	1.34133
201535_at	7784.37	0.16824	940.762	1111.24	-4.5	1.18121
212029_s_at	47.254	0.16836	72.846	82.258	6.3	-1.1292
214381_at	824.367	0.16836	62.112	68.447	-6	1.10199
217014_s_at	0.542	0.16849	66.458	79.521	6.3	-1.19656
210456_at	1244.37	0.16861	54.221	60.127	-6	1.10892
205112_at	464.367	0.16861	62.263	70.107	-6	1.12598
218983_at	55.76	0.16861	444.939	499.259	-6	1.12208
215344_at	0.89	0.16861	72.972	85.452	6.3	-1.17102
214803_at	0.459	0.16874	60.938	72.489	4.5	-1.18955
214186_s_at	20.655	0.16874	70.946	81.454	6.3	-1.14811
203401_at	12524.4	0.16886	1392.78	1667.76	-6	1.19744
203295_s_at	0.89	0.16886	56.081	62.654	-6	1.11721
216885_s_at	247.319	0.16899	211.354	231.831	-6	1.09688
203169_at	884.367	0.16899	204.255	226.742	-3.3	1.11009
204085_s_at	7784.37	0.16924	272.193	352.588	-1.2	1.29536
207608_x_at	2.036	0.16936	58.05	66.123	-6	1.13907
206376_at	209.592	0.16936	171.195	200.268	-6	1.16982
217584_at	40.046	0.16936	48.333	55.088	6.3	-1.13976
201191_at	12704.4	0.16949	596.516	668.768	-6	1.12112
210737_at	11624.4	0.16962	70.856	91.372	5.4	-1.28954
217816_s_at	4724.37	0.16962	4428.75	5337.44	-0.9	1.20518
201665_x_at	2144.37	0.16962	36924.7	38179.3	6.3	-1.03398
206666_at	1.05	0.16974	86.038	95.934	6.3	-1.11502
215953_at	584.367	0.16987	54.186	59.157	6.3	-1.09174
206940_s_at	24.373	0.16987	95.064	112.351	6.3	-1.18185
220985_s_at	24.373	0.16999	419.958	473.603	-6	1.12774
216667_at	0.279	0.16999	53.448	64.342	6.3	-1.20382
205779_at	40.046	0.17012	60.436	69	6.3	-1.1417
218910_at	10.654	0.17012	226.01	258.7	-6	1.14464
212006_at	3584.37	0.17012	1593.56	1823.55	-6	1.14432
213290_at	4964.37	0.17025	79.427	92.67	0.9	-1.16673
203321_s_at	0.33	0.17037	593.462	741.556	2.4	-1.24954
221887_s_at	1.05	0.17037	75.475	83.099	6.3	-1.10101
208165_s_at	0.89	0.17037	168.707	191.264	6.3	-1.13371
214825_at	0.89	0.1705	56.841	64.203	6.3	-1.12952
204735_at	7.651	0.1705	56.725	66.47	-6	1.17179
216995_x_at	291.836	0.1705	55.663	62.502	5.4	-1.12286
219077_s_at	0.279	0.17063	724.151	873.383	6.3	-1.20608
213628_at	0.389	0.17075	446.58	550.712	-4.5	1.23318
202569_s_at	0.754	0.17075	335.391	415.824	-6	1.23982
220873_at	1.725	0.17088	56.738	63.092	5.1	-1.11199
215527_at	3404.37	0.17101	51.405	59.634	6.3	-1.16008
215025_at	77.64	0.17101	77.87	88.359	6.3	-1.1347
209064_x_at	3044.37	0.17101	1686.34	2046.93	-6	1.21383
213294_at	291.836	0.17126	1283.21	1535.07	-6	1.19627
221442_at	0.542	0.17126	59.011	72.815	1.8	-1.23392
218832_x_at	24.373	0.17126	85.788	97.002	6.3	-1.13072
89476_r_at	524.367	0.17126	267.263	310.161	6.3	-1.16051
208777_s_at	2.036	0.17139	3933.28	4626.29	6.3	-1.17619
220045_at	10.654	0.17139	74.115	81.495	5.7	-1.09957
218100_s_at	16004.4	0.17139	936.849	1073.6	-6	1.14597
219420_s_at	33.937	0.17165	626.753	755.191	6.3	-1.20493
209655_s_at	0.237	0.17165	61.377	74.015	6.3	-1.20591
211718_at	1.05	0.17178	54.87	62.868	-6	1.14576
203347_s_at	14204.4	0.17178	107.928	148.711	-2.4	1.37787
214761_at	0.237	0.1719	61.377	88.797	6.3	-1.44675
204388_s_at	0.459	0.17203	107.002	142.797	3.6	-1.33453
218979_at	2384.37	0.17203	903.812	1101.44	-6	1.21867
213766_x_at	0.279	0.17203	775.273	910.587	6.3	-1.17454
208886_at	1.462	0.17216	2603.7	2898.64	6.3	-1.11328
217845_x_at	4064.37	0.17216	4745.94	5480.73	-1.2	1.15483
203412_at	764.367	0.17216	161.575	185.392	6.3	-1.14741
215791_at	40.046	0.17216	68.867	77.381	6.3	-1.12363
209757_s_at	0.279	0.17229	53.249	64.279	6.3	-1.20714
213297_at	6284.37	0.17229	134.559	164.788	6.3	-1.22465
219787_s_at	0.33	0.17267	919.157	1275.97	-5.4	1.38819
49327_at	1124.37	0.1728	221.979	252.808	6.3	-1.13888
201769_at	177.621	0.1728	2217.95	2513.5	-6	1.13326
204718_at	704.367	0.1728	57.341	62.95	-6	1.09782
213711_at	524.367	0.1728	29766.3	30545.9	6.3	-1.02619
202043_s_at	28.76	0.17293	2857.81	3219.32	-6	1.1265
216571_at	2.834	0.17293	75.947	83.356	6.3	-1.09755
205567_at	77.64	0.17293	59.555	65.613	6.3	-1.10172
213701_at	3764.37	0.17306	1209.52	1394.41	-6	1.15286
222061_at	20.655	0.17306	65.744	73.187	6.3	-1.11321
211568_at	4964.37	0.17319	60.266	63.787	6.3	-1.05842
214290_s_at	21584.4	0.17319	1801.45	2143.3	6.3	-1.18976
206790_s_at	127.564	0.17319	9277.27	10273.9	-4.5	1.10742
215349_at	1.725	0.17332	44.787	56.33	-6	1.25773
211411_at	2.036	0.17345	60.952	67.253	6.3	-1.10338
202438_x_at	3824.37	0.17358	82.185	103.368	-6	1.25775
202977_s_at	10.654	0.17358	86.306	95.599	5.4	-1.10768
202652_at	3344.37	0.17358	120.494	137.984	6.3	-1.14515
212446_s_at	10244.4	0.17371	374.205	481.777	-2.7	1.28747
211527_x_at	0.237	0.17371	107.751	163.526	6.3	-1.51763
200681_at	0.639	0.17371	9675.65	10710.7	2.1	-1.10697
215737_x_at	150.526	0.17371	354.27	400.533	4.5	-1.13059
214096_s_at	2624.37	0.17384	6628.59	7370.83	6.3	-1.11198
208103_s_at	2144.37	0.17384	543.92	736.511	-6	1.35408
222234_s_at	344.367	0.17397	243.926	284.538	6.3	-1.16649
204011_at	9104.37	0.17397	156.299	213.171	-1.8	1.36387
206163_at	1904.37	0.17397	55.193	63.151	-2.1	1.14418
205920_at	3044.37	0.1741	120.347	160.935	-6	1.33726
202081_at	0.279	0.1741	1165.11	1470.62	-6	1.26221
219413_at	1784.37	0.17436	195.544	221.714	6.3	-1.13383
204936_at	5.495	0.17449	82.658	93.542	-6	1.13168
208179_x_at	20.655	0.17462	58.577	66.357	6.3	-1.13282
215566_x_at	13304.4	0.17462	308.228	396.285	4.8	-1.28569
215136_s_at	2.834	0.17475	1847.62	2033.3	6.3	-1.10049
202712_s_at	2324.37	0.17475	525.035	624.568	6.3	-1.18957
217286_s_at	1.05	0.17475	1695.97	1950.24	0.6	-1.14993
222292_at	65.796	0.17475	56.707	61.106	6.3	-1.07757
215492_x_at	291.836	0.17488	80.662	94.887	6.3	-1.17635
222289_at	11624.4	0.17514	53.758	72.736	6.3	-1.35303
215706_x_at	2.036	0.17528	290.616	382.276	-6	1.3154
222337_at	5804.37	0.17541	56.19	64.956	6.3	-1.15601
215975_x_at	291.836	0.17554	53.754	62.312	1.5	-1.15921
206018_at	28.76	0.17554	64.471	75.523	6.3	-1.17143
215727_x_at	764.367	0.17554	57.343	62.763	6.3	-1.09452
207881_at	0.459	0.17554	56.781	67.854	5.1	-1.19501
208718_at	2.402	0.17593	8005.22	8769.93	-6	1.09553
214590_s_at	7364.37	0.17593	109.289	134.215	-1.8	1.22807
215685_s_at	1904.37	0.17606	61.19	76.78	1.2	-1.25478
220483_s_at	1784.37	0.17606	112.343	148.736	-6	1.32395
210631_at	177.621	0.1762	89.865	101.176	-6	1.12587
203576_at	0.639	0.1762	1204.85	1375.21	-4.2	1.1414
221922_at	1.05	0.1762	351.46	424.43	6.3	-1.20762
207709_at	2024.37	0.17633	66.922	71.451	-6	1.06768
214438_at	0.89	0.17646	71.321	91.596	6.3	-1.28428
221564_at	4724.37	0.17646	194.03	249.012	-6	1.28337
214246_x_at	1424.37	0.17659	968.2	1146.53	6.3	-1.18419
203821_at	9764.37	0.17673	67.143	75.463	3	-1.12391
215621_s_at	3824.37	0.17673	60.189	65.821	6.3	-1.09357
200634_at	12524.4	0.17673	17524.8	20685.9	-6	1.18038
221944_at	0.279	0.17686	100.892	126.411	6.3	-1.25293
201440_at	0.89	0.17699	969.042	1159.36	6.3	-1.1964
217743_s_at	4724.37	0.17712	883.885	1258.98	-0.9	1.42437
201217_x_at	0.89	0.17712	30666.7	32160.4	6.3	-1.04871
222228_s_at	584.367	0.17726	93.375	106.728	6.3	-1.143
209434_s_at	150.526	0.17739	471.611	550.655	-5.7	1.1676
58696_at	5444.37	0.17739	1168.14	1403.04	2.1	-1.20108
200856_x_at	10064.4	0.17739	198.23	266.791	-6	1.34587
220038_at	22064.4	0.17739	125.383	185.955	-6	1.4831
207207_at	584.367	0.17752	56.552	61.82	6.3	-1.09315
201411_s_at	2.402	0.17752	578.506	693.265	6.3	-1.19837
214251_s_at	13304.4	0.17752	101.921	133.298	-6	1.30786
219829_at	1.725	0.17766	58.134	66.242	6.3	-1.13947
207855_s_at	19904.4	0.17766	149.336	186.809	-6	1.25093
207408_at	0.639	0.17779	68.623	83.26	-1.8	1.2133
220988_s_at	40.046	0.17792	96.302	107.891	6.3	-1.12034
216282_x_at	247.319	0.17806	144.011	157.992	6.3	-1.09708
205544_s_at	9.029	0.17806	55.821	62.769	6.3	-1.12447
209662_at	209.592	0.17806	1500.67	1848.3	-6	1.23165
213152_s_at	1964.37	0.17819	634.407	743.239	-6	1.17155
206699_x_at	0.639	0.17833	68.398	76.311	6.3	-1.11569
205715_at	2984.37	0.17833	320.51	405.795	-6	1.26609
211965_at	19964.4	0.17846	189.982	265.645	-6	1.39826
212513_s_at	0.89	0.17859	662.526	760.74	-6	1.14824
203247_s_at	0.279	0.17859	679.488	868.945	-6	1.27882
208510_s_at	2.036	0.17859	396.341	466.442	6.3	-1.17687
219125_s_at	17144.4	0.17873	758.151	882.54	6.3	-1.16407
48031_r_at	3944.37	0.17873	61.662	68.141	6.3	-1.10507
203467_at	8684.37	0.17873	449.917	623.64	0.9	-1.38612
209295_at	24.373	0.17886	3655.55	4108.56	-6	1.12392
214144_at	22844.4	0.17886	253.987	325.519	-6	1.28164
200007_at	28.76	0.17886	9783.3	10670.1	-6	1.09065
203629_s_at	6584.37	0.17886	244.008	308.982	-6	1.26628
217672_x_at	584.367	0.179	111.903	123.786	-6	1.10619
214097_at	1904.37	0.179	4161.61	4882.16	6.3	-1.17314
204145_at	0.542	0.179	1217.14	1505.37	-4.2	1.23681
216912_at	1.239	0.179	56.107	62.866	4.8	-1.12047
221578_at	10364.4	0.179	64.275	72.857	2.7	-1.13352
204889_s_at	33.937	0.17913	65.01	71.853	6.3	-1.10526
211754_s_at	3.344	0.17913	188.916	211.772	5.1	-1.12098
201748_s_at	209.592	0.17927	720.901	814.587	6.3	-1.12996
203768_s_at	28.76	0.17954	68.602	78.015	6.3	-1.13721
222114_x_at	1.05	0.17954	63.365	73.215	6.3	-1.15545
201604_s_at	12704.4	0.17954	522.969	711.734	-6	1.36095
205922_at	18764.4	0.17967	48.196	60.613	6.3	-1.25764
213490_s_at	0.33	0.17981	169.016	241.42	-5.1	1.42839
64942_at	3764.37	0.17981	105.362	131.921	1.2	-1.25207
216729_at	1.462	0.17981	57.877	65.873	6.3	-1.13816
204878_s_at	6.484	0.17994	107.474	126.515	6.3	-1.17717
201509_at	2744.37	0.17994	2053.72	2352.61	6.3	-1.14554
215285_s_at	18044.4	0.18008	345.67	450.524	-6	1.30334
207908_at	1964.37	0.18008	52.772	59.693	6.3	-1.13115
211233_x_at	4.657	0.18008	94.441	105.398	6.3	-1.11602
213387_at	209.592	0.18008	156.948	183.349	-6	1.16821
218363_at	13304.4	0.18008	487.453	648.141	-6	1.32965
200710_at	2.402	0.18021	2185.18	2630.97	-6	1.20401
212652_s_at	2144.37	0.18021	492.108	624.277	-6	1.26858
218043_s_at	0.459	0.18021	119.93	182.506	-6	1.52177
[truncated: 14,384 more rows]

## Sheet: DMSO_4
Probeset	EC50	P value	A	B	D	Fold
210934_at	91.615	7.2959e-05	61.523	73.645	0.9	-1.19703
220493_at	0.389	8.7028e-05	71.325	106.974	5.4	-1.49981
222360_at	10544.4	0.00031653	73.011	94.527	-4.2	1.2947
209774_x_at	14984.4	0.00038216	286.255	629.17	-6	2.19794
215990_s_at	5444.37	0.00040456	67.522	80.075	-1.2	1.18591
204415_at	0.279	0.0008018	211.333	393.48	6.3	-1.8619
209359_x_at	2144.37	0.0016458	52.124	64.341	3.9	-1.23438
205757_at	2.402	0.0017543	75.752	97.05	-3.6	1.28115
206152_at	2624.37	0.0019178	78.008	102.52	1.2	-1.31422
201402_at	55.76	0.002142	78.816	96.619	0.3	-1.22588
206391_at	17564.4	0.002353	71.563	96.152	-6	1.3436
220139_at	14984.4	0.0026544	49.679	62.372	6.3	-1.2555
209210_s_at	4424.37	0.0028158	1734.24	2023.63	-2.1	1.16687
221630_s_at	247.319	0.003364	59.137	64.879	6.3	-1.0971
205483_s_at	0.279	0.0034099	339.233	629.768	6.3	-1.85645
207937_x_at	2924.37	0.0034386	72.303	83.498	-6	1.15483
212970_at	47.254	0.0035409	91.815	138.521	-0.3	1.5087
209144_s_at	3.344	0.0035689	94.271	116.593	3.6	-1.23679
217032_at	824.367	0.0035888	65.331	79.646	3.9	-1.21911
211816_x_at	18464.4	0.0036913	55.402	76.267	-6	1.37661
221098_x_at	3704.37	0.0037729	53.273	63.276	-6	1.18777
217416_x_at	3464.37	0.0039287	83.265	104.092	-6	1.25013
205263_at	3044.37	0.0043243	516.05	616.977	-5.7	1.19558
205001_s_at	14.834	0.0048253	68.993	76.005	1.5	-1.10163
207631_at	1.462	0.0049612	65.49	81.425	6	-1.24332
211322_s_at	1.725	0.005406	70.194	80.314	5.4	-1.14417
221240_s_at	644.367	0.0054783	73.292	90.145	6.3	-1.22994
205461_at	5.495	0.0055592	116.736	176.377	2.7	-1.5109
207785_s_at	1244.37	0.0056488	374.367	481.545	-5.7	1.28629
220300_at	0.389	0.0057706	66.275	87.606	4.5	-1.32186
213424_at	1364.37	0.0058646	191.781	273.491	-0.6	1.42606
204397_at	3.344	0.0063557	69.883	77.685	5.7	-1.11164
215714_s_at	17024.4	0.0064009	78.068	106.432	-6	1.36332
32540_at	2.036	0.006731	73.512	86.779	6.3	-1.18047
217316_at	3224.37	0.0067702	58.587	64.319	6.3	-1.09784
210738_s_at	0.389	0.0068238	56.276	72.748	4.2	-1.2927
209626_s_at	0.89	0.0069781	146.919	200.222	3.9	-1.36281
221763_at	1964.37	0.0073588	313.663	379.907	-6	1.21119
215742_at	4.657	0.0077192	50.318	60.309	6.3	-1.19856
209840_s_at	0.33	0.0077658	80.762	108.99	6.3	-1.34952
207776_s_at	18284.4	0.0080069	64.556	83.121	6.3	-1.28758
214237_x_at	17.504	0.0083955	85.662	102.524	6	-1.19684
220271_x_at	3.946	0.0085581	57.073	64.856	6	-1.13637
220048_at	9.029	0.0095671	65.157	75.54	5.4	-1.15935
216741_at	291.836	0.0095707	73.014	82.671	6.3	-1.13226
213984_at	884.367	0.0097879	56.834	69.03	-4.8	1.21459
211573_x_at	1.239	0.0099474	126.13	178.907	1.2	-1.41843
205559_s_at	0.389	0.0099736	100.582	139.371	4.5	-1.38565
214276_at	12764.4	0.010908	57.774	75.502	6.3	-1.30685
204880_at	7124.37	0.011316	401.56	474.784	6.3	-1.18235
210435_at	14264.4	0.011396	58.486	71.029	-6	1.21446
214568_at	108.105	0.011584	66.086	72.735	4.8	-1.10061
218447_at	2.834	0.011813	3476.99	3897.96	6.3	-1.12107
221185_s_at	2.834	0.011823	81.353	98.704	1.5	-1.21328
216292_at	10.654	0.011987	58.516	66.938	6.3	-1.14393
215682_at	108.105	0.012096	52.769	59.747	2.1	-1.13224
220235_s_at	3824.37	0.012323	353.964	469.437	-6	1.32623
203347_s_at	1604.37	0.012392	105.803	133.336	-6	1.26023
218293_x_at	0.279	0.01296	65.244	86.979	6.3	-1.33313
204320_at	3.344	0.013122	56.694	63.037	6.3	-1.11188
214270_s_at	5804.37	0.013428	58.576	72.866	-1.5	1.24396
208041_at	150.526	0.013615	56.938	62.198	6.3	-1.09238
204409_s_at	6584.37	0.013621	56.416	66.689	-3.6	1.18209
202512_s_at	6.484	0.013621	502.014	600.25	6.3	-1.19568
217248_s_at	1.05	0.013721	58.044	69.387	6.3	-1.19542
207998_s_at	6944.37	0.013755	73.553	88.514	4.2	-1.2034
209354_at	15824.4	0.013941	82.382	97.286	-6	1.18091
209965_s_at	13724.4	0.013941	145.575	218.491	-6	1.50088
35254_at	3164.37	0.013958	380.276	433.008	6.3	-1.13867
222096_x_at	5144.37	0.014096	89.544	125.21	0.9	-1.39831
221329_at	14.834	0.01436	59.31	69.248	6.3	-1.16756
214818_at	2.834	0.014485	117.033	131.04	-6	1.11968
220759_at	0.279	0.014521	53.88	66.585	6.3	-1.2358
218418_s_at	77.64	0.014611	481.391	545.761	6.3	-1.13372
218570_at	3284.37	0.014727	490.863	608.778	-6	1.24022
220434_at	11024.4	0.014986	56.622	71.988	-6	1.27138
213174_at	0.279	0.015049	166.467	224.711	6.3	-1.34988
206189_at	10064.4	0.015258	55.939	64.479	-6	1.15267
213498_at	2.834	0.015509	51.073	59.025	-6	1.1557
220669_at	2024.37	0.015866	54.425	64.252	-6	1.18056
202665_s_at	3584.37	0.01588	100.659	143.624	-0.6	1.42684
217459_at	1.239	0.01594	55.368	72.378	0.6	-1.30722
216485_s_at	91.615	0.015974	93.56	109.928	6.3	-1.17495
220826_at	0.33	0.016028	78.918	94.11	6.3	-1.1925
219854_at	5924.37	0.016035	123.496	189.161	-1.2	1.53172
217125_at	2684.37	0.016185	64.886	80.654	-6	1.24301
216275_at	3.344	0.016344	61.861	77.342	6.3	-1.25025
220366_at	77.64	0.016576	62.573	69.318	6.3	-1.10779
219425_at	1124.37	0.016826	75.09	94.603	6.3	-1.25986
210446_at	14.834	0.01692	56.862	64.825	-3.3	1.14004
211751_at	10664.4	0.016927	53.247	63.325	-6	1.18927
206620_at	47.254	0.017484	58.552	64.398	5.7	-1.09984
219611_s_at	1.725	0.017529	254.786	330.772	0.9	-1.29823
215045_at	704.367	0.017537	66.714	82.927	0.9	-1.24302
203600_s_at	0.279	0.01759	258.171	340.483	-6	1.31883
211881_x_at	28.76	0.017914	56.036	65.12	6	-1.16211
215298_at	18044.4	0.017914	56.61	69.671	-6	1.23072
215449_at	5.495	0.017984	54.938	65.764	0.9	-1.19706
211750_x_at	584.367	0.018031	32401.1	33543	6.3	-1.03524
214688_at	2.402	0.018182	66.182	75.558	-6	1.14167
202640_s_at	47.254	0.018221	229.301	255.429	5.1	-1.11395
207313_x_at	291.836	0.018253	54.027	68.873	0.3	-1.27479
208093_s_at	1.725	0.018454	1013.91	1195.23	6.3	-1.17883
64900_at	3644.37	0.018584	149.683	178.386	-6	1.19176
205426_s_at	3.344	0.018609	72.126	91.939	-0.6	1.2747
216240_at	704.367	0.018931	71.689	85.988	2.4	-1.19946
203632_s_at	3464.37	0.019099	144.594	180.948	-6	1.25142
208601_s_at	108.105	0.019158	54.32	70.08	0.3	-1.29013
201608_s_at	40.046	0.019201	3264.06	3668.71	6.3	-1.12397
215085_x_at	0.89	0.019432	52.795	62.157	-6	1.17733
204557_s_at	4904.37	0.019501	100.941	142.191	-6	1.40865
205505_at	108.105	0.019711	66.121	75.117	6.3	-1.13605
221195_at	11624.4	0.019737	76.962	101.579	-6	1.31986
210787_s_at	0.754	0.019896	80.646	112.768	0.9	-1.39831
217158_at	28.76	0.01995	48.055	57.459	6.3	-1.19569
211221_at	1.462	0.019968	48.93	60.321	-6	1.2328
217121_at	2384.37	0.020084	52.479	67.781	0.6	-1.29158
209739_s_at	3884.37	0.020147	59.626	75.946	0.9	-1.27371
222090_at	17.504	0.020183	66.742	77.581	-5.7	1.1624
211856_x_at	3.344	0.020522	65.553	71.87	6.3	-1.09636
207996_s_at	18644.4	0.020708	59.937	71.399	-6	1.19123
202966_at	28.76	0.021375	52.487	61.921	6.3	-1.17974
200026_at	0.33	0.021918	21600.2	24668.6	-6	1.14205
220152_at	0.33	0.022038	56.864	72.286	6.3	-1.27121
202411_at	0.279	0.022048	62.097	97.453	6.3	-1.56937
216760_at	6644.37	0.022292	60.065	79.944	1.8	-1.33096
213452_at	1064.37	0.022313	77.906	91.799	-2.4	1.17833
203581_at	1904.37	0.022467	917.385	1134.5	-6	1.23667
219216_at	824.367	0.022498	432.371	486.464	-6	1.12511
206396_at	17.504	0.022519	58.944	69.412	6.3	-1.17759
204586_at	291.836	0.022686	63.394	73.663	1.2	-1.16199
214779_s_at	3164.37	0.022844	81.37	97.574	6.3	-1.19914
214192_at	0.279	0.023686	69.555	82.32	6.3	-1.18352
206942_s_at	0.389	0.02373	74.188	96.842	6.3	-1.30536
202375_at	1784.37	0.023763	79.052	91.767	-6	1.16084
217138_x_at	3584.37	0.023908	53.812	65.217	0.9	-1.21194
215568_x_at	524.367	0.024224	163.826	207.151	0.9	-1.26446
213141_at	5.495	0.024567	158.261	196.159	4.8	-1.23947
214022_s_at	0.279	0.024614	52.53	64.951	6.3	-1.23646
217814_at	0.279	0.024625	2133.72	2723.25	6.3	-1.27629
221318_at	0.279	0.024718	62.652	76.244	6.3	-1.21694
214365_at	291.836	0.025106	54.629	61.266	2.4	-1.12149
222080_s_at	524.367	0.025297	55.172	60.616	2.7	-1.09867
211768_at	1484.37	0.025333	55.511	71.483	-0.3	1.28773
212606_at	3.344	0.025357	181.005	214.376	6.3	-1.18437
209442_x_at	2.834	0.025429	470.894	584.989	-6	1.24229
213991_s_at	3.946	0.025538	60.572	75.649	6.3	-1.24891
220465_at	47.254	0.025623	105.539	132.846	6.3	-1.25874
212343_at	4904.37	0.025733	762.461	851.16	-2.7	1.11633
200829_x_at	6.484	0.025758	3597.27	3905.25	3	-1.08561
203801_at	5.495	0.026367	76.471	99.54	5.1	-1.30167
1494_f_at	5.495	0.026405	66.347	80.798	-6	1.21781
217124_at	1.725	0.026596	72.127	83.272	4.5	-1.15452
202652_at	1904.37	0.026711	120.494	139.988	6.3	-1.16178
205746_s_at	2324.37	0.027034	261.763	352.81	-6	1.34782
49485_at	24.373	0.027047	366.064	414.429	1.5	-1.13212
220443_s_at	177.621	0.027204	56.376	68.252	-2.4	1.21066
214759_at	12.571	0.027217	70.993	79.163	5.4	-1.11508
201002_s_at	24.373	0.027628	4513.98	5201.64	-6	1.15234
215115_x_at	19244.4	0.027802	77.343	100.326	-6	1.29716
202079_s_at	247.319	0.027856	133.736	207.534	-0.3	1.55182
221862_at	40.046	0.02787	64.072	73.699	6.3	-1.15025
208252_s_at	2.036	0.02806	55.647	65.526	6.3	-1.17753
214595_at	3.946	0.028238	83.371	96.905	-5.1	1.16233
208278_s_at	464.367	0.028238	50.265	61.002	2.4	-1.21361
201944_at	0.279	0.028252	5526.13	6498.07	-6	1.17588
207279_s_at	1.239	0.028321	65.578	83.032	1.2	-1.26616
212972_x_at	9.029	0.028417	77.066	95.3	3.3	-1.2366
206669_at	14.834	0.028528	67.158	75.978	-6	1.13133
215461_at	65.796	0.028626	54.215	63.228	6.3	-1.16625
219883_at	0.89	0.028654	93.469	114.703	-6	1.22718
204693_at	1784.37	0.028907	73.154	86.529	2.4	-1.18283
211542_x_at	1004.37	0.028964	31362.8	32769.5	6.3	-1.04485
219484_at	4.657	0.029597	137.954	160.845	6.3	-1.16593
219571_s_at	108.105	0.029979	498.375	617.166	-2.1	1.23836
219831_at	47.254	0.030503	191.268	252.02	-3.9	1.31763
202485_s_at	2684.37	0.030563	61.936	74.43	6.3	-1.20172
211385_x_at	10.654	0.030761	540.453	665.197	0.6	-1.23081
215095_at	17.504	0.031365	89.819	107.094	-4.2	1.19233
212494_at	20.655	0.031459	159.649	206.449	-6	1.29314
214101_s_at	6644.37	0.031601	167.962	207.471	-4.5	1.23523
206144_at	0.279	0.031712	55.148	69.289	6.3	-1.25642
211097_s_at	0.389	0.031775	63.425	79.425	6.3	-1.25227
211019_s_at	0.279	0.032047	78.872	107.564	6.3	-1.36378
218683_at	944.367	0.032274	147.904	194.216	-5.1	1.31312
213064_at	4064.37	0.032339	577.349	752.453	-6	1.30329
216545_at	344.367	0.032485	66.407	74.662	6.3	-1.12431
203490_at	3884.37	0.032502	191.509	219.89	-6	1.1482
207792_at	65.796	0.033098	73.08	82.514	6.3	-1.12909
210954_s_at	704.367	0.033266	78.911	94.335	-2.1	1.19546
212345_s_at	28.76	0.033605	1269.01	1433.81	-6	1.12987
214699_x_at	2.834	0.033656	91.998	106.884	-6	1.16181
215573_at	65.796	0.033708	53.259	63.722	6.3	-1.19646
209591_s_at	20.655	0.034087	51.139	59.368	-6	1.16091
89948_at	17.504	0.034105	138.388	152.886	6.3	-1.10476
211324_s_at	0.279	0.034122	52.864	67.008	6.3	-1.26755
212373_at	3644.37	0.034122	195.233	268.365	-6	1.37459
201374_x_at	4.657	0.034227	71.142	87.646	6.3	-1.23199
204647_at	12464.4	0.034244	78.939	96.392	6.3	-1.22109
204564_at	3.946	0.034262	72.321	88.955	6.3	-1.23
203880_at	3224.37	0.034314	4543.53	5216.17	-6	1.14804
214584_x_at	644.367	0.034437	56.719	64.03	-6	1.1289
221872_at	7784.37	0.034472	75.165	99.179	-6	1.31948
220601_at	1.462	0.034543	60.311	70.233	5.1	-1.16451
214877_at	33.937	0.034631	89.57	101.967	6.3	-1.13841
202999_s_at	9284.37	0.03497	63.445	73.432	-6	1.15741
202428_x_at	7.651	0.03497	12729	13959.7	1.2	-1.09669
217511_at	18764.4	0.035042	77.618	109.963	-6	1.41672
221592_at	15164.4	0.035313	60.863	74.802	-6	1.22902
203112_s_at	2.036	0.035349	138.942	170.952	6.3	-1.23038
208393_s_at	108.105	0.035568	1505.8	1636.28	-2.1	1.08666
220121_at	10.654	0.035605	102.62	121.229	6.3	-1.18134
206192_at	7484.37	0.035696	53.227	62.455	3	-1.17337
211691_x_at	584.367	0.035863	61.369	69.134	6.3	-1.12653
211554_s_at	4.657	0.035937	108.87	145.51	6.3	-1.33655
218520_at	3164.37	0.036011	1309.29	1550.96	-6	1.18459
202546_at	7.651	0.03603	5869.34	6165.98	-6	1.05054
219094_at	7484.37	0.036104	85.119	109.775	-6	1.28967
216706_x_at	0.542	0.036123	51.915	63.088	6.3	-1.21522
221638_s_at	3404.37	0.036348	93.919	132.356	-6	1.40926
203342_at	108.105	0.036385	711.533	856.583	4.8	-1.20386
207729_at	24.373	0.036461	54.832	62.884	6.3	-1.14685
220751_s_at	2.402	0.036803	54.155	66.229	-6	1.22295
210412_at	5.495	0.03711	56.034	62.613	6.3	-1.11741
205657_at	12344.4	0.037226	68.38	82.194	6.3	-1.20202
203572_s_at	9.029	0.037538	1057.89	1194.84	0.9	-1.12945
214532_x_at	9.029	0.037538	214.2	244.649	3.6	-1.14215
214458_at	9104.37	0.037557	64.861	74.349	-6	1.14628
206114_at	1.725	0.037675	97.921	121.067	-5.7	1.23637
206721_at	17144.4	0.038191	55.247	70.136	-6	1.2695
222083_at	24.373	0.038191	58.266	69.17	2.1	-1.18714
215787_at	19724.4	0.038291	57.189	71.742	-6	1.25447
205404_at	7664.37	0.038513	50.913	68.005	2.1	-1.33571
203839_s_at	6764.37	0.038533	73.203	91.77	6.3	-1.25364
206983_at	524.367	0.038594	47.694	62.756	0.3	-1.3158
219090_at	1904.37	0.038594	61.245	72.405	6.3	-1.18222
222081_at	1.725	0.039126	66.007	73.857	6.3	-1.11893
214248_s_at	0.459	0.039541	55.575	65.362	6.3	-1.1761
214247_s_at	19304.4	0.039603	175.443	222.547	-6	1.26849
212446_s_at	2264.37	0.039708	366.447	447.856	-6	1.22216
218852_at	4364.37	0.040025	1441.53	1685.39	-6	1.16917
210245_at	0.279	0.040088	67.236	85.909	6.3	-1.27772
202585_s_at	0.279	0.040259	189.112	249.88	6.3	-1.32133
218141_at	24.373	0.040302	145.533	183.387	-6	1.26011
215382_x_at	108.105	0.04043	73.202	76.909	6	-1.05064
203356_at	5324.37	0.040841	736.183	877.864	-6	1.19245
208968_s_at	2.834	0.040972	5072.05	5528.51	6.3	-1.08999
209262_s_at	3824.37	0.041103	1963.6	2279.49	6.3	-1.16087
220966_x_at	40.046	0.041125	1841.43	2147.36	0.9	-1.16613
200856_x_at	1004.37	0.041147	191.069	245.677	-6	1.2858
221446_at	884.367	0.041191	56.444	68.786	6.3	-1.21866
211403_x_at	127.564	0.041257	65.142	77.433	1.2	-1.18868
221109_at	1.239	0.041544	73.253	85.524	6.3	-1.16752
217395_at	77.64	0.041567	65.878	77.826	3.9	-1.18137
217100_s_at	2264.37	0.041633	214.16	259.438	-2.1	1.21142
216671_x_at	77.64	0.041656	82.489	99.67	6.3	-1.20828
206919_at	3704.37	0.041678	58.148	72.349	-1.8	1.24422
216600_x_at	3584.37	0.04215	82.303	99.834	6.3	-1.21301
47773_at	17.504	0.042217	123.22	140.911	-6	1.14357
219380_x_at	24.373	0.04224	72.599	94.497	-3	1.30163
222004_s_at	16604.4	0.042263	58.921	75.994	-6	1.28976
33579_i_at	1364.37	0.042286	62.314	70.511	6.3	-1.13154
207192_at	3524.37	0.042286	68.827	84.551	6.3	-1.22846
214406_s_at	0.279	0.04249	51.597	63.728	6.3	-1.23511
206451_at	7.651	0.042766	104.645	134.197	6.3	-1.2824
222082_at	764.367	0.042835	63.233	74.91	1.5	-1.18467
205454_at	5.495	0.042997	62.28	70.268	6.3	-1.12826
214946_x_at	9.029	0.043159	1806.1	1982.75	-6	1.09781
204620_s_at	0.279	0.043183	192.685	279.196	-6	1.44898
220981_x_at	1.05	0.043699	51.244	58.314	-6	1.13797
211197_s_at	2744.37	0.043842	51.926	61.843	6.3	-1.19098
220930_s_at	0.459	0.043913	55.294	70.641	3	-1.27755
222270_at	17144.4	0.04408	104.702	126.561	-6	1.20877
220998_s_at	19904.4	0.044224	112.574	147.644	6.3	-1.31153
218674_at	3224.37	0.044489	104.651	150.232	-6	1.43555
213252_at	0.237	0.044513	71.378	102.042	6.3	-1.4296
210967_x_at	1.462	0.044537	58.968	74.469	-4.5	1.26287
217228_s_at	10184.4	0.04478	67.539	85.52	-6	1.26623
215013_s_at	2984.37	0.044829	60.522	77.608	6.3	-1.28231
204062_s_at	4424.37	0.044829	215.543	272.641	-6	1.2649
221303_at	1964.37	0.044902	55.2	61.34	6.3	-1.11123
214357_at	177.621	0.045	120.807	148.318	-6	1.22773
215126_at	150.526	0.045049	57.629	62.924	-6	1.09188
206020_at	7.651	0.045123	223.434	269.477	6.3	-1.20607
204451_at	40.046	0.045123	176.508	204.302	-6	1.15747
221072_at	5.495	0.045246	52.385	59.825	-5.7	1.14203
220616_at	8984.37	0.045296	58.287	75.044	6.3	-1.28749
207384_at	18044.4	0.045569	60.407	76.572	-6	1.2676
204509_at	9104.37	0.045945	76.642	96.257	-6	1.25593
209504_s_at	2324.37	0.04602	57.78	63.958	6.3	-1.10692
207327_at	584.367	0.046071	111.183	127.398	-6	1.14584
203761_at	2444.37	0.046324	57.203	65.589	2.1	-1.1466
210161_at	91.615	0.046477	54.469	65.207	0.6	-1.19714
205765_at	4964.37	0.046503	279.559	332.194	6.3	-1.18828
211393_at	108.105	0.046528	54.471	62.961	6.3	-1.15586
219063_at	291.836	0.046862	153.903	185.083	3.9	-1.2026
208417_at	0.279	0.047017	78.145	95.029	6.3	-1.21606
221186_at	20.655	0.047069	54.358	64.045	-6	1.17821
206399_x_at	0.33	0.047121	57.178	72.257	6.3	-1.26372
215497_s_at	19184.4	0.047329	110.035	151.403	-6	1.37595
215601_at	17684.4	0.047697	51.847	68.196	-6	1.31533
204743_at	2324.37	0.048281	59.546	73.08	1.2	-1.22729
211633_x_at	14.834	0.048335	55.707	63.128	5.4	-1.13321
216725_at	3.344	0.048335	69.274	82.49	6.3	-1.19078
218600_at	0.279	0.048362	61.944	82.524	6.3	-1.33224
206453_s_at	4004.37	0.048415	104.447	123.072	6.3	-1.17832
206955_at	0.389	0.048577	78.189	97.174	3.9	-1.24281
207699_at	209.592	0.048604	77.633	88.812	3	-1.144
209145_s_at	0.279	0.04882	62.322	82.791	6.3	-1.32844
201921_at	3884.37	0.049147	4089.06	4650.29	-6	1.13725
211869_at	1.05	0.049312	73.391	90.422	6.3	-1.23206
206723_s_at	12.571	0.049477	84.803	101.922	6.3	-1.20187
213885_at	33.937	0.049588	68.349	79.784	-5.4	1.1673
206220_s_at	0.459	0.049893	75.956	91.383	4.5	-1.2031
213419_at	2504.37	0.049977	79.046	95.98	-6	1.21423
221985_at	127.564	0.050314	197.9	247.463	-6	1.25044
206585_at	2324.37	0.05037	55.161	64.921	6.3	-1.17694
215847_at	47.254	0.05037	76.093	85.815	-5.7	1.12776
205425_at	5384.37	0.050427	140.19	167.186	-2.4	1.19257
210586_x_at	1.05	0.050597	59.195	73.04	6.3	-1.23389
200767_s_at	10.654	0.050881	322.342	363.295	6.3	-1.12705
220967_s_at	2.834	0.050881	90.896	117.809	6.3	-1.29609
205638_at	0.754	0.05091	58.962	71.16	6.3	-1.20688
202820_at	2504.37	0.051573	1027.79	1200.72	-6	1.16825
208237_x_at	16604.4	0.05166	79.302	97.675	-6	1.23168
219270_at	1.725	0.05166	56.636	67.588	-6	1.19338
216941_s_at	2.402	0.051777	526.877	618.753	-6	1.17438
207048_at	1.725	0.051777	71.31	84.209	6	-1.18089
203577_at	0.459	0.051806	127.037	165.301	-4.2	1.3012
215341_at	764.367	0.051894	61.834	67.398	-6	1.08998
202292_x_at	65.796	0.051952	380.292	435.076	6.3	-1.14406
206683_at	24.373	0.051982	59.437	67.041	-6	1.12793
209101_at	0.89	0.052129	160.559	209.891	6.3	-1.30725
39549_at	77.64	0.052188	231.83	261.425	-2.1	1.12766
220032_at	18764.4	0.052483	55.214	70.627	-6	1.27915
212483_at	15164.4	0.052692	164.096	236.484	-6	1.44113
208460_at	9284.37	0.052692	76.816	103.736	-6	1.35045
209012_at	4004.37	0.052811	286.96	366.554	-6	1.27737
204317_at	1.05	0.052901	120.425	162.58	3.3	-1.35005
219705_at	0.279	0.053202	66.776	76.558	6.3	-1.14649
212760_at	1184.37	0.053536	357.593	417.929	-6	1.16873
204777_s_at	19904.4	0.053627	54.944	71.92	6.3	-1.30897
222089_s_at	3.344	0.053627	52.373	61.906	6.3	-1.18202
205671_s_at	10.654	0.05381	50.728	64.317	0.3	-1.26788
214666_x_at	3704.37	0.053841	236.438	307.165	-6	1.29914
209918_at	55.76	0.054427	57.703	67.414	6	-1.16829
213297_at	2864.37	0.05452	134.559	169.784	6.3	-1.26178
215211_at	18764.4	0.05452	60.521	79.019	-6	1.30565
209597_s_at	28.76	0.054583	72.193	82.59	6.3	-1.14402
206659_at	2324.37	0.054927	56.039	69.617	6.3	-1.2423
214956_at	824.367	0.05499	52.667	64.69	-0.3	1.22828
209230_s_at	1784.37	0.055148	557.399	684.561	6.3	-1.22813
221603_at	0.542	0.055179	67.657	81.235	4.8	-1.20069
205513_at	13304.4	0.055592	142.03	199.287	-6	1.40313
209168_at	7.651	0.055751	56.69	64.688	6.3	-1.14108
218234_at	28.76	0.055751	197.953	230.634	6.3	-1.16509
209048_s_at	2.834	0.055816	470.344	549.58	-6	1.16846
210123_s_at	24.373	0.055848	66.851	80.774	6.3	-1.20827
205145_s_at	20.655	0.056105	133.374	151.295	-6	1.13437
216940_x_at	2.834	0.056169	105.895	131.64	6.3	-1.24312
203303_at	14.834	0.056755	1978.15	2151.91	6.3	-1.08784
217354_s_at	1724.37	0.05682	206.343	231.812	6.3	-1.12343
208480_s_at	404.367	0.056951	59.755	62.781	5.4	-1.05064
215629_s_at	4484.37	0.057017	100.823	136.171	-6	1.35059
214263_x_at	2.402	0.057116	3110	3342.11	-6	1.07463
213829_x_at	3.946	0.05758	100.605	126.205	6.3	-1.25446
210646_x_at	0.279	0.057747	40442.2	42613.2	-6	1.05368
204755_x_at	1904.37	0.057747	50.533	58.142	6.3	-1.15057
218090_s_at	884.367	0.057814	870.112	1029.03	-6	1.18264
216912_at	704.367	0.057981	53.039	58.916	6.3	-1.11081
203254_s_at	14.834	0.058116	237.985	293.144	-6	1.23178
208539_x_at	24.373	0.058217	54.706	64.416	-6	1.17749
210929_s_at	1.239	0.058454	96.024	113.159	-0.9	1.17844
204390_at	704.367	0.058658	56.716	64.997	6.3	-1.14601
221125_s_at	7964.37	0.058658	62.549	78.122	-6	1.24897
205555_s_at	0.279	0.058966	125.007	168.506	6.3	-1.34797
204516_at	404.367	0.059	86.297	118.262	-6	1.37041
214716_at	14.834	0.059138	51.049	60.714	-5.1	1.18933
221019_s_at	6764.37	0.059345	58.535	66.263	-6	1.13202
209943_at	5.495	0.059483	90.707	108.971	6.3	-1.20135
219767_s_at	1784.37	0.059483	518.351	645.407	-6	1.24512
209371_s_at	584.367	0.059518	68.679	81.997	6.3	-1.19392
210710_at	9.029	0.059622	99.462	115.379	3.6	-1.16003
207300_s_at	10484.4	0.059657	61.428	80.634	-6	1.31266
205919_at	5.495	0.059727	58.589	73.911	-5.4	1.26152
210656_at	0.89	0.060006	60.644	68.146	3	-1.12371
215540_at	20.655	0.060041	57.12	64.44	6.3	-1.12815
206793_at	1.725	0.060182	91.86	107.996	5.7	-1.17566
213568_at	7904.37	0.060535	151.538	204.067	-1.5	1.34664
200963_x_at	1604.37	0.060962	38355	39610	6.3	-1.03272
209556_at	1004.37	0.061106	172.068	208.282	6.3	-1.21046
220228_at	1.05	0.061177	55.623	66.621	1.8	-1.19772
214206_at	404.367	0.061213	58.388	65.189	5.4	-1.11648
214088_s_at	24.373	0.061285	60.598	66.665	6.3	-1.10012
216577_at	2144.37	0.061285	67.644	78.463	3.6	-1.15994
212707_s_at	704.367	0.061755	107.972	134.948	1.8	-1.24984
215159_s_at	10.654	0.061901	89.487	109.564	4.8	-1.22436
201786_s_at	2.834	0.06234	6784.68	7372.9	6.3	-1.0867
202343_x_at	644.367	0.062561	7737.08	8494.91	6.3	-1.09795
215262_at	0.279	0.062561	61.981	74.642	6.3	-1.20427
216826_at	4184.37	0.062635	54.652	63.898	-6	1.16918
209543_s_at	9.029	0.06323	60.484	68.285	-6	1.12898
217721_at	1244.37	0.063305	73.446	91.425	-6	1.24479
212868_x_at	0.639	0.063342	55.727	66.849	6.3	-1.19958
211050_x_at	7.651	0.063605	69.296	81.339	6.3	-1.17379
201874_at	5384.37	0.063605	2618.99	3076.67	-6	1.17476
219991_at	18044.4	0.063832	49.603	63.455	-6	1.27926
209451_at	2804.37	0.063832	202.492	255.908	-6	1.26379
39548_at	247.319	0.06387	237.093	266.795	-6	1.12528
218825_at	8684.37	0.063908	112.78	162.952	6.3	-1.44487
217461_x_at	9884.37	0.063945	60.497	75.07	-6	1.24089
210868_s_at	524.367	0.064059	106.875	126.541	-6	1.18401
220387_s_at	1364.37	0.064059	224.108	253.931	-6	1.13307
216824_at	17.504	0.064059	61.977	70.04	1.2	-1.1301
206492_at	7.651	0.064326	58.139	65.618	-6	1.12864
207578_s_at	7484.37	0.064326	66.737	84.647	0.9	-1.26837
214869_x_at	11624.4	0.064479	133.095	168.466	5.1	-1.26576
209742_s_at	91.615	0.064479	55.551	60.404	6.3	-1.08736
204875_s_at	5.495	0.064479	553.274	674.696	-5.7	1.21946
220686_s_at	2.834	0.064633	65.904	76.093	6.3	-1.1546
205677_s_at	0.754	0.064787	1439.12	1612.32	6.3	-1.12035
207211_at	18764.4	0.065057	71.822	87.44	-6	1.21745
219164_s_at	1.239	0.065213	249.067	291.715	6.3	-1.17123
214831_at	1.725	0.06529	125.214	158.392	5.1	-1.26497
212817_at	28.76	0.065407	74.475	81.84	6.3	-1.09889
211233_x_at	10.654	0.065446	93.335	105.398	6.3	-1.12924
204600_at	1304.37	0.065603	59.96	72.626	0.9	-1.21124
206127_at	2084.37	0.06572	66.27	80.06	-6	1.20809
208322_s_at	14.834	0.065799	148.87	176.019	-5.4	1.18237
204663_at	28.76	0.065838	212.592	247.506	-1.5	1.16423
207018_s_at	6404.37	0.066272	103.857	134.589	-3	1.29591
202061_s_at	3764.37	0.066272	2990.16	3645.85	-6	1.21928
220508_at	2.402	0.066272	55.879	64.587	6.3	-1.15584
204694_at	40.046	0.066312	51.034	59.726	6.3	-1.17032
220931_at	19904.4	0.066511	63.011	80.969	-6	1.285
208657_s_at	12.571	0.06679	670.459	837.269	-6	1.2488
217598_at	3.946	0.066951	224.112	282.44	6.3	-1.26026
208217_at	5444.37	0.067071	76.934	95.38	6.3	-1.23976
205079_s_at	6044.37	0.067112	520.205	629.811	-6	1.2107
202112_at	704.367	0.067435	55.477	68.275	6.3	-1.23069
219583_s_at	40.046	0.067435	371.122	446.173	-6	1.20223
208989_s_at	0.33	0.067475	327.47	369.583	-6	1.1286
221100_at	127.564	0.067638	69.15	76.548	6.3	-1.10698
211145_x_at	24.373	0.067678	56.614	64.018	6.3	-1.13078
219687_at	15164.4	0.067678	60.99	74.616	-6	1.22341
201221_s_at	2864.37	0.067719	1629.52	1847.86	0.9	-1.13399
209628_at	3884.37	0.067841	1192.29	1695.67	-6	1.4222
216803_at	40.046	0.067923	50.773	61.099	-6	1.20338
211795_s_at	0.89	0.068046	160.481	204.799	-0.9	1.27616
213267_at	3.344	0.06821	55.423	61.399	-6	1.10783
217374_x_at	209.592	0.068292	53.757	59.654	6.3	-1.1097
215340_at	65.796	0.068457	62.14	70.458	6.3	-1.13386
216327_s_at	344.367	0.068622	59.867	72.814	4.8	-1.21626
212989_at	2324.37	0.068996	645.211	809.119	-6	1.25404
207871_s_at	14.834	0.069247	405.82	456.116	-6	1.12394
220045_at	0.459	0.069373	64.593	78.324	-4.5	1.21258
204807_at	4904.37	0.069415	177.171	226.14	-6	1.27639
213857_s_at	584.367	0.069457	1717.78	1809.4	-6	1.05333
204478_s_at	24.373	0.069457	1026.16	1212.45	6.3	-1.18154
221453_at	0.459	0.069541	47.103	60.473	-6	1.28385
210937_s_at	20384.4	0.069583	54.383	67.805	-6	1.24681
219987_at	2.834	0.069667	68.534	79.1	6.3	-1.15417
208327_at	524.367	0.069878	81.473	95.566	5.4	-1.17298
210637_at	19904.4	0.069878	70.495	103.938	-6	1.4744
203158_s_at	24.373	0.069963	76.329	93.847	6.3	-1.22951
222148_s_at	1244.37	0.070175	1288.36	1439.63	-6	1.11741
207001_x_at	1.239	0.070303	110.766	138.075	2.1	-1.24655
208280_at	0.89	0.070389	57.744	66.09	-6	1.14453
213985_s_at	24.373	0.070474	62.336	71.088	6.3	-1.1404
222327_x_at	7.651	0.070474	72.124	82.689	6.3	-1.14648
201997_s_at	344.367	0.070603	599.286	656.351	-6	1.09522
206133_at	2144.37	0.070688	54.84	62.987	6.3	-1.14856
217849_s_at	24.373	0.071033	363.829	464.018	-6	1.27537
215738_at	10064.4	0.07112	59.57	71.851	6.3	-1.20616
213177_at	9.029	0.07125	64.514	74.384	-6	1.15299
211596_s_at	4184.37	0.07125	102.095	127.664	-6	1.25044
202679_at	6.484	0.071336	790.898	944.911	-6	1.19473
213658_at	13904.4	0.071597	84.11	106.777	-3.6	1.26949
220208_at	33.937	0.071685	81.098	95.496	6	-1.17754
213711_at	19904.4	0.071948	28837.2	30493.7	5.4	-1.05744
213184_at	2144.37	0.072079	258.053	317.345	6.3	-1.22977
210215_at	19724.4	0.072079	69.387	85.064	-6	1.22594
204662_at	3.344	0.072344	273.212	344.152	6.3	-1.25965
202498_s_at	18764.4	0.072344	93.328	264.636	-6	2.83555
212985_at	7.651	0.072654	97.992	116.644	6.3	-1.19034
212294_at	2.402	0.072654	3944.32	4344.45	6.3	-1.10145
212472_at	14564.4	0.072699	160.122	196.363	-6	1.22633
219825_at	20.655	0.072788	52.654	64.481	0.3	-1.22462
205410_s_at	2084.37	0.072877	72.404	89.647	3	-1.23815
207146_at	764.367	0.072921	64.524	76.683	6.3	-1.18844
205224_at	6284.37	0.073324	214.216	238.637	6.3	-1.114
213000_at	0.639	0.073685	145.987	182.098	6.3	-1.24736
202984_s_at	4904.37	0.073866	153.545	195.645	-6	1.27419
204422_s_at	4964.37	0.074139	93.566	124.062	-6	1.32593
213378_s_at	5684.37	0.074139	187.458	211.908	-6	1.13043
201975_at	3524.37	0.074413	797.02	963.831	-6	1.20929
221311_x_at	3584.37	0.074734	873.751	1015.61	-6	1.16235
219131_at	33.937	0.074964	245.284	294.988	6.3	-1.20264
203204_s_at	2.402	0.075057	307.227	358.284	2.4	-1.16619
205015_s_at	3.946	0.075196	58.333	64.789	4.8	-1.11067
215465_at	19904.4	0.075289	91.089	115.263	-6	1.26539
219914_at	1.239	0.075381	65.9	72.516	-6	1.10039
216972_at	3404.37	0.075614	52.132	64.751	-6	1.24206
221949_at	3.344	0.075755	75.844	88.969	-6	1.17305
206537_at	24.373	0.075848	67.713	77.951	6.3	-1.1512
209666_s_at	3044.37	0.075895	464.268	567.26	-6	1.22184
215322_at	14.834	0.075989	48.168	59.724	-6	1.23991
213122_at	2444.37	0.075989	468.072	610.005	-0.6	1.30323
202828_s_at	65.796	0.076224	83.277	103.345	6.3	-1.24098
216755_at	884.367	0.076366	92.765	108.71	6.3	-1.17189
210326_at	11444.4	0.076366	52.413	62.955	6.3	-1.20113
209582_s_at	1664.37	0.07665	68.469	78.205	6.3	-1.1422
221632_s_at	2.834	0.076793	55.978	61.659	6.3	-1.10149
213383_at	3344.37	0.07684	80.994	99.693	6.3	-1.23087
205143_at	344.367	0.076936	58.876	64.512	6.3	-1.09573
206229_x_at	20684.4	0.077079	51.586	66.53	-6	1.28969
219524_s_at	14.834	0.077655	69.424	82.96	4.8	-1.19498
215973_at	33.937	0.077703	57.244	64.513	-5.7	1.12698
216947_at	0.279	0.077752	70.953	80.489	6.3	-1.1344
203386_at	127.564	0.077897	317.694	366.75	6.3	-1.15441
201844_s_at	24.373	0.077945	776.137	933.149	-6	1.2023
34478_at	0.389	0.078042	99.282	113.688	5.7	-1.1451
211778_s_at	2.834	0.078042	55.444	62.149	6.3	-1.12093
218914_at	0.389	0.078139	588.706	725.786	-6	1.23285
209716_at	24.373	0.078334	137.299	156.9	6.3	-1.14276
214504_at	20384.4	0.078383	65.423	89.294	-6	1.36487
219996_at	2.834	0.078774	123.009	152.936	6.3	-1.24329
219811_at	1304.37	0.078824	73.936	83.627	6.3	-1.13107
217361_at	0.279	0.078922	60.177	84.568	4.8	-1.40532
221736_at	1.725	0.078971	584.811	665.143	5.1	-1.13736
211333_s_at	20.655	0.07902	48.738	56.821	1.5	-1.16585
214813_at	40.046	0.07907	84.351	100.98	6.3	-1.19714
217232_x_at	404.367	0.079168	56.505	63.813	6.3	-1.12933
58696_at	2924.37	0.079168	1192.41	1403.04	6.3	-1.17664
212423_at	0.33	0.079267	129.069	159.269	-6	1.23398
218991_at	3944.37	0.079267	513.275	627.258	6.3	-1.22207
218027_at	20.655	0.079267	7021.39	7710.84	6.3	-1.09819
209806_at	17.504	0.079267	3505.65	3836.26	6.3	-1.09431
222021_x_at	884.367	0.079366	2193.44	2449.57	6.3	-1.11677
209652_s_at	2444.37	0.079565	57.284	67.49	0.3	-1.17816
215858_at	1484.37	0.079615	50.898	63.428	1.8	-1.24618
209855_s_at	77.64	0.079764	62.424	67.166	6.3	-1.07596
207100_s_at	1.725	0.079864	104.548	123.586	0.9	-1.1821
208524_at	7.651	0.080014	59.465	66.544	-6	1.11904
202991_at	65.796	0.080114	90.183	103.511	-6	1.14779
220541_at	150.526	0.080114	51.006	59.445	1.2	-1.16545
203668_at	24.373	0.080315	91.407	124.464	-6	1.36165
210410_s_at	20.655	0.080466	285.929	323.476	-6	1.13132
217009_at	524.367	0.080617	56.352	66.577	6.3	-1.18145
204032_at	177.621	0.080719	483.604	545.505	-6	1.128
217790_s_at	2804.37	0.080719	657.42	883.916	-6	1.34452
209348_s_at	4364.37	0.080769	83.982	94.757	6.3	-1.1283
205243_at	0.33	0.080871	61.187	75.237	5.7	-1.22962
211426_x_at	24.373	0.080921	130.516	156.437	6.3	-1.1986
203878_s_at	40.046	0.081176	51.546	58.705	6.3	-1.13889
214886_s_at	127.564	0.081329	72.016	81.851	6.3	-1.13657
219801_at	65.796	0.081739	147.353	170.875	-6	1.15963
206981_at	24.373	0.082099	78.865	84.012	6.3	-1.06526
207429_at	19904.4	0.082099	53.472	66.349	-6	1.24082
205298_s_at	19964.4	0.082151	343.401	488.799	-6	1.42341
220220_at	9644.37	0.082827	64.199	77.746	-6	1.21102
218812_s_at	17.504	0.082827	71.517	92.148	-6	1.28848
213059_at	3.946	0.082879	63.102	74.755	-6	1.18467
203920_at	7.651	0.082931	456.632	510.785	-6	1.11859
212673_at	13304.4	0.082931	1834.95	2085.36	-6	1.13646
203369_x_at	0.279	0.082984	94.066	119.353	6.3	-1.26882
207462_at	209.592	0.083036	60.482	66.312	6.3	-1.09639
202414_at	12.571	0.083088	532.15	610.52	-5.1	1.14727
205440_s_at	10664.4	0.083299	66.129	79.191	2.1	-1.19752
203090_at	14.834	0.083509	664.889	750.895	6.3	-1.12935
215286_s_at	9.029	0.083509	153.764	169.723	6.3	-1.10379
208286_x_at	33.937	0.083615	206.747	248.233	-6	1.20066
209893_s_at	9.029	0.083615	82.681	100.404	6.3	-1.21435
201666_at	884.367	0.083668	8060.37	9026.23	6.3	-1.11983
203653_s_at	12.571	0.083721	457.916	534.943	6.3	-1.16821
216932_at	24.373	0.083721	69.125	75.172	-6	1.08748
203719_at	3524.37	0.08388	1014.27	1221.7	6.3	-1.20451
207159_x_at	2924.37	0.084092	72.717	92.175	6.3	-1.26759
214400_at	2.402	0.084146	60.31	68.483	6.3	-1.13552
219347_at	7.651	0.084199	2128.02	2338.86	3.6	-1.09908
217976_s_at	5444.37	0.084306	701.119	841.217	-6	1.19982
36499_at	20.655	0.084359	108.228	126.408	-6	1.16798
201960_s_at	3.946	0.084413	981.161	1119.55	-4.8	1.14105
204596_s_at	20684.4	0.084466	110.871	256.839	-6	2.31656
208938_at	24.373	0.08468	525.541	681.967	-6	1.29765
204506_at	0.89	0.084788	330.634	515.635	-6	1.55953
210089_s_at	108.105	0.084896	58.725	66.537	6.3	-1.13303
215566_x_at	20.655	0.085057	360.668	420.813	2.4	-1.16676
206029_at	14324.4	0.085111	55.067	67.126	-6	1.21899
206778_at	4724.37	0.085111	60.418	70.251	6.3	-1.16275
205957_at	28.76	0.085111	52.814	58.812	6.3	-1.11357
202001_s_at	108.105	0.085165	3332.71	3577.03	1.5	-1.07331
221512_at	12.571	0.085165	417.771	473.361	-6	1.13306
217150_s_at	2.834	0.085274	44.044	54.863	-6	1.24564
214839_at	18764.4	0.085436	90.15	134.159	-6	1.48818
220913_at	24.373	0.085545	56.243	66.317	6.3	-1.17912
218499_at	2324.37	0.085599	752.933	907.388	-3.3	1.20514
203882_at	0.279	0.085599	555.322	770.606	6.3	-1.38767
37079_at	3944.37	0.085872	56.207	67.093	-6	1.19368
217695_x_at	0.754	0.086475	61.077	73.67	-6	1.20618
203898_at	10484.4	0.086531	231.432	306.693	-6	1.3252
213705_at	24.373	0.086586	82.869	100.813	-6	1.21653
213222_at	24.373	0.086641	55.361	64.353	6.3	-1.16242
215736_at	77.64	0.086641	48.528	60.246	0.6	-1.24147
213474_at	3.946	0.086696	225.25	273.636	6.3	-1.21481
222286_at	404.367	0.086918	90.03	119.81	-6	1.33078
207817_at	1964.37	0.086918	74.439	82.569	2.7	-1.10922
218627_at	28.76	0.087029	1239.15	1377.91	-6	1.11197
203442_x_at	20.655	0.087029	106.529	132.481	-6	1.24361
216473_x_at	524.367	0.087084	159.795	186.876	6.3	-1.16947
210350_x_at	40.046	0.087084	77.214	91.347	6.3	-1.18304
213912_at	19904.4	0.087307	73.778	88.877	-6	1.20465
214896_at	1.05	0.087363	57.902	63.748	-6	1.10096
211319_at	764.367	0.087363	61.92	74.155	2.4	-1.19759
215331_at	91.615	0.087363	54.633	61.513	1.5	-1.12593
213795_s_at	28.76	0.087419	755.839	896.466	-6	1.18605
217514_at	644.367	0.087419	65.418	78.569	6.3	-1.20103
205896_at	10964.4	0.087419	94.945	120.512	-2.7	1.26928
218341_at	404.367	0.08753	2273.91	2480.01	6.3	-1.09063
208314_at	209.592	0.08753	62.356	68.26	6.3	-1.09468
210367_s_at	247.319	0.087811	1356.19	1510.32	6.3	-1.11365
201064_s_at	20.655	0.087923	2427.55	2658.86	-6	1.09529
213873_at	9944.37	0.088092	58.05	75.091	-6	1.29356
218494_s_at	20.655	0.088148	673.151	764.112	-6	1.13513
219674_s_at	12.571	0.088261	82.394	93.708	-6	1.13732
207274_at	2.402	0.088829	52.733	61.626	6.3	-1.16864
218428_s_at	7.651	0.088885	155.964	193.691	6.3	-1.2419
219698_s_at	2.834	0.088943	124.358	150.51	6.3	-1.2103
204833_at	4.657	0.089	739.131	972.118	6.3	-1.31522
207416_s_at	1.725	0.089057	106.818	128.326	6.3	-1.20135
210415_s_at	0.542	0.089171	125.811	168.694	5.1	-1.34085
203168_at	1.239	0.089171	76.75	88.567	6.3	-1.15397
218651_s_at	24.373	0.089228	326.973	395.403	-6	1.20928
206613_s_at	4964.37	0.089286	88.299	113.385	-6	1.2841
212976_at	291.836	0.089343	58.225	64.598	-5.7	1.10945
213167_s_at	2144.37	0.089458	57.674	68.45	-6	1.18684
210088_x_at	12344.4	0.089458	76.841	102.348	3	-1.33195
210131_x_at	1.725	0.089515	5998.69	7005.87	3	-1.1679
213833_x_at	18164.4	0.089688	67.931	78.212	-6	1.15134
216337_at	1.725	0.089688	51.309	59.587	6.3	-1.16134
205610_at	65.796	0.089803	63.604	76.158	6.3	-1.19738
209113_s_at	2204.37	0.089861	442.565	522.352	-6	1.18028
206850_at	404.367	0.089919	63.448	72.875	-6	1.14858
215683_at	3224.37	0.089977	52.772	59.677	6.3	-1.13085
203993_x_at	3.344	0.089977	57.002	61.6	-2.7	1.08066
211410_x_at	0.754	0.090035	48.516	58.396	-6	1.20364
221563_at	3.344	0.090035	89.519	118.005	6.3	-1.31821
210300_at	584.367	0.090093	137.988	163.902	6.3	-1.1878
214443_at	24.373	0.090209	132.875	174.218	6.3	-1.31114
217737_x_at	7.651	0.090325	1132.22	1269.66	6.3	-1.12139
201855_s_at	4064.37	0.090383	661.509	811.87	-6	1.2273
221353_at	0.279	0.090441	54.736	71.376	6.3	-1.304
205522_at	704.367	0.09085	51.985	57.909	6.3	-1.11396
201273_s_at	3404.37	0.090909	10821.2	12033.3	-6	1.11201
221157_s_at	24.373	0.090909	58.083	63.974	6.3	-1.10142
220089_at	24.373	0.090967	84.949	96.014	-6	1.13025
217977_at	1184.37	0.091085	1599.75	1814.34	6.3	-1.13414
217062_at	77.64	0.091143	67.331	75.736	6.3	-1.12483
202158_s_at	16004.4	0.091438	59.997	75.212	-6	1.2536
212349_at	209.592	0.091675	310.245	342.454	6.3	-1.10382
200000_s_at	5.495	0.091734	4810.88	5425.38	-6	1.12773
204689_at	18764.4	0.091793	930.671	1165.16	-6	1.25195
212957_s_at	1964.37	0.091971	233.566	272.774	-6	1.16787
214288_s_at	24.373	0.092508	9792.41	10418.9	6.3	-1.06397
215956_at	3104.37	0.092508	50.226	59.622	6.3	-1.18707
215886_x_at	15164.4	0.092628	45.956	56.588	6.3	-1.23135
206729_at	28.76	0.092868	75.106	86.97	6.3	-1.15796
221475_s_at	177.621	0.092929	25071.6	25719.9	6.3	-1.02586
203765_at	5144.37	0.09311	111.062	138.941	-6	1.25102
212575_at	2.834	0.09311	69.148	81.113	6.3	-1.17303
213098_at	2084.37	0.093291	92.241	104.347	-6	1.13124
200006_at	24.373	0.093716	15105.1	16297.3	-6	1.07893
207495_at	0.89	0.093898	104.293	124.155	6.3	-1.19044
213321_at	15164.4	0.093898	257.588	340.29	-6	1.32106
221206_at	28.76	0.09402	359.142	419.585	-6	1.1683
221102_s_at	9.029	0.09402	57.349	64.752	2.7	-1.12909
206536_s_at	1964.37	0.094143	76.249	87.468	-6	1.14714
221285_at	704.367	0.094204	62.163	68.467	6.3	-1.10141
210244_at	108.105	0.094265	55.715	63.863	6.3	-1.14624
219810_at	24.373	0.094388	121.249	139.482	6.3	-1.15038
216150_at	6404.37	0.094449	59.824	74.686	1.2	-1.24843
203265_s_at	12.571	0.094634	584.766	646.096	6.3	-1.10488
211198_s_at	0.279	0.094819	77.674	99.276	6.3	-1.27811
221459_at	464.367	0.095004	68.017	77.887	-6	1.14511
209992_at	11024.4	0.095252	61.855	76.297	-6	1.23348
218328_at	2204.37	0.095377	427.583	498.063	6.3	-1.16483
205739_x_at	4304.37	0.095439	69.417	82.988	-6	1.1955
219523_s_at	4364.37	0.095563	82.345	96.152	-6	1.16767
210483_at	1244.37	0.095626	96.726	110.113	6.3	-1.1384
203101_s_at	4.657	0.095626	88.717	119.345	5.4	-1.34523
218689_at	2084.37	0.095688	551.026	631.461	-6	1.14597
206580_s_at	28.76	0.096064	59.69	70.092	-6	1.17427
221346_at	0.459	0.096064	71.285	83.919	5.4	-1.17723
208401_s_at	8324.37	0.096126	53.795	64.111	-2.1	1.19177
202684_s_at	5144.37	0.096126	56.47	69.829	-0.9	1.23657
218555_at	20.655	0.096378	180.057	241.866	-6	1.34327
221426_s_at	150.526	0.096441	75.604	85.101	3	-1.12562
204347_at	15164.4	0.096441	171.309	267.072	-6	1.55901
221674_s_at	127.564	0.096567	51.513	58.928	6.3	-1.14394
200676_s_at	24.373	0.096567	316.598	386.226	-6	1.21993
206763_at	464.367	0.096947	51.452	60.987	6.3	-1.18532
216310_at	14.834	0.096947	96.963	110.874	-6	1.14347
212704_at	1904.37	0.09701	264.235	322.81	-6	1.22168
208258_s_at	18764.4	0.097074	52.983	63.347	6.3	-1.19561
211721_s_at	65.796	0.097201	61.375	71.907	-3.3	1.1716
216970_at	1664.37	0.097392	52.578	60.057	6.3	-1.14225
219649_at	0.639	0.097712	460	628.419	1.2	-1.36613
221431_s_at	824.367	0.097712	51.88	58.808	6.3	-1.13354
214011_s_at	24.373	0.097776	2686.33	3124.22	6.3	-1.16301
220699_s_at	18764.4	0.097969	52.152	64.602	-6	1.23873
220012_at	9104.37	0.098291	93.81	123.146	-1.8	1.31272
205851_at	65.796	0.098291	124.072	154.738	-6	1.24716
203800_s_at	24.373	0.098355	2607.67	2966.7	6.3	-1.13768
222289_at	344.367	0.098485	62.43	75.016	6.3	-1.2016
201283_s_at	177.621	0.098679	106.085	126.953	-6	1.19671
215676_at	127.564	0.098744	59.379	71.886	0.6	-1.21063
221932_s_at	33.937	0.098809	6408	6936.49	6.3	-1.08247
221169_s_at	209.592	0.099004	50.25	56.431	6.3	-1.123
208406_s_at	944.367	0.099004	61.92	69.609	6.3	-1.12418
216388_s_at	2024.37	0.099004	81.148	100.258	6.3	-1.2355
214381_at	0.237	0.099461	63.396	73.631	6.3	-1.16145
214678_x_at	28.76	0.099461	104.966	121.143	-6	1.15412
205586_x_at	17684.4	0.099526	82.731	100.667	-6	1.2168
215215_s_at	12464.4	0.099592	98.665	120.384	-5.1	1.22013
212439_at	12.571	0.099723	199.044	237.114	-6	1.19126
210933_s_at	4604.37	0.099987	671.642	847.945	-6	1.2625
217627_at	1.239	0.099987	115.9	148.968	-4.2	1.28531
202107_s_at	0.754	0.10005	1802.3	2263.22	1.2	-1.25574
210818_s_at	5144.37	0.10018	61.487	75.36	-6	1.22562
216860_s_at	6.484	0.10018	189.459	236.103	-6	1.2462
202683_s_at	18764.4	0.10018	518.958	619.373	-6	1.19349
209599_s_at	0.89	0.10032	70.2	93.608	4.8	-1.33345
216596_at	108.105	0.10032	85.343	97.593	5.4	-1.14354
201200_at	2444.37	0.10032	3605.63	4228.87	-6	1.17285
209496_at	0.279	0.10038	48.747	61.124	-6	1.2539
214590_s_at	2504.37	0.10058	109.289	129.645	-3.6	1.18626
208585_at	28.76	0.10078	50.639	57.604	6.3	-1.13754
205330_at	108.105	0.10111	109.911	125.519	-6	1.14201
208198_x_at	8984.37	0.10111	86.519	99.402	-1.2	1.1489
214713_at	3.946	0.10125	119.1	134.197	-5.7	1.12676
214426_x_at	28.76	0.10125	419.635	479.154	6.3	-1.14184
220659_s_at	24.373	0.10125	126.853	157.571	-6	1.24215
217303_s_at	0.389	0.10132	72.08	89.313	6.3	-1.23908
221602_s_at	6584.37	0.10138	57.357	67.388	6.3	-1.17489
208988_at	10.654	0.10145	522.021	661.573	-0.6	1.26733
208642_s_at	12.571	0.10145	6215.76	6644.01	6.3	-1.0689
221790_s_at	24.373	0.10152	109.907	127.916	6.3	-1.16386
210347_s_at	0.459	0.10192	53.797	66.92	-2.4	1.24394
219706_at	2.036	0.10199	322.909	414.278	-3	1.28296
205932_s_at	17.504	0.10219	142.042	167.29	-6	1.17775
207046_at	40.046	0.10233	62.706	69.907	6.3	-1.11484
209374_s_at	127.564	0.10246	70.192	80.331	6.3	-1.14445
215025_at	1.725	0.10246	72.222	87.148	-6	1.20667
209314_s_at	65.796	0.10294	116.766	144.889	-6	1.24085
220176_at	404.367	0.10294	118.197	133.181	-6	1.12677
206795_at	14.834	0.10328	52.258	58.429	-6	1.11809
200658_s_at	77.64	0.10328	4591.91	4934.12	6.3	-1.07452
219850_s_at	9.029	0.10335	59.032	69.528	6.3	-1.1778
221849_s_at	0.459	0.10349	72.835	92.706	6	-1.27282
211677_x_at	55.76	0.10349	56.677	63.263	5.7	-1.1162
212940_at	4964.37	0.10356	54.449	64.954	0.6	-1.19293
221925_s_at	0.237	0.1039	127.966	161.582	6.3	-1.26269
210118_s_at	344.367	0.10411	70.263	82.258	-5.4	1.17072
211578_s_at	24.373	0.10418	757.076	957.924	6.3	-1.26529
213209_at	3.946	0.10418	125.25	156.587	5.1	-1.2502
203990_s_at	4544.37	0.10425	177.941	249.131	-1.2	1.40008
202786_at	764.367	0.10432	452.136	531.99	-1.8	1.17662
214266_s_at	19184.4	0.10439	82.313	104.872	-6	1.27406
209909_s_at	1184.37	0.10439	69.453	83.825	-6	1.20693
217045_x_at	291.836	0.10439	68.321	81.862	6.3	-1.1982
211063_s_at	3284.37	0.1046	614.201	754.357	-6	1.22819
220399_at	9224.37	0.1046	67.109	76.309	-6	1.13709
214446_at	15164.4	0.10466	193.696	272.803	-6	1.40841
203704_s_at	24.373	0.10473	891.625	976.199	-6	1.09485
214994_at	24.373	0.1048	55.708	59.462	-3.6	1.06739
205170_at	4.657	0.10494	101.623	116.183	5.7	-1.14327
214333_x_at	2864.37	0.10508	231.562	266.589	6.3	-1.15126
217223_s_at	17.504	0.10508	72.214	88.065	-6	1.2195
222211_x_at	0.237	0.10522	56.312	68.589	6.3	-1.21802
40472_at	14.834	0.10537	396.873	446.727	-6	1.12562
215715_at	404.367	0.10572	72.717	80.824	6.3	-1.11149
201021_s_at	2984.37	0.10572	10004.4	11760.3	-6	1.17551
201780_s_at	5444.37	0.10586	1407.37	1632.92	-6	1.16027
207860_at	1244.37	0.10621	48.949	57.315	6	-1.17091
221204_s_at	19904.4	0.10628	45.9	59.178	6.3	-1.28928
213536_s_at	1.239	0.10664	85.871	99.97	4.8	-1.16419
216843_x_at	3.344	0.10664	684.816	784.969	6.3	-1.14625
201252_at	20.655	0.10664	4622.92	5002.38	6.3	-1.08208
219501_at	0.389	0.10664	57.254	67.264	5.7	-1.17483
217072_at	944.367	0.10721	53.207	60.662	6.3	-1.14011
202344_at	8984.37	0.10721	212.052	257.231	6.3	-1.21306
214704_at	0.639	0.10728	74.101	87.043	6.3	-1.17465
207380_x_at	464.367	0.10728	56.105	64.697	0.3	-1.15314
210502_s_at	20.655	0.10743	1220.11	1376.79	6.3	-1.12842
216882_s_at	704.367	0.10757	67.458	79.963	6.3	-1.18537
216814_at	77.64	0.10757	66.51	72.545	-6	1.09074
218716_x_at	24.373	0.10772	295.883	339.65	6.3	-1.14792
213791_at	4964.37	0.10779	64.008	73.411	-6	1.1469
205669_at	11384.4	0.10779	47.431	59.931	2.4	-1.26354
210726_at	1544.37	0.10786	48.459	57.94	6.3	-1.19565
210449_x_at	24.373	0.10801	280.566	378.331	6.3	-1.34846
219575_s_at	47.254	0.10801	1499.34	1623.1	6	-1.08254
220935_s_at	18764.4	0.10822	217.137	328.079	6.3	-1.51093
211045_s_at	247.319	0.10844	48.781	58.843	1.2	-1.20627
219760_at	1.05	0.10844	80.217	100.44	6.3	-1.2521
201625_s_at	0.89	0.10866	148.204	193.182	6.3	-1.30349
205352_at	19904.4	0.10866	57.884	67.69	-6	1.16941
211591_s_at	2684.37	0.10903	51.854	60.874	0.9	-1.17395
202724_s_at	2684.37	0.10903	70.243	85.478	-6	1.21689
203791_at	33.937	0.10903	154.518	184.2	-6	1.19209
208034_s_at	47.254	0.1091	74.204	87.2	6.3	-1.17514
221564_at	10064.4	0.1091	194.03	264.4	-6	1.36268
221866_at	14204.4	0.10917	72.501	93.222	6.3	-1.2858
222230_s_at	6.484	0.10917	3333.12	3600.32	6.3	-1.08017
211576_s_at	3224.37	0.10925	193.574	239.087	6.3	-1.23512
210601_at	3524.37	0.10925	131.71	150.323	6.3	-1.14132
214142_at	2924.37	0.10939	59.111	68.52	6.3	-1.15918
221779_at	20.655	0.10954	124.389	139.281	-6	1.11972
220735_s_at	3.946	0.10969	59.716	70.578	5.7	-1.18189
210255_at	404.367	0.10984	75.618	88.453	-6	1.16973
219103_at	5924.37	0.10991	71.527	92.266	1.2	-1.28995
214523_at	2.834	0.10991	61.277	66.709	6.3	-1.08865
204868_at	24.373	0.10999	2985.59	3175.75	6.3	-1.06369
222311_s_at	108.105	0.11013	84.449	97.732	-2.1	1.15729
203115_at	1184.37	0.11028	294.49	352.061	-6	1.19549
207385_at	19904.4	0.11036	72.395	85.582	-6	1.18215
201381_x_at	7.651	0.11043	5612.48	6698.54	6.3	-1.19351
210379_s_at	3764.37	0.11051	289.102	388.041	-6	1.34223
216366_x_at	247.319	0.11051	72.889	84.451	6.3	-1.15862
216009_at	4964.37	0.11073	70.74	87.939	-6	1.24313
214486_x_at	0.89	0.11081	98.307	126.144	-6	1.28316
206207_at	127.564	0.11133	55.242	61.442	6.3	-1.11223
220682_s_at	524.367	0.11156	82.781	99.725	-6	1.20468
206290_s_at	1.239	0.11163	59.455	66.4	6	-1.11681
218680_x_at	127.564	0.11171	2957.32	3134.59	6.3	-1.05994
211217_s_at	3.946	0.11178	60.389	67.806	-4.8	1.12282
201905_s_at	1.239	0.11178	92.834	108.883	4.8	-1.17288
209268_at	6764.37	0.11186	927.156	1024.96	-3.6	1.10549
208112_x_at	4.657	0.11186	417.328	529.095	-6	1.26782
221065_s_at	464.367	0.11209	125.694	148.466	4.8	-1.18117
217128_s_at	3224.37	0.11216	53.168	63.221	6.3	-1.18908
205814_at	150.526	0.11277	61.132	72.221	1.5	-1.18139
211845_at	4184.37	0.11285	52.853	60.293	6.3	-1.14077
208856_x_at	1664.37	0.113	42180.2	42575.3	6.3	-1.00937
207600_at	14.834	0.113	75.234	89.302	-6	1.18699
213557_at	7364.37	0.11308	105.959	134.926	-6	1.27338
214542_x_at	4364.37	0.11331	89.149	102.254	-6	1.147
218099_at	24.373	0.11338	351.158	410.251	6.3	-1.16828
220985_s_at	2204.37	0.11346	431.604	504.206	-6	1.16821
219903_s_at	20684.4	0.11346	59.916	77.083	-6	1.28652
206632_s_at	2864.37	0.11346	254.413	336.299	-6	1.32186
221775_x_at	127.564	0.11354	26066.9	27269.5	6.3	-1.04613
219615_s_at	0.237	0.11362	62.053	75.045	-6	1.20937
221958_s_at	2.402	0.11385	241.905	310.008	5.1	-1.28153
207269_at	3.946	0.11385	73.664	85.211	6	-1.15675
212441_at	3764.37	0.11393	1323.43	1495.34	6.3	-1.1299
219766_at	28.76	0.114	233.642	266.617	6.3	-1.14113
204687_at	6404.37	0.11416	55.685	66.451	6.3	-1.19334
201078_at	1544.37	0.11416	4812.75	5175.32	-6	1.07534
220531_at	209.592	0.11431	54.923	62.044	6.3	-1.12965
204541_at	24.373	0.11431	74.217	85.83	-6	1.15647
218075_at	17.504	0.11439	455.089	515.528	2.1	-1.13281
209848_s_at	1.462	0.11447	61.017	71.677	3.9	-1.17471
221747_at	177.621	0.11455	75.785	84.901	2.1	-1.12029
207732_s_at	6.484	0.11462	171.204	191.741	6.3	-1.11996
218391_at	2564.37	0.1147	3209.31	3506.84	2.4	-1.09271
209103_s_at	14.834	0.1147	5177.09	5686.86	6.3	-1.09847
222129_at	127.564	0.11478	94.361	113.792	-6	1.20592
215325_x_at	20384.4	0.11494	59.329	68.229	-6	1.15001
215961_at	5324.37	0.11502	50.571	62.897	1.2	-1.24374
218758_s_at	8984.37	0.11509	261.734	365.103	3	-1.39494
203049_s_at	3284.37	0.11509	671.843	876.941	-6	1.30528
209057_x_at	17.504	0.11517	68.505	84.892	6.3	-1.23921
211974_x_at	7.651	0.11525	2077.97	2526.55	-6	1.21587
214337_at	10424.4	0.11557	54.071	66.464	-6	1.2292
220895_at	91.615	0.11557	72.107	81.603	-6	1.13169
217949_s_at	3524.37	0.11557	3485.2	3811.39	6.3	-1.09359
209401_s_at	24.373	0.11572	74.052	81.235	6.3	-1.097
219861_at	2.402	0.11572	103.817	128.094	6.3	-1.23384
201788_at	47.254	0.11604	2534	2725.17	-5.4	1.07544
215296_at	33.937	0.11604	108.549	120.413	-3	1.1093
209923_s_at	40.046	0.11604	315.466	383.432	6.3	-1.21545
204681_s_at	5.495	0.11604	80.902	89.54	2.4	-1.10677
216229_x_at	3.946	0.11636	75.989	94.625	-5.1	1.24525
204710_s_at	0.542	0.11636	1469.53	1667.98	-5.7	1.13504
219522_at	0.33	0.11636	201.321	243.978	-5.4	1.21189
208016_s_at	17144.4	0.11636	186.542	266.928	-5.7	1.43093
203543_s_at	2144.37	0.11636	85.706	98.313	-6	1.1471
220042_x_at	1604.37	0.11667	98.008	109.798	6.3	-1.1203
216405_at	1364.37	0.11683	45.941	55.667	6.3	-1.21171
201825_s_at	3.344	0.11691	3433	3801.21	6.3	-1.10725
206223_at	12.571	0.11707	76.091	84.902	5.7	-1.1158
202452_at	3584.37	0.11715	188.068	227.743	6.3	-1.21096
211391_s_at	1.239	0.11715	80.445	94.967	5.7	-1.18052
203542_s_at	13904.4	0.11723	97.076	122.511	-6	1.26201
203870_at	9.029	0.11739	91.142	103.846	6.3	-1.13939
210983_s_at	17.504	0.11756	2771.47	3110.88	6.3	-1.12247
205174_s_at	2684.37	0.11772	839.875	981.708	-6	1.16887
201822_at	404.367	0.1178	121.667	145.023	6.3	-1.19197
202884_s_at	14.834	0.1178	138.437	181.569	6.3	-1.31156
212000_at	19904.4	0.11788	87.538	111.806	-6	1.27723
217295_at	6404.37	0.11796	59.711	75.013	2.1	-1.25627
216125_s_at	2024.37	0.11796	237.442	310.071	-6	1.30588
220122_at	3944.37	0.1182	79.726	93.118	-6	1.16798
207608_x_at	644.367	0.11828	61.865	70.125	-6	1.13352
203929_s_at	12.571	0.11836	67.646	82.487	-4.5	1.21939
218379_at	2204.37	0.11844	1368.92	1575.34	-6	1.15079
204685_s_at	3404.37	0.11853	64.974	76.254	6.3	-1.17361
221050_s_at	40.046	0.11853	124.219	135.656	-6	1.09207
202563_at	19964.4	0.11861	51.985	65.494	-6	1.25986
208876_s_at	0.279	0.11885	335.884	397.866	6.3	-1.18453
216648_s_at	1.239	0.11901	62.16	74.766	0.9	-1.2028
211138_s_at	20.655	0.1191	55.664	65.793	6.3	-1.18197
202586_at	7.651	0.11918	145.916	180.033	2.4	-1.23381
218981_at	3644.37	0.11934	409.08	520.689	-6	1.27283
216411_s_at	10544.4	0.11934	79.835	101.92	-6	1.27663
215754_at	11924.4	0.11934	57.743	68.612	-6	1.18823
206869_at	0.542	0.11942	64.455	80.124	3.3	-1.2431
212952_at	0.279	0.11951	1597.26	2188.86	-6	1.37038
219117_s_at	6.484	0.11959	2633.38	2932.85	-1.2	1.11372
202166_s_at	3044.37	0.11959	444.167	608.421	-6	1.3698
216112_at	584.367	0.11975	60.943	67.966	-6	1.11524
215239_x_at	20.655	0.11975	70.755	85.429	6.3	-1.20739
221038_at	65.796	0.11984	56.764	66.151	-6	1.16537
212001_at	2444.37	0.11984	217.509	260.769	6.3	-1.19889
201700_at	10.654	0.11992	421.492	460.582	6	-1.09274
220600_at	19724.4	0.11992	81.178	95.424	-6	1.17549
215621_s_at	10364.4	0.12008	58.595	65.821	3	-1.12332
219990_at	3044.37	0.12017	108.544	130.249	-6	1.19996
202817_s_at	4544.37	0.12017	805.101	1071.31	-6	1.33065
202041_s_at	2504.37	0.12017	1598.84	1752.01	6.3	-1.0958
219315_s_at	28.76	0.12025	60.987	68.647	6.3	-1.1256
205293_x_at	7904.37	0.12041	59.926	70.242	6.3	-1.17215
210939_s_at	1904.37	0.1205	57.111	64.026	6.3	-1.12108
207109_at	14.834	0.12075	61.146	67.115	1.8	-1.09762
214700_x_at	6764.37	0.12091	244.267	340.697	-1.8	1.39477
206923_at	0.542	0.12091	59.561	73.361	-6	1.2317
216875_x_at	2.036	0.12091	61.507	72.544	-6	1.17944
209808_x_at	12524.4	0.12091	164.782	217.43	-6	1.3195
204883_s_at	20.655	0.12091	774.71	923.706	6.3	-1.19232
205140_at	524.367	0.121	191.095	234.113	-6	1.22511
214900_at	0.279	0.121	219.587	300.055	6.3	-1.36645
219576_at	0.279	0.121	181.018	219.922	6.3	-1.21492
206507_at	77.64	0.12108	60.242	67.639	-6	1.12279
210473_s_at	3164.37	0.12125	220.54	283.196	-6	1.2841
221575_at	0.89	0.12133	219.094	279.587	6.3	-1.27611
206483_at	247.319	0.12141	67.426	75.684	6.3	-1.12248
204418_x_at	2.834	0.12141	228.969	277.796	6.3	-1.21325
206936_x_at	12704.4	0.12175	126.446	160.36	-6	1.26821
219596_at	7.651	0.12175	379.788	425.063	6.3	-1.11921
213289_at	4.657	0.12175	280.372	354.184	6.3	-1.26326
214403_x_at	8684.37	0.12175	98.436	119.148	4.2	-1.21041
45572_s_at	3884.37	0.12183	794.718	927.454	6.3	-1.16702
219910_at	1.05	0.12183	124.089	152.398	-6	1.22813
222194_at	584.367	0.12192	55.69	64.131	6.3	-1.15157
209571_at	1.05	0.12192	127.785	146.422	-2.4	1.14585
220734_s_at	28.76	0.122	181.217	212.762	-6	1.17407
200726_at	2084.37	0.12208	12993.4	14626.6	-6	1.1257
214444_s_at	24.373	0.12234	241.202	308.07	6.3	-1.27723
221147_x_at	3764.37	0.12234	80.5	96.865	-6	1.20329
216897_s_at	3644.37	0.12242	79.419	95.117	-6	1.19766
204381_at	0.639	0.12242	185.062	210.142	6.3	-1.13552
204462_s_at	77.64	0.12242	119.177	144.201	-0.3	1.20997
205955_at	65.796	0.12251	65.224	78.558	-6	1.20443
220333_at	1184.37	0.12259	77.551	85.638	-6	1.10428
205115_s_at	150.526	0.12276	117.653	143.701	-6	1.2214
214642_x_at	24.373	0.12285	63.325	70.692	6.3	-1.11634
217236_x_at	0.542	0.12293	60.994	79.077	1.5	-1.29647
39891_at	47.254	0.12302	83.247	91.356	-6	1.09741
211512_s_at	2.834	0.1231	133.705	158.945	6.3	-1.18877
221695_s_at	2024.37	0.12319	104.988	130.85	-6	1.24633
207132_x_at	9.029	0.12336	12291.7	13578.9	-6	1.10472
222343_at	1.05	0.12344	67.22	71.451	-5.7	1.06294
218866_s_at	24.373	0.12361	2117.94	2631.83	6.3	-1.24264
217080_s_at	40.046	0.12387	67.897	77.12	-6	1.13584
218122_s_at	24.373	0.12396	530.754	666.465	6.3	-1.25569
203200_s_at	3164.37	0.12396	1425.97	1652.83	-3	1.15909
214526_x_at	2.834	0.12413	685.689	802.577	6.3	-1.17047
203007_x_at	55.76	0.12413	2122.91	2447.45	-5.7	1.15287
207345_at	20.655	0.12421	54.738	64.354	-6	1.17567
202057_at	33.937	0.12421	138.582	201.477	-5.1	1.45385
209767_s_at	209.592	0.12421	61.086	64.549	6.3	-1.05669
208100_x_at	584.367	0.12439	77.027	85.848	6.3	-1.11452
213530_at	704.367	0.12439	80.626	95.624	-6	1.18602
210358_x_at	3464.37	0.12447	57.823	74.147	6.3	-1.28231
214489_at	24.373	0.12465	66.406	74.093	6.3	-1.11576
205965_at	584.367	0.12465	64.378	74.294	6.3	-1.15403
204804_at	2264.37	0.12482	342.905	423.021	-6	1.23364
218031_s_at	404.367	0.12491	176.756	215.062	-6	1.21672
205106_at	0.33	0.12499	68.213	94.584	5.1	-1.3866
214871_x_at	20.655	0.12517	75.861	89.004	-6	1.17325
204243_at	20684.4	0.12517	307.052	453.483	-6	1.47689
204800_s_at	1784.37	0.12525	79.819	98.914	-0.9	1.23923
207563_s_at	1.462	0.12534	497.757	608.235	6.3	-1.22195
214947_at	19184.4	0.12543	61.949	75.834	6.3	-1.22414
207972_at	0.389	0.12543	56.345	68.355	2.4	-1.21315
200988_s_at	3884.37	0.12543	185.324	248.571	-6	1.34128
211003_x_at	24.373	0.1256	129.122	154.896	6.3	-1.19961
221773_at	1304.37	0.12578	1012.71	1255.48	-5.7	1.23973
215719_x_at	3464.37	0.12578	241.757	375.112	-6	1.55161
219446_at	2.834	0.12586	367.528	426.863	6.3	-1.16144
218302_at	2.402	0.12586	2058.11	2369.43	2.7	-1.15126
206454_s_at	177.621	0.12595	76.432	87.74	-6	1.14795
222370_x_at	2804.37	0.12621	55.586	66.866	6.3	-1.20293
209311_at	24.373	0.12621	245.076	267.082	-6	1.08979
216413_at	6.484	0.1263	53.968	62.408	-6	1.15639
220538_at	644.367	0.12648	63.421	74.075	6.3	-1.16799
214428_x_at	644.367	0.12648	82.905	95.559	6.3	-1.15263
207309_at	0.237	0.12657	55.329	69.033	-6	1.24768
212210_at	47.254	0.12657	55.151	61.926	6.3	-1.12284
32091_at	19904.4	0.12665	1280.87	1366.48	6.3	-1.06684
217087_at	2024.37	0.12665	55.828	67.572	6.3	-1.21036
216583_x_at	20684.4	0.12665	101.896	115.616	-6	1.13465
204132_s_at	6584.37	0.12674	443.277	567.869	-2.1	1.28107
214787_at	1.05	0.12692	75.51	91.995	6.3	-1.21832
203531_at	4064.37	0.12692	1194.46	1406.73	-6	1.17771
207514_s_at	0.33	0.12692	76.075	102.534	6.3	-1.3478
221263_s_at	2924.37	0.12701	5613.55	6373.34	6.3	-1.13535
212419_at	65.796	0.1271	149.931	184.264	-6	1.22899
210583_at	24.373	0.12718	56.003	62.015	6.3	-1.10735
202618_s_at	3344.37	0.12727	152.732	190.929	6.3	-1.25009
204624_at	6284.37	0.12727	75.118	87.324	-6	1.16249
205527_s_at	0.279	0.12727	448.701	535.042	-6	1.19242
216431_at	0.389	0.12736	65.674	77.415	5.7	-1.17878
208860_s_at	2144.37	0.12754	594.89	730.377	-6	1.22775
219842_at	704.367	0.12754	58.631	64.902	-6	1.10696
212825_at	2744.37	0.12763	903.604	1125.64	-6	1.24572
219899_x_at	0.89	0.12772	64.079	74.469	-6	1.16214
218015_s_at	5144.37	0.12772	54.064	59.095	6.3	-1.09306
206195_x_at	524.367	0.12799	52.467	62.006	6.3	-1.18181
212241_at	8804.37	0.12807	692.272	982.364	-2.1	1.41904
208617_s_at	1004.37	0.12825	5819.51	6672.16	-6	1.14652
216385_at	4964.37	0.12834	56.37	64.941	-6	1.15205
218459_at	77.64	0.12852	537.931	607.482	6.3	-1.12929
206414_s_at	291.836	0.12852	793.057	935.632	-2.7	1.17978
209130_at	2864.37	0.12861	1269.57	1461.97	-6	1.15155
215267_s_at	2.036	0.1287	62.824	72.604	-3	1.15567
211726_s_at	17.504	0.12879	66.772	74.638	-5.1	1.1178
215890_at	1.462	0.12879	72.232	89.845	6.3	-1.24384
206587_at	14.834	0.12879	111.071	128.875	-6	1.16029
202624_s_at	24.373	0.12897	89.127	108.743	-6	1.22009
204482_at	5.495	0.12897	70.159	79.512	4.2	-1.13331
215000_s_at	24.373	0.12915	2983.03	3454.27	-6	1.15797
208349_at	704.367	0.12924	57.337	61.521	6.3	-1.07297
218406_x_at	1.462	0.12924	50.168	57.895	-5.7	1.15402
201726_at	20.655	0.12924	4105.61	4646.72	6.3	-1.1318
204047_s_at	0.542	0.12924	94.209	111.492	-6	1.18345
203403_s_at	3584.37	0.12942	1612.24	1898.08	-6	1.17729
219303_at	5.495	0.12942	366.615	420.632	2.7	-1.14734
216365_x_at	3344.37	0.12951	51.441	58.713	6.3	-1.14137
219690_at	0.89	0.12951	147.555	177.598	6.3	-1.20361
202031_s_at	1.239	0.12961	846.773	1026.78	-1.2	1.21258
206107_at	28.76	0.12961	62.873	68.227	6.3	-1.08516
213120_at	24.373	0.1297	76.122	89.328	-6	1.17348
205424_at	2324.37	0.12979	67.123	84.661	6.3	-1.26128
200791_s_at	6.484	0.12997	4269.45	5038.62	-6	1.18016
209889_at	65.796	0.12997	75.717	82.905	-6	1.09493
221765_at	55.76	0.13006	141.733	160.442	-6	1.132
219900_s_at	24.373	0.13006	129.043	146.349	6.3	-1.13411
216901_s_at	291.836	0.13015	51.728	59.49	6	-1.15005
219609_at	3704.37	0.13015	97.589	125.229	0.6	-1.28323
222271_at	28.76	0.13033	62.144	67.494	6.3	-1.08609
209394_at	2.402	0.13052	129.215	177.167	-6	1.3711
215844_at	704.367	0.13052	64.548	81.972	6.3	-1.26994
214904_at	4.657	0.13052	58.296	66.344	3	-1.13805
210341_at	404.367	0.13052	59.871	65.248	-6	1.08981
206333_at	2444.37	0.13061	58.955	69.449	6.3	-1.178
220914_at	3704.37	0.13061	55.737	63.972	-6	1.14775
200624_s_at	2864.37	0.1307	4943.6	5804.45	-6	1.17413
209589_s_at	2.402	0.13079	116.951	144.362	6.3	-1.23438
214331_at	7.651	0.13079	129.591	157.415	6.3	-1.21471
217396_at	7484.37	0.13088	49.09	57.754	6.3	-1.17649
218026_at	1.239	0.13097	6157.24	6702.08	6.3	-1.08849
203560_at	2804.37	0.13107	2211.87	2623.5	-6	1.1861
219540_at	0.89	0.13116	187.035	216.111	6.3	-1.15546
209681_at	5924.37	0.13125	440.782	500.662	-6	1.13585
204176_at	2444.37	0.13125	93.337	114.427	-2.7	1.22596
200027_at	884.367	0.13125	6667.1	7199.39	-6	1.07984
203833_s_at	0.279	0.13125	355.024	445.193	6.3	-1.25398
214490_at	47.254	0.13134	57.176	65.064	6.3	-1.13796
208926_at	8984.37	0.13144	1258.46	1539.96	-2.1	1.22368
208228_s_at	0.237	0.13144	111.39	147.229	6.3	-1.32174
219500_at	6944.37	0.13153	218.11	278.013	1.5	-1.27465
209689_at	0.237	0.13153	84.851	100.093	6.3	-1.17963
202947_s_at	3.344	0.13162	52.027	62.815	-6	1.20735
203709_at	247.319	0.13171	344.833	401.824	6.3	-1.16527
220019_s_at	0.237	0.1318	262.239	325.402	6.3	-1.24086
221977_at	65.796	0.1318	62.146	73.155	3	-1.17715
219966_x_at	2504.37	0.1319	372	472.549	6.3	-1.27029
219169_s_at	19904.4	0.13199	570.481	653.79	-6	1.14603
213449_at	704.367	0.13199	184.072	220.248	-6	1.19653
219458_s_at	24.373	0.13208	533.207	668.981	6.3	-1.25464
208368_s_at	644.367	0.13227	60.257	73.838	-6	1.22538
216988_s_at	2564.37	0.13273	4233.42	4874.05	-6	1.15133
214316_x_at	0.754	0.13273	312.38	396.446	-6	1.26911
210329_s_at	2924.37	0.13292	54.731	61.604	6.3	-1.12558
210764_s_at	3.946	0.1333	171.648	223.591	0.6	-1.30261
210474_s_at	247.319	0.1333	161.413	181.341	-6	1.12346
206526_at	14864.4	0.13339	105.644	142.618	-6	1.34999
202911_at	2924.37	0.13348	2380.16	2847	-6	1.19614
222155_s_at	0.542	0.13348	376.586	458.74	1.5	-1.21815
220191_at	464.367	0.13367	59.186	65.29	6	-1.10313
215855_s_at	1.725	0.13367	59.885	71.615	-6	1.19588
212634_at	644.367	0.13367	421.557	486.856	-6	1.1549
212668_at	291.836	0.13377	87.066	103.597	-6	1.18987
220029_at	20684.4	0.13377	75.501	94.068	-6	1.24592
210424_s_at	209.592	0.13377	80.141	90.222	-6	1.12579
205710_at	6.484	0.13377	55.005	60.311	-6	1.09646
214089_at	209.592	0.13414	54.954	59.441	-6	1.08165
212685_s_at	12524.4	0.13414	1594.46	1829.09	-2.7	1.14715
213762_x_at	20.655	0.13433	7853.16	8354.07	-6	1.06378
201075_s_at	3104.37	0.13433	433.51	535.148	-6	1.23445
211546_x_at	21584.4	0.13443	69.81	85.402	-6	1.22335
202620_s_at	24.373	0.13452	7575.54	9007.24	-6	1.18899
203317_at	8324.37	0.13481	53.443	65.907	1.8	-1.23322
207338_s_at	127.564	0.1349	384.346	450.845	-6	1.17302
214473_x_at	2.402	0.135	603.416	692.272	6.3	-1.14725
212239_at	1184.37	0.13519	243.191	311.786	-1.5	1.28206
209415_at	1.725	0.13529	82.48	91.294	5.7	-1.10686
218920_at	14.834	0.13548	155.794	198.066	-6	1.27133
215518_at	4.657	0.13548	59.491	68.103	6.3	-1.14476
211918_x_at	10.654	0.13548	63.148	70.291	3.6	-1.11312
215270_at	18044.4	0.13567	44.858	57.784	6.3	-1.28815
215232_at	108.105	0.13577	61.378	67.427	6.3	-1.09855
203873_at	0.754	0.13586	68.111	85.351	3.9	-1.25312
205113_at	0.237	0.13605	58.463	69.874	6.3	-1.19518
209790_s_at	3.344	0.13615	1030.48	1254.18	6.3	-1.21709
209713_s_at	0.639	0.13625	83.619	104.365	5.7	-1.2481
217851_s_at	3464.37	0.13625	447.417	600.399	-6	1.34192
203329_at	33.937	0.13625	1086.24	1221.92	-6	1.12491
201745_at	2204.37	0.13654	4605.69	5666.29	-6	1.23028
217778_at	2504.37	0.13663	401.264	443.962	-6	1.10641
217541_x_at	3.946	0.13673	53.989	63.77	6	-1.18117
204862_s_at	2564.37	0.13673	675.726	794.718	6.3	-1.1761
200810_s_at	1.462	0.13673	5098.64	5341.28	4.5	-1.04759
203738_at	1544.37	0.13683	981.628	1126.57	-1.5	1.14765
201583_s_at	24.373	0.13692	2257.82	2841.9	6.3	-1.25869
220761_s_at	2.402	0.13692	798.556	973.88	-0.3	1.21955
217595_at	5144.37	0.13692	55.196	66.311	-6	1.20137
213728_at	0.279	0.13712	190.31	239.556	-6	1.25877
204584_at	0.542	0.13722	83.47	108.435	-6	1.29909
205299_s_at	524.367	0.13741	60.109	66.458	-6	1.10562
216919_at	91.615	0.13741	63.152	69.091	-6	1.09404
213075_at	0.33	0.13751	194.657	234.522	-4.8	1.2048
203703_s_at	2084.37	0.1377	74.684	87.155	6.3	-1.16698
217191_x_at	1.725	0.1378	58.882	64.829	6.3	-1.101
215821_x_at	2984.37	0.1378	68.909	73.157	-6	1.06165
218050_at	3644.37	0.1378	1232.57	1457.31	-6	1.18233
212488_at	9.029	0.138	244.026	289.145	-2.1	1.18489
202676_x_at	1664.37	0.13809	513.893	595.493	2.4	-1.15879
215490_at	4124.37	0.13809	81.006	95.667	-6	1.18099
207850_at	17144.4	0.13819	141.84	209.924	-4.8	1.48001
205021_s_at	1.239	0.13819	65.166	81.217	-6	1.24631
204237_at	3164.37	0.13819	1345.68	1555.48	-6	1.1559
219248_at	177.621	0.13829	403.997	465.032	-6	1.15108
204095_s_at	2204.37	0.13829	59.598	68.172	-6	1.14386
219720_s_at	0.89	0.13839	81.259	101.676	6.3	-1.25126
209482_at	28.76	0.13839	1664.11	1882.63	6.3	-1.13131
202263_at	2.834	0.13849	1447.1	1657.46	6.3	-1.14536
205123_s_at	0.389	0.13849	61.181	74.238	2.7	-1.21342
207726_at	24.373	0.13849	58.997	66.982	6.3	-1.13535
204330_s_at	3.946	0.13868	85.284	102.362	6.3	-1.20025
220837_at	1.05	0.13868	47.059	55.992	-6	1.18983
217656_at	1.725	0.13878	56.483	68.805	5.7	-1.21815
214916_x_at	3.946	0.13928	67.042	74.635	-2.1	1.11326
217205_at	11204.4	0.13928	60.432	79.284	6.3	-1.31195
204657_s_at	28.76	0.13928	241.048	305.509	-6	1.26742
212392_s_at	14.834	0.13938	57.165	63.661	6.3	-1.11364
214478_at	24.373	0.13948	60.851	72.5	6.3	-1.19143
210737_at	65.796	0.13948	83.071	95.682	6.3	-1.15181
215806_x_at	1.05	0.13948	52.297	59.523	6.3	-1.13817
204855_at	9.029	0.13967	1439.32	1759.62	6.3	-1.22253
202727_s_at	644.367	0.13967	1355.28	1524.66	6.3	-1.12497
220794_at	28.76	0.13967	84.429	103.126	-6	1.22145
201650_at	644.367	0.13977	62.697	70.76	6.3	-1.1286
219375_at	20.655	0.13987	549.474	608.435	-6	1.1073
208656_s_at	17.504	0.13997	6563.78	7939.48	-6	1.20959
206500_s_at	4064.37	0.14007	107.882	139.241	-6	1.29068
206815_at	17.504	0.14017	55.708	61.782	-6	1.10903
204791_at	1904.37	0.14017	384.157	478.512	-6	1.24562
219521_at	5144.37	0.14017	57.032	62.825	6.3	-1.10157
205968_at	0.459	0.14017	97.435	118.513	5.1	-1.21633
217557_s_at	19904.4	0.14037	72.223	83.337	-6	1.15388
200061_s_at	1784.37	0.14037	42436.6	42741.1	6.3	-1.00718
202537_s_at	28.76	0.14047	2966.42	3477.75	-6	1.17238
210373_at	65.796	0.14067	88.429	100.53	6.3	-1.13684
218336_at	17.504	0.14067	2986.6	3457.74	5.7	-1.15775
205121_at	0.754	0.14087	67.454	89.834	2.4	-1.33178
201387_s_at	3.344	0.14087	15306.7	16672.4	5.1	-1.08923
219186_at	5.495	0.14128	163.482	194.973	-4.8	1.19263
202978_s_at	0.237	0.14138	556.952	660.264	6.3	-1.1855
212764_at	12164.4	0.14148	515.203	634.615	-6	1.23178
221462_x_at	2.402	0.14168	61.924	68.752	-6	1.11026
214737_x_at	17.504	0.14168	12272	13426.5	6.3	-1.09407
217682_at	0.389	0.14188	86.758	104.842	3.9	-1.20844
205962_at	33.937	0.14188	63.703	75.163	6.3	-1.1799
205906_at	3104.37	0.14188	59.906	68.92	6.3	-1.15047
215848_at	7.651	0.14198	77.456	89.726	6.3	-1.15841
208421_at	4184.37	0.14209	52.056	58.453	6.3	-1.12289
207656_s_at	1904.37	0.14229	64.719	74.444	6.3	-1.15026
202762_at	9.029	0.14239	1781.34	1986.8	6.3	-1.11534
212460_at	2204.37	0.14249	2211.3	2567.23	-2.4	1.16096
219511_s_at	10784.4	0.14259	61.791	72.293	3	-1.16996
222318_at	0.542	0.1427	69.435	80.602	-6	1.16083
220114_s_at	150.526	0.1428	70.258	80.25	-6	1.14222
202050_s_at	3764.37	0.1428	222.504	265.301	-6	1.19234
201303_at	24.373	0.1431	7534.82	8780.37	6.3	-1.1653
222243_s_at	644.367	0.14331	327.959	407.96	-6	1.24394
214748_at	6.484	0.14352	71.304	84.953	-6	1.19142
207597_at	9.029	0.14362	55.513	61.461	-6	1.10715
211081_s_at	0.542	0.14382	105.591	142.46	4.5	-1.34917
208033_s_at	3.946	0.14382	236.746	286.524	-5.1	1.21026
203552_at	2084.37	0.14382	480.263	618.04	-6	1.28688
213079_at	12.571	0.14393	1020.71	1123.71	3.3	-1.10092
203781_at	209.592	0.14393	2929.8	3121.64	6.3	-1.06548
210828_s_at	6.484	0.14393	72.344	85.475	5.1	-1.18151
203305_at	12704.4	0.14403	53.642	62.885	6.3	-1.17231
215562_at	644.367	0.14403	55.773	64.279	6.3	-1.15251
211289_x_at	0.237	0.14403	220.262	261.197	6.3	-1.18585
215294_s_at	2324.37	0.14424	1657.66	2067.32	-6	1.24713
205705_at	0.89	0.14434	61.866	70.404	6	-1.13801
221110_x_at	20.655	0.14434	52.357	58.529	1.5	-1.11788
219424_at	108.105	0.14434	62.358	66.24	6.3	-1.06225
207984_s_at	17684.4	0.14476	55.505	68.591	-5.1	1.23576
205423_at	10.654	0.14486	240.055	274.434	-6	1.14321
207897_at	0.89	0.14486	60.25	67.419	6.3	-1.11899
204549_at	24.373	0.14486	82.862	103.584	-6	1.25008
218170_at	3164.37	0.14486	726.242	980.278	-6	1.3498
207252_at	209.592	0.14496	69.559	78.292	6.3	-1.12555
201953_at	17.504	0.14507	6542.03	7165.21	-6	1.09526
208857_s_at	2084.37	0.14517	1717.4	2036.31	-6	1.18569
221099_at	2204.37	0.14548	75.374	93.3	0.9	-1.23783
209477_at	40.046	0.14569	263.579	297.606	6.3	-1.1291
215109_at	7.651	0.1458	58.348	69.681	-6	1.19423
220917_s_at	0.89	0.1458	230.974	288.732	6.3	-1.25006
210763_x_at	2144.37	0.1458	90.704	105.379	6.3	-1.16179
215869_at	24.373	0.14601	65.692	77.754	6.3	-1.18361
220634_at	24.373	0.14611	61.895	71.524	6.3	-1.15557
206376_at	1.05	0.14611	176.467	224.433	6.3	-1.27181
203502_at	3464.37	0.14622	110.999	153.666	-6	1.38439
201525_at	11624.4	0.14622	57.599	72.7	6.3	-1.26217
217187_at	704.367	0.14632	58.71	70.449	-6	1.19995
219864_s_at	3284.37	0.14632	95.974	122.39	-6	1.27524
205309_at	11564.4	0.14643	151.895	186.492	-3.3	1.22777
203689_s_at	4604.37	0.14643	1030.26	1242.66	-6	1.20617
212582_at	108.105	0.14643	1402.78	1592.7	-6	1.13539
221918_at	2144.37	0.14653	631.173	772.801	-6	1.22439
213616_at	5.495	0.14653	742.24	849.394	-6	1.14437
206428_s_at	1964.37	0.14664	50.448	56.739	6.3	-1.1247
216825_s_at	0.542	0.14664	60.45	70.62	5.7	-1.16824
221086_s_at	3224.37	0.14675	52.067	60.46	1.2	-1.1612
214057_at	9.029	0.14696	130.579	177.082	-6	1.35613
211643_x_at	1.725	0.14706	51.917	58.84	-6	1.13335
211792_s_at	24.373	0.14706	399.868	511.256	6.3	-1.27856
212421_at	24.373	0.14717	188.917	211.744	-6	1.12083
202694_at	20.655	0.14727	53.483	60.067	6.3	-1.1231
206900_x_at	3944.37	0.14727	59.142	63.653	-6	1.07627
208333_at	20384.4	0.14727	57.697	66.295	-6	1.14902
222337_at	3764.37	0.14738	56.19	64.956	6.3	-1.15601
208591_s_at	4.657	0.14749	121.842	138.098	6.3	-1.13342
213342_at	1964.37	0.14749	522.173	651.716	-6	1.24808
204590_x_at	40.046	0.14759	91.38	103.321	6.3	-1.13067
212299_at	584.367	0.1477	1618.19	1790.74	6.3	-1.10663
204142_at	1544.37	0.14802	1818.87	1930.63	-6	1.06144
208784_s_at	2864.37	0.14802	268.349	355.668	6.3	-1.32539
207936_x_at	17144.4	0.14823	56.704	65.374	-6	1.1529
221221_s_at	8324.37	0.14845	72.259	92.896	1.5	-1.2856
214069_at	20684.4	0.14845	63.345	76.353	-6	1.20535
217357_at	0.542	0.14845	50.183	58.698	-1.5	1.16968
210140_at	0.237	0.14855	55.484	73.829	6.3	-1.33064
212848_s_at	5.495	0.14866	2066.8	2285.88	6.3	-1.106
211727_s_at	4424.37	0.14877	4302.99	4896.95	-6	1.13803
212374_at	6.484	0.14877	88.513	112.967	6.3	-1.27628
217273_at	0.33	0.14877	71.234	86.883	4.5	-1.21968
206756_at	5924.37	0.14877	385.167	460.548	-6	1.19571
222237_s_at	2984.37	0.14898	65.877	77.224	-6	1.17225
218601_at	5804.37	0.1492	463.241	551.597	6.3	-1.19073
202422_s_at	1484.37	0.14931	105.091	120.236	-1.5	1.14411
200955_at	1.05	0.14931	4773.13	5029.61	-3.3	1.05373
205234_at	2624.37	0.14974	1939.07	2271.64	-6	1.17151
202310_s_at	3.946	0.14985	102.812	130.226	-5.1	1.26664
215093_at	33.937	0.14996	434.342	504.323	-6	1.16112
204258_at	1004.37	0.14996	765.402	967.657	-3	1.26425
201458_s_at	4724.37	0.15007	4801.2	5487.2	-6	1.14288
217211_at	24.373	0.15017	131.093	160.03	6.3	-1.22074
211018_at	177.621	0.15017	59.63	68.587	6.3	-1.15021
41657_at	9.029	0.15028	117.377	131.823	-6	1.12307
203759_at	8984.37	0.15039	89.888	126.276	6.3	-1.40481
220583_at	2204.37	0.15039	78.223	93.776	6.3	-1.19883
207917_at	209.592	0.1505	67.923	78.769	-6	1.15968
204857_at	7.651	0.1505	207.16	250.129	-6	1.20742
217655_at	3.946	0.15061	54.255	65.815	-0.9	1.21307
202205_at	91.615	0.15072	413.647	492.553	-1.2	1.19076
213934_s_at	824.367	0.15105	209.118	237.52	-6	1.13582
218261_at	0.237	0.15116	1354.75	1597.49	6.3	-1.17918
206636_at	3884.37	0.15116	145.497	177.194	-6	1.21785
219886_at	10364.4	0.15127	123.231	152.17	-1.8	1.23484
217174_s_at	20684.4	0.15127	75.18	87.765	-6	1.1674
203650_at	0.639	0.15127	615.202	673.872	6.3	-1.09537
203420_at	5144.37	0.15137	1043.18	1162.71	-6	1.11458
201377_at	0.279	0.15148	1594.08	1686.51	-6	1.05798
213575_at	11624.4	0.15148	77.379	94.726	6.3	-1.22418
213588_x_at	5.495	0.1517	27108.9	29819.4	-4.8	1.09999
205312_at	40.046	0.1517	58.889	71.006	6.3	-1.20576
215380_s_at	7.651	0.1517	4181.93	4739.79	6.3	-1.1334
209781_s_at	3.344	0.15192	81.352	93.311	-6	1.147
208211_s_at	24.373	0.15215	59.627	66.393	6.3	-1.11347
211105_s_at	28.76	0.15226	188.355	218.536	-6	1.16023
200802_at	3704.37	0.15226	3453.48	4011.25	6.3	-1.16151
200710_at	7.651	0.15248	2255.22	2705.41	-6	1.19962
212295_s_at	0.754	0.15248	2680.69	2873.22	6.3	-1.07182
210281_s_at	1.725	0.15248	167.193	222.945	4.2	-1.33346
219211_at	7.651	0.15248	121.308	140.961	6.3	-1.16201
222055_at	7.651	0.15248	69.836	75.182	-6	1.07655
204208_at	4904.37	0.1527	329.123	350.486	-6	1.06491
221498_at	20.655	0.15292	467.8	537.12	6.3	-1.14818
208102_s_at	40.046	0.15303	71.55	83.88	6.3	-1.17233
213056_at	1784.37	0.15303	92.074	115.363	-6	1.25294
210955_at	644.367	0.15314	56.748	63.613	-6	1.12097
211530_x_at	3.344	0.15314	168.902	191.055	6.3	-1.13116
204362_at	10.654	0.15325	2902.51	3446.05	-3.3	1.18726
213310_at	7.651	0.15325	281.269	348.333	6.3	-1.23843
202700_s_at	2444.37	0.15325	119.071	155.515	6.3	-1.30607
213701_at	5324.37	0.15337	1209.52	1441.82	-0.9	1.19206
212750_at	5564.37	0.15348	52.825	61.367	6.3	-1.1617
211430_s_at	24.373	0.15348	56.435	62.263	-6	1.10327
216042_at	3.946	0.15348	56.405	65.242	6.3	-1.15667
216358_at	8324.37	0.1537	61.42	72.934	-1.8	1.18746
221915_s_at	7.651	0.15381	93.375	106.035	6.3	-1.13558
218431_at	584.367	0.15381	785.022	895.453	-6	1.14067
201733_at	77.64	0.15392	172.509	206.876	-6	1.19922
220280_s_at	247.319	0.15392	63.95	69.412	6.3	-1.08541
208538_at	6104.37	0.15392	50.09	59.465	6.3	-1.18716
218334_at	944.367	0.15404	4027.04	4660.85	-6	1.15739
220516_at	177.621	0.15404	70.488	77.174	-6	1.09485
213373_s_at	2324.37	0.15415	910.959	1113.95	-6	1.22283
213979_s_at	0.33	0.15415	961.364	1154.84	-6	1.20125
210026_s_at	0.279	0.15415	714.408	844.305	-6	1.18182
215199_at	2324.37	0.15415	51.557	58.699	6.3	-1.13853
222149_x_at	644.367	0.15415	97.626	114.97	-6	1.17766
201989_s_at	8324.37	0.15437	2262.6	2646.36	-2.4	1.16961
213570_at	0.279	0.15437	59.232	70.714	4.5	-1.19385
218841_at	14.834	0.15437	353.137	391.648	6.3	-1.10905
207217_s_at	404.367	0.15449	66.319	76.034	-0.9	1.14649
220150_s_at	3.946	0.1546	58.039	66.747	6.3	-1.15004
204305_at	1964.37	0.15471	416.867	502.049	-6	1.20434
208922_s_at	24.373	0.15482	1281.44	1496.71	6.3	-1.16799
210448_s_at	404.367	0.15482	81.058	94.915	1.2	-1.17095
219860_at	33.937	0.15482	58.763	68.766	6.3	-1.17023
219049_at	3524.37	0.15494	2092.59	2418.03	-6	1.15552
205108_s_at	24.373	0.15505	52.439	60.345	-6	1.15077
212507_at	2204.37	0.15505	746.7	888.276	-6	1.1896
205091_x_at	3224.37	0.15516	517.314	624.113	-6	1.20645
200830_at	20684.4	0.15516	2714.33	3165.51	6.3	-1.16622
206424_at	91.615	0.15516	70.784	76.761	4.2	-1.08444
208799_at	24.373	0.15516	7087.74	8220.04	6.3	-1.15975
214670_at	20.655	0.15539	432.852	544.767	-6	1.25855
209009_at	12.571	0.15539	6470.58	7359.35	5.7	-1.13735
220706_at	0.237	0.1555	64.225	79.559	6.3	-1.23875
217441_at	7.651	0.1555	59.87	66.81	6.3	-1.11592
208858_s_at	7.651	0.15562	1644.9	1869.97	-6	1.13683
217860_at	24.373	0.15573	3289.09	3546.16	-6	1.07816
204162_at	0.754	0.15596	431.921	578.843	6.3	-1.34016
213082_s_at	2624.37	0.15607	495.636	592.603	6.3	-1.19564
53076_at	6.484	0.15607	267.04	328.346	-6	1.22958
219844_at	55.76	0.15618	71.319	81.486	-6	1.14256
213521_at	0.542	0.15618	95.966	116.44	-2.1	1.21335
218244_at	1484.37	0.15687	832.277	980.453	-6	1.17804
222013_x_at	24.373	0.15698	236.09	266.055	-6	1.12692
220537_at	1244.37	0.15698	54.982	60.872	6.3	-1.10713
217770_at	4184.37	0.15721	853.928	1047.76	6.3	-1.22699
213653_at	20.655	0.15721	232.635	271.588	6.3	-1.16744
65630_at	1.725	0.15721	149.482	166.123	5.1	-1.11132
222225_at	19184.4	0.15721	80.06	99.279	-6	1.24006
47530_at	0.89	0.15733	200.839	229.242	6.3	-1.14142
210307_s_at	150.526	0.15744	114.175	124.061	5.4	-1.08659
212616_at	24.373	0.15767	1605.28	1899.17	-6	1.18308
[truncated: 15,006 more rows]

## Sheet: DMSO_5
Probeset	EC50	P value	A	B	D	Fold
[truncated: 16,383 more rows]

[truncated: 5 more sheets: I4_1, I4_2, I4_3, I4_4, I4_5]
