# Supplementary material for: Transcriptional Profiling of the Dose Response: A More Powerful Approach for Characterizing Drug Activities
Source: PLoS Comput Biol. 2009 Sep 18;5(9):e1000512. doi: 10.1371/journal.pcbi.1000512 (PMC2735650; doi:10.1371/journal.pcbi.1000512)
Supplement: Table S9 — SDRS residuals for imatinib 4 hr (5.06 MB ZIP) [file pcbi.1000512.s010.zip › Table S9 SDRS Residuals for imatinib 4hr.xls]

## Sheet: data
		Residuals (Observed - Predicted)												Predicted signal intensity from best fit curve												Observed signal intensity from experimental data
	P value of fit from SDRS	0.17	0.5	1.5	4.5	13.7	41.2	123.5	370.4	1111	3333	10000	30000	0.17	0.5	1.5	4.5	13.7	41.2	123.5	370.4	1111	3333	10000	30000	0.17	0.5	1.5	4.5	13.7	41.2	123.5	370.4	1111	3333	10000	30000
212665_at	2.2798e-08	-55.8799	74.9521	172.229	-33.5234	-150.456	12.6735	-7.13679	62.6954	-167.58	83.6816	-49.8848	133.525	1050.5	1058.89	1074.56	1104.71	1161.06	1264.73	1441.31	1718.95	2097.06	2524.81	2918.22	3216.6	994.62	1133.84	1246.79	1071.19	1010.6	1277.4	1434.17	1781.65	1929.48	2608.49	2868.34	3350.13
202435_s_at	4.2468e-07	-35.9267	248.446	-327.696	-100.377	-1.12172	95.7073	66.9875	159.121	-370.973	139.01	-91.0938	100.678	2343.25	2363.66	2401.41	2472.56	2600.59	2820.74	3155.59	3599.53	4083.02	4510.94	4825.6	5026.68	2307.32	2612.11	2073.71	2372.18	2599.47	2916.45	3222.58	3758.65	3712.05	4649.95	4734.51	5127.36
222059_at	5.9663e-07	-0.379	-0.479	3.021	1.831	3.021	0.311	5.611	-0.379	-2.67901	-4.20391	-2.97606	6.98173	72.039	72.039	72.039	72.039	72.039	72.039	72.039	72.039	72.039	72.0439	75.4261	132.218	71.66	71.56	75.06	73.87	75.06	72.35	77.65	71.66	69.36	67.84	72.45	139.2
220601_at	6.553e-07	-3.974	-0.784	4.276	-3.114	-4.294	2.726	10.116	1.126	1.39597	-1.00885	-0.318994	6.63647	98.194	98.194	98.194	98.194	98.194	98.194	98.194	98.194	98.194	98.2188	112.919	176.144	94.22	97.41	102.47	95.08	93.9	100.92	108.31	99.32	99.59	97.21	112.6	182.78
201920_at	2.186e-06	-65.8202	-87.9509	135.795	-22.9342	-17.3857	-38.5752	-192.23	49.1244	0.111979	94.3337	-112.542	95.6753	2736.52	2736.52	2736.52	2736.54	2736.65	2737.19	2739.97	2754.35	2824.82	3103.77	3673.38	4071.92	2670.7	2648.57	2872.32	2713.61	2719.26	2698.61	2547.74	2803.47	2824.93	3198.1	3560.84	4167.6
211668_s_at	3.9369e-06	-147.514	142.456	45.116	44.086	-49.184	-36.514	-125.664	-121.074	96.7649	196.7	-5.63026	115.357	1449.95	1449.95	1449.95	1449.95	1449.95	1449.95	1449.95	1449.95	1449.96	1450.73	1866.81	3023.45	1302.44	1592.41	1495.07	1494.04	1400.77	1413.44	1324.29	1328.88	1546.72	1647.43	1861.18	3138.81
215384_s_at	3.9732e-06	0.333	-0.397	0.893	-3.427	0.203	-0.567	-0.737	-1.197	2.56299	2.24429	-0.0133197	1.85711	61.747	61.747	61.747	61.747	61.747	61.747	61.747	61.747	61.747	61.7557	66.7333	84.7829	62.08	61.35	62.64	58.32	61.95	61.18	61.01	60.55	64.31	64	66.72	86.64
217996_at	5.7492e-06	-48.171	-27.131	42.029	4.159	26.399	-17.7411	-5.69364	-8.29261	42.187	19.637	-8.5683	23.259	237.531	237.531	237.531	237.531	237.531	237.531	237.534	237.583	238.533	256.073	425.598	592.831	189.36	210.4	279.56	241.69	263.93	219.79	231.84	229.29	280.72	275.71	417.03	616.09
208544_at	7.4669e-06	4.777	-3.893	-1.063	4.927	3.247	-0.043	-1.703	1.507	0.146996	-2.69607	-2.21604	4.49527	67.273	67.273	67.273	67.273	67.273	67.273	67.273	67.273	67.273	67.2761	69.396	107.395	72.05	63.38	66.21	72.2	70.52	67.23	65.57	68.78	67.42	64.58	67.18	111.89
208645_s_at	7.8866e-06	-213.762	-71.692	-0.291973	114.468	143.251	-57.404	85.9995	-239.213	70.805	-25.3935	5.43088	8.38026	20638.1	20638.1	20638.1	20638.1	20638.1	20638	20637.8	20635.2	20609.9	20393.2	19586.9	19074.6	20424.3	20566.4	20637.8	20752.5	20781.3	20580.6	20723.8	20396	20680.7	20367.8	19592.3	19083
214014_at	1.0676e-05	-1.199	-1.689	-2.549	-0.269	1.181	1.821	4.871	-4.179	-1.74901	1.43418	-0.200833	2.78195	90.399	90.399	90.399	90.399	90.399	90.399	90.399	90.399	90.399	90.4058	94.6808	120.858	89.2	88.71	87.85	90.13	91.58	92.22	95.27	86.22	88.65	91.84	94.48	123.64
205580_s_at	1.3219e-05	-1.885	-6.365	-7.045	4.965	4.435	-11.995	6.325	1.485	-1.10503	7.76215	-0.290255	6.55194	103.645	103.645	103.645	103.645	103.645	103.645	103.645	103.645	103.645	103.668	117.26	177.378	101.76	97.28	96.6	108.61	108.08	91.65	109.97	105.13	102.54	111.43	116.97	183.93
217999_s_at	1.3318e-05	-5.073	2.837	6.497	7.407	-16.023	-2.243	-2.243	8.947	4.83696	7.22541	-0.425014	7.90204	103.023	103.023	103.023	103.023	103.023	103.023	103.023	103.023	103.023	103.055	121.435	194.068	97.95	105.86	109.52	110.43	87	100.78	100.78	111.97	107.86	110.28	121.01	201.97
214534_at	1.3869e-05	1.809	2.319	-1.391	0.969	-5.331	2.559	0.639	-1.791	-1.75101	1.05279	-0.200888	2.64694	65.751	65.751	65.751	65.751	65.751	65.751	65.751	65.751	65.751	65.7572	69.6509	93.4931	67.56	68.07	64.36	66.72	60.42	68.31	66.39	63.96	64	66.81	69.45	96.14
204420_at	1.3889e-05	-9.80901	-0.0490561	7.77072	-18.5805	4.61337	4.42061	-6.48858	4.9756	6.06128	4.12087	-11.4647	16.7116	110.099	110.099	110.099	110.1	110.107	110.139	110.309	111.184	115.539	133.829	177.345	214.008	100.29	110.05	117.87	91.52	114.72	114.56	103.82	116.16	121.6	137.95	165.88	230.72
202005_at	1.6238e-05	7.334	2.104	11.824	-1.536	-0.186	-2.106	-1.026	1.044	-0.956012	-1.85511	-0.616512	4.84052	93.306	93.306	93.306	93.306	93.306	93.306	93.306	93.306	93.306	93.3151	99.2465	148.649	100.64	95.41	105.13	91.77	93.12	91.2	92.28	94.35	92.35	91.46	98.63	153.49
218000_s_at	2.0027e-05	-0.817	1.563	9.94299	0.402934	-1.76748	0.0694764	-3.90245	-5.47111	3.72251	1.70831	-2.25265	3.1121	92.527	92.527	92.527	92.5271	92.5275	92.5305	92.5524	92.7111	93.8275	100.542	120.613	135.508	91.71	94.09	102.47	92.93	90.76	92.6	88.65	87.24	97.55	102.25	118.36	138.62
206148_at	2.0654e-05	-3.088	-0.388	-0.508	-0.208	-0.618	9.642	-0.968	-4.608	-0.678009	-0.914734	-0.459371	3.38075	84.778	84.778	84.778	84.778	84.778	84.778	84.778	84.778	84.778	84.7847	89.1694	125.689	81.69	84.39	84.27	84.57	84.16	94.42	83.81	80.17	84.1	83.87	88.71	129.07
217997_at	2.1693e-05	-3.628	-6.278	13.402	8.012	-4.058	-3.888	-16.078	-7.788	14.5919	2.87826	0.0201505	7.9296	128.128	128.128	128.128	128.128	128.128	128.128	128.128	128.128	128.128	128.172	152.52	231.09	124.5	121.85	141.53	136.14	124.07	124.24	112.05	120.34	142.72	131.05	152.54	239.02
211924_s_at	2.2683e-05	11.422	43.1318	34.0908	-34.1141	-24.1598	-36.9363	-15.6308	-0.854289	-44.8281	34.9397	-22.7329	15.8393	582.858	582.858	582.859	582.864	582.89	583.026	583.731	587.364	605.108	674.24	810.163	901.301	594.28	625.99	616.95	548.75	558.73	546.09	568.1	586.51	560.28	709.18	787.43	917.14
204267_x_at	2.4231e-05	12.347	9.317	19.707	-25.173	10.827	13.567	-17.873	17.237	-9.00303	0.62807	-4.68828	18.4402	426.323	426.323	426.323	426.323	426.323	426.323	426.323	426.323	426.323	426.342	439.128	599.36	438.67	435.64	446.03	401.15	437.15	439.89	408.45	443.56	417.32	426.97	434.44	617.8
204724_s_at	2.8192e-05	-1.577	1.593	4.893	-1.287	1.813	-0.647	-0.647	-4.357	-0.0970024	1.20128	-2.01499	3.04888	61.917	61.917	61.917	61.917	61.917	61.917	61.917	61.917	61.917	61.9187	63.115	88.5311	60.34	63.51	66.81	60.63	63.73	61.27	61.27	57.56	61.82	63.12	61.1	91.58
220813_at	3.2624e-05	-1.953	-5.523	4.347	16.907	-6.903	-5.843	-2.123	-2.183	6.23699	3.67186	-5.18986	8.07371	82.963	82.963	82.963	82.963	82.963	82.963	82.963	82.963	82.963	82.9681	86.5399	159.306	81.01	77.44	87.31	99.87	76.06	77.12	80.84	80.78	89.2	86.64	81.35	167.38
205245_at	3.5969e-05	4.531	-6.629	5.451	3.861	-2.869	-1.919	-3.039	7.251	-4.30901	4.10672	-2.16228	5.51976	83.319	83.319	83.319	83.319	83.319	83.319	83.319	83.319	83.319	83.3233	86.2623	133.49	87.85	76.69	88.77	87.18	80.45	81.4	80.28	90.57	79.01	87.43	84.1	139.01
202434_s_at	3.8602e-05	20.35	-1.28046	-4.83441	-1.02424	-2.96258	-4.47064	6.38155	-13.5955	32.2157	16.4615	-3.68801	-23.1669	107.65	107.65	107.654	107.694	108.093	112.031	139.128	189.666	205.154	207.019	207.208	207.227	128	106.37	102.82	106.67	105.13	107.56	145.51	176.07	237.37	223.48	203.52	184.06
219250_s_at	3.945e-05	34.2898	-21.0134	19.5422	-37.3346	69.516	-10.4329	-43.601	15.922	12.3588	-18.3349	38.1966	-7.51996	565.79	565.213	563.718	559.735	549.574	525.283	478.041	411.348	350.941	314.445	297.493	290.59	600.08	544.2	583.26	522.4	619.09	514.85	434.44	427.27	363.3	296.11	335.69	283.07
205508_at	4.1882e-05	-1.206	-0.766	0.414	10.354	2.064	3.194	-1.506	8.904	-3.73601	-13.4708	-4.30633	7.68549	106.776	106.776	106.776	106.776	106.776	106.776	106.776	106.776	106.776	106.781	110.096	174.845	105.57	106.01	107.19	117.13	108.84	109.97	105.27	115.68	103.04	93.31	105.79	182.53
213503_x_at	4.5654e-05	-197.851	264.039	-174.911	78.509	78.509	147.959	-653.381	-174.911	-13.8609	-36.8321	305.004	-303.177	33285.4	33285.4	33285.4	33285.4	33285.4	33285.4	33285.4	33285.4	33285.4	33285.3	33197.9	30497.7	33087.5	33549.4	33110.5	33363.9	33363.9	33433.3	32632	33110.5	33271.5	33248.5	33502.9	30194.5
215255_at	4.6765e-05	-1.748	0.662	-0.848	4.062	-2.078	0.752	-0.268	1.212	-1.628	3.35064	-1.83902	2.47686	60.518	60.518	60.518	60.518	60.518	60.518	60.518	60.518	60.518	60.5194	61.469	82.5031	58.77	61.18	59.67	64.58	58.44	61.27	60.25	61.73	58.89	63.87	59.63	84.98
212838_at	5.0172e-05	-38.444	-54.994	50.666	-19.324	39.246	-108.144	-37.684	126.806	76.3549	-25.5491	-1.26825	8.46002	1132.14	1132.14	1132.14	1132.14	1132.14	1132.14	1132.14	1132.14	1132.15	1132.98	1448.42	1788.07	1093.7	1077.15	1182.81	1112.82	1171.39	1024	1094.46	1258.95	1208.5	1107.43	1447.15	1796.53
205322_s_at	5.2085e-05	2.37	-4.66	-5.31	5.83	-0.14	-10.99	5.13	-1.95	7.22983	-1.02108	0.0385697	-3.14742	138.28	138.28	138.28	138.28	138.28	138.28	138.28	138.28	138.28	138.401	171.211	190.677	140.65	133.62	132.97	144.11	138.14	127.29	143.41	136.33	145.51	137.38	171.25	187.53
202437_s_at	5.2504e-05	-261.629	380.535	-221.366	151.528	-138.229	67.6303	-178.207	638.096	-475.402	327.621	-628.156	233.825	2129.27	2149.6	2187.31	2258.77	2388.68	2616.06	2971.98	3463.58	4026.38	4550.13	4951.71	5216.02	1867.64	2530.14	1965.94	2410.3	2250.45	2683.69	2793.77	4101.68	3550.98	4877.75	4323.55	5449.85
217910_x_at	5.2561e-05	79.369	-28.841	20.269	-20.281	25.099	-50.141	-28.841	8.909	0.0489461	42.1697	-10.5832	36.8065	848.001	848.001	848.001	848.001	848.001	848.001	848.001	848.001	848.001	848.04	874.653	1223.88	927.37	819.16	868.27	827.72	873.1	797.86	819.16	856.91	848.05	890.21	864.07	1260.69
205479_s_at	5.2747e-05	16.583	-65.267	147.313	-82.947	39.043	-53.727	-80.447	-113.067	15.1923	40.6279	-3.04798	40.1409	984.957	984.957	984.957	984.957	984.957	984.957	984.957	984.957	984.958	985.502	1246.39	1745.22	1001.54	919.69	1132.27	902.01	1024	931.23	904.51	871.89	1000.15	1026.13	1243.34	1785.36
203499_at	5.3347e-05	31.119	-20.411	-5.851	4.629	-12.091	-3.74101	-12.5013	-19.0102	30.8705	1.88775	-0.60068	4.07925	309.021	309.021	309.021	309.021	309.021	309.021	309.021	309.03	309.269	315.482	396.501	472.311	340.14	288.61	303.17	313.65	296.93	305.28	296.52	290.02	340.14	317.37	395.9	476.39
211327_x_at	5.4154e-05	0.4	-0.18	-0.759946	0.410499	-0.206196	-0.295269	-0.78201	-6.90902	1.531	1.431	4.641	-2.539	167.1	167.1	167.1	167.09	165.286	151.885	151.322	151.319	151.319	151.319	151.319	151.319	167.5	166.92	166.34	167.5	165.08	151.59	150.54	144.41	152.85	152.75	155.96	148.78
219600_s_at	5.5128e-05	-10.828	63.722	-49.158	48.352	-0.997997	-17.3279	-16.6754	-8.14666	-24.4394	4.76195	-2.27486	-2.68207	951.798	951.798	951.798	951.798	951.798	951.798	951.795	951.727	949.879	907.938	721.355	678.272	940.97	1015.52	902.64	1000.15	950.8	934.47	935.12	943.58	925.44	912.7	719.08	675.59
207438_s_at	6.2041e-05	24.1467	11.1685	31.4652	-20.7197	1.29409	-20.2692	-6.1859	-15.1387	1.47407	11.2553	-8.60628	-0.420142	474.893	474.891	474.885	474.86	474.766	474.409	473.096	468.339	452.666	413.355	358.066	321.1	499.04	486.06	506.35	454.14	476.06	454.14	466.91	453.2	454.14	424.61	349.46	320.68
219028_at	6.5254e-05	-5.819	-0.999	5.771	3.651	3.111	-12.369	1.191	-2.189	-2.18903	14.231	-0.273007	5.363	108.709	108.709	108.709	108.709	108.709	108.709	108.709	108.709	108.709	108.729	120.703	175.157	102.89	107.71	114.48	112.36	111.82	96.34	109.9	106.52	106.52	122.96	120.43	180.52
202436_s_at	6.6154e-05	107.406	-444.7	-45.5581	-1079.77	1380.38	-99.5706	168.022	-548.948	-196.666	-85.6661	1879.11	-1356.37	7578.5	7596.05	7641.43	7761.47	8062.43	8752.66	9987.67	11524.5	12743.2	13412.1	13707.3	13824.9	7685.91	7151.35	7595.87	6681.7	9442.81	8653.09	10155.7	10975.5	12546.5	13326.4	15586.4	12468.5
217278_x_at	6.684e-05	1.498	0.878	9.438	-6.662	7.268	-1.752	0.208	-5.372	0.687996	2.46543	-6.78516	6.12	68.052	68.052	68.052	68.052	68.052	68.052	68.052	68.052	68.052	68.0546	69.8652	118.99	69.55	68.93	77.49	61.39	75.32	66.3	68.26	62.68	68.74	70.52	63.08	125.11
221856_s_at	6.7972e-05	-1.526	1.164	-0.356	10.824	-6.446	1.904	2.714	1.034	0.903997	-2.30842	-4.13465	4.74917	95.036	95.036	95.036	95.036	95.036	95.036	95.036	95.036	95.036	95.0384	96.7347	138.361	93.51	96.2	94.68	105.86	88.59	96.94	97.75	96.07	95.94	92.73	92.6	143.11
91682_at	7.746e-05	2.74523	0.469981	-3.22124	4.46767	-5.45369	-8.353	1.71998	7.78119	-4.44285	-1.73285	1.57131	1.60353	138.005	138.15	138.421	138.942	139.914	141.693	144.7	149.369	155.613	162.523	168.739	173.366	140.75	138.62	135.2	143.41	134.46	133.34	146.42	157.15	151.17	160.79	170.31	174.97
221351_at	8.8037e-05	-7.577	-4.747	-5.617	5.293	-0.337	-3.457	2.693	4.953	1.13297	4.70765	-0.0121963	2.78574	75.607	75.607	75.607	75.607	75.607	75.607	75.607	75.607	75.607	75.6324	88.4122	117.054	68.03	70.86	69.99	80.9	75.27	72.15	78.3	80.56	76.74	80.34	88.4	119.84
207244_x_at	8.9789e-05	0.875	-2.285	-3.905	2.465	-2.575	-1.155	7.185	4.525	1.225	-5.60842	-1.23603	3.73128	83.635	83.635	83.635	83.635	83.635	83.635	83.635	83.635	83.635	83.6384	85.976	120.339	84.51	81.35	79.73	86.1	81.06	82.48	90.82	88.16	84.86	78.03	84.74	124.07
215861_at	9.3841e-05	3.218	-1.662	-0.722	0.898	0.188	-2.922	-2.922	4.868	4.27796	-3.66773	-0.0232463	0.982016	72.572	72.572	72.572	72.572	72.572	72.572	72.572	72.572	72.572	72.5977	83.6032	99.238	75.79	70.91	71.85	73.47	72.76	69.65	69.65	77.44	76.85	68.93	83.58	100.22
204032_at	9.4088e-05	-6.038	-8.738	-10.008	23.352	-17.938	-0.928	-11.148	-1.058	30.3519	22.8463	-0.0405776	11.0051	192.668	192.668	192.668	192.668	192.668	192.668	192.668	192.668	192.668	192.724	224.761	344.325	186.63	183.93	182.66	216.02	174.73	191.74	181.52	191.61	223.02	215.57	224.72	355.33
210680_s_at	9.7783e-05	0.570432	2.77273	-2.57738	2.79819	-5.43677	-1.25362	0.00804717	2.4476	-0.61713	0.835392	-3.1126	2.75131	72.4896	72.4973	72.5174	72.5718	72.7168	73.1036	74.072	76.2924	80.3971	85.6846	90.0526	92.5187	73.06	75.27	69.94	75.37	67.28	71.85	74.08	78.74	79.78	86.52	86.94	95.27
220805_at	0.00010447	-1.418	-2.51802	-6.02811	4.17143	-6.75098	5.82625	-1.71969	5.53918	1.11906	1.94507	-4.43915	6.00599	81.038	81.038	81.0381	81.0386	81.041	81.0537	81.1197	81.4608	83.1509	90.1449	106.129	118.924	79.62	78.52	75.01	85.21	74.29	86.88	79.4	87	84.27	92.09	101.69	124.93
218800_at	0.00010801	3.216	4.966	1.796	1.646	0.686	-3.254	-0.164	-3.074	-1.75405	-3.55993	-0.0188354	-0.0387283	68.194	68.194	68.194	68.194	68.194	68.194	68.194	68.194	68.194	68.2299	80.8588	92.6387	71.41	73.16	69.99	69.84	68.88	64.94	68.03	65.12	66.44	64.67	80.84	92.6
209992_at	0.00010869	0.846	1.906	0.066	-2.134	0.016	1.906	-3.38568	0.0578037	1.40928	-1.69085	-0.591	-0.711	74.894	74.894	74.894	74.894	74.894	74.894	74.8957	76.0022	84.8707	84.9808	84.981	84.981	75.74	76.8	74.96	72.76	74.91	76.8	71.51	76.06	86.28	83.29	84.39	84.27
205020_s_at	0.00011781	27.6166	5.50163	42.5515	24.0722	-83.8755	40.192	-36.2526	15.9571	-33.0448	42.975	-7.61331	-27.6982	848.513	848.448	848.278	847.818	846.585	843.258	834.673	813.483	767.735	691.715	607.273	546.848	876.13	853.95	890.83	871.89	762.71	883.45	798.42	829.44	734.69	734.69	599.66	519.15
215462_at	0.00012223	3.029	-3.401	7.689	-1.101	4.579	-7.181	-8.101	-2.201	1.02899	0.130102	-0.23839	3.73499	85.431	85.431	85.431	85.431	85.431	85.431	85.431	85.431	85.431	85.4399	91.0584	127.315	88.46	82.03	93.12	84.33	90.01	78.25	77.33	83.23	86.46	85.57	90.82	131.05
215515_at	0.00015305	-1.409	-12.289	-15.619	6.641	0.181	-5.989	23.451	2.351	0.490927	-1.46234	-0.108115	3.90573	110.169	110.169	110.169	110.169	110.169	110.169	110.169	110.169	110.169	110.222	137.108	197.364	108.76	97.88	94.55	116.81	110.35	104.18	133.62	112.52	110.66	108.76	137	201.27
203180_at	0.0001574	-18.644	9.44185	-11.829	9.96204	-15.2925	56.042	-15.5642	24.275	-45.0132	85.4555	1.66173	-38.1859	225.144	225.148	225.169	225.278	225.843	228.798	242.954	295.295	385.633	438.394	452.798	455.796	206.5	234.59	213.34	235.24	210.55	284.84	227.39	319.57	340.62	523.85	454.46	417.61
218459_at	0.00017128	-0.593	-3.343	0.237	-2.663	1.34711	5.12288	-0.154589	-1.5698	1.963	1.073	3.753	-7.577	200.063	200.063	200.063	200.063	200.063	199.947	184.085	181.59	181.587	181.587	181.587	181.587	199.47	196.72	200.3	197.4	201.41	205.07	183.93	180.02	183.55	182.66	185.34	174.01
201882_x_at	0.00017188	0.062	1.642	-0.908	1.822	-2.968	1.962	-0.108	-2.248	-1.77801	2.8259	-0.0246949	1.39348	64.068	64.068	64.068	64.068	64.068	64.068	64.068	64.068	64.068	64.0741	67.5847	80.6865	64.13	65.71	63.16	65.89	61.1	66.03	63.96	61.82	62.29	66.9	67.56	82.08
210299_s_at	0.00017335	2.145	-0.385	-5.675	-2.035	-10.875	-3.655	11.955	1.225	2.60497	1.53326	0.0043645	3.04298	92.735	92.735	92.735	92.735	92.735	92.735	92.735	92.735	92.735	92.7567	104.686	140.967	94.88	92.35	87.06	90.7	81.86	89.08	104.69	93.96	95.34	94.29	104.69	144.01
219365_s_at	0.00018186	-5.977	-3.657	-7.927	0.483	-7.617	-0.577	9.983	-1.547	1.94298	12.5515	-0.260653	4.35071	94.927	94.927	94.927	94.927	94.927	94.927	94.927	94.927	94.927	94.9385	102.231	150.529	88.95	91.27	87	95.41	87.31	94.35	104.91	93.38	96.87	107.49	101.97	154.88
218768_at	0.00018878	-10.1073	-20.8456	75.4028	-6.93015	-21.8092	4.80076	9.31277	-10.2529	0.237842	2.57011	-52.2362	54.1439	1747.85	1747.79	1747.48	1745.88	1738.01	1705.46	1635.84	1584.01	1568.08	1564.66	1563.99	1563.86	1737.74	1726.94	1822.88	1738.95	1716.2	1710.26	1645.15	1573.76	1568.32	1567.23	1511.75	1618
204328_at	0.0001924	-1.71719	6.66229	-5.17958	7.90336	-0.543001	-6.34321	-5.01156	-3.66819	3.40452	-2.09709	1.27262	0.0771263	92.7272	92.7277	92.7296	92.7366	92.763	92.8632	93.2316	94.5582	98.8455	109.067	122.277	130.433	91.01	99.39	87.55	100.64	92.22	86.52	88.22	90.89	102.25	106.97	123.55	130.51
36711_at	0.00019479	-0.235	0.415	9.335	-5.865	-2.655	-7.725	-5.445	7.29476	0.342652	3.62958	-0.469962	2.21054	93.415	93.415	93.415	93.415	93.415	93.415	93.415	93.4152	93.4273	94.0504	112.52	136.509	93.18	93.83	102.75	87.55	90.76	85.69	87.97	100.71	93.77	97.68	112.05	138.72
220607_x_at	0.00020623	1.671	-9.26898	53.9417	-65.2024	26.6847	1.39762	8.60564	-34.543	-46.8185	34.3876	11.158	5.618	1318.95	1318.95	1318.95	1318.92	1317.96	1286.67	1153.88	1133.56	1132.96	1132.94	1132.94	1132.94	1320.62	1309.68	1372.89	1253.72	1344.64	1288.07	1162.49	1099.02	1086.14	1167.33	1144.1	1138.56
203304_at	0.00022654	94.8849	-69.6296	50.9481	-102.973	108.902	-36.7047	-14.4934	-45.7549	47.9987	9.03844	5.63551	-19.7564	1289.48	1287.38	1283.47	1275.98	1262.09	1236.85	1194.84	1131.14	1048.74	961.072	885.194	830.446	1384.36	1217.75	1334.42	1173.01	1370.99	1200.15	1180.35	1085.39	1096.74	970.11	890.83	810.69
214456_x_at	0.00023291	0.255	4.145	-1.695	-11.515	3.235	6.295	1.425	3.165	-2.43501	-2.37064	-0.492278	3.82091	98.035	98.035	98.035	98.035	98.035	98.035	98.035	98.035	98.035	98.0406	101.762	136.829	98.29	102.18	96.34	86.52	101.27	104.33	99.46	101.2	95.6	95.67	101.27	140.65
213624_at	0.00023732	-1.79962	19.399	5.23029	-2.99454	-2.04027	2.00405	-3.31412	5.13491	-4.33862	1.96837	13.2252	-12.9001	203.49	203.311	202.85	201.635	198.62	191.876	180.364	166.955	156.979	151.732	149.465	148.57	201.69	222.71	208.08	198.64	196.58	193.88	177.05	172.09	152.64	153.7	162.69	135.67
218775_s_at	0.00025741	-2.945	2.91499	3.51495	2.11461	-4.42781	1.50428	1.57632	-4.90265	2.2937	-1.35163	1.46367	-0.146773	92.825	92.825	92.8251	92.8254	92.8278	92.8457	92.9737	93.8527	98.3463	106.772	110.506	111.187	89.88	95.74	96.34	94.94	88.4	94.35	94.55	88.95	100.64	105.42	111.97	111.04
206338_at	0.00026912	10.608	0.328	8.018	-3.412	6.488	0.268	-1.962	-3.202	-2.95201	-9.04694	-1.28716	4.3493	77.492	77.492	77.492	77.492	77.492	77.492	77.492	77.492	77.492	77.4969	80.8472	124.811	88.1	77.82	85.51	74.08	83.98	77.76	75.53	74.29	74.54	68.45	79.56	129.16
212967_x_at	0.00027331	36.528	36.528	-218.392	213.018	-4.102	-84.352	-100.902	-87.662	12.7885	67.7206	1.59517	-52.2452	4868.34	4868.34	4868.34	4868.34	4868.34	4868.34	4868.34	4868.34	4868.34	4867.85	4540.05	3913.9	4904.87	4904.87	4649.95	5081.36	4864.24	4783.99	4767.44	4780.68	4881.13	4935.57	4541.65	3861.65
201827_at	0.00028791	-10.591	-4.241	-1.471	-3.881	0.699	-2.771	11.449	-9.181	9.61894	10.6879	-0.253121	3.9111	136.301	136.301	136.301	136.301	136.301	136.301	136.301	136.301	136.301	136.342	156.423	197.359	125.71	132.06	134.83	132.42	137	133.53	147.75	127.12	145.92	147.03	156.17	201.27
208690_s_at	0.00028865	57.313	259.863	-4.267	-116.267	113.803	-1.347	-84.977	-93.533	-50.1734	2.37832	0.543068	0.898776	4203.76	4203.76	4203.76	4203.76	4203.76	4203.76	4203.76	4203.75	4203.35	4165.22	3597.51	3493.91	4261.07	4463.62	4199.49	4087.49	4317.56	4202.41	4118.78	4110.22	4153.18	4167.6	3598.05	3494.81
221333_at	0.00029633	-3.132	2.628	1.618	2.578	6.928	0.758	0.938	-6.302	-2.572	-0.893676	-2.41516	3.07448	64.182	64.182	64.182	64.182	64.182	64.182	64.182	64.182	64.182	64.1837	65.3552	92.3955	61.05	66.81	65.8	66.76	71.11	64.94	65.12	57.88	61.61	63.29	62.94	95.47
218589_at	0.00029817	1.173	-1.237	0.233	-2.397	-0.067	0.233	1.023	-0.656533	1.42586	-4.18423	2.14582	0.266	71.177	71.177	71.177	71.177	71.177	71.177	71.177	71.1765	70.7241	61.9442	61.7642	61.764	72.35	69.94	71.41	68.78	71.11	71.41	72.2	70.52	72.15	57.76	63.91	62.03
201114_x_at	0.0003053	12.4308	-89.1922	-40.6077	-108.542	-141.886	241.631	54.5907	-55.8943	-25.4808	-110.427	263.721	-202.878	7769.97	7769.77	7769.26	7767.86	7764.13	7754.02	7727.81	7662.3	7516.78	7261.78	6957.37	6724.43	7782.4	7680.58	7728.65	7659.32	7622.24	7995.65	7782.4	7606.41	7491.3	7151.35	7221.09	6521.55
206923_at	0.00030969	0.189	5.329	4.439	2.389	-6.541	0.939	3.819	-0.291	-2.60106	-3.62238	-0.0491559	0.212021	70.671	70.671	70.671	70.671	70.671	70.671	70.671	70.671	70.6711	70.7124	85.2592	98.828	70.86	76	75.11	73.06	64.13	71.61	74.49	70.38	68.07	67.09	85.21	99.04
220588_at	0.00031069	-0.954	-0.764	-1.704	-1.204	10.026	3.616	-1.144	-2.074	-2.934	1.98463	-5.31439	3.46137	91.524	91.524	91.524	91.524	91.524	91.524	91.524	91.524	91.524	91.5254	92.4944	123.829	90.57	90.76	89.82	90.32	101.55	95.14	90.38	89.45	88.59	93.51	87.18	127.29
211167_s_at	0.00031461	-1.438	-1.698	1.262	2.342	7.032	7.862	-1.018	-0.278	0.681998	-2.70977	-3.01742	3.29016	63.048	63.048	63.048	63.048	63.048	63.048	63.048	63.048	63.048	63.0498	64.2874	94.6598	61.61	61.35	64.31	65.39	70.08	70.91	62.03	62.77	63.73	60.34	61.27	97.95
204303_s_at	0.00032059	4.15	-6.16	2.35	3.35	-2.13	2.19	1.93	-2.67	-0.0800022	1.66839	-2.06383	2.89343	73.34	73.34	73.34	73.34	73.34	73.34	73.34	73.34	73.34	73.3416	74.4638	98.3066	77.49	67.18	75.69	76.69	71.21	75.53	75.27	70.67	73.26	75.01	72.4	101.2
214346_at	0.00032724	1.736	-2.274	-0.853981	0.696975	2.27658	-0.237593	0.463943	-1.35522	-2.60618	-0.106003	2.924	0.214	86.484	86.484	86.484	86.483	86.4334	84.3976	78.5461	78.0952	78.0862	78.086	78.086	78.086	88.22	84.21	85.63	87.18	88.71	84.16	79.01	76.74	75.48	77.98	81.01	78.3
211772_x_at	0.00032798	2.986	-1.264	1.126	-2.054	-0.953995	-0.0985311	0.116771	-0.483505	0.744992	-0.325	-0.275	0.065	76.904	76.904	76.904	76.904	76.904	76.8985	73.8132	69.9335	69.925	69.925	69.925	69.925	79.89	75.64	78.03	74.85	75.95	76.8	73.93	69.45	70.67	69.6	69.65	69.99
210456_at	0.00033305	-0.938	-0.138	7.082	0.442	1.652	1.412	-4.698	0.582	-2.568	-1.73942	-1.74466	2.26123	68.918	68.918	68.918	68.918	68.918	68.918	68.918	68.918	68.918	68.9194	69.9147	92.4188	67.98	68.78	76	69.36	70.57	70.33	64.22	69.5	66.35	67.18	68.17	94.68
202873_at	0.00033428	-4.841	3.189	-3.941	2.929	-3.191	3.889	-4.51075	6.27083	-0.402996	6.4037	-1.484	-2.084	122.871	122.871	122.871	122.871	122.871	122.871	122.871	122.619	100.413	98.2863	98.284	98.284	118.03	126.06	118.93	125.8	119.68	126.76	118.36	128.89	100.01	104.69	96.8	96.2
213846_at	0.00034276	-60.3052	103.966	-26.8959	-15.7948	28.6934	57.8972	-77.5662	1.53666	14.1655	26.5002	-16.6449	-20.6281	1587.86	1586.26	1583.3	1577.6	1567.04	1547.81	1515.72	1466.83	1403.2	1335.02	1275.59	1232.48	1527.55	1690.23	1556.4	1561.81	1595.73	1605.71	1438.15	1468.37	1417.37	1361.52	1258.95	1211.85
215585_at	0.00034403	1.078	3.218	1.518	-2.252	0.078	-0.262	0.558	-0.092	-0.392002	-2.37311	-0.462195	1.19664	62.172	62.172	62.172	62.172	62.172	62.172	62.172	62.172	62.172	62.1731	62.9322	74.8634	63.25	65.39	63.69	59.92	62.25	61.91	62.73	62.08	61.78	59.8	62.47	76.06
207699_at	0.00034804	8.636	-4.834	-4.554	-3.434	6.696	-8.884	-1.884	1.066	11.576	0.482695	-3.11543	4.80512	104.424	104.424	104.424	104.424	104.424	104.424	104.424	104.424	104.424	104.427	106.725	153.545	113.06	99.59	99.87	100.99	111.12	95.54	102.54	105.49	116	104.91	103.61	158.35
200972_at	0.00035115	32.206	19.516	141.486	-58.994	-221.004	122.016	-65.2179	-5.63401	-47.3151	-13.0773	4.76052	-17.5375	4550.55	4550.55	4550.55	4550.55	4550.55	4550.55	4550.55	4550.43	4548.23	4507.75	4142.66	3823.38	4582.76	4570.07	4692.04	4491.56	4329.55	4672.57	4485.33	4544.8	4500.91	4494.67	4147.42	3805.84
220667_at	0.0003554	-0.446001	0.253996	0.20398	-0.916106	-0.956551	0.0110823	2.32886	0.405594	-0.328947	0.919816	-1.0936	1.15794	67.446	67.446	67.446	67.4461	67.4466	67.4489	67.4611	67.5244	67.8389	69.1602	72.3036	74.9521	67	67.7	67.65	66.53	66.49	67.46	69.79	67.93	67.51	70.08	71.21	76.11
209581_at	0.00035799	15.9333	78.4251	-26.1093	-55.0591	86.4256	5.8193	-107.184	63.5469	-66.366	47.0003	4.49924	-18.6725	1753.42	1753.31	1753.05	1752.33	1750.4	1745.22	1731.93	1699.67	1632.51	1527.85	1420.75	1349.4	1769.35	1831.74	1726.94	1697.27	1836.83	1751.04	1624.75	1763.22	1566.14	1574.85	1425.25	1330.73
206429_at	0.00036508	29.726	-24.5867	19.3935	0.986436	-66.4319	37.4919	27.6018	59.0778	-16.5344	12.0617	-31.3163	36.7867	347.944	347.947	347.957	347.994	348.132	348.658	350.598	357.662	381.344	443.658	539.076	608.593	377.67	323.36	367.35	348.98	281.7	386.15	378.2	416.74	364.81	455.72	507.76	645.38
215452_x_at	0.00036622	-1.478	3.952	1.682	3.952	-12.288	-1.478	3.952	-4.158	-7.69798	14.647	0.0190786	-2.87713	325.288	325.288	325.288	325.288	325.288	325.288	325.288	325.288	325.288	325.263	308.031	271.607	323.81	329.24	326.97	329.24	313	323.81	329.24	321.13	317.59	339.91	308.05	268.73
207671_s_at	0.00036638	-0.831	1.189	-3.221	1.339	-0.731	0.329	2.949	2.839	-1.57101	-1.32594	-0.0541789	1.17404	72.531	72.531	72.531	72.531	72.531	72.531	72.531	72.531	72.531	72.5359	75.4242	87.166	71.7	73.72	69.31	73.87	71.8	72.86	75.48	75.37	70.96	71.21	75.37	88.34
221560_at	0.00036853	-2.059	5.971	-19.049	14.781	13.261	14.281	-1.739	3.691	4.50097	-17.1687	-0.639801	8.11008	229.599	229.599	229.599	229.599	229.599	229.599	229.599	229.599	229.599	229.619	241.99	319.76	227.54	235.57	210.55	244.38	242.86	243.88	227.86	233.29	234.1	212.45	241.35	327.87
218083_at	0.00037116	7.447	-15.463	-11.983	13.437	38.857	13.437	-22.643	-35.463	-11.3531	12.3346	-0.0787794	8.81576	469.603	469.603	469.603	469.603	469.603	469.603	469.603	469.603	469.603	469.705	520.309	626.794	477.05	454.14	457.62	483.04	508.46	483.04	446.96	434.14	458.25	482.04	520.23	635.61
219893_at	0.00039201	-2.458	-2.098	1.902	9.892	6.802	-4.758	-3.818	0.902	0.401997	-3.47045	-2.04072	3.44976	88.738	88.738	88.738	88.738	88.738	88.738	88.738	88.738	88.738	88.7404	90.4407	125.08	86.28	86.64	90.64	98.63	95.54	83.98	84.92	89.64	89.14	85.27	88.4	128.53
207180_s_at	0.00041833	13.729	4.569	39.049	-72.2809	71.6174	-0.714215	-83.4853	99.9191	108.122	-2.568	77.512	-202.528	3294.86	3294.86	3294.86	3294.86	3294.8	3238.96	2854.12	2851.1	2851.1	2851.1	2851.1	2851.1	3308.59	3299.43	3333.91	3222.58	3366.42	3238.25	2770.63	2951.02	2959.22	2848.53	2928.61	2648.57
207784_at	0.00042598	0.515	1.985	-3.775	3.595	0.205	-3.285	2.515	9.555	-3.085	-4.02797	-0.834696	2.60563	74.545	74.545	74.545	74.545	74.545	74.545	74.545	74.545	74.545	74.548	76.5747	105.704	75.06	76.53	70.77	78.14	74.75	71.26	77.06	84.1	71.46	70.52	75.74	108.31
211066_x_at	0.00042932	-2.653	-2.843	-3.393	-7.033	-1.013	-1.963	5.157	5.707	-2.403	1.89431	-1.19796	3.17417	92.723	92.723	92.723	92.723	92.723	92.723	92.723	92.723	92.723	92.7257	94.578	125.006	90.07	89.88	89.33	85.69	91.71	90.76	97.88	98.43	90.32	94.62	93.38	128.18
204288_s_at	0.00043655	-0.248885	-3.70615	0.845526	1.12184	-1.2783	0.669031	-0.466967	1.22025	-2.01243	1.83592	0.84498	-0.70073	66.8289	66.9561	67.2745	68.0482	69.6383	72.091	74.497	76.0598	76.8124	77.1241	77.245	77.2907	66.58	63.25	68.12	69.17	68.36	72.76	74.03	77.28	74.8	78.96	78.09	76.59
202149_at	0.00044238	39.404	19.0211	66.521	-4.41858	-99.7031	-60.8441	-20.9526	0.474202	69.6807	11.2977	-9.81575	-44.0564	833.086	831.969	829.879	825.849	818.283	804.244	779.973	740.866	685.669	620.362	557.426	507.736	872.49	850.99	896.4	821.43	718.58	743.4	759.02	741.34	755.35	631.66	547.61	463.68
204547_at	0.00045805	4.705	18.225	-2.275	-3.075	-11.225	47.885	-8.095	-23.255	-29.0049	-34.0801	-0.220968	-9.86722	386.555	386.555	386.555	386.555	386.555	386.555	386.555	386.555	386.555	386.46	324.031	208.777	391.26	404.78	384.28	383.48	375.33	434.44	378.46	363.3	357.55	352.38	323.81	198.91
219073_s_at	0.00045825	-21.232	20.0374	33.4973	-14.4121	-0.894108	-2.76489	-8.60118	59.7055	-63.2778	12.2909	-8.58626	23.1297	726.002	727.503	730.273	735.482	744.814	760.735	784.651	815.814	849.068	877.919	898.796	911.99	704.77	747.54	763.77	721.07	743.92	757.97	776.05	875.52	785.79	890.21	890.21	935.12
217783_s_at	0.00046027	65.335	155.43	166.463	-179.399	-50.7419	93.5432	-184.999	35.8505	-25.4948	27.6518	182.73	-159.43	3273.21	3269.84	3263.56	3251.48	3228.95	3187.64	3117.67	3008.67	2862.19	2699.16	2551.65	2441.3	3338.54	3425.27	3430.02	3072.08	3178.21	3281.18	2932.67	3044.52	2836.7	2726.81	2734.38	2281.87
205305_at	0.00046129	-7.38331	33.4823	7.57971	8.91766	-9.40196	-6.16583	-17.6222	28.7695	0.748422	-15.6725	22.5464	-8.05248	749.243	747.418	744.11	738.102	727.982	712.396	692.272	670.64	651.832	638.202	629.574	624.572	741.86	780.9	751.69	747.02	718.58	706.23	674.65	699.41	652.58	622.53	652.12	616.52
210046_s_at	0.00047189	10.8994	-3.45711	3.97689	-3.22469	9.13254	-5.42379	-16.048	4.35155	14.5209	2.49155	-4.57999	-5.75749	294.381	293.877	292.953	291.235	288.217	283.244	276.158	267.558	259.089	252.268	247.61	244.777	305.28	290.42	296.93	288.01	297.35	277.82	260.11	271.91	273.61	254.76	243.03	239.02
200701_at	0.00048841	-33.5304	22.6924	68.7563	-132.511	24.2438	79.776	-16.775	-42.5797	-41.342	66.9127	88.3816	-136.144	2549.68	2548.11	2545.16	2539.48	2528.8	2508.9	2474.31	2418.05	2337.49	2240.41	2144.98	2068.3	2516.15	2570.8	2613.92	2406.97	2553.04	2588.68	2457.54	2375.47	2296.15	2307.32	2233.36	1932.16
203438_at	0.00049433	-2.95625	-23.8724	97.5512	-9.39609	-52.1789	6.80988	11.3326	2.23036	-17.1368	35.6337	-48.8112	32.9019	206.476	206.532	206.679	207.076	208.139	211.01	218.427	236.79	276.707	343.876	419.741	474.858	203.52	182.66	304.23	197.68	155.96	217.82	229.76	239.02	259.57	379.51	370.93	507.76
214864_s_at	0.00050023	40.217	-26.833	4.107	-49.763	51.3509	-5.4684	-49.8104	51.4948	-19.064	48.566	-6.284	-26.134	2243.23	2243.23	2243.23	2243.23	2243.21	2220.33	2062.63	2061.4	2061.39	2061.39	2061.39	2061.39	2283.45	2216.4	2247.34	2193.47	2294.56	2214.86	2012.82	2112.89	2042.33	2109.96	2055.11	2035.26
206785_s_at	0.00050034	8.006	1.526	0.796	-4.924	1.526	-2.104	-5.774	-2.494	-3.52398	-0.243036	-0.0417425	-1.07805	116.584	116.584	116.584	116.584	116.584	116.584	116.584	116.584	116.584	116.563	104.372	87.958	124.59	118.11	117.38	111.66	118.11	114.48	110.81	114.09	113.06	116.32	104.33	86.88
209671_x_at	0.00050045	-1.786	-4.166	0.714	7.114	0.523609	-1.90633	-0.123272	-1.02379	0.525002	2.105	-4.415	3.765	68.786	68.786	68.786	68.786	68.7864	69.0863	82.0933	82.9338	82.935	82.935	82.935	82.935	67	64.62	69.5	75.9	69.31	67.18	81.97	81.91	83.46	85.04	78.52	86.7
200950_at	0.00050338	17.388	-53.322	-117.762	-30.742	-107.922	128.688	9.748	152.398	-173.811	44.2947	-1.95971	44.3896	3661.36	3661.36	3661.36	3661.36	3661.36	3661.36	3661.36	3661.36	3661.36	3660.05	3184.58	2920.99	3678.75	3608.04	3543.6	3630.62	3553.44	3790.05	3671.11	3813.76	3487.55	3704.34	3182.62	2965.38
215278_at	0.00050849	0.341	-1.379	0.401	0.741	6.631	1.081	-0.329	0.851	-4.23902	-3.82275	-0.0449722	0.76204	80.609	80.609	80.609	80.609	80.609	80.609	80.609	80.609	80.609	80.6227	87.415	101.708	80.95	79.23	81.01	81.35	87.24	81.69	80.28	81.46	76.37	76.8	87.37	102.47
212434_at	0.00050964	6.256	-23.224	-13.114	23.636	-42.084	-0.854	-11.134	18.786	14.2459	55.1987	-1.47256	15.4838	328.504	328.504	328.504	328.504	328.504	328.504	328.504	328.504	328.504	328.541	352.393	523.086	334.76	305.28	315.39	352.14	286.42	327.65	317.37	347.29	342.75	383.74	350.92	538.57
218843_at	0.00052386	0.792	-2.888	-9.898	-6.388	-5.49801	-7.46815	26.6299	17.6023	-1.88186	12.4	-5.21075	9.13202	148.708	148.708	148.708	148.708	148.708	148.708	148.71	148.738	149.122	154.17	191.841	233.898	149.5	145.82	138.81	142.32	143.21	141.24	175.34	166.34	147.24	166.57	186.63	243.03
222017_x_at	0.00052552	2.316	1.756	0.616	-0.314	4.616	3.426	0.466	-3.254	-1.754	-3.765	-2.83964	2.45054	70.394	70.394	70.394	70.394	70.394	70.394	70.394	70.394	70.394	70.395	71.0996	90.9895	72.71	72.15	71.01	70.08	75.01	73.82	70.86	67.14	68.64	66.63	68.26	93.44
212240_s_at	0.00052576	-3.842	-4.302	3.508	13.468	-13.202	8.418	2.308	-4.992	1.108	2.06132	1.19154	-4.57982	171.222	171.222	171.222	171.222	171.222	171.222	171.222	171.222	171.222	171.219	168.058	119.54	167.38	166.92	174.73	184.69	158.02	179.64	173.53	166.23	172.33	173.28	169.25	114.96
215050_x_at	0.00053079	1.036	-0.994	-5.094	-1.054	3.566	-1.724	-3.274	0.545999	5.31561	-2.06479	0.366888	-1.79265	88.844	88.844	88.844	88.844	88.844	88.844	88.844	88.844	88.8444	89.1248	106.153	107.723	89.88	87.85	83.75	87.79	92.41	87.12	85.57	89.39	94.16	87.06	106.52	105.93
216318_at	0.00053079	0.787	3.297	1.457	0.627	3.237	4.317	-1.603	-3.173	-0.493002	-7.43418	-4.83615	3.38095	73.503	73.503	73.503	73.503	73.503	73.503	73.503	73.503	73.503	73.5042	74.3361	99.7291	74.29	76.8	74.96	74.13	76.74	77.82	71.9	70.33	73.01	66.07	69.5	103.11
206123_at	0.00053369	-15.663	-13.353	-32.783	16.017	-44.473	-12.293	65.787	4.057	23.9769	12.027	-1.18053	16.5213	181.663	181.663	181.663	181.663	181.663	181.663	181.663	181.663	181.663	181.713	213.041	404.869	166	168.31	148.88	197.68	137.19	169.37	247.45	185.72	205.64	193.74	211.86	421.39
220618_s_at	0.00053442	-0.889	-4.119	8.041	-4.179	-4.489	-4.599	2.301	1.341	2.99097	0.0805981	-0.0138843	1.26578	80.179	80.179	80.179	80.179	80.179	80.179	80.179	80.179	80.179	80.1994	89.9639	108.634	79.29	76.06	88.22	76	75.69	75.58	82.48	81.52	83.17	80.28	89.95	109.9
221148_at	0.00053527	-0.017	2.323	1.873	-0.017	-0.657	1.313	1.873	-5.717	0.12299	0.955937	-0.0757342	1.35689	70.787	70.787	70.787	70.787	70.787	70.787	70.787	70.787	70.787	70.7941	74.7257	87.4131	70.77	73.11	72.66	70.77	70.13	72.1	72.66	65.07	70.91	71.75	74.65	88.77
200947_s_at	0.00053686	-29.1058	42.6041	33.9739	-27.4088	-4.55957	18.731	-7.93776	28.2141	-48.1574	6.39358	45.9152	-35.0402	1397.25	1396.55	1395.24	1392.71	1387.96	1379.13	1363.81	1338.98	1303.62	1261.31	1220.03	1187.1	1368.14	1439.15	1429.21	1365.3	1383.4	1397.86	1355.87	1367.19	1255.46	1267.7	1265.95	1152.06
215526_at	0.00053857	1.53477	-2.88664	-0.156417	1.89283	-3.40289	1.83945	-1.16258	4.11487	-10.0716	1.10998	1.48502	0.811556	77.4752	77.4766	77.4864	77.5572	78.0529	81.0405	89.2626	94.7951	95.9916	96.17	96.195	96.1984	79.01	74.59	77.33	79.45	74.65	82.88	88.1	98.91	85.92	97.28	97.68	97.01
209979_at	0.00054091	-1.297	4.093	-4.227	0.863	19.193	-4.457	-2.777	1.723	0.382997	-7.7693	-9.11416	5.56184	87.107	87.107	87.107	87.107	87.107	87.107	87.107	87.107	87.107	87.1093	88.7342	142.288	85.81	91.2	82.88	87.97	106.3	82.65	84.33	88.83	87.49	79.34	79.62	147.85
204535_s_at	0.0005445	4.732	-8.478	-13.778	16.462	-2.078	6.302	-0.758	2.642	0.811977	-0.774924	-0.101566	4.13544	107.868	107.868	107.868	107.868	107.868	107.868	107.868	107.868	107.868	107.885	118.052	165.585	112.6	99.39	94.09	124.33	105.79	114.17	107.11	110.51	108.68	107.11	117.95	169.72
211962_s_at	0.00054624	3.042	66.142	-28.498	22.062	-8.678	0.372	-74.398	-10.788	5.19165	-2.02035	-1.19189	9.86308	771.388	771.388	771.388	771.388	771.388	771.388	771.388	771.388	771.388	771.64	884.022	1060.59	774.43	837.53	742.89	793.45	762.71	771.76	696.99	760.6	776.58	769.62	882.83	1070.45
221273_s_at	0.00054737	0.561	-5.319	1.401	-0.999	7.671	-3.069	0.401	1.451	0.240998	6.64969	-4.97402	3.36408	74.869	74.869	74.869	74.869	74.869	74.869	74.869	74.869	74.869	74.8703	75.794	105.096	75.43	69.55	76.27	73.87	82.54	71.8	75.27	76.32	75.11	81.52	70.82	108.46
213506_at	0.00055	56.5895	166.528	-133.958	-97.8565	30.8525	36.1128	-3.30278	25.2988	-100.183	90.2068	-17.4288	2.67561	1235.96	1238.12	1242.16	1249.92	1264.39	1290.93	1335.87	1405.89	1499.98	1604.71	1699.47	1770.35	1292.55	1404.65	1108.2	1152.06	1295.24	1327.04	1332.57	1431.19	1399.8	1694.92	1682.04	1773.03
202338_at	0.00056393	-21.0058	20.7864	0.426869	5.55299	17.1323	-5.16302	2.12794	13.673	-10.2514	6.9011	2.70632	-6.80217	335.526	335.524	335.503	335.297	333.298	318.163	284.892	272.947	271.451	271.299	271.284	271.282	314.52	356.31	335.93	340.85	350.43	313	287.02	286.62	261.2	278.2	273.99	264.48
220159_at	0.00056928	0.225	0.885	-1.425	-3.905	0.275	-3.425	0.935	2.425	-1.125	2.95403	-1.51096	1.82618	72.685	72.685	72.685	72.685	72.685	72.685	72.685	72.685	72.685	72.686	73.361	88.6238	72.91	73.57	71.26	68.78	72.96	69.26	73.62	75.11	71.56	75.64	71.85	90.45
209310_s_at	0.00057324	11.28	0.390118	3.25157	-15.5881	9.21251	-1.99198	1.29373	-2.59486	-0.854674	1.93557	2.35061	-2.27903	145.22	145.22	145.218	145.198	144.917	141.382	124.946	115.975	115.025	114.954	114.949	114.949	156.5	145.61	148.47	129.61	154.13	139.39	126.24	113.38	114.17	116.89	117.3	112.67
203445_s_at	0.0005739	26.1628	-90.3494	28.1878	29.4638	46.7901	22.2514	-33.7162	-36.7168	24.5008	-0.545646	24.2091	-19.4908	1151.74	1150.46	1148.08	1143.55	1135.2	1120.27	1096.04	1060.72	1017.4	974.016	938.531	914.031	1177.9	1060.11	1176.27	1173.01	1181.99	1142.52	1062.32	1024	1041.9	973.47	962.74	894.54
37022_at	0.00057456	-1.251	-6.321	-3.461	2.619	-9.741	-0.161	7.119	4.439	-0.0410278	6.78876	-0.00481381	2.62275	84.081	84.081	84.081	84.081	84.081	84.081	84.081	84.081	84.081	84.1012	94.6848	121.537	82.83	77.76	80.62	86.7	74.34	83.92	91.2	88.52	84.04	90.89	94.68	124.16
204265_s_at	0.00058666	11.503	-2.577	-3.797	-1.347	-3.187	-0.797	0.333	-1.227	12.793	2.95315	-0.190477	2.61652	90.677	90.677	90.677	90.677	90.677	90.677	90.677	90.677	90.677	90.6868	96.8605	134.663	102.18	88.1	86.88	89.33	87.49	89.88	91.01	89.45	103.47	93.64	96.67	137.28
200780_x_at	0.00059518	207.552	-85.6539	-16.3651	-279.456	163.877	178.7	-256.81	-21.8673	195.414	-130.601	93.981	-82.9697	8505.73	8478.82	8415.36	8280.66	8067.96	7844.71	7696.36	7623.01	7592.39	7580.47	7575.96	7574.27	8713.28	8393.17	8398.99	8001.2	8231.84	8023.41	7439.55	7601.14	7787.8	7449.87	7669.94	7491.3
213830_at	0.00059824	-2.07819	-0.648994	-0.613011	3.07601	-2.12166	-2.87912	2.23598	0.218724	-2.27317	0.928291	0.339122	0.0359389	65.6782	65.679	65.683	65.704	65.8117	66.3491	68.434	72.5413	75.2832	76.0817	76.2509	76.2841	63.6	65.03	65.07	68.78	63.69	63.47	70.67	72.76	73.01	77.01	76.59	76.32
207126_x_at	0.00060146	551.923	117.063	148.133	-234.117	-158.727	70.623	86.083	-21.687	-211.557	-486.281	4.39686	-161.05	11073.5	11073.5	11073.5	11073.5	11073.5	11073.5	11073.5	11073.5	11073.5	11073.2	10805	9100.68	11625.5	11190.6	11221.7	10839.4	10914.8	11144.2	11159.6	11051.9	10862	10587	10809.4	8939.63
217635_s_at	0.00060174	20.26	-9.03	30.58	3.64	-7.64	-1.26	-1.93	2.26	-8.71001	-18.3557	-8.00964	9.01283	163.16	163.16	163.16	163.16	163.16	163.16	163.16	163.16	163.16	163.166	167.13	264.407	183.42	154.13	193.74	166.8	155.52	161.9	161.23	165.42	154.45	144.81	159.12	273.42
204899_s_at	0.00060526	4.929	3.579	-3.561	0.419	-3.071	2.659	4.619	-1.281	-8.28099	-11.1843	0.191225	-2.83528	145.091	145.091	145.091	145.091	145.091	145.091	145.091	145.091	145.091	145.084	139.299	105.515	150.02	148.67	141.53	145.51	142.02	147.75	149.71	143.81	136.81	133.9	139.49	102.68
207826_s_at	0.0006081	101.757	33.9813	99.4254	-13.5914	-61.5927	0.143506	-53.3233	-83.4134	-10.6382	-33.3431	102.319	-112.28	1031.29	1031.29	1031.27	1031.22	1031.02	1030.27	1027.47	1017.23	982.088	883.153	710.621	565.48	1133.05	1065.27	1130.7	1017.63	969.43	1030.41	974.15	933.82	971.45	849.81	812.94	453.2
220366_at	0.0006081	3.381	-4.839	-0.549	4.361	2.211	-1.409	-1.679	4.991	0.251005	-5.47379	0.112263	-2.22819	96.489	96.489	96.489	96.489	96.489	96.489	96.489	96.489	96.489	96.4838	92.0477	68.9482	99.87	91.65	95.94	100.85	98.7	95.08	94.81	101.48	96.74	91.01	92.16	66.72
215499_at	0.00060824	15.493	5.03293	7.95264	-21.5989	-5.83685	3.76087	-11.9572	-20.8286	6.1641	1.49417	-2.56654	1.51473	215.067	215.067	215.067	215.069	215.077	215.119	215.337	216.459	221.856	241.706	275.987	296.035	230.56	220.1	223.02	193.47	209.24	218.88	203.38	195.63	228.02	243.2	273.42	297.55
207020_at	0.00061947	-2.889	-1.349	-4.559	0.801	-3.169	-11.119	5.461	3.001	20.211	-3.62304	-0.0289061	1.89762	103.599	103.599	103.599	103.599	103.599	103.599	103.599	103.599	103.599	103.633	120.959	161.022	100.71	102.25	99.04	104.4	100.43	92.48	109.06	106.6	123.81	100.01	120.93	162.92
202623_at	0.00062341	76.3292	-16.8885	-6.65215	-28.9163	6.26325	21.0377	-17.3272	-18.93	42.2676	2.66853	-26.8498	-13.2246	881.081	879.159	874.322	862.396	837.097	795.852	752.527	722.72	707.862	701.611	699.17	698.245	957.41	862.27	867.67	833.48	843.36	816.89	735.2	703.79	750.13	704.28	672.32	685.02
207636_at	0.00063139	-0.321	-0.221	-1.151	4.919	0.249	-0.531	1.239	0.669	-7.601	-0.432	-3.01768	2.58586	74.971	74.971	74.971	74.971	74.971	74.971	74.971	74.971	74.971	74.972	75.6777	96.3941	74.65	74.75	73.82	79.89	75.22	74.44	76.21	75.64	67.37	74.54	72.66	98.98
213708_s_at	0.00063408	-137.92	72.03	-50.26	81.14	-45	-53.4	-45	-9.83	-21.6402	144.947	-2.09487	38.9391	1565.15	1565.15	1565.15	1565.15	1565.15	1565.15	1565.15	1565.15	1565.15	1565.31	1663.28	2121.34	1427.23	1637.18	1514.89	1646.29	1520.15	1511.75	1520.15	1555.32	1543.51	1710.26	1661.19	2160.28
205158_at	0.00063558	1.90709	138.453	39.7472	-98.4618	14.9561	42.8076	-120.976	21.016	-1.84225	57.4269	-62.9304	10.9996	1556.65	1556.47	1555.98	1554.67	1551.18	1541.9	1518.84	1466.82	1373.78	1259.53	1169.59	1120.48	1558.56	1694.92	1595.73	1456.21	1566.14	1584.71	1397.86	1487.84	1371.94	1316.96	1106.66	1131.48
209337_at	0.00063678	19.869	5.339	-6.621	44.479	-103.101	39.509	-105.281	42.819	-75.8608	-1.66533	-1.1099	-21.802	1151.52	1151.52	1151.52	1151.52	1151.52	1151.52	1151.52	1151.52	1151.52	1151.34	1020.86	726.082	1171.39	1156.86	1144.9	1196	1048.42	1191.03	1046.24	1194.34	1075.66	1149.67	1019.75	704.28
219946_x_at	0.00064804	-1.272	-2.76202	-9.89211	5.99742	-3.795	-1.67788	3.8756	8.91107	-4.02643	8.25517	-8.70358	8.48073	81.552	81.552	81.5521	81.5526	81.555	81.5679	81.6344	81.9789	83.6964	90.9948	108.924	124.679	80.28	78.79	71.66	87.55	77.76	79.89	85.51	90.89	79.67	99.25	100.22	133.16
202482_x_at	0.00065298	-2.542	-3.322	4.968	12.128	-8.282	-2.402	1.068	10.918	-8.342	0.18568	-6.78096	5.35267	105.082	105.082	105.082	105.082	105.082	105.082	105.082	105.082	105.082	105.084	106.721	154.767	102.54	101.76	110.05	117.21	96.8	102.68	106.15	116	96.74	105.27	99.94	160.12
202929_s_at	0.00066033	-12.039	13.841	-43.449	-4.949	85.152	16.2298	2.10812	-0.808235	26.5128	24.903	0.113	-35.687	1286.79	1286.79	1286.79	1286.79	1286.79	1286.21	1188.1	1140.95	1140.82	1140.82	1140.82	1140.82	1274.75	1300.63	1243.34	1281.84	1371.94	1302.44	1190.21	1140.14	1167.33	1165.72	1140.93	1105.13
205003_at	0.0006771	3.587	-0.783	-1.173	-0.703	-7.103	3.587	-2.193	-7.323	0.577001	2.19769	6.09275	-3.31639	115.183	115.183	115.183	115.183	115.183	115.183	115.183	115.183	115.183	115.182	114.497	85.1164	118.77	114.4	114.01	114.48	108.08	118.77	112.99	107.86	115.76	117.38	120.59	81.8
205805_s_at	0.00068019	30.109	-23.951	14.589	9.629	16.919	1.489	-20.5812	16.7603	-1.30954	28.3672	28.1833	-47.297	464.451	464.451	464.451	464.451	464.451	464.451	464.451	464.61	524.79	589.433	589.617	589.617	494.56	440.5	479.04	474.08	481.37	465.94	443.87	481.37	523.48	617.8	617.8	542.32
221001_at	0.00068363	-1.674	-2.674	-7.924	1.196	-2.984	6.776	-3.144	4.336	6.65596	3.79846	-0.0837788	1.77079	78.204	78.204	78.204	78.204	78.204	78.204	78.204	78.204	78.204	78.2315	90.6538	110.829	76.53	75.53	70.28	79.4	75.22	84.98	75.06	82.54	84.86	82.03	90.57	112.6
205720_at	0.00068445	0.86	-0.02	3.13	0.26	1.33	3.61	-4.28	-2.27	2.17	-5.64193	-0.796838	2.27627	66.23	66.23	66.23	66.23	66.23	66.23	66.23	66.23	66.23	66.2319	67.5568	87.9237	67.09	66.21	69.36	66.49	67.56	69.84	61.95	63.96	68.4	60.59	66.76	90.2
206955_at	0.00068544	2.576	-3.464	0.826	0.506	1.046	2.466	0.126	-4.934	2.84583	-1.36953	0.0607322	-0.202777	76.934	76.934	76.934	76.934	76.934	76.934	76.934	76.934	76.9342	77.0595	89.6393	91.6628	79.51	73.47	77.76	77.44	77.98	79.4	77.06	72	79.78	75.69	89.7	91.46
208944_at	0.00068808	45.8739	256.993	380.467	-182.013	-183.875	-62.6413	-363.486	41.1293	214.152	85.8403	-69.5126	-12.5362	6421.66	6415.46	6403.9	6381.78	6340.83	6266.71	6144.08	5959.92	5724.83	5478.52	5268.44	5118.62	6467.53	6672.45	6784.37	6199.77	6156.95	6204.07	5780.59	6001.05	5938.98	5564.36	5198.93	5106.08
218807_at	0.00069206	10.3993	8.96998	-15.2474	-1.49763	-19.3911	6.76813	-4.40799	13.6929	5.22247	-13.7296	16.7049	-15.6692	195.391	195.39	195.387	195.378	195.341	195.202	194.688	192.807	186.388	168.61	138.605	114.299	205.79	204.36	180.14	193.88	175.95	201.97	190.28	206.5	191.61	154.88	155.31	98.63
201250_s_at	0.0007013	50.674	-2.396	19.714	-14.726	-29.036	15.994	-0.206529	-39.3273	6.52196	-56.8006	48.4422	2.152	1054.46	1054.46	1054.46	1054.46	1054.46	1054.46	1054.46	1054.85	1155.97	1211.26	1211.38	1211.38	1105.13	1052.06	1074.17	1039.73	1025.42	1070.45	1054.25	1015.52	1162.49	1154.46	1259.82	1213.53
212105_s_at	0.00070266	-14.624	27.346	-23.804	7.196	1.176	21.586	-16.364	19.2039	-1.58898	-17.7708	3.98079	-3.689	295.344	295.344	295.344	295.344	295.344	295.344	295.344	295.316	274.449	217.241	217.029	217.029	280.72	322.69	271.54	302.54	296.52	316.93	278.98	314.52	272.86	199.47	221.01	213.34
220193_at	0.00070794	0.323	-2.017	1.143	0.073	-12.167	6.563	3.753	-4.057	-0.537003	1.60085	-2.67565	3.68938	72.837	72.837	72.837	72.837	72.837	72.837	72.837	72.837	72.837	72.8391	74.3357	106.131	73.16	70.82	73.98	72.91	60.67	79.4	76.59	68.78	72.3	74.44	71.66	109.82
203947_at	0.00072006	-62.34	0.59	-97.16	25.99	-12.2	22.52	-66.13	-12.87	-40.5301	187.893	-4.25248	31.3615	976.94	976.94	976.94	976.94	976.94	976.94	976.94	976.94	976.94	977.017	1027.54	1503.62	914.6	977.53	879.78	1002.93	964.74	999.46	910.81	964.07	936.41	1164.91	1023.29	1534.98
221577_x_at	0.00073511	-4.723	-99.433	85.177	67.977	107.307	-11.083	-54.313	-122.263	29.0566	34.232	-0.543502	35.4306	842.833	842.833	842.833	842.833	842.833	842.833	842.833	842.833	842.833	843.108	986.924	1351.81	838.11	743.4	928.01	910.81	950.14	831.75	788.52	720.57	871.89	877.34	986.38	1387.24
220251_at	0.00075019	25.733	36.813	-19.617	-12.007	-8.867	-20.887	-35.877	1.343	14.893	22.871	-7.13913	15.2776	249.217	249.217	249.217	249.217	249.217	249.217	249.217	249.217	249.217	249.229	257.519	406.112	274.95	286.03	229.6	237.21	240.35	228.33	213.34	250.56	264.11	272.1	250.38	421.39
211429_s_at	0.00075814	-4.054	0.186	1.996	-0.184	-5.834	-0.464	0.616	10.076	0.425997	1.5641	-1.4188	2.19988	67.744	67.744	67.744	67.744	67.744	67.744	67.744	67.744	67.744	67.7459	69.0688	96.0201	63.69	67.93	69.74	67.56	61.91	67.28	68.36	77.82	68.17	69.31	67.65	98.22
218863_s_at	0.00075814	-5.168	-1.148	4.992	0.132	-0.008	-1.328	4.202	3.622	-0.738015	-0.92866	-0.0483921	1.27083	66.218	66.218	66.218	66.218	66.218	66.218	66.218	66.218	66.218	66.2287	71.8984	87.1892	61.05	65.07	71.21	66.35	66.21	64.89	70.42	69.84	65.48	65.3	71.85	88.46
210325_at	0.00076113	-14.828	3.852	-1.08802	17.4414	-11.7542	1.40326	1.12448	-0.0238628	5.07732	-1.83741	-6.19279	6.03701	157.048	157.048	157.048	157.049	157.064	157.497	166.256	190.304	193.833	193.977	193.983	193.983	142.22	160.9	155.96	174.49	145.31	158.9	167.38	190.28	198.91	192.14	187.79	200.02
210715_s_at	0.00076658	-115.294	467.026	-272.924	-306.484	-132.524	-93.674	131.116	-110.974	24.3361	158.214	21.7855	-140.997	6340.9	6340.9	6340.9	6340.9	6340.9	6340.9	6340.9	6340.9	6340.9	6340.78	6221.11	4784.51	6225.61	6807.93	6067.98	6034.42	6208.38	6247.23	6472.02	6229.93	6365.24	6498.99	6242.9	4643.51
201041_s_at	0.00077113	-5.30539	-4.278	29.5396	1.48189	0.250361	-13.3092	8.42924	-6.88962	9.54435	-5.45493	-12.2106	4.92958	214.395	214.238	213.83	212.748	210.01	203.589	191.591	175.67	162.186	154.435	150.931	149.52	209.09	209.96	243.37	214.23	210.26	190.28	200.02	168.78	171.73	148.98	138.72	154.45
202092_s_at	0.00079516	-70.5517	-9.54007	50.0707	8.16052	48.8908	26.3407	-83.8859	38.2945	13.94	-28.6868	23.1686	-7.76865	1828.89	1828.63	1827.95	1826.12	1821.34	1809.21	1782.34	1734.74	1677.46	1633.29	1609.48	1599.08	1758.34	1819.09	1878.02	1834.28	1870.23	1835.55	1698.45	1773.03	1691.4	1604.6	1632.65	1591.31
202332_at	0.00079555	7.996	-1.914	3.686	0.856	18.886	-0.854	0.856	-22.804	-2.27411	-14.6751	0.080265	0.723671	129.474	129.474	129.474	129.474	129.474	129.474	129.474	129.474	129.474	129.555	162.27	202.796	137.47	127.56	133.16	130.33	148.36	128.62	130.33	106.67	127.2	114.88	162.35	203.52
209721_s_at	0.0008043	4.864	-0.666	7.854	-7.066	-5.216	1.084	-1.306	1.134	-5.16601	0.0401071	-0.465001	2.50764	78.426	78.426	78.426	78.426	78.426	78.426	78.426	78.426	78.426	78.4299	81.025	108.612	83.29	77.76	86.28	71.36	73.21	79.51	77.12	79.56	73.26	78.47	80.56	111.12
221649_s_at	0.00082628	1.446	-7.434	21.696	-2.564	4.546	6.116	-26.844	-2.974	2.14595	-5.5907	-0.167839	5.69092	200.244	200.244	200.244	200.244	200.244	200.244	200.244	200.244	200.244	200.281	220.568	284.129	201.69	192.81	221.94	197.68	204.79	206.36	173.4	197.27	202.39	194.69	220.4	289.82
203041_s_at	0.00082856	-18.9181	46.1907	18.9041	-41.4939	45.6045	51.3778	-41.7042	13.4364	-14.3837	-4.2113	44.4343	-31.13	1114.9	1114.69	1114.15	1112.68	1108.86	1099.08	1077.12	1037.16	987.184	947.141	924.996	915.19	1095.98	1160.88	1133.05	1071.19	1154.46	1150.46	1035.42	1050.6	972.8	942.93	969.43	884.06
214576_at	0.00086698	-2.771	3.069	-1.211	2.189	3.859	0.989	-0.561	-2.091	1.519	0.988088	-1.44031	1.68867	67.841	67.841	67.841	67.841	67.841	67.841	67.841	67.841	67.841	67.8419	68.4803	83.5213	65.07	70.91	66.63	70.03	71.7	68.83	67.28	65.75	69.36	68.83	67.04	85.21
206501_x_at	0.00087028	-2.186	-6.126	-12.156	-8.506	-7.726	1.364	17.794	9.554	3.97399	2.29689	-1.0396	4.6152	111.546	111.546	111.546	111.546	111.546	111.546	111.546	111.546	111.546	111.553	116.32	170.725	109.36	105.42	99.39	103.04	103.82	112.91	129.34	121.1	115.52	113.85	115.28	175.34
203119_at	0.0008716	23.239	-54.771	-25.131	-1.091	-15.121	-48.491	5.479	22.839	12.519	79.0656	-3.4152	19.5248	555.191	555.191	555.191	555.191	555.191	555.191	555.191	555.191	555.191	555.224	577.455	808.195	578.43	500.42	530.06	554.1	540.07	506.7	560.67	578.03	567.71	634.29	574.04	827.72
206436_at	0.00087603	-2.507	-0.337	2.283	1.71298	0.0328599	-3.52803	-3.35447	-0.761122	3.39827	1.31776	-2.05013	2.98353	66.687	66.687	66.687	66.687	66.6871	66.688	66.6945	66.7411	67.0717	69.1522	76.4901	83.3565	64.18	66.35	68.97	68.4	66.72	63.16	63.34	65.98	70.47	70.47	74.44	86.34
208156_x_at	0.00087737	-1.38927	-2.58142	1.83296	0.827738	-1.88301	0.986764	-0.0988801	1.30833	-0.22952	1.3743	-3.12308	2.2043	63.5493	63.5514	63.557	63.5723	63.613	63.7232	64.0089	64.7217	66.2995	69.0457	72.2931	74.7557	62.16	60.97	65.39	64.4	61.73	64.71	63.91	66.03	66.07	70.42	69.17	76.96
210183_x_at	0.00088228	-4.9689	34.2115	7.25431	-1.01107	19.6735	19.674	-26.516	-2.506	-22.526	101.784	-103.176	-12.536	3117.78	3117.68	3054.2	2901.34	2900.83	2900.83	2900.83	2900.83	2900.83	2900.83	2900.83	2900.83	3112.81	3151.89	3061.45	2900.33	2920.5	2920.5	2874.31	2898.32	2878.3	3002.61	2797.65	2888.29
209661_at	0.00089381	-3.517	-1.077	0.743	-0.777	11.523	-6.207	1.103	-3.137	-0.117026	-2.5259	-0.0831552	0.988366	72.927	72.927	72.927	72.927	72.927	72.927	72.927	72.927	72.927	72.9459	82.5632	104.802	69.41	71.85	73.67	72.15	84.45	66.72	74.03	69.79	72.81	70.42	82.48	105.79
204278_s_at	0.00089495	-9.53653	8.15481	91.7475	-36.9718	2.8228	0.542778	2.3912	-9.96283	-6.8285	28.4369	-59.6577	28.9472	795.327	795.255	794.762	791.272	770.007	702.757	651.089	639.003	637.178	636.923	636.888	636.883	785.79	803.41	886.51	754.3	772.83	703.3	653.48	629.04	630.35	665.36	577.23	665.83
214377_s_at	0.00089517	2.156	-0.064	-3.944	3.876	-1.884	0.116	3.81599	-0.534542	-0.974393	-0.0856992	0.103699	-0.86086	85.574	85.574	85.574	85.574	85.574	85.574	85.574	85.5745	85.5944	86.3057	95.8963	101.431	87.73	85.51	81.63	89.45	83.69	85.69	89.39	85.04	84.62	86.22	96	100.57
220626_at	0.00089563	1.261	0.921	-0.359	3.421	4.411	-1.649	1.131	-3.269	-3.429	0.490168	-2.60642	2.06317	61.029	61.029	61.029	61.029	61.029	61.029	61.029	61.029	61.029	61.0298	61.6164	78.8368	62.29	61.95	60.67	64.45	65.44	59.38	62.16	57.76	57.6	61.52	59.01	80.9
212273_x_at	0.00090528	273.794	64.064	-101.126	-101.126	-378.231	155.082	-144.369	49.6697	236.268	241.518	-72.082	-358.212	8236.54	8236.54	8236.54	8236.54	8236.52	8220.65	7380.49	7333.37	7333.32	7333.32	7333.32	7333.32	8510.33	8300.6	8135.41	8135.41	7858.29	8375.73	7236.12	7383.04	7569.59	7574.84	7261.24	6975.11
202938_x_at	0.00091132	-2.982	2.67799	-3.32207	0.407637	-9.16389	3.45803	1.69624	-3.45013	0.332168	4.12965	-4.86198	4.99496	101.002	101.002	101.002	101.002	101.004	101.012	101.054	101.27	102.348	106.91	118.002	127.615	98.02	103.68	97.68	101.41	91.84	104.47	102.75	97.82	102.68	111.04	113.14	132.61
215138_s_at	0.00091412	-1.2	-0.47	-1.08	13.57	-1.03	-0.86	7.34	6.54	6.24	2.43695	-2.19473	3.85601	81.31	81.31	81.31	81.31	81.31	81.31	81.31	81.31	81.31	81.313	83.4247	123.794	80.11	80.84	80.23	94.88	80.28	80.45	88.65	87.85	87.55	83.75	81.23	127.65
208978_at	0.00091811	-12.144	-5.974	0.566027	5.91795	9.95711	-1.21713	1.35001	-10.1883	15.6037	4.734	-2.826	-10.246	157.454	157.454	157.454	157.452	157.313	149.167	123.24	121.698	121.676	121.676	121.676	121.676	145.31	151.48	158.02	163.37	167.27	147.95	124.59	111.51	137.28	126.41	118.85	111.43
206430_at	0.00092402	0.146	-4.574	-9.994	1.856	-3.244	-9.034	0.266	5.256	6.21599	19.6574	-0.537645	3.71665	87.224	87.224	87.224	87.224	87.224	87.224	87.224	87.224	87.224	87.2326	92.8876	143.623	87.37	82.65	77.23	89.08	83.98	78.19	87.49	92.48	93.44	106.89	92.35	147.34
217779_s_at	0.00092473	18.434	47.544	-61.4659	45.0945	95.8873	-45.3014	-32.3481	40.2922	-126.337	-12.993	40.0598	-65.0306	1716.91	1716.91	1716.91	1716.91	1716.9	1716.88	1716.73	1715.62	1707.75	1658.14	1482.2	1316.15	1735.34	1764.45	1655.44	1762	1812.79	1671.58	1684.38	1755.91	1581.41	1645.15	1522.26	1251.12
31807_at	0.00092592	-0.935	-15.975	10.275	5.17526	12.3036	1.05112	0.312807	0.597912	5.87607	-2.53203	-2.662	0.188	229.905	229.905	229.905	229.905	229.886	228.549	205.187	197.492	197.354	197.352	197.352	197.352	228.97	213.93	240.18	235.08	242.19	229.6	205.5	198.09	203.23	194.82	194.69	197.54
218647_s_at	0.00092878	-7.103	-3.083	-5.903	-4.563	-7.233	-16.793	25.817	13.717	-15.283	25.6436	-1.29471	6.94313	198.443	198.443	198.443	198.443	198.443	198.443	198.443	198.443	198.443	198.456	207.365	299.827	191.34	195.36	192.54	193.88	191.21	181.65	224.26	212.16	183.16	224.1	206.07	306.77
205291_at	0.00095598	-0.642	-6.072	-2.692	9.818	-12.572	-6.982	7.858	4.658	1.62799	1.73055	-0.474429	3.78908	79.382	79.382	79.382	79.382	79.382	79.382	79.382	79.382	79.382	79.3894	84.2244	123.501	78.74	73.31	76.69	89.2	66.81	72.4	87.24	84.04	81.01	81.12	83.75	127.29
200642_at	0.00095697	-212.085	130.617	-108.362	-73.4057	202.768	305.758	-317.073	-4.59622	-186.22	105.663	92.708	-206.135	10131.2	10131.2	10131.2	10131	10130.4	10128.2	10120	10090.1	9989.17	9717.69	9284.87	8955.72	9919.14	10261.8	10022.8	10057.6	10333.2	10434	9802.95	10085.5	9802.95	9823.35	9377.58	8749.59
201142_at	0.00095722	-46.523	2.087	-7.693	-29.363	-22.883	41.427	-39.713	15.677	19.377	60.1635	-5.52967	19.4472	745.453	745.453	745.453	745.453	745.453	745.453	745.453	745.453	745.453	745.476	761.4	970.353	698.93	747.54	737.76	716.09	722.57	786.88	705.74	761.13	764.83	805.64	755.87	989.8
205239_at	0.00095846	-22.809	30.751	-114.269	-0.909	-45.529	36.631	24.471	11.211	16.9207	46.9759	0.510019	19.0845	619.569	619.569	619.569	619.569	619.569	619.569	619.569	619.569	619.569	619.774	720.06	924.496	596.76	650.32	505.3	618.66	574.04	656.2	644.04	630.78	636.49	666.75	720.57	943.58
214357_at	0.00096169	-3.9592	29.989	-23.3185	19.8951	-20.5629	10.3241	-10.558	14.4903	-11.6812	15.3379	-12.4881	-8.82071	184.979	184.981	184.999	185.175	186.903	201.096	241.278	259.88	262.411	262.672	262.698	262.701	181.02	214.97	161.68	205.07	166.34	211.42	230.72	274.37	250.73	278.01	250.21	253.88
204332_s_at	0.00096619	-26.1477	90.146	5.27941	20.4398	23.3179	10.663	-101.787	11.2941	-22.1649	21.4468	-8.72062	-0.00814613	1269.49	1269.48	1269.47	1269.42	1269.23	1268.52	1265.89	1256.41	1225.64	1151.56	1054.24	993.248	1243.34	1359.63	1274.75	1289.86	1292.55	1279.18	1164.1	1267.7	1203.48	1173.01	1045.52	993.24
217299_s_at	0.00097779	7.808	-0.592	-5.542	-0.342	2.498	1.008	0.388	15.398	-15.7988	-0.271088	-5.53216	0.417891	177.272	177.272	177.272	177.272	177.272	177.272	177.272	177.272	177.259	167.301	138.602	138.492	185.08	176.68	171.73	176.93	179.77	178.28	177.66	192.67	161.46	167.03	133.07	138.91
205767_at	0.00098957	-29.2499	31.6376	-39.3212	20.3953	-47.1399	3.96371	-27.6557	89.2572	6.26348	28.0185	-71.5168	66.7134	388.29	388.292	388.301	388.335	388.46	388.936	390.696	397.143	419.237	481.152	588.147	677.207	359.04	419.93	348.98	408.73	341.32	392.9	363.04	486.4	425.5	509.17	516.63	743.92
52731_at	0.00099682	7.317	-0.473	-0.303	-4.473	1.327	4.29117	-0.3523	-3.33402	-1.52205	0.558	4.138	0.478	122.833	122.833	122.833	122.833	122.833	122.829	119.532	107.804	107.752	107.752	107.752	107.752	130.15	122.36	122.53	118.36	124.16	127.12	119.18	104.47	106.23	108.31	111.89	108.23
218030_at	0.0010031	2.683	-10.827	-2.347	5.623	2.683	2.983	-21.557	-30.347	9.04299	18.0643	-3.26928	9.59036	207.277	207.277	207.277	207.277	207.277	207.277	207.277	207.277	207.277	207.286	213.229	300.6	209.96	196.45	204.93	212.9	209.96	210.26	185.72	176.93	216.32	225.35	209.96	310.19
208819_at	0.0010036	23.403	0.273	24.773	-95.987	128.743	74.683	-106.247	-95.987	19.3031	58.0035	1.17387	-36.8487	1950.73	1950.73	1950.73	1950.73	1950.73	1950.73	1950.73	1950.73	1950.73	1950.64	1872.95	1444.43	1974.13	1951	1975.5	1854.74	2079.47	2025.41	1844.48	1854.74	1970.03	2008.64	1874.12	1407.58
222087_at	0.0010036	-0.381	-3.401	-0.331	-4.281	-0.081	-2.851	7.259	-0.281001	4.53791	-1.54818	2.1524	0.308698	74.311	74.311	74.311	74.311	74.311	74.311	74.311	74.311	74.3121	75.0682	90.9676	91.4613	73.93	70.91	73.98	70.03	74.23	71.46	81.57	74.03	78.85	73.52	93.12	91.77
215700_x_at	0.001007	4.505	-3.405	2.965	2.465	-1.975	-2.215	-0.395	6.595	3.795	-1.06626	-2.8625	2.67279	88.615	88.615	88.615	88.615	88.615	88.615	88.615	88.615	88.615	88.6163	89.5025	112.607	93.12	85.21	91.58	91.08	86.64	86.4	88.22	95.21	92.41	87.55	86.64	115.28
211720_x_at	0.0010099	722.585	-431.835	369.595	-324.735	85.665	63.935	-152.595	-431.835	-174.161	264.047	-9.87006	124.536	31282.2	31282.2	31282.2	31282.2	31282.2	31282.2	31282.2	31282.2	31282.2	31278.2	29809.4	28960.7	32004.8	30850.4	31651.8	30957.5	31367.9	31346.1	31129.6	30850.4	31108	31542.3	29799.5	29085.2
211120_x_at	0.0010121	0.742	3.252	3.442	3.622	-4.458	0.382	-0.188	-1.848	-0.548001	2.19113	-2.46376	2.10988	63.838	63.838	63.838	63.838	63.838	63.838	63.838	63.838	63.838	63.8389	64.4538	81.8101	64.58	67.09	67.28	67.46	59.38	64.22	63.65	61.99	63.29	66.03	61.99	83.92
203137_at	0.0010216	-1.812	8.318	-15.592	5.428	-40.602	2.778	-3.542	16.708	15.3381	2.17705	0.381122	-1.92363	314.592	314.592	314.592	314.592	314.592	314.592	314.592	314.592	314.592	314.533	275.709	204.034	312.78	322.91	299	320.02	273.99	317.37	311.05	331.3	329.93	316.71	276.09	202.11
205579_at	0.0010289	-6.996	-7.356	-2.466	8.424	-5.896	-0.716	3.204	15.3617	-7.93215	11.3651	-4.64062	-0.0319981	111.756	111.756	111.756	111.756	111.756	111.756	111.756	111.758	113.352	145.785	146.761	146.762	104.76	104.4	109.29	120.18	105.86	111.04	114.96	127.12	105.42	157.15	142.12	146.73
217168_s_at	0.001033	19.785	87.805	-40.6648	-20.2638	-36.736	22.6215	-29.7157	13.5591	-25.7376	17.1958	-20.7263	14.8103	979.675	979.675	979.675	979.674	979.666	979.609	979.196	976.241	956.968	878.584	786.086	758.02	999.46	1067.48	939.01	959.41	942.93	1002.23	949.48	989.8	931.23	895.78	765.36	772.83
210471_s_at	0.0010384	-2.478	1.992	0.332	0.472	-0.088	-0.648	-3.108	5.802	-2.11801	0.27316	-0.0394633	0.582106	67.508	67.508	67.508	67.508	67.508	67.508	67.508	67.508	67.508	67.5168	72.1395	83.8679	65.03	69.5	67.84	67.98	67.42	66.86	64.4	73.31	65.39	67.79	72.1	84.45
218361_at	0.0010448	21.329	7.479	-8.501	3.089	24.839	16.359	-43.491	-15.641	-29.2509	-17.9465	0.542789	-9.38363	699.241	699.241	699.241	699.241	699.241	699.241	699.241	699.241	699.241	699.176	653.387	546.464	720.57	706.72	690.74	702.33	724.08	715.6	655.75	683.6	669.99	681.23	653.93	537.08
202825_at	0.001047	-19.382	-18.9046	-1.98565	6.27454	18.17	-8.61456	2.8816	-9.19431	13.4731	2.56183	6.46452	-11.8929	342.962	342.935	342.836	342.465	341.12	336.485	324.088	304.284	289.277	283.068	281.155	280.623	323.58	324.03	340.85	348.74	359.29	327.87	326.97	295.09	302.75	285.63	287.62	268.73
207504_at	0.0010495	0.542	-1.098	6.742	0.762	2.262	-3.898	-4.268	1.862	-1.158	-5.66046	-0.558131	2.04772	81.658	81.658	81.658	81.658	81.658	81.658	81.658	81.658	81.658	81.6605	83.3281	105.212	82.2	80.56	88.4	82.42	83.92	77.76	77.39	83.52	80.5	76	82.77	107.26
211157_at	0.0010545	-7.732	-0.672	2.458	-7.552	-6.162	1.468	2.748	-8.372	16.438	15.9785	-0.0915731	3.46951	140.062	140.062	140.062	140.062	140.062	140.062	140.062	140.062	140.062	140.082	151.572	199.62	132.33	139.39	142.52	132.51	133.9	141.53	142.81	131.69	156.5	156.06	151.48	203.09
209803_s_at	0.0010584	8.199	418.929	-358.911	-37.021	137.529	-60.581	-164.611	95.3736	0.366921	67.3908	26.4552	74.364	3448.07	3448.07	3448.07	3448.07	3448.07	3448.07	3448.07	3448.23	3548.15	4262.16	4270.2	4270.22	3456.27	3867	3089.16	3411.05	3585.6	3387.49	3283.46	3543.6	3548.52	4329.55	4296.66	4344.58
204776_at	0.001066	0.565	0.895	1.225	-5.315	-0.945003	-5.67504	2.72445	5.44721	-2.12363	4.54814	-1.86	3.08271	78.175	78.175	78.175	78.175	78.175	78.175	78.1756	78.1828	78.2836	79.6119	89.71	101.387	78.74	79.07	79.4	72.86	77.23	72.5	80.9	83.63	76.16	84.16	87.85	104.47
206802_at	0.0010691	0.764	-3.616	3.254	-0.586	0.764	2.304	1.424	0.334	-1.00625	-0.766727	0.22401	-1.07778	77.646	77.646	77.646	77.646	77.646	77.646	77.646	77.646	77.6463	77.8267	87.746	88.5678	78.41	74.03	80.9	77.06	78.41	79.95	79.07	77.98	76.64	77.06	87.97	87.49
201101_s_at	0.0010719	-53.273	173.057	51.1971	-6.37214	-99.0068	107.763	-50.3615	78.2148	-58.1294	-4.41423	15.4225	-25.8636	1909.29	1909.29	1909.29	1909.29	1909.29	1909.25	1908.96	1906.9	1892.41	1807.18	1570.39	1410.22	1856.02	2082.35	1960.49	1902.92	1810.28	2017.01	1858.6	1985.11	1834.28	1802.77	1585.81	1384.36
214122_at	0.001077	-0.938	3.642	1.972	-4.908	2.882	1.172	-6.458	-1.218	3.402	-3.58982	-1.09431	2.47535	80.228	80.228	80.228	80.228	80.228	80.228	80.228	80.228	80.228	80.2298	81.4843	103.015	79.29	83.87	82.2	75.32	83.11	81.4	73.77	79.01	83.63	76.64	80.39	105.49
221178_at	0.0010773	1.837	-2.533	-5.483	0.486996	-1.59304	1.5266	3.80301	4.03673	-2.68049	0.507638	-0.0109268	-0.563379	73.743	73.743	73.743	73.743	73.743	73.7434	73.747	73.7833	74.1405	77.0924	86.5909	91.6434	75.58	71.21	68.26	74.23	72.15	75.27	77.55	77.82	71.46	77.6	86.58	91.08
201412_at	0.0010854	28.959	8.289	-1.981	-92.511	191.429	-54.361	-17.301	-107.27	-35.8164	-31.5204	2.67837	-22.8345	2466.34	2466.34	2466.34	2466.34	2466.34	2466.34	2466.34	2466.34	2466.26	2460.27	2222.95	1938.99	2495.3	2474.63	2464.36	2373.83	2657.77	2411.98	2449.04	2359.07	2430.44	2428.75	2225.63	1916.16
208292_at	0.0010854	1.059	-2.271	-6.291	1.059	-3.291	2.259	-1.671	7.289	3.29898	-3.4129	-0.00438126	1.49007	80.681	80.681	80.681	80.681	80.681	80.681	80.681	80.681	80.681	80.6929	87.1244	105.55	81.74	78.41	74.39	81.74	77.39	82.94	79.01	87.97	83.98	77.28	87.12	107.04
203140_at	0.0010897	35.061	-0.109	2.471	-0.969	-13.279	-15.379	9.141	-9.679	-19.1989	0.66688	0.15788	-1.54747	247.219	247.219	247.219	247.219	247.219	247.219	247.219	247.219	247.219	247.123	198.482	149.707	282.28	247.11	249.69	246.25	233.94	231.84	256.36	237.54	228.02	247.79	198.64	148.16
207634_at	0.0011011	0.385	0.585	11.785	-2.625	3.385	1.505	-2.075	-2.355	-0.615002	-0.476475	-2.83575	2.5485	69.115	69.115	69.115	69.115	69.115	69.115	69.115	69.115	69.115	69.1165	70.1558	99.4915	69.5	69.7	80.9	66.49	72.5	70.62	67.04	66.76	68.5	68.64	67.32	102.04
219045_at	0.001121	25.906	-68.444	49.216	-12.324	49.746	13.266	2.826	2.826	-37.024	-9.45777	-2.99716	20.1312	709.804	709.804	709.804	709.804	709.804	709.804	709.804	709.804	709.804	709.838	732.107	941.939	735.71	641.36	759.02	697.48	759.55	723.07	712.63	712.63	672.78	700.38	729.11	962.07
217207_s_at	0.001131	1.508	-1.492	2.608	-0.112	-4.332	-1.072	4.518	1.39796	-3.28906	0.120367	1.72454	-1.10698	77.342	77.342	77.342	77.342	77.342	77.342	77.342	77.342	77.3691	85.1496	90.2355	90.247	78.85	75.85	79.95	77.23	73.01	76.27	81.86	78.74	74.08	85.27	91.96	89.14
204446_s_at	0.0011404	-14.1319	34.7206	46.3334	-27.5494	2.79149	-4.12892	-28.8503	-15.2607	10.1725	9.39219	37.6119	-29.5228	550.102	549.349	547.947	545.259	540.279	531.249	516.26	493.641	464.568	433.868	407.488	388.563	535.97	584.07	594.28	517.71	543.07	527.12	487.41	478.38	474.74	443.26	445.1	359.04
201061_s_at	0.0011413	-17.1365	48.2034	77.9858	-62.768	11.7302	-21.6798	-48.0921	25.5075	14.9332	-3.89233	31.1808	-34.9128	1197.49	1196	1193.23	1188	1178.48	1161.82	1135.74	1099.72	1058.49	1020.11	990.689	971.323	1180.35	1244.2	1271.22	1125.23	1190.21	1140.14	1087.65	1125.23	1073.42	1016.22	1021.87	936.41
203196_at	0.0011416	-65.104	-29.524	6.346	54.766	35.986	-25.944	30.876	80.616	-38.4139	-3.99267	0.99857	-15.6968	888.814	888.814	888.814	888.814	888.814	888.814	888.814	888.814	888.814	888.663	789.161	605.467	823.71	859.29	895.16	943.58	924.8	862.87	919.69	969.43	850.4	884.67	790.16	589.77
218199_s_at	0.0011416	-4.199	-1.409	-5.819	4.051	1.99099	-8.19907	14.93	1.89657	-2.52009	6.29707	-2.6569	4.22779	111.309	111.309	111.309	111.309	111.309	111.309	111.31	111.323	111.51	113.963	132.267	152.702	107.11	109.9	105.49	115.36	113.3	103.11	126.24	113.22	108.99	120.26	129.61	156.93
213076_at	0.0011525	-9.433	8.367	4.837	1.327	4.997	-3.813	-3.443	7.957	2.50696	-2.33131	-0.101799	2.45877	111.973	111.973	111.973	111.973	111.973	111.973	111.973	111.973	111.973	112.001	125.552	151.461	102.54	120.34	116.81	113.3	116.97	108.16	108.53	119.93	114.48	109.67	125.45	153.92
203676_at	0.0011578	-0.0152836	17.8343	5.83644	-11.2318	-22.709	38.589	-20.1938	5.55324	-12.7169	-0.981271	31.6887	-24.0548	573.255	572.746	571.794	569.962	566.539	560.241	549.514	532.647	509.677	483.691	459.791	441.665	573.24	590.58	577.63	558.73	543.83	598.83	529.32	538.2	496.96	482.71	491.48	417.61
205575_at	0.0011697	-11.4521	-1.4525	3.49547	14.0549	-4.58014	-12.6703	10.7081	0.834678	-4.82456	6.58753	1.47206	-10.0523	136.472	136.473	136.475	136.485	136.54	136.83	138.272	144.475	160.025	174.052	178.918	180.002	125.02	135.02	139.97	150.54	131.96	124.16	148.98	145.31	155.2	180.64	180.39	169.95
219769_at	0.001184	-0.953	0.197	-0.343	-1.753	-2.283	5.207	-2.413	6.71705	3.14623	0.0211769	1.17074	-0.725004	97.753	97.753	97.753	97.753	97.753	97.753	97.753	97.753	97.7038	86.3788	83.0393	83.035	96.8	97.95	97.41	96	95.47	102.96	95.34	104.47	100.85	86.4	84.21	82.31
38691_s_at	0.0011869	-6.417	4.023	-2.837	2.993	-1.687	2.10299	-0.157272	6.24767	-5.71028	0.180444	0.0322979	-0.275145	89.417	89.417	89.417	89.417	89.417	89.417	89.4173	89.4223	89.5203	91.2796	104.588	113.415	83	93.44	86.58	92.41	87.73	91.52	89.26	95.67	83.81	91.46	104.62	113.14
213051_at	0.0011879	192.683	-5.207	-78.067	120.383	-29.217	45.2232	-260.412	33.8312	-5.0935	-93.8643	28.7192	-61.86	2326.96	2326.96	2326.96	2326.96	2326.96	2326.96	2326.95	2326.87	2325.24	2294.95	1970.19	1579.91	2519.64	2321.75	2248.89	2447.34	2297.74	2372.18	2066.54	2360.7	2320.15	2201.09	1998.91	1518.05
205156_s_at	0.0012006	-9.483	-2.533	-6.293	9.417	-8.473	2.177	5.597	12.937	0.186984	-3.18499	-0.174242	3.44305	94.693	94.693	94.693	94.693	94.693	94.693	94.693	94.693	94.693	94.705	102.074	141.567	85.21	92.16	88.4	104.11	86.22	96.87	100.29	107.63	94.88	91.52	101.9	145.01
216970_at	0.0012009	2.088	-0.202	6.338	-0.552	-1.592	-0.252	-1.292	0.458	-1.88203	-4.59633	0.0506691	-0.605528	72.452	72.452	72.452	72.452	72.452	72.452	72.452	72.452	72.452	72.4763	81.3493	90.2455	74.54	72.25	78.79	71.9	70.86	72.2	71.16	72.91	70.57	67.88	81.4	89.64
211225_at	0.0012015	0.402	-2.058	2.702	1.962	3.712	-1.968	-4.168	1.422	1.62199	-1.45325	-0.0422233	1.30035	69.148	69.148	69.148	69.148	69.148	69.148	69.148	69.148	69.148	69.1532	72.2422	85.1597	69.55	67.09	71.85	71.11	72.86	67.18	64.98	70.57	70.77	67.7	72.2	86.46
205869_at	0.0012048	3.313	1.023	-0.437	2.103	-5.397	-0.387	2.353	-1.917	-0.967001	-0.727685	-3.24244	2.1405	69.797	69.797	69.797	69.797	69.797	69.797	69.797	69.797	69.797	69.7977	70.2824	86.2595	73.11	70.82	69.36	71.9	64.4	69.41	72.15	67.88	68.83	69.07	67.04	88.4
203190_at	0.0012114	51.961	-98.739	124.941	-231.868	117.642	0.180403	1.58575	12.7708	-53.2422	41.043	26.183	-9.607	3421.12	3421.12	3421.12	3421.12	3421.05	3410.87	3111.22	3029.64	3028.91	3028.91	3028.91	3028.91	3473.08	3322.38	3546.06	3189.25	3538.69	3411.05	3112.81	3042.41	2975.67	3069.95	3055.09	3019.3
205521_at	0.001215	-6.323	-4.273	-4.543	13.437	0.287	4.627	-11.083	2.917	3.7669	-6.74458	-0.134447	-1.02401	133.703	133.703	133.703	133.703	133.703	133.703	133.703	133.703	133.703	133.775	157.504	177.334	127.38	129.43	129.16	147.14	133.99	138.33	122.62	136.62	137.47	127.03	157.37	176.31
221458_at	0.0012284	3.13096	-1.38584	-3.7136	1.32836	-0.0194269	-4.69919	0.57818	5.08722	-2.12436	-0.986258	0.186815	0.558021	59.949	59.9558	59.9736	60.0216	60.1494	60.4892	61.3318	63.2228	66.5744	70.6363	73.7932	75.502	63.08	58.57	56.26	61.35	60.13	55.79	61.91	68.31	64.45	69.65	73.98	76.06
213611_at	0.0012304	0.507	0.637	2.357	0.87879	0.0356328	-2.34751	-1.61404	3.536	3.996	-2.934	-2.564	0.426	87.523	87.523	87.523	87.5212	86.0044	78.2475	78.204	78.204	78.204	78.204	78.204	78.204	88.03	88.16	89.88	88.4	86.04	75.9	76.59	81.74	82.2	75.27	75.64	78.63
218191_s_at	0.0012311	58.5289	60.4006	-34.9325	-52.8458	-7.48915	64.1616	-66.3403	-52.4102	50.4896	44.9055	10.9625	-71.6689	1322.95	1322.04	1320.33	1317.04	1310.83	1299.25	1279.03	1245.92	1198.03	1139.54	1081.22	1033.74	1381.48	1382.44	1285.4	1264.19	1303.34	1363.41	1212.69	1193.51	1248.52	1184.45	1092.18	962.07
44120_at	0.0012348	-4.539	-6.369	0.811	-1.579	8.551	6.711	-0.829	3.481	-9.61899	-1.94319	0.163841	-2.76909	181.469	181.469	181.469	181.469	181.469	181.469	181.469	181.469	181.469	181.463	176.396	145.089	176.93	175.1	182.28	179.89	190.02	188.18	180.64	184.95	171.85	179.52	176.56	142.32
205016_at	0.0012433	-9.67897	24.379	-59.4346	8.58869	9.64159	-10.3317	29.9609	20.6167	-22.9536	27.3871	-45.8479	35.4141	289.239	289.271	289.355	289.581	290.188	291.832	296.099	306.803	330.784	373.483	425.618	466.396	279.56	313.65	229.92	298.17	299.83	281.5	326.06	327.42	307.83	400.87	379.77	501.81
213151_s_at	0.0012532	34.117	50.087	62.907	-38.6729	143.858	124.306	-192.848	-65.8756	-10.2967	0.93384	0.870551	1.53245	4567.74	4567.74	4567.74	4567.74	4567.74	4567.73	4567.65	4566.79	4558.25	4484.4	4198.62	4007.4	4601.86	4617.83	4630.65	4529.07	4711.6	4692.04	4374.8	4500.91	4547.95	4485.33	4199.49	4008.93
221578_at	0.0012653	0.584	-1.626	8.014	-1.166	-5.266	-5.816	-0.466	4.554	-1.04603	-0.491069	0.0786214	0.223343	84.336	84.336	84.336	84.336	84.336	84.336	84.336	84.336	84.336	84.3611	94.9314	109.447	84.92	82.71	92.35	83.17	79.07	78.52	83.87	88.89	83.29	83.87	95.01	109.67
201122_x_at	0.0012667	-2.246	120.394	4.084	-183.266	58.074	-7.286	11.694	-26.076	34.744	-47.1164	25.7322	-33.8153	1823.86	1823.86	1823.86	1823.86	1823.86	1823.86	1823.86	1823.86	1823.86	1823.84	1804.74	1329.06	1821.61	1944.25	1827.94	1640.59	1881.93	1816.57	1835.55	1797.78	1858.6	1776.72	1830.47	1295.24
201226_at	0.0012702	50.0014	5.90336	4.30522	-84.4436	60.0122	57.1239	-100.514	27.5625	53.7179	-78.2916	-71.7143	65.3979	2519.02	2518.98	2518.82	2518.25	2516.14	2508.34	2482.58	2416.39	2320.11	2253.59	2227.5	2219.63	2569.02	2524.88	2523.13	2433.81	2576.15	2565.46	2382.07	2443.95	2373.83	2175.3	2155.79	2285.03
206340_at	0.0012779	3.443	-0.327	18.723	-28.917	-5.69613	13.6866	-3.87362	11.9052	7.018	6.468	-14.652	-9.652	245.387	245.387	245.387	245.387	245.386	244.453	195.084	192.315	192.312	192.312	192.312	192.312	248.83	245.06	264.11	216.47	239.69	258.14	191.21	204.22	199.33	198.78	177.66	182.66
216535_at	0.0012839	-5.642	-1.782	-14.172	10.728	-1.32692	-0.064233	5.05111	-5.91871	-3.489	-1.609	3.261	2.911	75.142	75.142	75.142	75.142	75.1469	78.4742	99.3489	99.5587	99.559	99.559	99.559	99.559	69.5	73.36	60.97	85.87	73.82	78.41	104.4	93.64	96.07	97.95	102.82	102.47
210738_s_at	0.0012892	0.314	-0.596	1.664	-0.166	-0.226	4.05401	3.1541	-4.36406	1.65159	-1.777	0.553136	-1.17224	77.126	77.126	77.126	77.126	77.126	77.126	77.1259	77.1241	77.0884	76.427	69.6769	62.3122	77.44	76.53	78.79	76.96	76.9	81.18	80.28	72.76	78.74	74.65	70.23	61.14
201956_s_at	0.0012985	82.582	5.822	64.532	-128.391	50.532	-7.63524	-69.2953	-6.91501	85.265	-92.095	-11.575	59.015	3647.52	3647.52	3647.52	3647.51	3640.99	3381.07	3371.02	3371.01	3371.01	3371.01	3371.01	3371.01	3730.1	3653.34	3712.05	3519.12	3691.52	3373.43	3301.72	3364.09	3456.27	3278.91	3359.43	3430.02
201198_s_at	0.0012993	77.699	-73.171	-1.181	-158.721	126.219	-68.551	12.129	-2.391	41.5193	-5.71276	-0.70265	-16.0286	1740.13	1740.13	1740.13	1740.13	1740.13	1740.13	1740.13	1740.13	1740.13	1739.84	1554.95	1236.31	1817.83	1666.96	1738.95	1581.41	1866.35	1671.58	1752.26	1737.74	1781.65	1734.13	1554.25	1220.28
201084_s_at	0.0013	-77.7049	289.566	-123.572	-121.661	121.918	62.93	-38.8486	82.9838	-30.9241	13.5422	-4.64157	-15.8606	2857.95	2857.95	2857.95	2857.94	2857.88	2857.57	2855.96	2847.66	2807.32	2653.46	2365.34	2182.13	2780.25	3147.52	2734.38	2736.28	2979.8	2920.5	2817.11	2930.64	2776.4	2667	2360.7	2166.27
220068_at	0.0013007	3.16	-4.1	-3.96	2.41	-1.45	-2.1	3.21	3.1	-0.99065	2.8493	-0.101816	1.20957	73.8	73.8	73.8	73.8	73.8	73.8	73.8	73.8	73.8006	73.8907	81.5018	92.9504	76.96	69.7	69.84	76.21	72.35	71.7	77.01	76.9	72.81	76.74	81.4	94.16
210427_x_at	0.0013097	408.34	198.31	276.93	-527.69	-10.56	172.13	-502.01	-62.6	-88.5899	-218.128	28.3137	-145.561	37572.9	37572.9	37572.9	37572.9	37572.9	37572.9	37572.9	37572.9	37572.9	37572.8	37430	35583.3	37981.3	37771.2	37849.8	37045.2	37562.4	37745.1	37070.9	37510.3	37484.3	37354.6	37458.4	35437.8
212830_at	0.0013137	21.7433	12.7938	17.2863	-29.4454	-8.48745	-4.30103	41.0151	-93.4161	68.0375	-41.8112	65.9956	-49.8667	861.087	860.306	858.844	856.015	850.677	840.671	823.055	793.796	750.552	696.201	640.234	593.317	882.83	873.1	876.13	826.57	842.19	836.37	864.07	700.38	818.59	654.39	706.23	543.45
201195_s_at	0.0013178	171.58	-59.37	35.35	-120.29	-464.81	164.269	-133.976	197.625	-10.0642	6.8073	91.6995	-211.381	3345.1	3345.1	3345.1	3345.1	3345.1	3345.11	3345.41	3353.36	3526.74	4155.01	4274.01	4279.09	3516.68	3285.73	3380.45	3224.81	2880.29	3509.38	3211.43	3550.98	3516.68	4161.82	4365.71	4067.71
209835_x_at	0.0013318	-53.2237	71.8662	69.1686	-98.1915	73.1337	-35.7836	55.7643	-85.5754	36.564	20.707	1.7976	-24.0154	2025.98	2023.52	2018.97	2010.37	1994.84	1967.94	1926.6	1870.94	1809.2	1753.55	1712.02	1685.21	1972.76	2095.39	2088.14	1912.18	2067.97	1932.16	1982.36	1785.36	1845.76	1774.26	1713.82	1661.19
211145_x_at	0.0013411	3.852	-1.388	-0.388	-1.578	-0.488724	-0.974387	0.856019	-5.22569	-1.386	3.334	1.464	1.184	69.508	69.508	69.508	69.508	69.5087	70.0444	78.984	79.2057	79.206	79.206	79.206	79.206	73.36	68.12	69.12	67.93	69.02	69.07	79.84	73.98	77.82	82.54	80.67	80.39
203843_at	0.0013422	2.301	91.031	-44.359	-56.309	19.801	-115.209	65.871	-105.219	102.131	-2.88536	-40.1097	-8.6065	2513.85	2513.85	2513.85	2513.85	2513.85	2513.85	2513.85	2513.85	2513.6	2365.23	2154.46	2153.96	2516.15	2604.88	2469.49	2457.54	2533.65	2398.64	2579.72	2408.63	2615.73	2362.34	2114.35	2145.35
210794_s_at	0.001363	2.427	-1.283	8.307	1.187	-0.953	0.387	-1.503	3.887	-1.873	-7.32425	-3.64833	2.90809	67.123	67.123	67.123	67.123	67.123	67.123	67.123	67.123	67.123	67.1243	68.0083	93.9619	69.55	65.84	75.43	68.31	66.17	67.51	65.62	71.01	65.25	59.8	64.36	96.87
207555_s_at	0.0013645	-8.449	0.391	1.251	2.281	-1.559	0.551	8.771	-4.619	-1.299	3.10872	-1.13316	2.53934	76.619	76.619	76.619	76.619	76.619	76.619	76.619	76.619	76.619	76.6213	78.1932	105.171	68.17	77.01	77.87	78.9	75.06	77.17	85.39	72	75.32	79.73	77.06	107.71
203083_at	0.0013865	-6.015	-0.685	-9.585	3.615	3.155	-1.675	-0.135	0.815	5.85498	2.33045	-0.0230123	1.98293	80.305	80.305	80.305	80.305	80.305	80.305	80.305	80.305	80.305	80.3195	87.993	108.067	74.29	79.62	70.72	83.92	83.46	78.63	80.17	81.12	86.16	82.65	87.97	110.05
221758_at	0.001397	-2.428	-4.958	20.152	-1.728	4.372	-14.038	7.372	-10.788	-1.17805	4.82672	0.0301507	2.76826	114.398	114.398	114.398	114.398	114.398	114.398	114.398	114.398	114.398	114.433	132.39	173.912	111.97	109.44	134.55	112.67	118.77	100.36	121.77	103.61	113.22	119.26	132.42	176.68
212557_at	0.0014014	7.01003	14.2726	-4.7099	-6.28939	-3.50988	8.5035	-2.80492	11.9435	4.27153	-2.75988	-9.24267	-7.34518	211.72	209.357	204.18	194.739	183.03	173.647	168.575	166.337	165.448	165.11	164.983	164.935	218.73	223.63	199.47	188.45	179.52	182.15	165.77	178.28	169.72	162.35	155.74	157.59
217743_s_at	0.0014053	-73.534	80.696	15.876	60.746	-52.454	9.156	14.536	8.486	-53.0833	17.2846	0.374936	-13.4368	957.594	957.594	957.594	957.594	957.594	957.594	957.594	957.594	957.593	956.865	767.645	702.267	884.06	1038.29	973.47	1018.34	905.14	966.75	972.13	966.08	904.51	974.15	768.02	688.83
204780_s_at	0.0014073	-20.376	-3.786	-41.426	42.534	-41.426	21.404	28.704	21.404	13.2255	1.03903	0.137385	6.96222	677.036	677.036	677.036	677.036	677.036	677.036	677.036	677.036	677.034	675.491	532.493	517.978	656.66	673.25	635.61	719.57	635.61	698.44	705.74	698.44	690.26	676.53	532.63	524.94
201360_at	0.0014317	124.845	-95.5058	20.325	-118.602	38.5072	16.2883	-59.1448	102.614	-67.7028	13.9244	25.6952	-13.5383	2195.31	2192.35	2186.87	2176.56	2158	2126.09	2077.55	2013.21	1943.12	1881.1	1835.48	1806.34	2320.15	2096.84	2207.2	2057.96	2196.51	2142.38	2018.41	2115.82	1875.42	1895.02	1861.18	1792.8
209496_at	0.0014447	0.124	-0.156	-3.336	4.364	0.634	-1.516	5.294	-4.726	0.72398	-2.91076	0.0350895	0.71151	66.456	66.456	66.456	66.456	66.456	66.456	66.456	66.456	66.456	66.4708	73.3749	85.7485	66.58	66.3	63.12	70.82	67.09	64.94	71.75	61.73	67.18	63.56	73.41	86.46
203274_at	0.0014575	117.182	159.742	-83.698	42.682	7.092	-42.858	-169.528	-13.008	15.5222	-50.8635	2.81458	-34.7753	2419.98	2419.98	2419.98	2419.98	2419.98	2419.98	2419.98	2419.98	2419.98	2419.76	2261.73	1841.3	2537.16	2579.72	2336.28	2462.66	2427.07	2377.12	2250.45	2406.97	2435.5	2368.9	2264.54	1806.52
203339_at	0.0014604	1.235	-14.745	5.335	-0.525	-5.845	-3.145	-10.645	10.195	4.305	10.3286	0.880354	-4.2175	181.545	181.545	181.545	181.545	181.545	181.545	181.545	181.545	181.545	181.541	178.14	128.378	182.78	166.8	186.88	181.02	175.7	178.4	170.9	191.74	185.85	191.87	179.02	124.16
219308_s_at	0.0014679	8.235	3.405	-7.105	-2.355	-5.87504	-0.475369	1.73129	-0.222426	-2.94686	0.70324	-0.397165	0.832646	83.475	83.475	83.475	83.475	83.475	83.4754	83.4787	83.5124	83.8469	86.7868	99.0272	108.077	91.71	86.88	76.37	81.12	77.6	83	85.21	83.29	80.9	87.49	98.63	108.91
215733_x_at	0.0014894	-5.526	-0.956	2.344	5.174	7.764	1.874	-2.716	-1.626	-2.896	-1.22716	-3.01675	2.34295	65.446	65.446	65.446	65.446	65.446	65.446	65.446	65.446	65.446	65.4472	66.2667	90.3271	59.92	64.49	67.79	70.62	73.21	67.32	62.73	63.82	62.55	64.22	63.25	92.67
202393_s_at	0.0015052	-66.915	5.085	-6.795	42.465	-49.155	-12.655	63.215	-12.175	33.5848	50.7906	-0.154212	20.1534	714.985	714.985	714.985	714.985	714.985	714.985	714.985	714.985	714.985	715.099	778.354	976.537	648.07	720.07	708.19	757.45	665.83	702.33	778.2	702.81	748.57	765.89	778.2	996.69
214427_at	0.0015056	39.925	-95.385	45.135	-7.545	64.935	4.255	29.595	-112.975	73.4234	0.905557	87.1548	-44.8457	897.135	897.135	897.135	897.135	897.135	897.135	897.135	897.135	897.357	1006.2	1231.64	1232.59	937.06	801.75	942.27	889.59	962.07	901.39	926.73	784.16	970.78	1007.11	1318.79	1187.74
207525_s_at	0.0015074	-16.957	-10.527	5.213	20.503	-19.157	-3.887	11.643	4.393	2.13291	-4.74525	0.196784	2.20562	229.707	229.707	229.707	229.707	229.707	229.707	229.707	229.707	229.707	229.775	259.373	302.864	212.75	219.18	234.92	250.21	210.55	225.82	241.35	234.1	231.84	225.03	259.57	305.07
201023_at	0.0015086	44.515	25.275	-12.945	-38.405	-47.705	64.085	10.875	6.375	-41.995	-23.9069	1.58968	-21.4615	1075.27	1075.27	1075.27	1075.27	1075.27	1075.27	1075.26	1075.26	1075.26	1075.24	1049.74	831.022	1119.78	1100.54	1062.32	1036.86	1027.56	1139.35	1086.14	1081.64	1033.27	1051.33	1051.33	809.56
220547_s_at	0.0015225	7.08349	50.2017	-3.56634	92.7159	-64.5906	61.5847	-31.8941	-85.5465	-22.3646	72.4134	2.55341	-52.205	1564.5	1564.44	1564.29	1563.87	1562.77	1559.79	1552.04	1532.7	1489.71	1414.4	1324.49	1255.69	1571.58	1614.64	1560.72	1656.59	1498.18	1621.37	1520.15	1447.15	1467.35	1486.81	1327.04	1203.48
200673_at	0.0015494	63.358	280.868	-223.452	177.278	-130.752	35.218	67.388	-79.892	-200.421	-91.1032	2.05336	-53.3614	5749.37	5749.37	5749.37	5749.37	5749.37	5749.37	5749.37	5749.37	5749.37	5748.8	5383.96	4755.17	5812.73	6030.24	5525.92	5926.65	5618.62	5784.59	5816.76	5669.48	5548.95	5657.7	5386.01	4701.81
202068_s_at	0.0015562	19.035	-18.095	-4.325	-14.215	-1.22545	20.0085	-21.856	7.5717	1.0904	-3.43214	24.3717	-26.802	216.045	216.045	216.045	216.045	216.045	216.052	216.136	217.308	231.07	283.762	306.468	308.692	235.08	197.95	211.72	201.83	214.82	236.06	194.28	224.88	232.16	280.33	330.84	281.89
206994_at	0.0015751	5.282	-5.088	6.132	8.822	-7.418	-2.968	-0.638	2.842	-4.64799	-5.85516	0.0904083	-2.69522	131.148	131.148	131.148	131.148	131.148	131.148	131.148	131.148	131.148	131.135	121.59	95.3652	136.43	126.06	137.28	139.97	123.73	128.18	130.51	133.99	126.5	125.28	121.68	92.67
206238_s_at	0.0015847	-18.531	-13.601	-2.651	3.859	2.689	-11.021	35.219	17.819	-0.931007	10.424	-10.0085	8.8974	208.151	208.151	208.151	208.151	208.151	208.151	208.151	208.151	208.151	208.156	211.699	307.813	189.62	194.55	205.5	212.01	210.84	197.13	243.37	225.97	207.22	218.58	201.69	316.71
211302_s_at	0.0016333	9.54	-13.07	11.58	-31.5	-5.08999	0.750218	47.0642	9.83278	-0.0126414	-1.59019	1.39595	0.294202	283.1	283.1	283.1	283.1	283.1	283.1	283.096	283.017	281.513	259.19	196.414	182.866	292.64	270.03	294.68	251.6	278.01	283.85	330.16	292.85	281.5	257.6	197.81	183.16
212099_at	0.001651	-5.67676	3.7239	8.99629	-7.36471	12.0389	2.09672	-12.1732	0.0138146	7.64974	-10.1928	8.80326	-2.94871	170.407	170.406	170.404	170.395	170.361	170.233	169.763	168.066	162.54	149.103	131.167	119.759	164.73	174.13	179.4	163.03	182.4	172.33	157.59	168.08	170.19	138.91	139.97	116.81
200921_s_at	0.0016582	-150.481	159.469	-19.691	-1.651	2.369	104.789	4.379	-63.3108	-115.719	-2.6238	-136.944	91.391	2901.98	2901.98	2901.98	2901.98	2901.98	2901.98	2901.98	2901.98	2901.76	2748.4	2418.81	2417.79	2751.5	3061.45	2882.29	2900.33	2904.35	3006.77	2906.36	2838.67	2786.04	2745.78	2281.87	2509.18
207681_at	0.0016616	3.296	-0.974	-0.294	-4.274	2.436	1.376	-2.124	-1.83402	2.89252	-0.0844434	0.00621969	0.125951	70.574	70.574	70.574	70.574	70.574	70.574	70.574	70.574	70.5775	71.0444	81.3438	83.334	73.87	69.6	70.28	66.3	73.01	71.95	68.45	68.74	73.47	70.96	81.35	83.46
213316_at	0.0016626	1.964	-1.876	1.354	-5.036	-1.246	0.324	-2.726	2.684	5.73396	-1.3173	0.0457167	-0.340706	66.816	66.816	66.816	66.816	66.816	66.816	66.816	66.816	66.816	66.8473	77.0143	85.2007	68.78	64.94	68.17	61.78	65.57	67.14	64.09	69.5	72.55	65.53	77.06	84.86
213488_at	0.0016831	-2.28467	-2.88956	-1.9535	5.79662	-1.63881	-3.25517	4.99371	2.76795	-5.29651	-1.16901	0.378381	0.872717	65.9747	66.1396	66.4435	67.0134	68.0288	69.7452	72.2863	75.5321	78.9165	81.789	83.8316	85.1073	63.69	63.25	64.49	72.81	66.39	66.49	77.28	78.3	73.62	80.62	84.21	85.98
207309_at	0.0016975	-7.414	-1.624	-3.924	7.736	-1.474	-0.214	11.376	-0.534045	-1.71668	0.0663399	0.77202	0.878047	76.534	76.534	76.534	76.534	76.534	76.534	76.534	76.534	76.5667	88.5837	100.848	100.882	69.12	74.91	72.61	84.27	75.06	76.32	87.91	76	74.85	88.65	101.62	101.76
215276_at	0.001701	3.001	-2.959	8.471	-3.999	0.151	-3.419	1.041	-0.689	0.37098	-1.30374	0.00624201	0.428433	63.629	63.629	63.629	63.629	63.629	63.629	63.629	63.629	63.629	63.6437	70.8538	85.5516	66.63	60.67	72.1	59.63	63.78	60.21	64.67	62.94	64	62.34	70.86	85.98
214270_s_at	0.0017065	1.929	5.469	-3.711	-3.151	1.119	-0.211	1.979	0.899	1.439	-3.66184	-2.52238	1.98121	76.161	76.161	76.161	76.161	76.161	76.161	76.161	76.161	76.161	76.1618	76.7524	94.0888	78.09	81.63	72.45	73.01	77.28	75.95	78.14	77.06	77.6	72.5	74.23	96.07
211016_x_at	0.0017075	4.75455	8.51685	17.2784	-13.9613	-20.8292	39.1855	-2.26487	-9.59895	3.13882	5.30685	16.6735	-28.1178	536.065	536.063	536.052	535.991	535.679	534.054	526.475	501.079	465.071	447.573	443.166	442.268	540.82	544.58	553.33	522.03	514.85	573.24	524.21	491.48	468.21	452.88	459.84	414.15
207476_at	0.001709	-3.398	-0.098	10.932	-3.138	2.732	-0.938	1.872	5.682	-2.788	-7.77954	-3.36532	2.89625	75.948	75.948	75.948	75.948	75.948	75.948	75.948	75.948	75.948	75.9495	77.0353	107.684	72.55	75.85	86.88	72.81	78.68	75.01	77.82	81.63	73.16	68.17	73.67	110.58
220452_x_at	0.0017191	2.588	3.878	-7.952	-1.032	-6.222	3.968	6.578	3.018	-3.89344	-1.62766	1.44192	-4.75746	120.622	120.622	120.622	120.622	120.622	120.622	120.622	120.622	120.623	121.638	148.888	149.967	123.21	124.5	112.67	119.59	114.4	124.59	127.2	123.64	116.73	120.01	150.33	145.21
202698_x_at	0.0017212	209.303	-198.317	-388.717	-75.637	146.433	74.953	-345.697	48.2431	191.343	1.04573	0.466379	-5.03265	12779.7	12779.7	12779.7	12779.7	12779.7	12779.7	12779.7	12779.7	12779.6	12764.8	11795.5	11590.3	12989	12581.4	12391	12704	12926.1	12854.6	12434	12827.9	12971	12765.8	11795.9	11585.2
205749_at	0.0017222	2.483	-2.087	-6.397	-1.807	-3.767	0.593	-0.497	5.093	-1.89701	22.2176	-0.571082	2.00722	68.477	68.477	68.477	68.477	68.477	68.477	68.477	68.477	68.477	68.4824	72.1311	118.923	70.96	66.39	62.08	66.67	64.71	69.07	67.98	73.57	66.58	90.7	71.56	120.93
217871_s_at	0.0017447	117.321	126.004	129.322	-452.88	410.623	164.202	-318.615	301.875	-374.825	153.061	298.761	-282.844	9137.57	9128.89	9112.75	9082.01	9025.64	8925.39	8764.3	8533.03	8254.93	7982.35	7763.68	7614.89	9254.89	9254.89	9242.07	8629.13	9436.26	9089.59	8445.69	8834.91	7880.11	8135.41	8062.44	7332.05
218973_at	0.0017587	28.294	-0.815998	9.05402	-41.4558	11.7158	11.1428	5.15264	-3.51987	0.332074	-0.0794106	-0.779785	-2.26564	414.966	414.966	414.966	414.966	414.964	414.947	414.777	413.1	399.428	357.879	337.17	334.256	443.26	414.15	424.02	373.51	426.68	426.09	419.93	409.58	399.76	357.8	336.39	331.99
206755_at	0.0017649	6.74397	-0.695977	-10.144	3.43264	-3.52152	2.00681	-0.246665	-0.793891	-1.21833	1.25492	-0.403698	1.78676	100.966	101.056	101.224	101.547	102.152	103.263	105.157	108.134	112.188	116.775	120.994	124.193	107.71	100.36	91.08	104.98	98.63	105.27	104.91	107.34	110.97	118.03	120.59	125.98
201629_s_at	0.0018477	-69.448	22.062	195.782	-71.498	-15.708	47.5162	19.9625	-8.14649	127.86	-134.903	-15.973	38.027	3024.57	3024.57	3024.57	3024.57	3024.57	3024.56	3020.34	2701.15	2675.61	2675.58	2675.58	2675.58	2955.12	3046.63	3220.35	2953.07	3008.86	3072.08	3040.3	2693	2803.47	2540.68	2659.61	2713.61
202431_s_at	0.0018549	53.302	-46.628	266.702	-72.928	73.872	-63.278	-49.418	-199.348	47.4587	-75.31	0.620455	26.7814	2056.66	2056.66	2056.66	2056.66	2056.66	2056.66	2056.66	2056.66	2056.66	2059.04	2520.76	2688.72	2109.96	2010.03	2323.36	1983.73	2130.53	1993.38	2007.24	1857.31	2104.12	1983.73	2521.38	2715.5
218631_at	0.0018638	-55.903	-111.793	16.827	6.06711	104.91	11.1953	-21.7778	150.71	54.801	-100.209	-7.959	-76.309	2205.72	2205.72	2205.72	2205.72	2205.61	2117.86	1903.71	1902.98	1902.98	1902.98	1902.98	1902.98	2149.82	2093.93	2222.55	2211.79	2310.52	2129.06	1881.93	2053.69	1957.78	1802.77	1895.02	1826.67
203878_s_at	0.0018705	4.161	1.311	2.781	-4.399	-1.969	4.221	-0.319	1.131	-6.369	-3.14066	-1.10669	2.26168	86.479	86.479	86.479	86.479	86.479	86.479	86.479	86.479	86.479	86.4807	87.6267	108.168	90.64	87.79	89.26	82.08	84.51	90.7	86.16	87.61	80.11	83.34	86.52	110.43
201077_s_at	0.0018739	-89.216	28.764	-87.106	-1.696	110.704	51.2358	-4.23351	46.802	-11.4551	8.535	-64.745	65.255	3125.31	3125.31	3125.31	3125.31	3125.31	3124.77	2959.35	2885.87	2885.77	2885.77	2885.77	2885.76	3036.09	3154.07	3038.2	3123.61	3236.01	3176.01	2955.12	2932.67	2874.31	2894.3	2821.02	2951.02
208280_at	0.0018835	1.55889	2.71807	-2.42628	-0.27088	0.437136	-0.368237	1.34733	-1.10114	0.726164	0.910719	-0.857838	-0.268505	75.8811	75.7519	75.4363	74.7109	73.3829	71.6782	70.3127	69.5511	69.2138	69.0793	69.0278	69.0085	77.44	78.47	73.01	74.44	73.82	71.31	71.66	68.45	69.94	69.99	68.17	68.74
208519_x_at	0.0018875	1.06811	6.0584	3.45946	-8.51656	3.62831	-5.09513	2.09284	-1.10682	-2.39795	1.25434	1.17067	-1.94432	105.532	105.532	105.531	105.527	105.512	105.455	105.247	104.497	102.058	96.1557	88.3393	83.4043	106.6	111.59	108.99	97.01	109.14	100.36	107.34	103.39	99.66	97.41	89.51	81.46
211552_s_at	0.0018897	1.61966	-4.34765	-1.33673	2.80168	2.66472	-6.8476	1.03505	1.1002	-0.0390027	0.574303	-2.07596	0.913708	76.7903	76.7977	76.8167	76.8683	77.0053	77.3676	78.2549	80.1898	83.439	87.0957	89.746	91.1163	78.41	72.45	75.48	79.67	79.67	70.52	79.29	81.29	83.4	87.67	87.67	92.03
220141_at	0.001892	0.769	0.549	-1.221	-1.76103	-1.2355	-0.193383	-0.815102	0.803022	-2.947	3.713	-0.407	-0.347	79.901	79.901	79.901	79.901	79.9155	83.7134	87.0351	87.047	87.047	87.047	87.047	87.047	80.67	80.45	78.68	78.14	78.68	83.52	86.22	87.85	84.1	90.76	86.64	86.7
205193_at	0.0018994	-0.61171	-0.666283	2.56178	-2.05061	-9.20729	1.52833	2.07133	7.45908	-4.18597	-3.00982	3.77023	-0.431613	73.1617	73.1663	73.1782	73.2106	73.2973	73.5317	74.1387	75.6509	78.986	84.7498	91.4998	96.5716	72.55	72.5	75.74	71.16	64.09	75.06	76.21	83.11	74.8	81.74	95.27	96.14
201311_s_at	0.0019359	-14.755	22.975	59.335	-11.915	30.725	4.18954	5.64417	2.45664	0.339287	27.8637	-0.694012	-10.444	833.345	833.345	833.345	833.345	833.345	833.34	832.466	760.783	709.821	709.376	709.374	709.374	818.59	856.32	892.68	821.43	864.07	837.53	838.11	763.24	710.16	737.24	708.68	698.93
210335_at	0.001937	-8.438	-3.598	1.242	-3.968	-4.118	7.372	7.782	0.462093	2.04648	-0.0487027	5.8528	-3.52101	111.978	111.978	111.978	111.978	111.978	111.978	111.978	111.978	111.884	92.3987	87.3972	87.391	103.54	108.38	113.22	108.01	107.86	119.35	119.76	112.44	113.93	92.35	93.25	83.87
211715_s_at	0.00194	11.112	-1.118	-11.468	-0.498	10.902	5.362	-0.498	-2.55798	-16.6018	0.0215715	-10.2391	5.89189	299.288	299.288	299.288	299.288	299.288	299.288	299.288	299.288	299.272	287.398	256.319	256.208	310.4	298.17	287.82	298.79	310.19	304.65	298.79	296.73	282.67	287.42	246.08	262.1
202052_s_at	0.0019412	-48.8575	-24.635	22.313	-0.754238	-3.65517	-23.0175	54.1054	62.4375	-19.3567	-90.1787	45.2616	8.20886	895.728	896.525	898.017	900.894	906.295	916.317	933.645	961.563	1000.97	1047.59	1092.52	1127.99	846.87	871.89	920.33	900.14	902.64	893.3	987.75	1024	981.61	957.41	1137.78	1136.2
214828_s_at	0.0019494	-6.337	-5.007	6.743	13.663	0.953	-1.437	-4.247	-4.897	0.202819	0.244923	0.0637329	0.228182	82.337	82.337	82.337	82.337	82.337	82.337	82.337	82.337	82.3372	82.4051	97.4163	118.622	76	77.33	89.08	96	83.29	80.9	78.09	77.44	82.54	82.65	97.48	118.85
209415_at	0.0019529	4.132	3.392	4.642	-0.358	3.962	0.122	-2.218	-2.798	5.042	-6.21902	-5.67915	3.3782	78.068	78.068	78.068	78.068	78.068	78.068	78.068	78.068	78.068	78.069	78.7892	103.442	82.2	81.46	82.71	77.71	82.03	78.19	75.85	75.27	83.11	71.85	73.11	106.82
201010_s_at	0.0019535	-7.48524	35.9068	-82.1857	-12.7674	14.9283	-6.34964	19.0026	25.3498	-8.19639	-34.3968	43.5654	-25.3816	436.535	436.533	436.526	436.497	436.392	435.99	434.507	429.11	411.016	363.407	290.505	237.392	429.05	472.44	354.34	423.73	451.32	429.64	453.51	454.46	402.82	329.01	334.07	212.01
202475_at	0.0019612	103.225	294.735	-381.765	112.015	50.795	240.715	-320.675	-78.395	-229.914	264.639	3.6711	-2.5385	6226.81	6226.81	6226.81	6226.81	6226.81	6226.81	6226.81	6226.81	6226.81	6225.35	5510.78	4846.6	6330.04	6521.55	5845.05	6338.83	6277.61	6467.53	5906.14	6148.42	5996.9	6489.99	5514.45	4844.06
211397_x_at	0.0019738	3.36511	-0.0948409	-9.45081	21.1088	1.97026	-7.68929	-3.74806	-1.84797	10.8568	-11.4754	5.04118	1.32183	85.8949	85.9048	85.9308	86.0012	86.1897	86.6993	88.0181	91.298	98.5032	110.865	125.199	135.868	89.26	85.81	76.48	107.11	88.16	79.01	84.27	89.45	109.36	99.39	130.24	137.19
202935_s_at	0.0019786	-0.384159	-5.38261	14.4094	-27.1714	17.993	-10.8955	3.71337	0.405293	16.2448	-26.8306	10.2608	-1.26681	227.614	226.243	223.791	219.441	212.407	202.235	190.167	178.365	168.965	162.601	158.749	156.577	227.23	220.86	238.2	192.27	230.4	191.34	193.88	178.77	185.21	135.77	169.01	155.31
212300_at	0.0019882	-0.792	-9.552	8.118	7.838	13.438	0.138	-0.262	-13.532	-15.122	-5.98821	0.987598	-4.62215	191.072	191.072	191.072	191.072	191.072	191.072	191.072	191.072	191.072	191.068	187.462	133.422	190.28	181.52	199.19	198.91	204.51	191.21	190.81	177.54	175.95	185.08	188.45	128.8
203217_s_at	0.0019912	92.1815	123.205	26.3742	-121.449	-103.142	-52.5372	-28.4155	70.7714	-78.0968	87.0021	-39.326	34.7157	1838.64	1838.64	1838.68	1838.84	1839.68	1844.1	1865.25	1943.44	2078.4	2157.22	2178.74	2183.21	1930.82	1961.85	1865.05	1717.39	1736.54	1791.56	1836.83	2014.21	2000.3	2244.22	2139.41	2217.93
213166_x_at	0.0019925	67.097	-66.623	93.447	-111.583	70.2701	6.66987	-31.0584	54.7223	-47.686	53.854	57.304	-88.836	1440.46	1440.46	1440.46	1440.46	1440.43	1408.74	1190.33	1188.62	1188.62	1188.62	1188.62	1188.62	1507.56	1373.84	1533.91	1328.88	1510.7	1415.41	1159.27	1243.34	1140.93	1242.47	1245.92	1099.78
213725_x_at	0.0019943	-0.11888	-0.532567	-5.05115	4.17225	1.71413	-1.37767	-0.498272	1.17448	-1.73343	1.09081	-0.107268	-0.236742	64.9189	64.9826	65.1011	65.3277	65.7459	66.4977	67.7283	69.5455	71.8134	74.1292	76.0573	77.4067	64.8	64.45	60.05	69.5	67.46	65.12	67.23	70.72	70.08	75.22	75.95	77.17
220526_s_at	0.0020083	108.602	165.232	-277.018	92.262	-31.158	11.742	23.122	-33.398	-143.558	104.4	1.52638	-18.2354	3267.17	3267.17	3267.17	3267.17	3267.17	3267.17	3267.17	3267.17	3267.17	3266.69	2967.96	2487.73	3375.77	3432.4	2990.15	3359.43	3236.01	3278.91	3290.29	3233.77	3123.61	3371.09	2969.49	2469.49
201941_at	0.0020101	-10.4341	133.251	33.8205	-17.4067	-1.38454	-27.0725	32.9602	-228.782	121.412	65.0639	61.4024	-83.5782	2981.98	2979.56	2975.04	2966.39	2950.36	2921.37	2873.4	2801.36	2709.4	2613.05	2530.87	2472.26	2971.55	3112.81	3008.86	2948.98	2948.98	2894.3	2906.36	2572.58	2830.81	2678.11	2592.27	2388.68
215709_at	0.002015	-2.463	-3.883	7.467	2.637	1.967	-1.183	0.487	0.117	-3.933	1.67611	-3.04425	2.05939	67.443	67.443	67.443	67.443	67.443	67.443	67.443	67.443	67.443	67.4439	68.0743	88.0706	64.98	63.56	74.91	70.08	69.41	66.26	67.93	67.56	63.51	69.12	65.03	90.13
209624_s_at	0.0020467	-6.84518	7.74632	8.21633	-0.33232	5.50491	0.338702	12.6167	-10.7896	0.523529	3.68797	-2.20758	-0.607452	200.055	200.044	200.014	199.932	199.715	199.131	197.643	194.08	186.876	176.202	165.918	159.397	193.21	207.79	208.23	199.6	205.22	199.47	210.26	183.29	187.4	179.89	163.71	158.79
215869_at	0.0020542	6.796	3.066	-3.214	2.056	3.066	4.396	-5.994	-9.754	3.306	-3.54541	-5.31011	3.9701	83.274	83.274	83.274	83.274	83.274	83.274	83.274	83.274	83.274	83.2754	84.2701	114.63	90.07	86.34	80.06	85.33	86.34	87.67	77.28	73.52	86.58	79.73	78.96	118.6
215773_x_at	0.0020668	24.157	-36.243	-58.183	-39.543	68.917	77.737	-26.643	11.967	-29.1628	29.8329	0.370294	-11.2845	633.413	633.413	633.413	633.413	633.413	633.413	633.413	633.413	633.413	633.227	523.48	370.324	657.57	597.17	575.23	593.87	702.33	711.15	606.77	645.38	604.25	663.06	523.85	359.04
208260_at	0.0020688	-5.58	0.69	9.71	5.07	-3.58	-2.5	-5.97	-2.22	-1.19	12.8874	-1.7941	2.6407	100.72	100.72	100.72	100.72	100.72	100.72	100.72	100.72	100.72	100.723	102.504	138.799	95.14	101.41	110.43	105.79	97.14	98.22	94.75	98.5	99.53	113.61	100.71	141.44
201887_at	0.0020719	-3.018	-21.368	-31.698	10.982	-46.968	30.652	-12.888	24.512	-15.508	21.1447	0.36928	-11.9138	957.778	957.778	957.778	957.778	957.778	957.778	957.778	957.778	957.778	957.745	930.221	794.984	954.76	936.41	926.08	968.76	910.81	988.43	944.89	982.29	942.27	978.89	930.59	783.07
201580_s_at	0.0020847	-3.85884	8.82512	2.91979	5.32678	-13.7659	1.92603	-0.519724	-7.40432	-16.0477	43.0595	-28.1177	4.23427	414.289	414.025	413.53	412.573	410.766	407.374	401.39	391.414	376.588	357.811	338.308	321.826	410.43	422.85	416.45	417.9	397	409.3	400.87	384.01	360.54	400.87	310.19	326.06
207321_s_at	0.0020956	0.687	-1.373	-1.843	3.237	-4.823	3.807	1.857	-1.673	3.42646	-4.51537	1.58292	-3.11234	87.653	87.653	87.653	87.653	87.653	87.653	87.653	87.653	87.6535	88.0354	105.087	106.222	88.34	86.28	85.81	90.89	82.83	91.46	89.51	85.98	91.08	83.52	106.67	103.11
216747_at	0.002117	-3.757	-1.457	-2.497	6.213	-9.077	1.083	0.313	1.383	-3.697	13.211	-2.14232	2.65979	85.557	85.557	85.557	85.557	85.557	85.557	85.557	85.557	85.557	85.559	86.9423	120.89	81.8	84.1	83.06	91.77	76.48	86.64	85.87	86.94	81.86	98.77	84.8	123.55
216423_at	0.0021275	0.309	1.669	7.799	-0.531	-1.541	-2.531	-0.991	0.819	4.49898	-1.2324	0.0325588	0.606071	67.111	67.111	67.111	67.111	67.111	67.111	67.111	67.111	67.111	67.1224	72.9774	86.9439	67.42	68.78	74.91	66.58	65.57	64.58	66.12	67.93	71.61	65.89	73.01	87.55
204592_at	0.0021314	0.787	-2.253	-1.323	0.137	-1.003	0.876995	6.0369	-4.22488	-1.12945	1.13834	-0.382287	0.735466	66.213	66.213	66.213	66.213	66.213	66.213	66.2131	66.2149	66.2494	66.8917	73.5423	81.0045	67	63.96	64.89	66.35	65.21	67.09	72.25	61.99	65.12	68.03	73.16	81.74
206725_x_at	0.0021367	-0.746	-0.816	0.224	5.084	-4.596	-3.28605	3.19332	2.51451	2.52208	0.107634	-0.294726	0.692307	93.546	93.546	93.546	93.546	93.546	93.546	93.5467	93.5555	93.6779	95.2324	104.335	111.128	92.8	92.73	93.77	98.63	88.95	90.26	96.74	96.07	96.2	95.34	104.04	111.82
219867_at	0.0021546	-3.7081	3.04835	-2.03092	1.79396	-5.42324	-1.40459	-1.3819	4.32852	0.644832	-1.26489	-2.09455	2.6489	70.5681	70.5717	70.5809	70.606	70.6732	70.8546	71.3219	72.4715	74.9352	78.9749	83.3846	86.4911	66.86	73.62	68.55	72.4	65.25	69.45	69.94	76.8	75.58	77.71	81.29	89.14
222183_x_at	0.002156	-2.07476	2.88667	-9.66052	19.8339	-19.8323	-5.4987	0.496047	11.7885	-7.25608	11.9272	-32.9254	28.1606	108.225	108.463	108.911	109.776	111.412	114.489	119.934	129.062	142.746	160.283	178.745	194.549	106.15	111.35	99.25	129.61	91.58	108.99	120.43	140.85	135.49	172.21	145.82	222.71
219640_at	0.0021573	-9.242	-2.612	8.378	1.928	-3.292	2.928	-3.672	3.538	1.628	14.1364	-9.79529	4.82406	142.682	142.682	142.682	142.682	142.682	142.682	142.682	142.682	142.682	142.684	143.785	185.196	133.44	140.07	151.06	144.61	139.39	145.61	139.01	146.22	144.31	156.82	133.99	190.02
208579_x_at	0.0021593	34.551	60.621	33.831	-90.259	-1.28672	16.4643	3.15923	21.9445	27.462	-6.838	-10.368	-42.638	997.289	997.289	997.289	997.289	997.287	994.836	865.111	857.835	857.828	857.828	857.828	857.828	1031.84	1057.91	1031.12	907.03	996	1011.3	868.27	879.78	885.29	850.99	847.46	815.19
200803_s_at	0.00217	295.755	300.175	309.025	2.295	-172.175	-89.725	-6.135	-110.445	-229.214	-155.046	4.66453	-61.6283	6078.31	6078.31	6078.31	6078.31	6078.31	6078.31	6078.31	6078.31	6078.31	6077.59	5621.75	4888.93	6374.07	6378.49	6387.34	6080.61	5906.14	5988.59	6072.18	5967.87	5849.1	5922.54	5626.41	4827.3
200085_s_at	0.0021795	199.838	139.726	-103.064	41.9863	12.8015	115.311	-125.716	-193.305	164.849	59.1004	69.7784	-210.495	8435.28	8406.07	8369.21	8322.14	8264.82	8196.81	8121.37	8040.71	7959.29	7881.32	7810.33	7748.67	8635.12	8545.8	8266.15	8364.13	8277.62	8312.12	7995.65	7847.41	8124.14	7940.42	7880.11	7538.18
217509_x_at	0.0021849	-3.378	-3.448	1.452	-13.298	15.992	-1.818	-0.608	-4.188	9.20199	-2.12424	-0.353495	2.91356	109.898	109.898	109.898	109.898	109.898	109.898	109.898	109.898	109.898	109.904	114.043	155.986	106.52	106.45	111.35	96.6	125.89	108.08	109.29	105.71	119.1	107.78	113.69	158.9
216508_x_at	0.0021978	16.506	-1.484	-4.694	-3.564	6.976	9.916	11.106	-7.664	-2.62405	20.9415	-0.282583	4.60423	274.724	274.724	274.724	274.724	274.724	274.724	274.724	274.724	274.724	274.759	293.133	342.686	291.23	273.24	270.03	271.16	281.7	284.64	285.83	267.06	272.1	295.7	292.85	347.29
200065_s_at	0.0022013	76.7293	195.951	118.407	-141.364	10.0266	145.179	-139.62	-10.7513	54.8797	86.082	-69.7285	12.6751	7603.85	7602.65	7599.53	7591.23	7570.06	7519.45	7421.02	7282.06	7156.2	7080.16	7044.84	7030.45	7680.58	7798.6	7717.94	7449.87	7580.09	7664.63	7281.4	7271.31	7211.08	7166.24	6975.11	7043.13
202770_s_at	0.0022061	0.568135	-3.6315	-0.360164	16.9049	-8.28637	-6.90494	1.29902	-8.10214	0.767459	-5.13048	11.5948	-12.1351	133.332	133.331	133.33	133.325	133.306	133.235	132.971	132.002	128.663	119.14	102.095	87.3051	133.9	129.7	132.97	150.23	125.02	126.33	134.27	123.9	129.43	114.01	113.69	75.17
200655_s_at	0.0022116	42.867	823.937	-189.223	77.387	-71.173	129.437	-441.893	205.197	-393.082	26.4927	7.53273	-117.169	8240.49	8240.49	8240.49	8240.49	8240.49	8240.49	8240.49	8240.49	8240.49	8239.66	7646.48	6261.33	8283.36	9064.43	8051.27	8317.88	8169.32	8369.93	7798.6	8445.69	7847.41	8266.15	7654.01	6144.16
50277_at	0.0022212	2.824	-27.656	56.444	18.044	-12.0861	-37.6881	-28.177	-3.47272	-1.10024	2.79918	-12.2102	15.1573	721.756	721.756	721.756	721.756	721.756	721.758	721.797	722.553	735.79	817.501	858.5	861.583	724.58	694.1	778.2	739.8	709.67	684.07	693.62	719.08	734.69	820.3	846.29	876.74
219417_s_at	0.0022268	10.496	-11.604	-6.724	1.326	-2.614	2.046	5.236	1.406	1.56599	-3.47074	-0.248378	2.70828	114.354	114.354	114.354	114.354	114.354	114.354	114.354	114.354	114.354	114.361	118.688	150.462	124.85	102.75	107.63	115.68	111.74	116.4	119.59	115.76	115.92	110.89	118.44	153.17
209139_s_at	0.0022295	-7.9056	65.0044	25.826	19.0632	1.67704	-7.17688	-48.4031	37.4801	27.3543	11.1699	-12.0429	-18.0942	1088.8	1087.86	1085.44	1079.2	1064.33	1034.02	990.023	948.22	922.126	909.79	904.723	902.764	1080.89	1152.86	1111.27	1098.26	1066.01	1026.84	941.62	985.7	949.48	920.96	892.68	884.67
200907_s_at	0.0022449	-3.49459	-0.973481	39.9805	3.08572	-43.9576	0.328011	6.70333	-18.8461	-3.16747	4.4703	8.28767	-17.2597	728.575	728.573	728.569	728.554	728.498	728.282	727.487	724.586	714.807	688.67	647.462	616.5	725.08	727.6	768.55	731.64	684.54	728.61	734.19	705.74	711.64	693.14	655.75	599.24
203259_s_at	0.0022449	-107.201	126.744	74.6415	-13.0373	0.337198	-15.7496	38.9132	-62.8579	43.0563	2.38812	-96.1453	39.5553	3204.94	3204.86	3204.27	3200.08	3173.47	3075.08	2980.39	2955.16	2951.23	2950.68	2950.61	2950.59	3097.74	3331.6	3278.91	3187.04	3173.81	3059.33	3019.3	2892.3	2994.29	2953.07	2854.46	2990.15
201347_x_at	0.002247	80.6142	-166.923	163.878	-68.8907	36.8623	12.6707	-110.154	-37.4828	125.113	48.5659	-114.572	19.1369	3590.5	3587.44	3581.77	3570.98	3551.23	3516.22	3460.28	3380.65	3285.94	3194.18	3121.34	3072.16	3671.11	3420.52	3745.65	3502.09	3588.09	3528.89	3350.13	3343.17	3411.05	3242.75	3006.77	3091.3
209296_at	0.0022611	-10.517	44.623	25.313	-78.687	-31.197	5.193	-133.287	8.353	24.243	-73.6943	25.0121	-28.801	1512.86	1512.86	1512.86	1512.86	1512.86	1512.86	1512.86	1512.86	1512.86	1512.84	1500.42	1140.07	1502.34	1557.48	1538.17	1434.17	1481.66	1518.05	1379.57	1521.21	1537.1	1439.15	1525.43	1111.27
212383_at	0.0022611	2.81668	1.1558	7.76845	-11.0086	10.2558	-0.920698	-7.00117	-9.14363	15.18	3.0339	18.0551	-20.958	348.833	346.614	342.912	337.069	329.184	320.271	312.281	306.284	302.41	300.136	298.875	298.198	351.65	347.77	350.68	326.06	339.44	319.35	305.28	297.14	317.59	303.17	316.93	277.24
201616_s_at	0.0022739	-19.7205	11.6078	24.2999	-22.3387	27.1164	41.0628	-11.0654	-16.0364	3.62819	-9.06787	30.9084	-24.1362	605.82	605.762	605.61	605.199	604.104	601.187	593.925	577.476	547.792	510.878	481.452	465.246	586.1	617.37	629.91	582.86	631.22	642.25	582.86	561.44	551.42	501.81	512.36	441.11
221313_at	0.0022753	6.957	3.587	-9.94306	10.3837	-12.2118	0.802208	-0.791249	-0.0862076	4.35359	0.733011	-10.727	8.093	83.053	83.053	83.0531	83.0563	83.2218	90.0178	109.551	111.056	111.086	111.087	111.087	111.087	90.01	86.64	73.11	93.44	71.01	90.82	108.76	110.97	115.44	111.82	100.36	119.18
210312_s_at	0.0022918	-58.2665	2.77736	-19.3025	3.39104	73.1857	2.15827	-85.6507	94.6378	-67.5227	117.643	-43.7003	-41.574	1854.8	1854.53	1853.58	1850.06	1837.66	1799.36	1721.7	1641.9	1601.43	1587.88	1584	1582.94	1796.53	1857.31	1834.28	1853.45	1910.85	1801.52	1636.05	1736.54	1533.91	1705.52	1540.3	1541.37
220858_at	0.0022932	0.759	3.719	-6.041	6.319	-3.601	-2.581	3.249	-0.801	2.779	0.218041	-3.76979	2.55806	64.401	64.401	64.401	64.401	64.401	64.401	64.401	64.401	64.401	64.402	65.0798	86.5819	65.16	68.12	58.36	70.72	60.8	61.82	67.65	63.6	67.18	64.62	61.31	89.14
201942_s_at	0.0022947	16.2323	61.3903	1.66157	36.4817	-39.7822	-6.53936	22.664	-25.3107	25.8049	-38.712	37.568	-12.7912	918.238	918.18	918.028	917.618	916.522	913.569	905.996	887.581	849.115	788.842	726.732	685.111	934.47	979.57	919.69	954.1	876.74	907.03	928.66	862.27	874.92	750.13	764.3	672.32
202067_s_at	0.002299	-4.802	-0.542	-12.602	4.278	-3.602	-0.812	4.058	18.9878	-7.8979	0.206996	-7.69083	3.60302	100.272	100.272	100.272	100.272	100.272	100.272	100.272	100.272	100.438	129.133	138.111	138.127	95.47	99.73	87.67	104.55	96.67	99.46	104.33	119.26	92.54	129.34	130.42	141.73
217808_s_at	0.0023019	3.12531	8.92633	-15.5789	-15.3607	26.7886	5.6811	-2.25108	-12.1082	8.01245	-0.308452	3.12761	-6.90882	300.045	299.764	299.239	298.231	296.351	292.909	287.091	278.058	265.978	252.608	240.582	231.629	303.17	308.69	283.66	282.87	323.14	298.59	284.84	265.95	273.99	252.3	243.71	224.72
205543_at	0.0023048	-17.658	-7.958	-12.078	-12.838	21.613	14.6932	-7.24347	4.85269	-4.654	24.766	9.386	-30.364	381.208	381.208	381.208	381.208	381.207	380.117	322.413	319.177	319.174	319.174	319.174	319.174	363.55	373.25	369.13	368.37	402.82	394.81	315.17	324.03	314.52	343.94	328.56	288.81
214197_s_at	0.002312	1.626	-1.814	3.366	2.046	-4.49438	-6.1282	5.32053	2.42718	-4.084	-5.484	-1.444	4.096	97.484	97.484	97.484	97.484	97.4844	97.7782	110.519	111.343	111.344	111.344	111.344	111.344	99.11	95.67	100.85	99.53	92.99	91.65	115.84	113.77	107.26	105.86	109.9	115.44
200919_at	0.0023142	-28.807	-37.687	20.293	-18.607	1.42297	2.30259	54.9573	-30.2473	48.2649	-1.46	-2.26617	8.28731	421.427	421.427	421.427	421.427	421.427	421.427	421.433	421.507	422.545	435.9	521.416	594.703	392.62	383.74	441.72	402.82	422.85	423.73	476.39	391.26	470.81	434.44	519.15	602.99
203149_at	0.0023157	26.3848	-23.1373	11.1151	-14.3807	-10.7346	11.5498	-3.90725	9.57497	-2.38602	3.66777	-3.68051	1.11284	292.305	290.937	288.505	284.231	277.425	267.81	256.737	246.245	238.116	232.722	229.501	227.697	318.69	267.8	299.62	269.85	266.69	279.36	252.83	255.82	235.73	236.39	225.82	228.81
216827_at	0.0023178	-1.383	-0.153	-0.743	-1.933	1.067	2.207	0.087	7.477	1.677	-1.11389	-1.09602	1.04463	66.913	66.913	66.913	66.913	66.913	66.913	66.913	66.913	66.913	66.9139	67.536	83.7554	65.53	66.76	66.17	64.98	67.98	69.12	67	74.39	68.59	65.8	66.44	84.8
203142_s_at	0.0023259	56.429	6.909	-11.681	-1.581	-34.951	70.689	-85.661	0.119036	-19.1742	0.235502	-19.1645	-6.19791	1221.86	1221.86	1221.86	1221.86	1221.86	1221.86	1221.86	1221.86	1221.82	1190.79	1036.09	1035.18	1278.29	1228.77	1210.18	1220.28	1186.91	1292.55	1136.2	1221.98	1202.65	1191.03	1016.93	1028.98
38964_r_at	0.0023266	-0.214626	1.21354	-23.5897	29.9552	-17.8483	-7.97982	29.2734	-4.36799	2.27351	-4.83847	-21.2771	15.2206	179.365	179.806	180.63	182.205	185.118	190.38	199.057	212.018	228.446	245.518	259.967	270.209	179.15	181.02	157.04	212.16	167.27	182.4	228.33	207.65	230.72	240.68	238.69	285.43
219675_s_at	0.0023288	-1.82	3.73	-39.3	2.87	43.1	-21.06	6.74	63.47	-9.41995	-2.62335	0.257682	-12.9316	614.93	614.93	614.93	614.93	614.93	614.93	614.93	614.93	614.93	614.883	577.772	442.572	613.11	618.66	575.63	617.8	658.03	593.87	621.67	678.4	605.51	612.26	578.03	429.64
220291_at	0.002334	9.192	-4.968	-0.118	4.082	-8.358	-8.178	0.012	7.532	-2.92802	5.89031	-0.108017	2.91665	95.788	95.788	95.788	95.788	95.788	95.788	95.788	95.788	95.788	95.7997	102.718	132.473	104.98	90.82	95.67	99.87	87.43	87.61	95.8	103.32	92.86	101.69	102.61	135.39
202736_s_at	0.0023487	79.506	19.796	126.716	-100.544	15.4163	26.7127	12.7872	-68.5727	-8.76951	281.101	-58.869	-42.269	3140.84	3140.84	3140.84	3140.84	3140.84	3140.51	2950.53	2711.64	2711.12	2711.12	2711.12	2711.12	3220.35	3160.64	3267.56	3040.3	3156.26	3167.22	2963.32	2643.07	2702.35	2992.22	2652.25	2668.85
204480_s_at	0.0023487	4.738	2.068	4.948	-4.612	-5.202	25.888	-38.7918	35.9664	-0.997436	2.95889	9.15597	-13.834	293.022	293.022	293.022	293.022	293.022	293.022	293.022	292.814	236.727	216.531	216.504	216.504	297.76	295.09	297.97	288.41	287.82	318.91	254.23	328.78	235.73	219.49	225.66	202.67
212553_at	0.0023487	7.394	-7.646	-34.966	25.484	-0.976	-17.646	-7.376	7.834	-6.00605	26.2468	-0.501983	7.15367	204.916	204.916	204.916	204.916	204.916	204.916	204.916	204.916	204.916	204.953	226.472	309.116	212.31	197.27	169.95	230.4	203.94	187.27	197.54	212.75	198.91	231.2	225.97	316.27
204564_at	0.0023576	-1.133	-2.193	2.187	-0.813	3.307	-0.113	-1.343	0.047	-1.873	7.99632	-5.05858	2.12995	77.983	77.983	77.983	77.983	77.983	77.983	77.983	77.983	77.983	77.9837	78.4686	98.44	76.85	75.79	80.17	77.17	81.29	77.87	76.64	78.03	76.11	85.98	73.41	100.57
201402_at	0.0023786	-0.653	-2.563	-1.483	3.187	1.017	-2.833	3.707	1.187	-3.103	5.23605	-1.54232	1.63566	80.273	80.273	80.273	80.273	80.273	80.273	80.273	80.273	80.273	80.274	80.9423	97.3443	79.62	77.71	78.79	83.46	81.29	77.44	83.98	81.46	77.17	85.51	79.4	98.98
205913_at	0.0023914	4.151	-4.649	-12.819	-0.829	-5.949	-4.319	-6.149	18.901	5.011	7.5075	-2.09584	3.80594	99.459	99.459	99.459	99.459	99.459	99.459	99.459	99.459	99.459	99.4625	101.896	150.434	103.61	94.81	86.64	98.63	93.51	95.14	93.31	118.36	104.47	106.97	99.8	154.24
209590_at	0.0024059	6.653	-13.977	-1.507	-0.997	0.333	0.023	14.013	5.793	-9.32704	-0.108694	0.172304	1.60816	148.337	148.337	148.337	148.337	148.337	148.337	148.337	148.337	148.337	148.369	163.538	192.542	154.99	134.36	146.83	147.34	148.67	148.36	162.35	154.13	139.01	148.26	163.71	194.15
221651_x_at	0.0024204	-2.872	-3.362	-12.202	11.748	3.27572	-3.01058	8.53693	0.148965	-15.462	1.188	-5.882	12.178	119.762	119.762	119.762	119.762	119.764	121.451	149.593	150.291	150.292	150.292	150.292	150.292	116.89	116.4	107.56	131.51	123.04	118.44	158.13	150.44	134.83	151.48	144.41	162.47
220437_at	0.0024374	-4.251	0.779	1.619	1.999	0.969	4.149	0.599	1.669	-1.041	-2.0216	-2.75478	1.72749	65.981	65.981	65.981	65.981	65.981	65.981	65.981	65.981	65.981	65.9816	66.4048	80.3525	61.73	66.76	67.6	67.98	66.95	70.13	66.58	67.65	64.94	63.96	63.65	82.08
213501_at	0.0024498	-4.8719	2.26839	-1.69057	-1.22667	3.25791	3.94334	7.76721	-7.41685	1.3196	-1.43293	2.44548	-1.44716	96.7719	96.7716	96.7706	96.7667	96.7521	96.6967	96.4928	95.7568	93.3604	87.5329	79.7545	74.8072	91.9	99.04	95.08	95.54	100.01	100.64	104.26	88.34	94.68	86.1	82.2	73.36
203547_at	0.0024545	-2.842	-4.772	-8.972	-2.782	-4.152	2.298	7.958	11.058	4.648	-0.404559	-1.51624	2.76109	85.612	85.612	85.612	85.612	85.612	85.612	85.612	85.612	85.612	85.6146	87.3862	120.539	82.77	80.84	76.64	82.83	81.46	87.91	93.57	96.67	90.26	85.21	85.87	123.3
219319_at	0.00246	-3.995	-0.785	3.455	1.775	-0.395	4.325	-1.025	2.585	0.784999	-3.94593	-1.47636	1.8117	70.525	70.525	70.525	70.525	70.525	70.525	70.525	70.525	70.525	70.5259	71.1764	87.1383	66.53	69.74	73.98	72.3	70.13	74.85	69.5	73.11	71.31	66.58	69.7	88.95
215464_s_at	0.002471	-91.913	112.017	-125.063	79.098	152.424	7.38049	81.8232	-163.761	-0.440862	10.9625	-0.284436	-13.2333	3296.67	3296.67	3296.67	3296.67	3296.67	3296.62	3296.29	3293.88	3277.08	3180.5	2930.92	2776.19	3204.76	3408.69	3171.61	3375.77	3449.09	3304	3378.11	3130.12	3276.64	3191.46	2930.64	2762.96
219839_x_at	0.0024813	-2.42	7.29	-1.41	-1.24	-0.45	0.99	6.74	-2.59	-4.23	3.32915	-8.90444	3.39519	82.59	82.59	82.59	82.59	82.59	82.59	82.59	82.59	82.59	82.5908	83.1944	109.905	80.17	89.88	81.18	81.35	82.14	83.58	89.33	80	78.36	85.92	74.29	113.3
212181_s_at	0.0025044	19.538	0.618	2.328	-8.382	13.628	-6.152	-17.732	-11.432	-10.6019	3.84268	-0.0517518	0.600345	409.812	409.812	409.812	409.812	409.812	409.812	409.812	409.812	409.812	409.727	372.532	344.05	429.35	410.43	412.14	401.43	423.44	403.66	392.08	398.38	399.21	413.57	372.48	344.65
205710_at	0.0025052	-2.983	1.077	-7.323	2.357	-5.683	-1.623	5.317	-3.833	10.317	2.29078	-0.220295	1.95647	90.953	90.953	90.953	90.953	90.953	90.953	90.953	90.953	90.953	90.9592	94.9003	121.004	87.97	92.03	83.63	93.31	85.27	89.33	96.27	87.12	101.27	93.25	94.68	122.96
210514_x_at	0.0025076	-12.2786	32.3201	17.576	5.29368	-10.4877	-9.90406	-19.2332	4.34726	17.0422	10.8401	15.3715	-43.4496	569.459	565.68	560.854	554.596	546.828	537.394	526.643	514.803	502.468	490.28	478.849	468.65	557.18	598	578.43	559.89	536.34	527.49	507.41	519.15	519.51	501.12	494.22	425.2
218094_s_at	0.0025181	6.13518	0.14201	-1.34624	0.654819	-1.165	-1.355	5.165	4.075	2.015	-0.395	-1.065	-4.545	152.435	151.338	138.626	138.445	138.445	138.445	138.445	138.445	138.445	138.445	138.445	138.445	158.57	151.48	137.28	139.1	137.28	137.09	143.61	142.52	140.46	138.05	137.38	133.9
201139_s_at	0.0025213	-109.297	-1.907	-1.907	12.233	127.153	-31.747	1.113	91.443	31.653	20.3667	-78.3238	43.5227	1452.07	1452.07	1452.07	1452.07	1452.07	1452.07	1452.07	1452.07	1452.07	1452.08	1463.64	1859.4	1342.77	1450.16	1450.16	1464.3	1579.22	1420.32	1453.18	1543.51	1483.72	1472.45	1385.32	1902.92
202861_at	0.0025375	-0.254	-1.274	0.316	-4.204	0.206	-5.004	4.006	5.03587	1.80903	-0.0407294	0.0262171	0.116532	82.394	82.394	82.394	82.394	82.394	82.394	82.394	82.3941	82.401	82.7507	91.4938	99.5435	82.14	81.12	82.71	78.19	82.6	77.39	86.4	87.43	84.21	82.71	91.52	99.66
54037_at	0.0025473	0.826	-1.524	2.776	-0.693964	-1.29698	-0.180391	-0.631561	3.24728	-1.312	-2.832	0.858	0.538	81.144	81.144	81.144	81.144	81.137	79.9604	74.9216	74.7827	74.782	74.782	74.782	74.782	81.97	79.62	83.92	80.45	79.84	79.78	74.29	78.03	73.47	71.95	75.64	75.32
206385_s_at	0.0025514	79.7959	-21.6901	27.5091	-103.847	33.2388	-4.27747	57.3775	-42.2712	9.62246	-65.6586	122.921	-69.0944	880.944	879.79	877.631	873.467	865.651	851.147	826.073	785.671	728.648	661.179	596.159	544.824	960.74	858.1	905.14	769.62	898.89	846.87	883.45	743.4	738.27	595.52	719.08	475.73
207507_s_at	0.0025588	-149.077	181.933	31.923	-162.347	-95.797	181.933	52.243	-82.4245	75.1307	-8.47408	289.915	-173.247	9730.34	9730.34	9730.34	9730.34	9730.34	9730.34	9730.34	9730.33	9727.82	9148.61	8977.82	8977.6	9581.26	9912.27	9762.26	9567.99	9634.54	9912.27	9782.58	9647.91	9802.95	9140.14	9267.73	8804.35
210981_s_at	0.0025604	-15.39	4.41	18.44	21.25	-6.57	-20.49	-4.78	10.27	1.66998	-2.78595	-0.401402	5.65635	149.29	149.29	149.29	149.29	149.29	149.29	149.29	149.29	149.29	149.306	159.411	226.344	133.9	153.7	167.73	170.54	142.72	128.8	144.51	159.56	150.96	146.52	159.01	232
200981_x_at	0.0026104	316.639	63.119	40.459	-495.671	-38.3439	101.743	-173.267	-232.192	-103.197	276.853	213.893	2.673	8123.2	8123.2	8123.2	8123.2	8123.16	8084.58	7339.51	7324.3	7324.29	7324.29	7324.29	7324.29	8439.84	8186.32	8163.66	7627.53	8084.82	8186.32	7166.24	7092.11	7221.09	7601.14	7538.18	7326.96
200886_s_at	0.002624	-360.84	535.26	100.41	32.22	-69.35	237.93	-211.81	-102.918	16.4801	-269.875	355.267	-236.763	12230.6	12230.6	12230.6	12230.6	12230.6	12230.6	12230.6	12230.5	12136.3	11192.3	11181.9	11181.9	11869.7	12765.8	12331	12262.8	12161.2	12468.5	12018.8	12127.5	12152.8	10922.4	11537.2	10945.1
215026_x_at	0.0026367	-2.144	-4.604	1.686	11.596	14.766	-4.994	-0.284	3.516	-3.184	-1.58646	-2.81665	3.37503	117.744	117.744	117.744	117.744	117.744	117.744	117.744	117.744	117.744	117.746	119.467	159.995	115.6	113.14	119.43	129.34	132.51	112.75	117.46	121.26	114.56	116.16	116.65	163.37
200748_s_at	0.0026393	2.819	-184.821	205.139	78.429	-333.536	8.45036	-31.9446	-361.221	-231.895	355.725	367.925	-220.095	18138.6	18138.6	18138.6	18138.6	18138.6	18133	17362.1	17240.9	17240.8	17240.8	17240.8	17240.8	18141.4	17953.8	18343.7	18217	17805.1	18141.4	17330.2	16879.7	17008.9	17596.5	17608.7	17020.7
208671_at	0.0026659	-44.466	160.754	17.1243	-13.2641	-8.00261	-30.1371	-90.853	2.35314	-38.8323	36.3653	-48.018	40.059	1904.36	1904.36	1904.36	1904.35	1904.34	1904.26	1903.64	1899.25	1870.57	1753.95	1616.34	1574.58	1859.89	2065.11	1921.48	1891.09	1896.34	1874.12	1812.79	1901.6	1831.74	1790.32	1568.32	1614.64
213057_at	0.0026772	7.709	-3.171	3.539	-5.021	3.279	6.399	-3.42099	12.3793	-26.6865	-1.8024	0.158408	-1.32102	182.441	182.441	182.441	182.441	182.441	182.441	182.441	182.441	182.426	181.692	158.302	122.331	190.15	179.27	185.98	177.42	185.72	188.84	179.02	194.82	155.74	179.89	158.46	121.01
200848_at	0.0026859	73.35	-84.41	-15.61	84.97	13.8	6.77	-47.97	-30.03	43.2	-98.6253	20.3225	-31.044	1117.68	1117.68	1117.68	1117.68	1117.68	1117.68	1117.68	1117.68	1117.68	1117.67	1103.35	762.184	1191.03	1033.27	1102.07	1202.65	1131.48	1124.45	1069.71	1087.65	1160.88	1019.04	1123.67	731.14
215766_at	0.0026859	-0.551	1.379	-2.981	-0.641048	-0.626174	-0.957987	2.70665	-0.713961	-4.014	7.746	-1.034	-4.674	64.421	64.421	64.421	64.421	64.4462	71.038	76.8033	76.824	76.824	76.824	76.824	76.824	63.87	65.8	61.44	63.78	63.82	70.08	79.51	76.11	72.81	84.57	75.79	72.15
218026_at	0.002692	149.337	266.247	-3.263	262.867	-157.153	-166.403	-91.843	87.047	-495.581	147.931	1.75371	72.6049	4611.5	4611.5	4611.5	4611.5	4611.5	4611.5	4611.5	4611.5	4611.5	4609.61	3833.22	3305.51	4760.84	4877.75	4608.24	4874.37	4454.35	4445.1	4519.66	4698.55	4115.92	4757.54	3834.97	3378.11
201778_s_at	0.0026991	-20.377	59.123	-3.987	42.163	16.383	-42.817	-127.497	55.1999	-20.1165	4.23965	-1.99284	7.04705	1830.66	1830.66	1830.66	1830.66	1830.66	1830.66	1830.66	1830.65	1830.4	1821.16	1659.73	1518.38	1810.28	1889.78	1826.67	1872.82	1847.04	1787.84	1703.16	1885.85	1810.28	1825.4	1657.74	1525.43
212593_s_at	0.002722	23.569	-7.05099	4.53905	56.5793	-74.1886	52.257	-43.451	-7.61046	-25.9461	0.793933	7.06889	-14.9815	728.121	728.121	728.121	728.121	728.119	728.103	727.991	727.18	721.486	687.556	589.271	519.231	751.69	721.07	732.66	784.7	653.93	780.36	684.54	719.57	695.54	688.35	596.34	504.25
203572_s_at	0.0027515	2.4	-2.75	-0.86	-19.6	-34.23	4.31	8.72	28.6	10.11	-18.3038	1.87264	-6.65835	391.04	391.04	391.04	391.04	391.04	391.04	391.04	391.04	391.04	391.034	385.077	289.138	393.44	388.29	390.18	371.44	356.81	395.35	399.76	419.64	401.15	372.73	386.95	282.48
206463_s_at	0.002765	0.985	-0.945	1.045	4.805	-1.405	-1.905	-2.885	-1.855	0.214996	0.882177	-0.00109669	0.633278	73.605	73.605	73.605	73.605	73.605	73.605	73.605	73.605	73.605	73.6078	75.3711	85.8867	74.59	72.66	74.65	78.41	72.2	71.7	70.72	71.75	73.82	74.49	75.37	86.52
203181_x_at	0.0027941	-10.216	-80.6359	86.257	13.0855	-13.1239	-3.49985	-7.9864	17.7835	16.6534	-42.3977	33.843	-31.667	929.266	929.266	929.263	929.184	927.094	885.11	787.266	774.566	774.057	774.038	774.037	774.037	919.05	848.63	1015.52	942.27	913.97	881.61	779.28	792.35	790.71	731.64	807.88	742.37
204135_at	0.002795	-0.657	2.143	-0.747	0.613	-0.387	-4.497	2.853	-1.507	2.66299	-0.216263	-0.0101606	0.663825	65.507	65.507	65.507	65.507	65.507	65.507	65.507	65.507	65.507	65.5163	69.9002	78.0162	64.85	67.65	64.76	66.12	65.12	61.01	68.36	64	68.17	65.3	69.89	78.68
217990_at	0.0027996	28.2387	71.4967	40.0094	-22.9247	-59.1962	-47.9781	44.9807	-37.9775	6.24842	64.7758	-5.4073	-32.9565	1453.42	1451.82	1448.86	1443.24	1433.04	1415.17	1387.2	1348.57	1304.34	1263.18	1231.63	1210.86	1481.66	1523.32	1488.87	1420.32	1373.84	1367.19	1432.18	1310.59	1310.59	1327.96	1226.22	1177.9
211576_s_at	0.0028079	-6.984	-10.684	12.386	6.586	-1.224	-3.074	-2.534	0.826	-6.39403	3.12699	-0.08204	1.85477	113.504	113.504	113.504	113.504	113.504	113.504	113.504	113.504	113.504	113.523	123.632	150.895	106.52	102.82	125.89	120.09	112.28	110.43	110.97	114.33	107.11	116.65	123.55	152.75
211474_s_at	0.0028116	78.1	47.61	-55.21	-176.569	83.2953	-21.6513	-78.2065	63.6805	58.105	19.465	20.835	-85.575	2251.72	2251.72	2251.72	2251.72	2251.37	2156.62	1953.63	1951.93	1951.93	1951.93	1951.93	1951.92	2329.82	2299.33	2196.51	2075.15	2334.67	2134.97	1875.42	2015.61	2010.03	1971.39	1972.76	1866.35
214320_x_at	0.0028162	3.263	1.213	0.523	-5.887	4.643	4.803	-2.117	-2.477	-0.997062	-3.43233	-0.00556291	-0.65306	75.587	75.587	75.587	75.587	75.587	75.587	75.587	75.587	75.5871	75.6323	87.9156	95.2031	78.85	76.8	76.11	69.7	80.23	80.39	73.47	73.11	74.59	72.2	87.91	94.55
221303_at	0.0028171	3.027	-3.293	-3.543	0.856936	-4.35944	0.056216	-0.0907983	-0.331828	3.60414	-0.705999	-2.696	1.514	76.153	76.153	76.153	76.1531	76.1594	76.7938	84.8908	86.1418	86.1559	86.156	86.156	86.156	79.18	72.86	72.61	77.01	71.8	76.85	84.8	85.81	89.76	85.45	83.46	87.67
209876_at	0.0028413	-13.015	-6.045	14.285	-3.305	-1.445	-7.745	5.675	0.125	14.165	2.01352	-0.306908	3.16085	151.255	151.255	151.255	151.255	151.255	151.255	151.255	151.255	151.255	151.266	158.437	201.199	138.24	145.21	165.54	147.95	149.81	143.51	156.93	151.38	165.42	153.28	158.13	204.36
211915_s_at	0.002861	2.157	-1.043	2.877	0.997	0.137	-1.283	-0.203	2.007	5.617	-0.45356	-6.85287	2.42677	71.663	71.663	71.663	71.663	71.663	71.663	71.663	71.663	71.663	71.6636	72.0629	89.7332	73.82	70.62	74.54	72.66	71.8	70.38	71.46	73.67	77.28	71.21	65.21	92.16
204763_s_at	0.0028762	-2.341	-4.631	-11.541	22.1289	-14.0995	2.23375	14.4485	-3.26471	5.625	-9.625	-7.625	0.595	97.881	97.881	97.881	97.8811	97.9095	108.966	133.712	133.865	133.865	133.865	133.865	133.865	95.54	93.25	86.34	120.01	83.81	111.2	148.16	130.6	139.49	124.24	126.24	134.46
201083_s_at	0.0028781	5.87	7.32	3.53	-16.89	12.26	0.64	4.75	-1.82	-2.10999	-4.30509	0.252473	-2.08765	142.08	142.08	142.08	142.08	142.08	142.08	142.08	142.08	142.08	142.065	130.708	96.3777	147.95	149.4	145.61	125.19	154.34	142.72	146.83	140.26	139.97	137.76	130.96	94.29
211221_at	0.0028809	-4.364	1.946	1.466	0.186	-3.524	-2.894	3.756	4.546	1.70599	1.07564	0.0208846	1.03122	67.654	67.654	67.654	67.654	67.654	67.654	67.654	67.654	67.654	67.6644	72.8891	84.5988	63.29	69.6	69.12	67.84	64.13	64.76	71.41	72.2	69.36	68.74	72.91	85.63
203614_at	0.0028866	0.276	2.616	-0.014	-14.414	-17.894	14.686	-7.134	-3.744	0.136012	17.5079	0.251027	-4.43944	209.104	209.104	209.104	209.104	209.104	209.104	209.104	209.104	209.104	209.092	198.939	146.069	209.38	211.72	209.09	194.69	191.21	223.79	201.97	205.36	209.24	226.6	199.19	141.63
216430_x_at	0.0028866	-0.445	0.475	4.205	2.195	1.545	-4.255	-3.715	1.25493	-2.28465	-0.0199796	2.74027	-3.99599	69.465	69.465	69.465	69.465	69.465	69.465	69.465	69.4651	69.5146	78.98	82.3497	82.356	69.02	69.94	73.67	71.66	71.01	65.21	65.75	70.72	67.23	78.96	85.09	78.36
209378_s_at	0.0028914	-18.7536	18.2667	-35.705	40.658	-9.6669	6.26587	-4.90545	-3.29394	13.1457	-5.84545	-23.1756	21.494	242.854	243.113	243.785	245.562	250.017	260.234	278.515	301.264	319.304	329.205	333.576	335.316	224.1	261.38	208.08	286.22	240.35	266.5	273.61	297.97	332.45	323.36	310.4	356.81
211954_s_at	0.0029367	-30.328	-81.128	42.072	33.732	-66.658	154.762	-103.028	96.339	2.74926	-2.96282	2.20109	1.3878	1465.49	1465.49	1465.49	1465.49	1465.49	1465.49	1465.49	1465.47	1464.6	1424.26	1145.87	1098.39	1435.16	1384.36	1507.56	1499.22	1398.83	1620.25	1362.46	1561.81	1467.35	1421.3	1148.07	1099.78
39549_at	0.0029474	-0.545	7.795	13.235	-30.645	19.785	-14.725	-22.045	-10.085	9.72365	-1.51321	0.307351	-3.70888	269.835	269.835	269.835	269.835	269.835	269.835	269.835	269.835	269.836	270.803	338.663	345.979	269.29	277.63	283.07	239.19	289.62	255.11	247.79	259.75	279.56	269.29	338.97	342.27
203606_at	0.0029494	161.564	40.514	68.614	-46.936	-162.936	171.234	-37.846	-154.166	-145.366	-120.753	-1.85295	-54.8509	3323.58	3323.58	3323.58	3323.58	3323.58	3323.58	3323.58	3323.58	3323.58	3323.29	3116.81	2584.99	3485.14	3364.09	3392.19	3276.64	3160.64	3494.81	3285.73	3169.41	3178.21	3202.54	3114.96	2530.14
201685_s_at	0.0029622	-1.551	-4.781	-10.051	9.699	-6.53085	12.2557	0.198993	-4.12303	4.611	-7.149	3.881	-1.009	153.561	153.561	153.561	153.561	153.561	153.394	130.581	126.993	126.989	126.989	126.989	126.989	152.01	148.78	143.51	163.26	147.03	165.65	130.78	122.87	131.6	119.84	130.87	125.98
204334_at	0.0029651	-3.669	-6.669	8.121	3.551	-19.479	1.461	5.671	-4.09901	22.2621	-0.382763	4.82951	0.973591	128.689	128.689	128.689	128.689	128.689	128.689	128.689	128.689	128.698	134.373	173.45	173.876	125.02	122.02	136.81	132.24	109.21	130.15	134.36	124.59	150.96	133.99	178.28	174.85
217711_at	0.0029779	-2.196	-11.166	-29.816	5.514	-8.306	-1.436	11.614	2.834	37.944	-4.55604	-0.406478	4.72373	157.286	157.286	157.286	157.286	157.286	157.286	157.286	157.286	157.286	157.306	170.006	254.126	155.09	146.12	127.47	162.8	148.98	155.85	168.9	160.12	195.23	152.75	169.6	258.85
207334_s_at	0.0029799	-16.6034	-5.84214	52.9296	57.5112	-37.7056	0.207049	-5.02948	-28.1322	7.87633	4.85677	16.8473	-26.5526	429.893	429.862	429.78	429.559	428.966	427.363	423.219	412.942	390.504	352.443	308.993	277.113	413.29	424.02	482.71	487.07	391.26	427.57	418.19	384.81	398.38	357.3	325.84	250.56
211005_at	0.0029859	1.939	-0.691	-1.781	-3.631	-1.261	4.089	-0.901	-3.831	0.208986	2.58908	-0.0402211	0.863769	76.691	76.691	76.691	76.691	76.691	76.691	76.691	76.691	76.691	76.7009	81.5002	90.9762	78.63	76	74.91	73.06	75.43	80.78	75.79	72.86	76.9	79.29	81.46	91.84
203792_x_at	0.0029958	-2.4	-4.04	0.6	-1.61	1.82	2.11	7	-7.19	-1.56	6.50814	-1.20049	2.18843	82.51	82.51	82.51	82.51	82.51	82.51	82.51	82.51	82.51	82.5119	83.8005	107.402	80.11	78.47	83.11	80.9	84.33	84.62	89.51	75.32	80.95	89.02	82.6	109.59
212973_at	0.0030189	7.204	-5.316	-4.21601	-5.48605	-13.9564	14.9613	1.16464	0.513765	-4.27536	13.3784	-9.25559	9.49727	127.256	127.256	127.256	127.256	127.256	127.259	127.275	127.396	128.255	133.762	154.666	176.613	134.46	121.94	123.04	121.77	113.3	142.22	128.44	127.91	123.98	147.14	145.41	186.11
209769_s_at	0.003035	-2.775	-5.245	3.865	1.435	11.585	-1.275	0.065	5.995	-5.415	-3.28645	-2.5283	2.34798	85.085	85.085	85.085	85.085	85.085	85.085	85.085	85.085	85.085	85.0865	86.1083	114.952	82.31	79.84	88.95	86.52	96.67	83.81	85.15	91.08	79.67	81.8	83.58	117.3
203918_at	0.0030371	-12.417	18.343	-0.817	-4.857	40.443	-8.307	3.173	-19.207	5.66299	-17.6037	-3.57482	6.23124	184.747	184.747	184.747	184.747	184.747	184.747	184.747	184.747	184.747	184.754	189.425	284.589	172.33	203.09	183.93	179.89	225.19	176.44	187.92	165.54	190.41	167.15	185.85	290.82
215304_at	0.0030646	-4.04	-3.97	9.66	-3.72	7.98	-0.53	6.12	-3.53	27.249	-7.79911	1.03213	-6.04322	96.13	96.13	96.13	96.13	96.13	96.13	96.13	96.13	96.131	96.8191	147.438	153.183	92.09	92.16	105.79	92.41	104.11	95.6	102.25	92.6	123.38	89.02	148.47	147.14
204308_s_at	0.0030697	3.11646	-2.8977	-4.36247	-0.591153	12.2793	0.577023	-7.40807	-1.37031	-1.04278	1.56736	2.56012	-3.10521	122.254	122.248	122.232	122.191	122.081	121.783	121.018	119.15	115.213	108.943	102.35	97.8552	125.37	119.35	117.87	121.6	134.36	122.36	113.61	117.78	114.17	110.51	104.91	94.75
217846_at	0.0031018	154.894	-48.346	260.164	-120.686	133.534	61.054	-183.326	64.054	-169.166	-253.307	54.1162	-87.1	4259.5	4259.5	4259.5	4259.5	4259.5	4259.5	4259.5	4259.5	4259.5	4259.46	4221.74	3323.11	4414.39	4211.15	4519.66	4138.81	4393.03	4320.55	4076.17	4323.55	4090.33	4006.15	4275.86	3236.01
212767_at	0.0031353	-13.7534	-6.57506	13.6712	21.0536	-5.87157	3.6248	-12.0197	21.3754	-28.3171	14.563	10.5408	-14.6035	411.033	410.795	410.349	409.486	407.862	404.825	399.51	390.765	378.027	362.327	346.509	333.514	397.28	404.22	424.02	430.54	401.99	408.45	387.49	412.14	349.71	376.89	357.05	318.91
205126_at	0.0031395	-27.048	55.882	-41.228	56.952	-56.938	24.952	30.622	-1.278	-12.0869	26.0533	-1.97219	4.49822	715.878	715.878	715.878	715.878	715.878	715.878	715.878	715.878	715.877	714.777	559.922	534.822	688.83	771.76	674.65	772.83	658.94	740.83	746.5	714.6	703.79	740.83	557.95	539.32
201079_at	0.003148	-12.269	174.501	-43.729	-150.079	138.881	-2.949	-43.729	27.101	-150.055	27.7452	-76.7879	11.1884	2697.82	2697.82	2697.82	2697.82	2697.82	2697.82	2697.82	2697.82	2697.79	2674.6	2268.74	2261.21	2685.55	2872.32	2654.09	2547.74	2836.7	2694.87	2654.09	2724.92	2547.74	2702.35	2191.95	2272.4
214687_x_at	0.003148	422.694	836.504	-32.336	-1009.03	-0.126	161.594	-272.496	64.424	422.695	-239.564	-6.9675	-84.2572	23251	23251	23251	23251	23251	23251	23251	23251	23251	23250	22481.4	20565.3	23673.7	24087.5	23218.7	22242	23250.9	23412.6	22978.5	23315.5	23673.7	23010.4	22474.5	20481
213398_s_at	0.0031778	34.209	-57.501	102.269	-91.471	44.989	-57.501	-64.5536	50.2171	-26.8304	-23.294	22.284	67.674	1515.73	1515.73	1515.73	1515.73	1515.73	1515.73	1515.72	1508.34	1272.75	1264.9	1264.9	1264.9	1549.94	1458.23	1618	1424.26	1560.72	1458.23	1451.17	1558.56	1245.92	1241.61	1287.18	1332.57
218384_at	0.0031853	36.1716	85.3675	-22.6526	-55.9856	-52.4496	13.9029	15.9249	-17.3855	5.08757	60.809	-121.09	58.3258	1805.76	1805.72	1805.54	1804.61	1799.86	1777.66	1709.82	1626.45	1590.64	1582.06	1580.33	1579.99	1841.93	1891.09	1782.89	1748.62	1747.41	1791.56	1725.74	1609.06	1595.73	1642.87	1459.24	1638.32
215053_at	0.0031864	2.69527	-4.65221	-6.72924	7.4594	-9.14235	-0.934717	4.68866	-6.50509	7.23574	-7.67136	3.55311	-2.11627	87.8147	87.8222	87.8492	87.9506	88.3224	89.6447	93.5313	101.055	108.204	111.641	112.767	113.086	90.51	83.17	81.12	95.41	79.18	88.71	98.22	94.55	115.44	103.97	116.32	110.97
221141_x_at	0.0031864	2.925	-2.825	-3.945	-5.255	15.005	5.805	2.745	-4.655	-8.985	-1.75795	-1.25587	2.78613	83.835	83.835	83.835	83.835	83.835	83.835	83.835	83.835	83.835	83.8379	85.8759	122.404	86.76	81.01	79.89	78.58	98.84	89.64	86.58	79.18	74.85	82.08	84.62	125.19
208970_s_at	0.0031918	-37.651	-48.981	-14.821	-44.131	68.5404	78.5084	-5.42138	45.8615	-66.503	61.137	-123.323	56.557	2378.8	2378.8	2378.8	2378.8	2378.8	2377.33	2176.2	2144.57	2144.53	2144.53	2144.53	2144.53	2341.15	2329.82	2363.98	2334.67	2447.34	2455.84	2170.78	2190.43	2078.03	2205.67	2021.21	2201.09
201999_s_at	0.0032069	-179.12	-98.5524	95.4587	118.819	160.383	84.8534	-136.714	192.534	-181.89	32.0938	88.8774	-49.3897	4434.29	4434.1	4433.61	4432.28	4428.73	4419.18	4394.83	4336.54	4218.7	4044.08	3875.83	3769.17	4255.17	4335.55	4529.07	4551.1	4589.11	4504.03	4258.12	4529.07	4036.81	4076.17	3964.71	3719.78
211659_at	0.0032113	-0.773074	-2.37083	-0.427495	2.07863	0.142211	-9.04004	3.70809	4.86218	0.371713	-4.62553	-0.803357	3.66157	86.8131	86.8808	87.0075	87.2514	87.7078	88.55	89.9919	92.2778	95.4283	99.0455	102.423	105.018	86.04	84.51	86.58	89.33	87.85	79.51	93.7	97.14	95.8	94.42	101.62	108.68
209020_at	0.003221	30.3691	-3.59473	-23.9925	7.27933	10.2114	6.48659	8.77083	-18.6016	-3.80807	-2.13569	26.685	-19.0906	308.131	307.825	307.252	306.151	304.089	300.283	293.769	283.442	269.208	252.866	237.605	225.881	338.5	304.23	283.26	313.43	314.3	306.77	302.54	264.84	265.4	250.73	264.29	206.79
221752_at	0.003244	21.958	-39.002	12.868	3.758	6.008	45.788	2.00799	-34.1227	-35.0485	30.9971	-3.11022	11.9147	357.032	357.032	357.032	357.032	357.032	357.032	357.032	357.033	357.068	358.913	418.12	510.845	378.99	318.03	369.9	360.79	363.04	402.82	359.04	322.91	322.02	389.91	415.01	522.76
201800_s_at	0.0032839	12.9445	-12.6181	49.4047	-39.7302	4.8179	15.1529	-13.9885	15.2943	0.290261	15.4717	-28.711	-8.45352	1045.7	1043.03	1036.74	1023.38	1002.29	980.157	965.449	958.176	955.14	953.958	953.511	953.344	1058.64	1030.41	1086.14	983.65	1007.11	995.31	951.46	973.47	955.43	969.43	924.8	944.89
201659_s_at	0.0033243	-41.3354	133.409	-42.1684	-28.2146	-84.7562	95.1421	-34.6922	19.6793	-34.3935	92.9989	-61.3758	-9.16076	1864.22	1864.12	1863.78	1862.49	1857.79	1841.04	1791.81	1696.52	1605.97	1562.44	1548.19	1544.14	1822.88	1997.53	1821.61	1834.28	1773.03	1936.18	1757.12	1716.2	1571.58	1655.44	1486.81	1534.98
206763_at	0.0033562	-0.387	-1.557	3.183	-5.277	6.553	-0.817	-1.727	0.103	2.07299	-1.65114	-0.055887	1.14946	63.677	63.677	63.677	63.677	63.677	63.677	63.677	63.677	63.677	63.6811	66.2659	81.6805	63.29	62.12	66.86	58.4	70.23	62.86	61.95	63.78	65.75	62.03	66.21	82.83
213932_x_at	0.0033978	284.737	-18.143	-29.823	-6.423	222.467	-73.353	-243.003	-15.213	-116.433	-49.7196	-2.03789	-32.4256	4238.06	4238.06	4238.06	4238.06	4238.06	4238.06	4238.06	4238.06	4238.06	4237.59	3933.91	3410.54	4522.8	4219.92	4208.24	4231.64	4460.53	4164.71	3995.06	4222.85	4121.63	4187.87	3931.87	3378.11
202594_at	0.0034013	-0.73718	7.8246	-24.3685	35.0251	-24.5956	12.42	-22.1827	8.72688	27.3955	31.5159	-40.7873	1.46816	895.277	894.185	891.438	884.665	870.296	846.87	822.263	805.333	796.895	793.344	791.957	791.432	894.54	902.01	867.07	919.69	845.7	859.29	800.08	814.06	824.29	824.86	751.17	792.9
208900_s_at	0.0034176	51.009	25.339	15.499	-11.281	37.479	4.859	-49.291	-65.281	11.4789	16.4137	0.501948	13.8532	469.221	469.221	469.221	469.221	469.221	469.221	469.221	469.221	469.221	469.316	520.808	668.327	520.23	494.56	484.72	457.94	506.7	474.08	419.93	403.94	480.7	485.73	521.31	682.18
213462_at	0.0034258	-22.014	-7.794	-34.414	-24.224	38.406	-8.934	33.896	11.4859	44.5226	-0.412355	46.9705	-35.8002	554.644	554.644	554.644	554.644	554.644	554.644	554.644	554.644	554.717	593.872	701.08	701.63	532.63	546.85	520.23	530.42	593.05	545.71	588.54	566.13	599.24	593.46	748.05	665.83
204514_at	0.0034294	5.697	-9.713	18.097	31.867	-11.343	-25.893	12.567	-8.353	-16.0131	16.6571	-0.0397526	6.92591	206.163	206.163	206.163	206.163	206.163	206.163	206.163	206.163	206.163	206.203	228.69	305.634	211.86	196.45	224.26	238.03	194.82	180.27	218.73	197.81	190.15	222.86	228.65	312.56
203774_at	0.0034353	25.2628	-25.4602	8.04413	4.61812	-3.65952	-0.0582209	3.97024	-3.87443	-5.89148	17.1879	12.1092	-12.2432	257.017	256.98	256.796	255.852	251.45	236.768	216.89	207.534	205.221	204.752	204.661	204.643	282.28	231.52	264.84	260.47	247.79	236.71	220.86	203.66	199.33	221.94	216.77	192.4
216650_at	0.0034471	5.783	3.363	-4.367	2.173	-0.377	-2.327	-0.577	8.643	-1.597	-2.39806	-3.14459	2.23026	98.397	98.397	98.397	98.397	98.397	98.397	98.397	98.397	98.397	98.3981	99.1446	121.93	104.18	101.76	94.03	100.57	98.02	96.07	97.82	107.04	96.8	96	96	124.16
214170_x_at	0.0034554	-148.021	205.666	45.951	-52.5631	-91.5053	-48.8647	-89.0421	18.0663	-79.8617	83.987	-48.6091	12.0476	2907.15	2907.14	2907.12	2907.02	2906.67	2905.3	2900.3	2882.26	2823.74	2682.8	2497.65	2381.61	2759.13	3112.81	2953.07	2854.46	2815.16	2856.44	2811.26	2900.33	2743.88	2766.79	2449.04	2393.66
218916_at	0.0034673	9.423	-9.137	-1.407	2.913	11.053	7.703	-2.757	-5.917	-2.547	-4.03874	-4.52687	3.57933	80.147	80.147	80.147	80.147	80.147	80.147	80.147	80.147	80.147	80.1487	81.3769	117.431	89.57	71.01	78.74	83.06	91.2	87.85	77.39	74.23	77.6	76.11	76.85	121.01
71933_at	0.0034816	-13.864	2.106	-10.704	44.576	-11.9743	-13.7994	1.7828	21.645	8.26206	-15.758	28.652	-22.688	142.304	142.304	142.304	142.304	142.304	142.509	189.687	211.485	211.528	211.528	211.528	211.528	128.44	144.41	131.6	186.88	130.33	128.71	191.47	233.13	219.79	195.77	240.18	188.84
216656_at	0.0034948	-4.234	-3.644	7.986	-6.244	2.046	-2.824	-1.694	10.346	8.246	3.42446	-9.62522	4.99129	88.154	88.154	88.154	88.154	88.154	88.154	88.154	88.154	88.154	88.1555	89.2452	127.979	83.92	84.51	96.14	81.91	90.2	85.33	86.46	98.5	96.4	91.58	79.62	132.97
203360_s_at	0.0035057	-10.638	-9.828	-25.348	2.442	20.272	31.4136	3.57928	0.74341	2.27189	8.90788	-15.822	-5.972	397.048	397.048	397.048	397.048	397.048	397.046	396.461	347.757	334.118	334.072	334.072	334.072	386.41	387.22	371.7	399.49	417.32	428.46	400.04	348.5	336.39	342.98	318.25	328.1
216272_x_at	0.0035153	6.8	-2.29	9.75	-8.63	-5.12	17.91	-3.4	14.32	-5.42005	24.48	-0.425062	4.4712	117.01	117.01	117.01	117.01	117.01	117.01	117.01	117.01	117.01	117.05	137.805	188.869	123.81	114.72	126.76	108.38	111.89	134.92	113.61	131.33	111.59	141.53	137.38	193.34
202250_s_at	0.003536	27.001	-18.999	-9.959	-1.989	3.591	-10.719	5.811	-2.769	1.98102	-2.95193	0.015637	-4.56106	286.429	286.429	286.429	286.429	286.429	286.429	286.429	286.429	286.429	286.412	272.654	219.381	313.43	267.43	276.47	284.44	290.02	275.71	292.24	283.66	288.41	283.46	272.67	214.82
203633_at	0.0035372	-8.796	-53.986	39.034	160.514	-128.156	48.334	-87.806	91.524	33.474	-87.7792	11.4767	-40.7107	2639.08	2639.08	2639.08	2639.08	2639.08	2639.08	2639.08	2639.08	2639.08	2639.05	2613.33	2158	2630.28	2585.09	2678.11	2799.59	2510.92	2687.41	2551.27	2730.6	2672.55	2551.27	2624.81	2117.29
208074_s_at	0.0035385	90.269	118.389	-37.321	-160.491	47.239	233.029	-131.901	162.269	-110.301	-39.4669	-0.534759	-42.6446	3583.38	3583.38	3583.38	3583.38	3583.38	3583.38	3583.38	3583.38	3583.38	3583.07	3364.62	2887.22	3673.65	3701.77	3546.06	3422.89	3630.62	3816.41	3451.48	3745.65	3473.08	3543.6	3364.09	2844.58
201625_s_at	0.0035507	8.844	1.784	-2.616	1.394	-4.65602	-8.87628	0.0301371	5.93982	-1.97194	0.174119	0.0782444	-0.490177	92.566	92.566	92.566	92.566	92.566	92.5663	92.5699	92.6202	93.3019	99.8359	112.522	115.37	101.41	94.35	89.95	93.96	87.91	83.69	92.6	98.56	91.33	100.01	112.6	114.88
206697_s_at	0.0035507	-5.631	2.249	0.829	-2.171	1.509	2.889	2.999	-6.401	3.349	-2.82422	-0.134871	1.78194	80.691	80.691	80.691	80.691	80.691	80.691	80.691	80.691	80.691	80.6942	82.7849	99.7681	75.06	82.94	81.52	78.52	82.2	83.58	83.69	74.29	84.04	77.87	82.65	101.55
221521_s_at	0.0035618	63.075	36.475	-45.025	69.355	-10.035	7.845	-46.665	19.905	-97.9947	21.9251	0.872463	2.87475	1229.47	1229.47	1229.47	1229.47	1229.47	1229.47	1229.47	1229.47	1229.47	1229.19	1089.8	955.205	1292.55	1265.95	1184.45	1298.83	1219.44	1237.32	1182.81	1249.38	1131.48	1251.12	1090.67	958.08
215129_at	0.0035667	1.02925	-0.48751	-2.85163	1.17766	-0.632151	0.771196	-0.622095	1.20118	2.42651	-0.673949	0.0460051	-2.734	80.5407	80.5475	80.6116	81.1923	83.9222	86.3488	86.7821	86.8288	86.8335	86.8339	86.834	86.834	81.57	80.06	77.76	82.37	83.29	87.12	86.16	88.03	89.26	86.16	86.88	84.1
218121_at	0.0035754	0.918	-3.892	9.338	1.988	-1.102	1.528	-1.472	8.768	-5.902	-8.50552	-0.384127	1.9922	108.442	108.442	108.442	108.442	108.442	108.442	108.442	108.442	108.442	108.446	110.814	139.148	109.36	104.55	117.78	110.43	107.34	109.97	106.97	117.21	102.54	99.94	110.43	141.14
202107_s_at	0.0036102	54.78	-29.24	57.03	-8.34	-31.31	-9.05	-67.77	-31.31	-20.2398	16.8446	-0.698288	0.947695	1023.86	1023.86	1023.86	1023.86	1023.86	1023.86	1023.86	1023.86	1023.86	1023.62	908.978	810.302	1078.64	994.62	1080.89	1015.52	992.55	1014.81	956.09	992.55	1003.62	1040.46	908.28	811.25
205189_s_at	0.0036316	5.693	-2.487	0.223	-0.237	-5.717	0.913	4.573	0.832943	-3.26855	0.085242	-1.73834	1.50301	109.827	109.827	109.827	109.827	109.827	109.827	109.827	109.827	109.869	119.345	123.678	123.687	115.52	107.34	110.05	109.59	104.11	110.74	114.4	110.66	106.6	119.43	121.94	125.19
210674_s_at	0.0036354	10.554	-4.756	-5.59599	-6.31594	-10.9056	3.23718	11.097	14.2802	-3.46027	-1.73616	2.32717	-4.21884	178.286	178.286	178.286	178.286	178.286	178.283	178.263	178.12	177.11	170.986	152.123	137.559	188.84	173.53	172.69	171.97	167.38	181.52	189.36	192.4	173.65	169.25	154.45	133.34
210539_at	0.0036582	2.327	-1.273	-0.273	-4.343	-7.603	0.847	4.957	-1.053	3.01699	0.837888	-0.0148376	1.45475	80.613	80.613	80.613	80.613	80.613	80.613	80.613	80.613	80.613	80.6221	85.5848	100.235	82.94	79.34	80.34	76.27	73.01	81.46	85.57	79.56	83.63	81.46	85.57	101.69
201066_at	0.0036633	-195.341	142.544	-44.7881	-155.005	268.486	-114.099	63.5021	-160.515	-18.9461	51.3176	181.096	-165.259	3990.64	3987.67	3982.11	3971.42	3951.43	3914.67	3852.05	3753.58	3619.5	3467.8	3328.28	3222.47	3795.3	4130.21	3937.32	3816.41	4219.92	3800.57	3915.55	3593.07	3600.55	3519.12	3509.38	3057.21
211528_x_at	0.0036799	28.925	-3.465	20.355	-76.205	-48.875	12.615	-42.2945	51.5489	-0.0204477	-15.0093	62.7749	-40.275	1100.2	1100.2	1100.2	1100.2	1100.2	1100.2	1100.2	1099.71	966.77	918.899	918.835	918.835	1129.13	1096.74	1120.56	1024	1051.33	1112.82	1057.91	1151.26	966.75	903.89	981.61	878.56
207556_s_at	0.0036863	-3.495	-0.405	9.995	0.345016	1.26077	0.318102	-2.27467	0.0979877	-0.352	-3.332	3.798	2.058	108.115	108.115	108.115	108.115	108.099	100.112	93.2247	93.212	93.212	93.212	93.212	93.212	104.62	107.71	118.11	108.46	109.36	100.43	90.95	93.31	92.86	89.88	97.01	95.27
203033_x_at	0.0036928	-26.463	-20.643	98.327	-72.583	-10.913	-32.273	-155.172	177.221	-10.5908	50.9442	52.8169	-93.493	2822.17	2822.17	2822.17	2822.17	2822.17	2822.17	2822.17	2821.23	2567.17	2475.69	2475.56	2475.56	2795.71	2801.53	2920.5	2749.59	2811.26	2789.9	2667	2998.45	2556.58	2526.63	2528.38	2382.07
214789_x_at	0.0036953	-18.673	81.077	-52.733	-39.393	49.177	48.327	23.907	-129.593	74.977	-2.44772	4.43097	-21.2226	1178.74	1178.74	1178.74	1178.74	1178.74	1178.74	1178.74	1178.74	1178.74	1178.72	1154.84	830.223	1160.07	1259.82	1126.01	1139.35	1227.92	1227.07	1202.65	1049.15	1253.72	1176.27	1159.27	809
211433_x_at	0.0036966	-3.642	3.998	-0.472	-13.182	-1.482	12.028	2.51784	8.53196	-1.36775	0.369615	-0.198541	-1.51226	122.242	122.242	122.242	122.242	122.242	122.242	122.242	122.248	122.468	128.97	151.159	153.942	118.6	126.24	121.77	109.06	120.76	134.27	124.76	130.78	121.1	129.34	150.96	152.43
203152_at	0.0037121	70.073	-71.517	129.653	-83.177	57.5235	14.1359	-3.03363	-179.015	-4.66211	4.678	81.298	19.968	1946.94	1946.94	1946.94	1946.94	1946.94	1946.35	1765.03	1684.48	1684.37	1684.37	1684.37	1684.37	2017.01	1875.42	2076.59	1863.76	2004.46	1960.49	1762	1505.47	1679.71	1689.05	1765.67	1704.34
204477_at	0.0037173	-2.488	-0.578	9.802	-0.188	10.632	-2.198	-4.648	-8.058	-7.14798	6.85277	0.0239299	-1.71365	139.388	139.388	139.388	139.388	139.388	139.388	139.388	139.388	139.388	139.367	126.216	104.324	136.9	138.81	149.19	139.2	150.02	137.19	134.74	131.33	132.24	146.22	126.24	102.61
218842_at	0.003729	-18.374	18.446	-13.694	21.626	-10.524	7.806	1.066	-4.074	-15.084	0.701445	1.07493	-6.48248	265.994	265.994	265.994	265.994	265.994	265.994	265.994	265.994	265.994	265.989	260.845	190.922	247.62	284.44	252.3	287.62	255.47	273.8	267.06	261.92	250.91	266.69	261.92	184.44
200678_x_at	0.0037395	94.5991	-18.4202	2.3796	-128.313	76.7764	-10.526	11.6175	-14.3258	-22.9051	-31.4598	53.0344	26.7868	1161.73	1161.73	1161.72	1161.58	1159.68	1135.76	1024.52	963.806	957.375	956.9	956.866	956.863	1256.33	1143.31	1164.1	1033.27	1236.46	1125.23	1036.14	949.48	934.47	925.44	1009.9	983.65
1773_at	0.0037512	-9.776	0.164	-6.746	12.074	15.464	9.614	-23.646	3.49404	0.89765	0.564386	-2.66553	-0.940045	198.616	198.616	198.616	198.616	198.616	198.616	198.616	198.616	198.572	176.236	153.416	153.37	188.84	198.78	191.87	210.69	214.08	208.23	174.97	202.11	199.47	176.8	150.75	152.43
214703_s_at	0.0037591	7.1038	-25.5293	23.0249	-13.7275	23.6734	-19.6106	16.8614	-19.5585	12.0139	10.1207	5.84026	-7.67088	295.226	295.189	295.005	294.057	289.537	273.141	247.069	232.899	229.176	228.409	228.26	228.231	302.33	269.66	318.03	280.33	313.21	253.53	263.93	213.34	241.19	238.53	234.1	220.56
215294_s_at	0.0037618	12.834	3.154	-9.796	-34.0955	21.4308	-5.2734	-13.0301	16.6489	29.781	22.181	-27.179	-28.989	626.316	626.316	626.316	626.316	626.189	601.613	551.23	550.661	550.659	550.659	550.659	550.659	639.15	629.47	616.52	592.22	647.62	596.34	538.2	567.31	580.44	572.84	523.48	521.67
221549_at	0.0037657	-4.389	2.781	8.911	20.371	-3.029	-0.649	-9.379	-22.509	8.38099	-13.1734	-3.0583	5.55345	182.299	182.299	182.299	182.299	182.299	182.299	182.299	182.299	182.299	182.303	185.338	245.877	177.91	185.08	191.21	202.67	179.27	181.65	172.92	159.79	190.68	169.13	182.28	251.43
215960_at	0.0037684	2.08396	-2.68617	0.413388	2.57171	-0.624546	-0.0883542	-3.2561	4.71473	-0.381403	-0.0385145	-1.20352	1.64223	67.756	67.7562	67.7566	67.7583	67.7645	67.7884	67.8761	68.1953	69.2614	72.0385	76.2135	79.1978	69.84	65.07	68.17	70.33	67.14	67.7	64.62	72.91	68.88	72	75.01	80.84
201432_at	0.0037697	-0.562	-205.932	176.108	-159.57	117.793	20.6424	0.596264	15.1117	-6.67185	139.585	-127.17	-5.68902	3223.14	3223.14	3223.14	3223.14	3223.06	3219.86	3127.35	2839.35	2806.26	2805.31	2805.28	2805.28	3222.58	3017.21	3399.25	3063.57	3340.85	3240.5	3127.95	2854.46	2799.59	2944.89	2678.11	2799.59
201231_s_at	0.0037763	-247.266	1.704	-203.156	-603.216	-176.626	626.854	-203.156	-25.196	-352.496	542.473	286.304	-225.549	12951.3	12951.3	12951.3	12951.3	12951.3	12951.3	12951.3	12951.3	12951.3	12951.2	12893.1	10856.6	12704	12953	12748.1	12348.1	12774.7	13578.2	12748.1	12926.1	12598.8	13493.7	13179.4	10631.1
214433_s_at	0.0037949	52.696	-25.204	-12.534	25.896	-9.524	-0.084	-37.794	17.176	-17.584	-45.8673	1.6508	-12.6665	444.264	444.264	444.264	444.264	444.264	444.264	444.264	444.264	444.264	444.247	428.889	278.616	496.96	419.06	431.73	470.16	434.74	444.18	406.47	461.44	426.68	398.38	430.54	265.95
219799_s_at	0.0038243	-9.55926	-0.932006	83.0703	3.55643	-1.81557	-90.0457	22.6756	12.2634	3.42673	79.1257	-162.973	123.956	900.389	900.442	900.58	900.954	901.956	904.676	911.794	930.007	972.753	1056.28	1173.57	1279.72	890.83	899.51	983.65	904.51	900.14	814.63	934.47	942.27	976.18	1135.41	1010.6	1403.68
206137_at	0.0038256	-0.412	-0.272	11.958	9.388	7.848	-3.392	-11.442	6.038	-5.692	-3.80472	-2.23609	3.39119	101.892	101.892	101.892	101.892	101.892	101.892	101.892	101.892	101.892	101.895	103.786	142.319	101.48	101.62	113.85	111.28	109.74	98.5	90.45	107.93	96.2	98.09	101.55	145.71
207168_s_at	0.0038283	-84.7509	-76.2806	216.481	-96.0103	32.6444	-50.458	-63.4316	164.141	-96.5817	-5.58176	38.6066	-45.2765	4155.28	4155.28	4155.28	4155.27	4155.23	4154.99	4153.76	4147.44	4116.64	3997.87	3769.87	3620.96	4070.53	4079	4371.76	4059.26	4187.87	4104.53	4090.33	4311.58	4020.06	3992.29	3808.48	3575.68
221159_at	0.0038297	1.831	6.041	1.531	1.101	0.131	10.241	-2.299	-2.999	-1.589	-5.78996	-5.27998	2.49044	86.629	86.629	86.629	86.629	86.629	86.629	86.629	86.629	86.629	86.63	87.31	112.87	88.46	92.67	88.16	87.73	86.76	96.87	84.33	83.63	85.04	80.84	82.03	115.36
220939_s_at	0.0038472	1.254	-44.266	141.304	-35.966	70.564	40.534	-58.386	-73.566	7.33407	-115.938	1.80985	-33.0418	1749.79	1749.79	1749.79	1749.79	1749.79	1749.79	1749.79	1749.79	1749.79	1749.72	1690.76	1326.48	1751.04	1705.52	1891.09	1713.82	1820.35	1790.32	1691.4	1676.22	1757.12	1633.78	1692.57	1293.44
209303_at	0.0038513	-12.3611	62.8831	18.8029	137.179	-93.0248	92.8531	-117.14	23.904	-118.797	147.102	-52.4835	-24.3997	2021	2020.92	2020.7	2020.1	2018.5	2014.19	2002.99	1975.01	1912.84	1803.9	1673.85	1574.34	2008.64	2083.8	2039.5	2157.28	1925.48	2107.04	1885.85	1998.91	1794.04	1951	1621.37	1549.94
205942_s_at	0.0038771	5.17653	21.036	-11.2232	13.0945	-26.7077	20.4023	-14.665	15.3952	-5.41296	-0.896175	4.28921	-6.13994	374.333	374.314	374.263	374.126	373.758	372.768	370.235	364.115	351.503	332.196	312.861	300.21	379.51	395.35	363.04	387.22	347.05	393.17	355.57	379.51	346.09	331.3	317.15	294.07
211326_x_at	0.0038812	-6.48839	-3.5367	0.0993833	-3.0077	1.85758	12.9575	-3.46171	-3.43974	-0.509136	5.84877	-6.13918	2.20546	182.438	182.437	182.431	182.408	182.322	182.002	180.882	177.45	170.349	162.931	159.099	157.805	175.95	178.9	182.53	179.4	184.18	194.96	177.42	174.01	169.84	168.78	152.96	160.01
217171_at	0.0038826	-2.838	0.362	-1.668	4.942	-3.188	1.202	-0.428	2.592	-0.528005	-1.40201	-0.0597357	0.843204	67.058	67.058	67.058	67.058	67.058	67.058	67.058	67.058	67.058	67.062	69.4697	80.7268	64.22	67.42	65.39	72	63.87	68.26	66.63	69.65	66.53	65.66	69.41	81.57
212075_s_at	0.0039032	-56.371	111.849	-22.091	85.529	-14.051	107.919	-8.661	-135.291	-23.8709	-26.4335	1.51719	-23.6519	1307.49	1307.49	1307.49	1307.49	1307.49	1307.49	1307.49	1307.49	1307.49	1307.38	1221.3	897.962	1251.12	1419.34	1285.4	1393.02	1293.44	1415.41	1298.83	1172.2	1283.62	1280.95	1222.82	874.31
203746_s_at	0.0039046	-12.069	-66.219	-23.279	148.371	41.181	30.921	-81.909	-68.639	-90.2984	157.19	-1.54688	7.86432	1814.84	1814.84	1814.84	1814.84	1814.84	1814.84	1814.84	1814.84	1814.84	1814.2	1546.13	1356.49	1802.77	1748.62	1791.56	1963.21	1856.02	1845.76	1732.93	1746.2	1724.54	1971.39	1544.58	1364.35
206171_at	0.0039073	-3.45	-4.15	5.63	7.03	-3.3	-7.6	-0.81	0.23	3.46999	3.20352	-0.0827305	1.88868	71.33	71.33	71.33	71.33	71.33	71.33	71.33	71.33	71.33	71.3365	75.3027	95.9913	67.88	67.18	76.96	78.36	68.03	63.73	70.52	71.56	74.8	74.54	75.22	97.88
220069_at	0.003942	-0.684	-6.504	-2.604	5.386	-3.324	1.606	-2.764	3.196	0.315993	3.30113	-0.0694203	1.46384	76.584	76.584	76.584	76.584	76.584	76.584	76.584	76.584	76.584	76.5889	79.5794	95.6062	75.9	70.08	73.98	81.97	73.26	78.19	73.82	79.78	76.9	79.89	79.51	97.07
202028_s_at	0.0039448	-53.192	73.288	12.128	87.188	-201.232	48.0869	-125.037	50.1513	-81.5901	75.953	-31.8844	54.2001	1591.36	1591.36	1591.36	1591.36	1591.36	1591.36	1591.38	1591.58	1594.38	1630.76	1878.92	2115.08	1538.17	1664.65	1603.49	1678.55	1390.13	1639.45	1466.34	1641.73	1512.79	1706.71	1847.04	2169.28
206990_at	0.0039532	4.521	-1.839	-2.379	1.251	-0.869	-0.359	-1.239	4.771	1.491	-0.35976	-0.84309	0.911088	67.679	67.679	67.679	67.679	67.679	67.679	67.679	67.679	67.679	67.6798	68.2131	81.5689	72.2	65.84	65.3	68.93	66.81	67.32	66.44	72.45	69.17	67.32	67.37	82.48
203060_s_at	0.0039756	59.529	247.379	1.859	-137.151	20.179	54.549	-27.511	-92.441	-59.0007	-8.32579	-2.36662	-23.5561	1379.62	1379.62	1379.62	1379.62	1379.62	1379.62	1379.62	1379.62	1379.62	1379.32	1183.54	846.126	1439.15	1627	1381.48	1242.47	1399.8	1434.17	1352.11	1287.18	1320.62	1370.99	1181.17	822.57
203172_at	0.0040011	3.962	-4.278	-5.698	-2.998	-1.778	1.762	4.562	-4.35801	9.89198	-0.351641	7.23083	-5.44685	119.078	119.078	119.078	119.078	119.078	119.078	119.078	119.078	119.088	124.682	142.999	143.107	123.04	114.8	113.38	116.08	117.3	120.84	123.64	114.72	128.98	124.33	150.23	137.66
207908_at	0.0040011	4.231	-0.469	-4.349	1.49099	-3.2917	0.285273	0.754483	-2.24082	0.969	4.159	-0.521	-3.031	65.319	65.319	65.319	65.319	65.3217	66.6147	73.9955	74.0908	74.091	74.091	74.091	74.091	69.55	64.85	60.97	66.81	62.03	66.9	74.75	71.85	75.06	78.25	73.57	71.06
211313_s_at	0.0040025	-1.542	5.058	-7.812	2.318	-9.062	-10.302	8.328	21.328	-5.012	6.0451	-3.41073	3.94931	84.022	84.022	84.022	84.022	84.022	84.022	84.022	84.022	84.022	84.0249	86.0607	136.021	82.48	89.08	76.21	86.34	74.96	73.72	92.35	105.35	79.01	90.07	82.65	139.97
203198_at	0.004011	1.236	-8.704	3.276	0.736	-3.724	-0.364	2.146	-10.194	1.64601	0.84299	-0.0141861	-0.922251	144.374	144.374	144.374	144.374	144.374	144.374	144.374	144.374	144.374	144.367	138.734	116.922	145.61	135.67	147.65	145.11	140.65	144.01	146.52	134.18	146.02	145.21	138.72	116
211992_at	0.0040296	-28.627	-16.687	8.813	-39.907	1.153	36.283	-13.8954	41.4066	-12.3305	8.7247	25.15	-8.86	685.287	685.287	685.287	685.287	685.287	685.287	685.285	683.673	595.591	590.515	590.51	590.51	656.66	668.6	694.1	645.38	686.44	721.57	671.39	725.08	583.26	599.24	615.66	581.65
202801_at	0.0040468	6.019	-10.901	-18.421	0.649	8.539	9.379	2.959	2.499	3.19896	8.2663	0.0259696	3.24925	165.351	165.351	165.351	165.351	165.351	165.351	165.351	165.351	165.351	165.384	181.374	213.971	171.37	154.45	146.93	166	173.89	174.73	168.31	167.85	168.55	173.65	181.4	217.22
221532_s_at	0.0040468	59.416	150.296	-145.624	148.246	-89.664	-30.594	-164.024	-47.874	-51.7026	35.14	-1.10534	-34.8443	2808.92	2808.92	2808.92	2808.92	2808.92	2808.92	2808.92	2808.92	2808.92	2807.47	2429.86	2299.38	2868.34	2959.22	2663.3	2957.17	2719.26	2778.33	2644.9	2761.05	2757.22	2842.61	2428.75	2264.54
205088_at	0.0040497	0.164	-11.196	14.184	14.544	-8.506	-22.216	-16.716	2.494	19.6622	-1.48175	0.762205	-5.26428	158.736	158.736	158.736	158.736	158.736	158.736	158.736	158.736	158.738	160.052	218.728	222.634	158.9	147.54	172.92	173.28	150.23	136.52	142.02	161.23	178.4	158.57	219.49	217.37
220536_at	0.0040874	5.021	-1.829	12.721	3.141	2.691	-2.559	-6.139	-0.219	-5.98902	-3.60996	-0.182903	1.37661	78.039	78.039	78.039	78.039	78.039	78.039	78.039	78.039	78.039	78.05	84.3929	108.753	83.06	76.21	90.76	81.18	80.73	75.48	71.9	77.82	72.05	74.44	84.21	110.13
210185_at	0.0040932	7.879	-9.361	3.709	6.709	-1.591	-2.821	2.279	-2.531	-0.401013	0.979624	-0.0466173	1.85225	86.801	86.801	86.801	86.801	86.801	86.801	86.801	86.801	86.801	86.8104	92.2666	113.828	94.68	77.44	90.51	93.51	85.21	83.98	89.08	84.27	86.4	87.79	92.22	115.68
212418_at	0.0040976	4.758	28.008	16.068	-0.412	-12.092	9.768	-17.892	-17.672	-36.1417	1.88472	0.0119617	2.3674	336.802	336.802	336.802	336.802	336.802	336.802	336.802	336.802	336.802	336.615	279.738	238.823	341.56	364.81	352.87	336.39	324.71	346.57	318.91	319.13	300.66	338.5	279.75	241.19
218205_s_at	0.0041122	89.3733	-190.987	104.179	-46.399	32.8978	134.453	-42.0928	-194.395	140.991	-107.743	213.017	-155.913	3187.27	3185.28	3181.55	3174.35	3160.77	3135.38	3090.84	3017.36	2909.87	2776.59	2641.44	2529.74	3276.64	2994.29	3285.73	3127.95	3193.67	3269.83	3048.75	2822.97	3050.86	2668.85	2854.46	2373.83
218566_s_at	0.0041299	-15.455	-1.795	-42.175	14.635	-24.235	-15.325	21.745	-9.125	12.365	41.9561	-0.80955	9.36479	191.155	191.155	191.155	191.155	191.155	191.155	191.155	191.155	191.155	191.174	203.62	318.055	175.7	189.36	148.98	205.79	166.92	175.83	212.9	182.03	203.52	233.13	202.81	327.42
217958_at	0.0041329	-37.5861	109.655	-76.0639	-74.0315	46.7748	35.6105	-25.372	16.9328	-50.9932	29.7839	43.5639	-48.6938	1390.64	1389.57	1387.56	1383.71	1376.51	1363.22	1340.51	1304.61	1255.31	1198.99	1146.65	1106.6	1353.05	1499.22	1311.5	1309.68	1423.28	1398.83	1315.14	1321.54	1204.32	1228.77	1190.21	1057.91
203058_s_at	0.0041551	42.9766	31.655	17.5512	-75.2763	-9.81926	53.7745	-35.7655	-79.258	78.5677	-49.8484	65.7532	-63.4707	1056.04	1056	1055.87	1055.53	1054.61	1052.13	1045.67	1029.4	992.622	925.978	842.527	775.601	1099.02	1087.65	1073.42	980.25	1044.79	1105.9	1009.9	950.14	1071.19	876.13	908.28	712.13
207790_at	0.0041625	-2.86395	3.24129	0.0886593	-2.17991	-2.49499	0.690801	1.42755	6.63271	1.07329	-9.63889	2.52599	2.75454	86.0939	86.1487	86.2513	86.4499	86.825	87.5292	88.7725	90.8473	93.9367	97.8589	101.944	105.405	83.23	89.39	86.34	84.27	84.33	88.22	90.2	97.48	95.01	88.22	104.47	108.16
206611_at	0.00417	-1.634	-1.844	3.906	4.016	-2.954	-0.763963	2.37334	-0.371211	0.285093	-3.183	0.287	2.017	75.104	75.104	75.104	75.104	75.104	75.104	75.0667	68.0212	66.4349	66.433	66.433	66.433	73.47	73.26	79.01	79.12	72.15	74.34	77.44	67.65	66.72	63.25	66.72	68.45
203052_at	0.0041819	-0.87	-2.26	3.03	4.8	-1.59	-7.86	-2.41	1.89	-1.28	4.46895	-2.01907	2.03282	75.98	75.98	75.98	75.98	75.98	75.98	75.98	75.98	75.98	75.9811	76.7191	95.5772	75.11	73.72	79.01	80.78	74.39	68.12	73.57	77.87	74.7	80.45	74.7	97.61
215027_at	0.0042318	-0.801	-1.861	-5.121	0.309	0.049	-3.471	0.879	4.339	2.379	-0.251838	-1.43996	1.48224	62.241	62.241	62.241	62.241	62.241	62.241	62.241	62.241	62.241	62.2418	62.83	77.8578	61.44	60.38	57.12	62.55	62.29	58.77	63.12	66.58	64.62	61.99	61.39	79.34
203250_at	0.0042424	12.452	10.482	-46.438	-1.158	58.702	90.572	-43.608	0.762	-7.26799	-57.9398	18.4938	-22.5124	555.258	555.258	555.258	555.258	555.258	555.258	555.258	555.258	555.258	555.25	547.246	315.152	567.71	565.74	508.82	554.1	613.96	645.83	511.65	556.02	547.99	497.31	565.74	292.64
215847_at	0.0042455	0.694	-2.486	-0.596	6.004	-4.66693	-0.368745	2.14574	1.9194	-1.161	-7.911	-0.131	4.019	66.396	66.396	66.396	66.396	66.3969	67.0887	78.6343	78.9206	78.921	78.921	78.921	78.921	67.09	63.91	65.8	72.4	61.73	66.72	80.78	80.84	77.76	71.01	78.79	82.94
211831_s_at	0.0042592	1.806	-1.374	-1.324	3.046	0.125967	-2.91019	0.264682	-2.83451	5.63001	2.5	-3.76	1	72.484	72.484	72.484	72.484	72.484	72.5102	78.5253	81.3045	81.31	81.31	81.31	81.31	74.29	71.11	71.16	75.53	72.61	69.6	78.79	78.47	86.94	83.81	77.55	82.31
31637_s_at	0.0042623	-18.18	14.42	-38.22	55.49	-45.7754	-1.80996	13.0415	49.4885	-28.873	-8.293	-66.723	42.447	335.77	335.77	335.77	335.77	335.795	352.97	460.718	461.802	461.803	461.803	461.803	461.803	317.59	350.19	297.55	391.26	290.02	351.16	473.76	511.29	432.93	453.51	395.08	504.25
212928_at	0.0042962	0.645	1.975	-5.18499	3.61504	-0.604689	3.75729	1.71157	-14.8551	5.33273	-1.17115	0.74116	-1.19856	100.065	100.065	100.065	100.065	100.065	100.063	100.048	99.9451	99.2173	94.8111	81.3388	71.0386	100.71	102.04	94.88	103.68	99.46	103.82	101.76	85.09	104.55	93.64	82.08	69.84
208379_x_at	0.0043024	3.187	-2.613	2.627	-0.833	-7.183	-1.683	4.477	-2.673	4.13698	4.18212	-0.00982638	1.37254	77.263	77.263	77.263	77.263	77.263	77.263	77.263	77.263	77.263	77.2779	84.3998	98.0175	80.45	74.65	79.89	76.43	70.08	75.58	81.74	74.59	81.4	81.46	84.39	99.39
210056_at	0.0043024	0.045	2.875	-25.645	18.675	26.835	-4.28478	-26.1219	-22.7316	29.3592	-15.6238	5.60425	-11.0002	369.345	369.345	369.345	369.345	369.345	369.345	369.342	369.302	368.741	361.474	312.646	267.36	369.39	372.22	343.7	388.02	396.18	365.06	343.22	346.57	398.1	345.85	318.25	256.36
221941_at	0.0043461	-5.181	0.129	0.069	-5.461	5.68061	-0.226593	-1.58337	5.66992	0.0699999	-1.06	0.52	-3.71	84.141	84.141	84.141	84.141	84.1394	82.5966	71.9634	71.8801	71.88	71.88	71.88	71.88	78.96	84.27	84.21	78.68	89.82	82.37	70.38	77.55	71.95	70.82	72.4	68.17
211867_s_at	0.0043477	2.947	-1.013	2.217	3.727	0.867	2.357	-0.053	-1.653	-1.183	-1.5235	-2.34705	1.44676	63.173	63.173	63.173	63.173	63.173	63.173	63.173	63.173	63.173	63.1735	63.527	75.4032	66.12	62.16	65.39	66.9	64.04	65.53	63.12	61.52	61.99	61.65	61.18	76.85
200966_x_at	0.0043524	-124.613	663.077	-124.613	-619.573	-108.463	86.137	-381.403	151.367	629.727	21.1562	186.592	-185.348	23407.8	23407.8	23407.8	23407.8	23407.8	23407.8	23407.8	23407.8	23407.8	23407.7	23339.9	21373.9	23283.2	24070.9	23283.2	22788.2	23299.3	23493.9	23026.4	23559.2	24037.5	23428.9	23526.5	21188.6
205105_at	0.0043587	-26.333	13.687	-69.233	6.107	12.517	-21.303	20.747	21.337	-22.423	-93.1475	40.5261	-20.7246	831.423	831.423	831.423	831.423	831.423	831.423	831.423	831.423	831.423	831.417	825.944	591.195	805.09	845.11	762.19	837.53	843.94	810.12	852.17	852.76	809	738.27	866.47	570.47
212544_at	0.0043682	-3.821	76.809	-100.861	-80.781	17.479	95.379	-105.291	-10.861	12.7191	-39.7628	0.305654	-26.9831	1699.91	1699.91	1699.91	1699.91	1699.91	1699.91	1699.91	1699.91	1699.91	1699.8	1614.33	1312.38	1696.09	1776.72	1599.05	1619.13	1717.39	1795.29	1594.62	1689.05	1712.63	1660.04	1614.64	1285.4
219406_at	0.0043713	5.453	5.723	0.823	-11.787	-3.977	2.143	-12.967	-5.317	9.593	4.91429	3.49957	-3.38002	125.327	125.327	125.327	125.327	125.327	125.327	125.327	125.327	125.327	125.326	124.06	84.95	130.78	131.05	126.15	113.54	121.35	127.47	112.36	120.01	134.92	130.24	127.56	81.57
219203_at	0.0043903	-35.138	3.952	22.082	15.232	2.74499	0.90233	-0.0533487	-2.49421	5.70784	22.018	-15.262	-14.502	430.488	430.488	430.488	430.488	430.485	429.638	387.803	378.344	378.302	378.302	378.302	378.302	395.35	434.44	452.57	445.72	433.23	430.54	387.75	375.85	384.01	400.32	363.04	363.8
209730_at	0.0043967	6.994	-8.056	11.864	0.534	8.204	-1.366	-8.246	-2.206	-8.37601	-7.86524	-0.122926	2.82721	102.146	102.146	102.146	102.146	102.146	102.146	102.146	102.146	102.146	102.155	107.903	141.283	109.14	94.09	114.01	102.68	110.35	100.78	93.9	99.94	93.77	94.29	107.78	144.11
39854_r_at	0.0044031	28.3261	114.552	-326.007	124.516	-16.9018	10.5723	207.746	57.3768	-6.84225	-179.562	-58.5372	115.027	1376.32	1379.49	1385.39	1396.69	1417.67	1455.77	1519.19	1615.36	1739.77	1872.13	1986.69	2069.34	1404.65	1494.04	1059.38	1521.21	1400.77	1466.34	1726.94	1672.74	1732.93	1692.57	1928.15	2184.37
208360_s_at	0.0044079	-9.674	-1.354	-0.004	0.906	-3.204	-0.664	5.416	4.986	9.356	2.44351	-0.652287	2.1356	72.614	72.614	72.614	72.614	72.614	72.614	72.614	72.614	72.614	72.6165	74.3223	100.544	62.94	71.26	72.61	73.52	69.41	71.95	78.03	77.6	81.97	75.06	73.67	102.68
219747_at	0.0044223	61.427	-8.84579	-9.00875	-12.7857	-24.1923	51.2931	-42.2498	14.1686	12.4143	-30.5104	27.3746	-6.25513	375.723	375.686	375.589	375.326	374.622	372.727	367.86	355.991	331.046	291.53	250.255	222.275	437.15	366.84	366.58	362.54	350.43	424.02	325.61	370.16	343.46	261.02	277.63	216.02
202794_at	0.0044239	76.799	-40.111	46.069	-63.501	23.279	10.409	-26.1515	33.5162	-28.7264	9.0388	-2.23036	7.35688	563.231	563.231	563.231	563.231	563.231	563.231	563.231	563.244	563.576	572.201	682.52	782.253	640.03	523.12	609.3	499.73	586.51	573.64	537.08	596.76	534.85	581.24	680.29	789.61
220015_at	0.0044368	7.867	-8.693	-3.083	-4.663	13.507	0.297	1.727	-5.473	-4.20301	1.53278	-0.420401	1.92144	88.533	88.533	88.533	88.533	88.533	88.533	88.533	88.533	88.533	88.5372	91.3704	123.709	96.4	79.84	85.45	83.87	102.04	88.83	90.26	83.06	84.33	90.07	90.95	125.63
213408_s_at	0.004448	5.237	-10.3625	31.319	-2.50928	8.4524	35.322	-12.928	-24.308	-16.058	-21.578	8.092	12.842	579.643	579.643	579.241	524.909	516.488	516.478	516.478	516.478	516.478	516.478	516.478	516.478	584.88	569.28	610.56	522.4	524.94	551.8	503.55	492.17	500.42	494.9	524.57	529.32
208846_s_at	0.0044675	-169.15	120.631	15.755	15.9647	-4.22525	48.0117	-115.215	8.58251	-12.0174	128.656	-52.5658	-61.8653	3228.48	3227.18	3224.75	3220.05	3211.21	3194.74	3166.08	3119.37	3052.32	2971.23	2891.24	2826.75	3059.33	3347.81	3240.5	3236.01	3206.98	3242.75	3050.86	3127.95	3040.3	3099.89	2838.67	2764.88
203126_at	0.0045116	13.722	7.702	72.952	-76.788	4.982	-9.008	-74.3469	13.7198	-3.58626	36.5754	33.921	-46.889	778.628	778.628	778.628	778.628	778.628	778.628	778.627	777.54	630.876	608.355	608.329	608.329	792.35	786.33	851.58	701.84	783.61	769.62	704.28	791.26	627.29	644.93	642.25	561.44
207136_at	0.0045182	0.608	2.728	6.018	1.678	-15.282	-8.032	-2.602	4.778	-1.832	6.30524	-1.51558	3.47635	63.482	63.482	63.482	63.482	63.482	63.482	63.482	63.482	63.482	63.4848	65.3856	97.3037	64.09	66.21	69.5	65.16	48.2	55.45	60.88	68.26	61.65	69.79	63.87	100.78
213800_at	0.0045215	13.805	37.375	-34.705	-11.885	-9.645	47.675	-38.635	-0.805	-23.125	-3.83973	1.39964	-11.2679	369.935	369.935	369.935	369.935	369.935	369.935	369.935	369.935	369.935	369.92	355.9	222.258	383.74	407.31	335.23	358.05	360.29	417.61	331.3	369.13	346.81	366.08	357.3	210.99
208937_s_at	0.0045248	-222.698	13.452	591.012	-134.078	39.8218	-24.6504	-76.0215	-191.449	305.904	15.3028	-20.7044	51.6345	2898.96	2898.96	2898.96	2898.96	2898.96	2898.96	2898.99	2899.43	2905.53	2985.23	3556.94	4150.78	2676.26	2912.41	3489.97	2764.88	2938.78	2874.31	2822.97	2707.98	3211.43	3000.53	3536.24	4202.41
214152_at	0.0045297	8.416	6.256	9.866	-8.024	1.086	-3.364	-8.244	5.656	-5.60399	-0.515613	-0.0153148	-2.54319	165.834	165.834	165.834	165.834	165.834	165.834	165.834	165.834	165.834	165.826	159.025	131.883	174.25	172.09	175.7	157.81	166.92	162.47	157.59	171.49	160.23	165.31	159.01	129.34
202034_x_at	0.004533	13.064	26.744	29.394	-10.6958	-3.32433	-26.5188	-5.31336	6.50188	-6.11561	6.76944	-18.4872	13.2598	449.976	449.976	449.976	449.976	449.974	449.959	449.803	448.268	435.756	397.731	378.777	376.11	463.04	476.72	479.37	439.28	446.65	423.44	444.49	454.77	429.64	404.5	360.29	389.37
211666_x_at	0.0045463	203.846	-161.324	278.096	-402.154	315.376	56.556	29.126	-215.234	-259.984	-52.6632	9.16374	-90.5786	13150.3	13150.3	13150.3	13150.3	13150.3	13150.3	13150.3	13150.3	13150.3	13150.1	12997.8	11886.5	13354.1	12989	13428.4	12748.1	13465.7	13206.9	13179.4	12935.1	12890.3	13097.5	13007	11795.9
201153_s_at	0.0045646	-61.591	7.849	-127.781	20.259	-107.971	59.209	49.649	83.929	22.3393	28.9491	0.29178	7.46417	1478.96	1478.96	1478.96	1478.96	1478.96	1478.96	1478.96	1478.96	1478.96	1478.61	1297.64	1109.22	1417.37	1486.81	1351.18	1499.22	1370.99	1538.17	1528.61	1562.89	1501.3	1507.56	1297.93	1116.68
212531_at	0.0045646	161.994	-57.496	30.444	-186.956	-1.72613	-3.93909	0.281988	-43.4983	-41.691	181.552	91.012	-355.928	3858.07	3858.07	3858.07	3858.07	3858.03	3852.23	3560.56	3395.95	3394.14	3394.13	3394.13	3394.13	4020.06	3800.57	3888.51	3671.11	3856.3	3848.29	3560.84	3352.45	3352.45	3575.68	3485.14	3038.2
1598_g_at	0.0045729	13.168	-8.042	7.66797	-0.192257	-0.194579	-14.6786	-14.3772	0.818501	1.54418	-3.84333	2.02265	-0.855522	210.152	210.152	210.152	210.152	210.155	210.179	210.417	212.671	225.996	243.533	247.667	248.136	223.32	202.11	217.82	209.96	209.96	195.5	196.04	213.49	227.54	239.69	249.69	247.28
210827_s_at	0.0045763	-95.726	-97.796	186.564	-99.856	6.924	-75.946	-8.476	13.574	-32.376	-68.5837	89.1667	-60.5533	1587.7	1587.7	1587.7	1587.7	1587.7	1587.7	1587.7	1587.7	1587.7	1587.68	1575.48	1092.39	1491.97	1489.9	1774.26	1487.84	1594.62	1511.75	1579.22	1601.27	1555.32	1519.1	1664.65	1031.84
209655_s_at	0.004593	5.99	3	0.36	5.79	-3.72	-1.76	-4.58	-0.48	-1.64	-2.83859	0.329457	-1.71649	93.6	93.6	93.6	93.6	93.6	93.6	93.6	93.6	93.6	93.5986	92.2705	74.2165	99.59	96.6	93.96	99.39	89.88	91.84	89.02	93.12	91.96	90.76	92.6	72.5
204345_at	0.0045964	-0.442981	-0.112902	3.28749	-1.37044	-1.40971	-0.533353	1.12118	-1.13302	1.43075	-1.87868	-0.624466	0.970009	80.003	80.0029	80.0025	80.0004	79.9897	79.9334	79.6588	78.573	76.3892	74.8887	74.4445	74.35	79.56	79.89	83.29	78.63	78.58	79.4	80.78	77.44	77.82	73.01	73.82	75.32
202609_at	0.0045981	-151.502	202.854	5.46449	58.1925	5.83369	-68.2984	-114.755	-21.6332	75.4878	-116.983	122.565	-72.5672	3133.37	3133.37	3133.35	3133.27	3132.98	3131.87	3127.79	3112.93	3063.32	2934.09	2739.81	2600.95	2981.87	3336.22	3138.81	3191.46	3138.81	3063.57	3013.03	3091.3	3138.81	2817.11	2862.38	2528.38
213297_at	0.0045998	12.773	12.773	-5.647	4.973	-5.297	-2.497	-2.497	-1.907	7.203	-10.2185	-15.1432	5.63707	172.567	172.567	172.567	172.567	172.567	172.567	172.567	172.567	172.567	172.568	173.603	219.393	185.34	185.34	166.92	177.54	167.27	170.07	170.07	170.66	179.77	162.35	158.46	225.03
201130_s_at	0.0046149	-15.4151	13.941	24.0448	-17.1769	9.5711	-1.3269	-10.9472	8.82786	7.01267	-8.59532	-11.1783	10.408	322.605	322.449	322.045	320.977	318.299	312.157	301.167	287.492	276.647	270.695	268.068	267.022	307.19	336.39	346.09	303.8	327.87	310.83	290.22	296.32	283.66	262.1	256.89	277.43
200876_s_at	0.0046234	83.287	186.957	-64.933	105.327	-132.203	213.189	-229.7	187.425	-419.332	51.4381	-1.64604	-21.2574	5206.52	5206.52	5206.52	5206.52	5206.52	5206.52	5206.49	5206.06	5200.01	5122.33	4629.09	4212.03	5289.81	5393.48	5141.59	5311.85	5074.32	5419.71	4976.79	5393.48	4780.68	5173.77	4627.44	4190.77
214802_at	0.0046319	-2.02	-1.53	9.15	-1.35	9.35	4.18	0.27	-6.55	-10.46	-2.35968	-0.0491695	1.88445	90.24	90.24	90.24	90.24	90.24	90.24	90.24	90.24	90.24	90.2697	103.659	125.406	88.22	88.71	99.39	88.89	99.59	94.42	90.51	83.69	79.78	87.91	103.61	127.29
202859_x_at	0.0046404	-1.753	-10.873	5.387	-2.083	0.777	7.687	-9.213	12.857	-4.67302	10.125	-0.255577	3.07599	159.233	159.233	159.233	159.233	159.233	159.233	159.233	159.233	159.233	159.245	166.486	201.284	157.48	148.36	164.62	157.15	160.01	166.92	150.02	172.09	154.56	169.37	166.23	204.36
204295_at	0.0046523	239.412	57.6849	-101.115	-187.009	125.778	67.1202	-145.81	-62.7625	-27.8416	192.551	-15.2965	-51.7833	2715.71	2712.95	2707.79	2697.93	2679.64	2646.49	2591.46	2508.41	2401.67	2288.96	2192.11	2122.62	2955.12	2770.63	2606.68	2510.92	2805.42	2713.61	2445.65	2445.65	2373.83	2481.51	2176.81	2070.84
203795_s_at	0.0046625	-3.327	-5.737	-7.067	13.443	2.373	-6.547	3.173	11.613	1.24722	-0.260855	2.35143	0.975383	113.147	113.147	113.147	113.147	113.147	113.147	113.147	113.147	113.153	116.831	142.159	142.435	109.82	107.41	106.08	126.59	115.52	106.6	116.32	124.76	114.4	116.57	144.51	143.41
207176_s_at	0.004678	-2.149	3.241	-2.559	2.631	0.741	-7.60901	6.7939	0.162327	2.27998	-1.03482	6.305	-3.295	76.489	76.489	76.489	76.489	76.489	76.489	76.4961	79.4577	90.2	90.2948	90.295	90.295	74.34	79.73	73.93	79.12	77.23	68.88	83.29	79.62	92.48	89.26	96.6	87
201879_at	0.0046814	16.125	36.755	-27.605	-21.145	-15.025	-25.595	40.335	-8.835	60.375	-47.7029	0.903366	-15.0021	606.835	606.835	606.835	606.835	606.835	606.835	606.835	606.835	606.835	606.813	586.827	424.302	622.96	643.59	579.23	585.69	591.81	581.24	647.17	598	667.21	559.11	587.73	409.3
212498_at	0.0046952	-32.648	99.162	48.562	-6.408	25.832	49.982	-84.108	15.962	-174.158	24.4584	1.57582	-16.9267	2012.26	2012.26	2012.26	2012.26	2012.26	2012.26	2012.26	2012.26	2012.26	2012.21	1969.81	1586.33	1979.61	2111.42	2060.82	2005.85	2038.09	2062.24	1928.15	2028.22	1838.1	2036.67	1971.39	1569.4
217872_at	0.0047021	57.397	-169.953	-45.603	-177.793	35.507	135.047	75.067	118.387	-85.6628	22.6794	-0.606056	-31.6665	2058.42	2058.42	2058.42	2058.42	2058.42	2058.42	2058.42	2058.42	2058.42	2058.23	1912.79	1486.87	2115.82	1888.47	2012.82	1880.63	2093.93	2193.47	2133.49	2176.81	1972.76	2080.91	1912.18	1455.2
217117_x_at	0.0047229	-1.261	0.019	1.589	3.039	0.929	0.739	-2.961	1.189	1.909	-2.27459	-0.0310354	0.734233	93.031	93.031	93.031	93.031	93.031	93.031	93.031	93.031	93.031	93.0346	95.111	103.086	91.77	93.05	94.62	96.07	93.96	93.77	90.07	94.22	94.94	90.76	95.08	103.82
206922_at	0.0047246	-16.485	15.205	2.575	3.315	24.985	-3.365	-0.335	-11.185	-5.635	-5.77734	-11.8787	5.56691	103.725	103.725	103.725	103.725	103.725	103.725	103.725	103.725	103.725	103.727	105.389	167.833	87.24	118.93	106.3	107.04	128.71	100.36	103.39	92.54	98.09	97.95	93.51	173.4
209147_s_at	0.0047246	-24.3077	24.1565	-11.2375	-3.80108	15.4495	-20.5871	-14.8626	28.5344	15.8269	-49.4406	21.2594	-3.2791	630.658	629.324	626.897	622.461	614.901	603.037	587.313	569.876	554.243	542.631	535.151	530.769	606.35	653.48	615.66	618.66	630.35	582.45	572.45	598.41	570.07	493.19	556.41	527.49
218255_s_at	0.0047351	-5.958	-5.128	1.292	-3.058	11.962	-1.548	8.012	-12.748	-5.33802	3.0584	0.0577537	2.29044	80.448	80.448	80.448	80.448	80.448	80.448	80.448	80.448	80.448	80.4616	88.2822	117.47	74.49	75.32	81.74	77.39	92.41	78.9	88.46	67.7	75.11	83.52	88.34	119.76
204016_at	0.0047403	-6.85984	-0.541129	5.91161	4.25325	8.24804	8.94227	-3.51646	-14.2697	10.3153	-4.35933	3.23739	-1.41635	172.28	172.271	172.248	172.187	172.022	171.578	170.436	167.65	161.775	152.419	142.583	135.876	165.42	171.73	178.16	176.44	180.27	180.52	166.92	153.38	172.09	148.06	145.82	134.46
211759_x_at	0.0047701	-21.7333	94.1379	83.5495	-10.7409	-95.6154	66.0707	-126.957	36.9626	53.9782	123.993	-269.079	124.215	3385.82	3383.76	3379.91	3372.5	3358.66	3333.18	3289.79	3221.56	3128.64	3023.53	2926.85	2853.53	3364.09	3477.9	3463.46	3361.76	3263.04	3399.25	3162.83	3258.52	3182.62	3147.52	2657.77	2977.74
202347_s_at	0.0047736	25.533	15.443	-36.157	2.95334	32.6484	-1.72793	-12.4336	-30.689	56.121	53.771	-19.749	-16.079	1192.22	1192.22	1192.22	1192.22	1191.87	1103.8	1076.96	1076.93	1076.93	1076.93	1076.93	1076.93	1217.75	1207.66	1156.06	1195.17	1224.52	1102.07	1064.53	1046.24	1133.05	1130.7	1057.18	1060.85
202820_at	0.0048037	17.961	15.851	-14.189	-42.549	3.791	-11.139	0.681	7.441	-20.249	-44.4959	21.6121	-12.1283	746.339	746.339	746.339	746.339	746.339	746.339	746.339	746.339	746.339	746.336	743.218	614.708	764.3	762.19	732.15	703.79	750.13	735.2	747.02	753.78	726.09	701.84	764.83	602.58
219612_s_at	0.0048126	0.777	10.517	-12.583	6.637	6.137	12.817	-23.8988	2.66591	-12.1828	12.1187	-7.131	-2.321	172.263	172.263	172.263	172.263	172.263	172.263	172.259	168.354	133.533	133.191	133.191	133.191	173.04	182.78	159.68	178.9	178.4	185.08	148.36	171.02	121.35	145.31	126.06	130.87
205128_x_at	0.0048627	0.103	2.133	-0.017	3.613	3.373	-1.207	-0.187	-1.607	-4.85701	-0.193023	0.00198753	0.979961	82.727	82.727	82.727	82.727	82.727	82.727	82.727	82.727	82.727	82.733	86.038	96.09	82.83	84.86	82.71	86.34	86.1	81.52	82.54	81.12	77.87	82.54	86.04	97.07
214845_s_at	0.0048717	-11.5408	63.5107	62.8192	21.4151	-59.5757	1.00593	-18.8945	7.10654	-19.7455	52.8167	-63.7304	40.2822	1277.49	1277.4	1277.16	1276.51	1274.8	1270.21	1258.78	1232.78	1185.47	1125.9	1077.84	1051.15	1265.95	1340.91	1339.98	1297.93	1215.22	1271.22	1239.89	1239.89	1165.72	1178.72	1014.11	1091.43
39402_at	0.0048934	3.293	-1.507	-3.187	-2.137	-0.177	-2.277	2.303	1.593	5.243	4.66161	-0.586184	1.38981	71.927	71.927	71.927	71.927	71.927	71.927	71.927	71.927	71.927	71.9284	72.8862	88.6202	75.22	70.42	68.74	69.79	71.75	69.65	74.23	73.52	77.17	76.59	72.3	90.01
211067_s_at	0.0048952	-0.728	-4.018	9.622	0.342	-2.448	0.042	2.552	-0.988	-2.298	-0.168932	-1.28637	0.873412	74.248	74.248	74.248	74.248	74.248	74.248	74.248	74.248	74.248	74.2489	74.9064	94.2066	73.52	70.23	83.87	74.59	71.8	74.29	76.8	73.26	71.95	74.08	73.62	95.08
208407_s_at	0.0049025	9.157	9.15701	57.3476	-18.7715	-15.844	0.539539	-17.4907	-72.8098	155.176	53.886	-15.744	-50.784	1446.04	1446.04	1446.04	1446	1443.07	1336.66	1239.47	1236.91	1236.87	1236.87	1236.87	1236.87	1455.2	1455.2	1503.39	1427.23	1427.23	1337.2	1221.98	1164.1	1392.05	1290.76	1221.13	1186.09
209038_s_at	0.0049025	4.758	-1.642	0.038	4.558	4.228	1.888	-0.962	-5.032	-6.10201	1.42916	-0.0432838	1.41816	90.782	90.782	90.782	90.782	90.782	90.782	90.782	90.782	90.782	90.7908	95.6433	110.402	95.54	89.14	90.82	95.34	95.01	92.67	89.82	85.75	84.68	92.22	95.6	111.82
210356_x_at	0.0049262	-6.182	-4.382	-3.272	7.818	5.368	-1.75201	1.31309	-0.391331	1.47347	5.7581	-0.382	-3.182	83.832	83.832	83.832	83.832	83.832	83.832	83.8369	86.7313	97.9865	98.0619	98.062	98.062	77.65	79.45	80.56	91.65	89.2	82.08	85.15	86.34	99.46	103.82	97.68	94.88
219579_at	0.0049336	-4.428	-1.948	-13.608	21.262	-9.498	-7.208	5.742	27.022	25.3719	2.29357	-0.0973449	1.55753	105.768	105.768	105.768	105.768	105.768	105.768	105.768	105.768	105.768	105.866	144.307	188.722	101.34	103.82	92.16	127.03	96.27	98.56	111.51	132.79	131.14	108.16	144.21	190.28
209449_at	0.0049391	-10.187	4.873	4.083	6.733	3.813	28.063	-33.337	20.553	-21.207	0.668246	2.31389	-6.21378	377.277	377.277	377.277	377.277	377.277	377.277	377.277	377.277	377.277	377.272	372.236	283.074	367.09	382.15	381.36	384.01	381.09	405.34	343.94	397.83	356.07	377.94	374.55	276.86
219395_at	0.0049575	3.583	1.863	-0.187	2.883	-2.907	-5.907	-0.517	-1.727	-2.317	0.421791	-0.549533	1.354	68.027	68.027	68.027	68.027	68.027	68.027	68.027	68.027	68.027	68.0282	68.8595	82.516	71.61	69.89	67.84	70.91	65.12	62.12	67.51	66.3	65.71	68.45	68.31	83.87
209372_x_at	0.0049612	-1.481	0.209	0.999	-5.271	1.069	2.369	-0.221	0.709	-3.36101	0.270058	-0.0139729	0.554964	102.611	102.611	102.611	102.611	102.611	102.611	102.611	102.611	102.611	102.62	106.754	113.925	101.13	102.82	103.61	97.34	103.68	104.98	102.39	103.32	99.25	102.89	106.74	114.48
221754_s_at	0.0049741	6.256	3.446	-2.174	-8.714	0.126	-2.534	2.706	-1.394	-2.88403	-0.986156	-0.058347	0.932842	104.784	104.784	104.784	104.784	104.784	104.784	104.784	104.784	104.784	104.806	114.148	126.977	111.04	108.23	102.61	96.07	104.91	102.25	107.49	103.39	101.9	103.82	114.09	127.91
218882_s_at	0.0049797	-15.351	37.6089	-8.32143	14.1259	-61.2735	34.8633	14.0033	-7.15613	2.53051	-1.00328	0.639163	2.79385	495.391	495.391	495.391	495.394	495.413	495.557	496.577	503.436	534.919	581.443	598.191	601.036	480.04	533	487.07	509.52	434.14	530.42	510.58	496.28	537.45	580.44	598.83	603.83
218757_s_at	0.0049871	-13.5916	13.6309	21.8697	-21.7609	-21.9154	24.5474	-8.29463	1.59153	-16.3387	12.2492	3.24432	-3.92427	436.152	436.129	436.07	435.911	435.485	434.343	431.435	424.498	410.599	390.291	371.046	359.004	422.56	449.76	457.94	414.15	413.57	458.89	423.14	426.09	394.26	402.54	374.29	355.08
218988_at	0.0049945	-4.13867	5.41223	-12.7245	13.3477	-30.1765	21.9376	-10.4026	0.00327947	1.36982	-3.7079	4.7573	-3.02987	202.089	202.088	202.085	202.072	202.026	201.852	201.213	198.907	191.44	173.548	150.233	135.73	197.95	207.5	189.36	215.42	171.85	223.79	190.81	198.91	192.81	169.84	154.99	132.7
206998_x_at	0.0050038	-3.12	6.65	-1.29	2.54	-4.2	-3.41	9.18	-1.37078	-1.66643	1.25923	-4.65599	5.383	63.58	63.58	63.58	63.58	63.58	63.58	63.58	63.5808	64.1364	80.4308	81.136	81.137	60.46	70.23	62.29	66.12	59.38	60.17	72.76	62.21	62.47	81.69	76.48	86.52
217030_at	0.0050038	-1.582	-3.452	-3.172	1.648	-0.322	4.818	2.218	1.82799	-1.41796	0.0406753	2.07229	-0.734949	61.252	61.252	61.252	61.252	61.252	61.252	61.252	61.252	61.258	64.3593	72.1077	72.1449	59.67	57.8	58.08	62.9	60.93	66.07	63.47	63.08	59.84	64.4	74.18	71.41
202237_at	0.005015	198.498	338.128	-81.742	88.188	-202.282	115.648	-334.472	-242.132	40.3081	47.2547	4.78471	-73.3806	9803.49	9803.49	9803.49	9803.49	9803.49	9803.49	9803.49	9803.49	9803.49	9803.38	9696.77	8732.47	10002	10141.6	9721.75	9891.68	9601.21	9919.14	9469.02	9561.36	9843.8	9850.63	9701.55	8659.09
201152_s_at	0.00503	47.402	-26.858	101.242	-8.588	-46.148	39.832	-59.278	53.722	-49.738	-84.0389	2.18325	-24.1662	1775.48	1775.48	1775.48	1775.48	1775.48	1775.48	1775.48	1775.48	1775.48	1775.44	1740.39	1470.32	1822.88	1748.62	1876.72	1766.89	1729.33	1815.31	1716.2	1829.2	1725.74	1691.4	1742.57	1446.15
212871_at	0.0050886	-2.16281	-18.3288	55.2616	-13.1241	6.87432	-10.6317	-2.95993	6.17266	-12.6371	12.2402	-8.7747	7.59769	443.883	443.239	442.048	439.804	435.766	428.822	418.26	404.257	389.007	375.51	365.585	359.242	441.72	424.91	497.31	426.68	442.64	418.19	415.3	410.43	376.37	387.75	356.81	366.84
201864_at	0.0051077	12.475	-10.265	-1.625	-0.005	-21.845	-19.365	34.9444	-6.76537	-0.491336	-15.9103	21.6591	-8.721	467.565	467.565	467.565	467.565	467.565	467.565	467.566	467.885	515.691	534.7	534.751	534.751	480.04	457.3	465.94	467.56	445.72	448.2	502.51	461.12	515.2	518.79	556.41	526.03
202273_at	0.0051192	-4.845	-1.535	3.795	4.025	0.205	-1.745	2.145	-5.875	1.49497	-1.44418	-0.00656815	0.416636	76.595	76.595	76.595	76.595	76.595	76.595	76.595	76.595	76.595	76.6142	84.1066	92.7634	71.75	75.06	80.39	80.62	76.8	74.85	78.74	70.72	78.09	75.17	84.1	93.18
211705_s_at	0.005123	2.683	0.193	0.843	-1.067	0.513	2.523	-3.837	-1.437	6.333	-7.28879	-0.491516	1.65223	76.547	76.547	76.547	76.547	76.547	76.547	76.547	76.547	76.547	76.5488	77.7715	96.5678	79.23	76.74	77.39	75.48	77.06	79.07	72.71	75.11	82.88	69.26	77.28	98.22
208417_at	0.0051423	-2.375	2.995	-1.995	-0.275	-8.625	-10.245	0.30499	12.1246	1.39091	5.44417	-0.591491	2.13279	93.075	93.075	93.075	93.075	93.075	93.075	93.075	93.0754	93.0891	93.5958	105.431	124.367	90.7	96.07	91.08	92.8	84.45	82.83	93.38	105.2	94.48	99.04	104.84	126.5
220826_at	0.0051674	-1.965	-1.915	2.245	-3.315	0.505	-1.105	-1.565	2.675	2.13498	0.0690746	0.0311382	0.308019	74.925	74.925	74.925	74.925	74.925	74.925	74.925	74.925	74.925	74.9409	80.7489	86.572	72.96	73.01	77.17	71.61	75.43	73.82	73.36	77.6	77.06	75.01	80.78	86.88
203025_at	0.005181	1.672	-30.638	27.302	-66.8673	26.4604	-5.16244	-8.3383	-5.85311	12.07	-2.97	53.15	-41.28	710.458	710.458	710.458	710.457	710.27	673.762	598.918	598.073	598.07	598.07	598.07	598.07	712.13	679.82	737.76	643.59	736.73	668.6	590.58	592.22	610.14	595.1	651.22	556.79
201149_s_at	0.0051927	-1.249	0.401	2.471	3.001	2.361	4.201	-1.509	-5.219	-2.36901	0.606728	-0.111692	1.18635	74.919	74.919	74.919	74.919	74.919	74.919	74.919	74.919	74.919	74.9233	77.5017	89.8937	73.67	75.32	77.39	77.92	77.28	79.12	73.41	69.7	72.55	75.53	77.39	91.08
209936_at	0.0052005	-1.54211	2.44724	3.30268	-0.460328	-7.4934	1.67111	0.562978	-2.21627	-0.458334	1.67149	3.3704	-3.32253	74.4521	74.4528	74.4573	74.4903	74.7234	76.1989	81.007	85.0463	86.0283	86.1785	86.1996	86.2025	72.91	76.9	77.76	74.03	67.23	77.87	81.57	82.83	85.57	87.85	89.57	82.88
39249_at	0.0052103	9.22856	15.7273	5.59293	-10.4837	50.3643	-24.1515	-24.5	-10.5104	5.55445	12.318	-18.4822	11.9056	395.271	395.273	395.277	395.294	395.356	395.591	396.46	399.61	410.036	436.502	474.512	500.454	404.5	411	400.87	384.81	445.72	371.44	371.96	389.1	415.59	448.82	456.03	512.36
202359_s_at	0.00523	-12.983	9.887	5.957	-9.033	-2.163	7.857	6.057	11.017	-8.49299	-1.59376	0.0683165	-3.38935	137.653	137.653	137.653	137.653	137.653	137.653	137.653	137.653	137.653	137.644	129.902	92.9594	124.67	147.54	143.61	128.62	135.49	145.51	143.71	148.67	129.16	136.05	129.97	89.57
203282_at	0.0052378	26.7017	0.595516	41.1581	-97.3302	66.4618	38.8049	-10.5808	-31.3799	23.2468	-44.1675	76.2302	-48.8779	1245.4	1245.32	1245.13	1244.61	1243.22	1239.49	1230.02	1207.65	1163.66	1101.35	1044.33	1009.62	1272.1	1245.92	1286.29	1147.28	1309.68	1278.29	1219.44	1176.27	1186.91	1057.18	1120.56	960.74
38707_r_at	0.0052418	-10.9868	-3.38474	-60.5139	111.176	-106.64	-37.5043	49.8142	77.1564	-44.7178	9.51695	-74.4571	63.085	605.677	606.795	608.884	612.904	620.42	634.264	657.886	695.134	746.068	803.983	857.527	898.315	594.69	603.41	548.37	724.08	513.78	596.76	707.7	772.29	701.35	813.5	783.07	961.4
203168_at	0.0052497	-5.541	-1.111	-4.041	2.039	-6.261	-3.131	8.169	1.249	10.999	8.29627	-0.807414	2.16278	85.271	85.271	85.271	85.271	85.271	85.271	85.271	85.271	85.271	85.2737	87.1474	117.927	79.73	84.16	81.23	87.31	79.01	82.14	93.44	86.52	96.27	93.57	86.34	120.09
220421_at	0.0052497	-0.507	-0.327007	-2.97726	4.79326	-5.68705	1.52787	-1.80045	-2.56736	8.55768	7.05702	-16.943	2.237	82.927	82.927	82.9273	82.9367	83.2871	91.7221	104.84	105.747	105.772	105.773	105.773	105.773	82.42	82.6	79.95	87.73	77.6	93.25	103.04	103.18	114.33	112.83	88.83	108.01
212933_x_at	0.0052517	71.001	363.341	-410.399	-307.879	-27.139	74.961	35.471	-69.789	7.9912	191.246	2.78391	-48.8161	5641.87	5641.87	5641.87	5641.87	5641.87	5641.87	5641.87	5641.87	5641.87	5641.66	5465.99	4497	5712.87	6005.21	5231.47	5333.99	5614.73	5716.83	5677.34	5572.08	5649.86	5832.91	5468.77	4448.18
201483_s_at	0.0052576	-71.9331	85.0009	121.498	-24.6705	178.275	13.1457	-20.5775	-91.9603	-116.802	157.459	44.689	-81.451	2429.36	2427.66	2424.47	2418.33	2406.82	2385.49	2348.78	2290	2207.83	2111.79	2020.42	1949.09	2357.43	2512.66	2545.97	2393.66	2585.09	2398.64	2328.2	2198.04	2091.03	2269.25	2065.11	1867.64
205412_at	0.0052994	22.828	-41.672	-43.962	93.678	-20.0516	90.2521	-5.90127	-60.9511	-45.2034	7.41161	2.92473	-10.848	1144.5	1144.5	1144.5	1144.5	1144.5	1144.5	1144.46	1144.09	1140.42	1108.5	981.405	893.068	1167.33	1102.83	1100.54	1238.18	1124.45	1234.75	1138.56	1083.14	1095.22	1115.91	984.33	882.22
213414_s_at	0.0053295	-33.9444	581.424	81.8194	-41.4305	-159.005	-10.2566	-407.323	224.29	-412.053	882.487	-524.064	37.5519	27133.8	27126.3	27112.2	27085	27034.4	26941.6	26784.5	26539.6	26210.6	25844.3	25513	25265.1	27099.9	27707.7	27194	27043.6	26875.4	26931.4	26377.1	26763.9	25798.5	26726.8	24988.9	25302.6
211458_s_at	0.0053396	16.468	-34.222	-4.292	21.9981	6.99262	-5.5044	-5.80497	48.2929	-14.967	-34.447	16.813	6.813	645.212	645.212	645.212	645.212	645.127	602.264	565.305	565.237	565.237	565.237	565.237	565.237	661.68	610.99	640.92	667.21	652.12	596.76	559.5	613.53	550.27	530.79	582.05	572.05
220077_at	0.0053558	2.481	1.401	1.171	2.571	8.431	-2.419	-0.519	2.291	-5.249	-3.67984	-3.01779	1.86452	65.499	65.499	65.499	65.499	65.499	65.499	65.499	65.499	65.499	65.4998	66.0978	85.8055	67.98	66.9	66.67	68.07	73.93	63.08	64.98	67.79	60.25	61.82	63.08	87.67
211253_x_at	0.0053578	-12.6591	0.945394	-4.06105	11.5594	-4.92574	-1.90372	0.995028	11.28	-13.01	-0.69515	14.7526	-11.208	104.819	104.845	104.911	105.091	105.566	106.814	109.815	116.1	125.92	135.995	142.727	146.038	92.16	105.79	100.85	116.65	100.64	104.91	110.81	127.38	112.91	135.3	157.48	134.83
213785_at	0.005368	12.101	-31.959	-3.509	3.631	-14.799	-0.049	2.151	-12.199	0.131001	0.492451	22.8772	-7.4337	263.799	263.799	263.799	263.799	263.799	263.799	263.799	263.799	263.799	263.798	262.353	184.234	275.9	231.84	260.29	267.43	249	263.75	265.95	251.6	263.93	264.29	285.23	176.8
202203_s_at	0.0054108	14.4031	1.5535	-12.2752	6.58988	-6.4613	-6.29968	5.08454	2.87904	1.67077	-6.00349	7.83636	-7.08698	144.057	144.056	144.055	144.05	144.031	143.96	143.695	142.731	139.469	130.673	116.574	105.787	158.46	145.61	131.78	150.64	137.57	137.66	148.78	145.61	141.14	124.67	124.41	98.7
213491_x_at	0.0054191	340.685	-5.0089	8.93246	-343.227	132.935	-150.027	-448.791	258.041	-24.9292	176.562	79.9406	-215.614	9010.93	9006.82	8999.13	8984.33	8956.65	8905.69	8818.72	8681.59	8494.07	8280.85	8083.72	7933.55	9351.62	9001.81	9008.06	8641.1	9089.59	8755.66	8369.93	8939.63	8469.14	8457.41	8163.66	7717.94
206281_at	0.0054666	-1.296	2.934	0.844	1.604	2.004	-3.836	-5.106	-0.166	2.21399	-1.45027	-0.0443796	1.08216	71.866	71.866	71.866	71.866	71.866	71.866	71.866	71.866	71.866	71.8703	74.3844	84.8978	70.57	74.8	72.71	73.47	73.87	68.03	66.76	71.7	74.08	70.42	74.34	85.98
209627_s_at	0.0054832	-1.644	4.516	8.836	-2.274	-9.73401	-2.06846	-2.03483	15.2838	-0.692507	-14.073	-0.003	-7.113	305.024	305.024	305.024	305.024	305.024	305.028	307.955	334.176	334.533	334.533	334.533	334.533	303.38	309.54	313.86	302.75	295.29	302.96	305.92	349.46	333.84	320.46	334.53	327.42
201047_x_at	0.0054874	-112.499	68.351	87.891	80.0611	-51.5929	2.61687	-72.1068	64.2724	-27.627	57.213	-44.597	22.233	2740.96	2740.96	2740.96	2740.96	2740.86	2666.23	2484.09	2483.47	2483.47	2483.47	2483.47	2483.47	2628.46	2809.31	2828.85	2821.02	2689.27	2668.85	2411.98	2547.74	2455.84	2540.68	2438.87	2505.7
219464_at	0.0054874	-8.064	-1.864	2.536	3.556	-4.404	4.076	3.926	1.74448	-0.894257	1.48202	-12.4161	11.973	102.154	102.154	102.154	102.154	102.154	102.154	102.154	102.156	103.214	124.758	125.406	125.407	94.09	100.29	104.69	105.71	97.75	106.23	106.08	103.9	102.32	126.24	112.99	137.38
216331_at	0.0054895	5.516	2.316	-2.594	1.666	-5.414	-1.594	3.836	-1.784	-2.66401	0.810544	-0.0577449	1.15756	92.234	92.234	92.234	92.234	92.234	92.234	92.234	92.234	92.234	92.2395	95.4677	109.352	97.75	94.55	89.64	93.9	86.82	90.64	96.07	90.45	89.57	93.05	95.41	110.51
214256_at	0.0055146	1.669	-1.061	-0.871	1.289	-0.501001	-4.85102	1.75827	-4.04875	0.298488	-0.0927715	0.227669	-0.567481	67.451	67.451	67.451	67.451	67.451	67.451	67.4517	67.4787	68.3915	74.8928	76.5723	76.6275	69.12	66.39	66.58	68.74	66.95	62.6	69.21	63.43	68.69	74.8	76.8	76.06
213376_at	0.0055167	-1.288	-4.768	28.922	-17.868	-12.228	38.712	-7.938	-15.338	-9.65799	0.769785	1.07812	-8.82119	422.088	422.088	422.088	422.088	422.088	422.088	422.088	422.088	422.088	422.08	414.792	327.291	420.8	417.32	451.01	404.22	409.86	460.8	414.15	406.75	412.43	422.85	415.87	318.47
205211_s_at	0.0055209	4.924	0.614	11.244	-4.206	2.674	4.514	2.204	-5.816	-10.836	-2.54175	0.0745333	0.788929	94.466	94.466	94.466	94.466	94.466	94.466	94.466	94.466	94.466	94.5018	108.915	126.771	99.39	95.08	105.71	90.26	97.14	98.98	96.67	88.65	83.63	91.96	108.99	127.56
201390_s_at	0.0055273	-165.852	23.508	-11.242	-23.562	53.5639	115.613	-12.2381	-68.5992	162.01	166.69	-114.06	-152.53	3574.54	3574.54	3574.54	3574.54	3574.54	3568.24	3234.82	3216.12	3216.1	3216.1	3216.1	3216.1	3408.69	3598.05	3563.3	3550.98	3628.1	3683.85	3222.58	3147.52	3378.11	3382.79	3102.04	3063.57
215845_x_at	0.0055568	-2.853	-0.153021	-1.13311	6.56645	-3.64584	0.371996	3.02941	-0.308049	-1.23907	1.16096	-1.15852	0.524388	70.923	70.923	70.9231	70.9235	70.9258	70.938	71.0006	71.318	72.7491	76.929	81.6585	83.5756	68.07	70.77	69.79	77.49	67.28	71.31	74.03	71.01	71.51	78.09	80.5	84.1
206764_x_at	0.0055589	4.537	-0.023	3.127	-10.703	-3.613	4.147	-0.523	24.817	5.82699	-15.3573	-1.46156	2.92449	180.543	180.543	180.543	180.543	180.543	180.543	180.543	180.543	180.543	180.547	183.492	236.266	185.08	180.52	183.67	169.84	176.93	184.69	180.02	205.36	186.37	165.19	182.03	239.19
202444_s_at	0.0055738	5.282	55.182	80.872	11.292	-61.478	19.162	-44.7265	-15.9623	-49.3936	5.03423	-10.3558	22.4687	858.788	858.788	858.788	858.788	858.788	858.788	858.787	858.732	856.714	802.286	671.126	658.761	864.07	913.97	939.66	870.08	797.31	877.95	814.06	842.77	807.32	807.32	660.77	681.23
218280_x_at	0.0055759	15.2733	21.8547	-15.0287	-35.452	20.3273	26.8936	-31.5272	12.1615	-6.16795	-8.84594	37.0732	-33.0028	340.547	340.185	339.509	338.202	335.743	331.156	323.157	310.078	291.208	268.236	245.407	226.883	355.82	362.04	324.48	302.75	356.07	358.05	291.63	322.24	285.04	259.39	282.48	193.88
207004_at	0.0055866	-0.578	-2.308	13.532	1.432	2.882	8.242	-0.758	-2.088	-2.398	5.98015	-2.27341	2.59191	65.428	65.428	65.428	65.428	65.428	65.428	65.428	65.428	65.428	65.4298	66.7234	98.4681	64.85	63.12	78.96	66.86	68.31	73.67	64.67	63.34	63.03	71.41	64.45	101.06
212114_at	0.005623	93.2542	-5.06298	92.926	-1.46327	-24.7371	-17.369	-168.199	65.3783	63.3873	-53.8612	146.122	-146.872	1481.6	1480.57	1478.65	1474.93	1467.88	1454.53	1430.64	1389.82	1326.74	1242.42	1149.12	1065.28	1574.85	1475.51	1571.58	1473.47	1443.14	1437.16	1262.44	1455.2	1390.13	1188.56	1295.24	918.41
217840_at	0.0056446	-1.041	4.079	34.979	-21.1364	18.0034	-2.42117	5.2309	-31.8339	47.8918	19.152	-2.618	-39.438	736.241	736.241	736.241	736.236	735.777	704.261	647.799	646.224	646.208	646.208	646.208	646.208	735.2	740.32	771.22	715.1	753.78	701.84	653.03	614.39	694.1	665.36	643.59	606.77
203824_at	0.0056597	-28.3877	93.9689	-73.7404	-85.4899	34.104	93.5331	13.7485	-80.7323	37.0525	38.3336	-49.1706	-6.25131	1391.8	1390.78	1388.88	1385.22	1378.37	1365.71	1344	1309.5	1261.78	1206.73	1155.07	1115.22	1363.41	1484.75	1315.14	1299.73	1412.47	1459.24	1357.75	1228.77	1298.83	1245.06	1105.9	1108.97
205417_s_at	0.0056684	31.5719	-18.2143	67.8377	-122.541	22.4275	7.81178	-31.0114	55.0271	-25.2442	-41.9653	85.9753	-44.3656	1245.83	1244.43	1241.84	1236.9	1227.82	1211.63	1185.47	1147.62	1101.64	1056.08	1019.15	993.846	1277.4	1226.22	1309.68	1114.36	1250.25	1219.44	1154.46	1202.65	1076.4	1014.11	1105.13	949.48
214267_s_at	0.0056684	-2.61	-1.43	7.64	3.98	-5.26	-1.13	-2.53	-0.1	-1.01001	2.28154	0.0321468	0.751555	62.74	62.74	62.74	62.74	62.74	62.74	62.74	62.74	62.74	62.7485	67.3879	81.4984	60.13	61.31	70.38	66.72	57.48	61.61	60.21	62.64	61.73	65.03	67.42	82.25
205456_at	0.0056771	-2.271	0.278995	-0.131061	4.98815	-5.58288	-2.26983	1.25599	-1.48619	4.11193	-4.7912	-1.94422	4.68413	84.581	84.581	84.5811	84.5819	84.5929	84.7498	86.594	93.8362	97.0181	97.3312	97.3542	97.3559	82.31	84.86	84.45	89.57	79.01	82.48	87.85	92.35	101.13	92.54	95.41	102.04
200785_s_at	0.0057098	2.002	-6.568	5.402	9.372	0.112	-3.988	4.332	-10.678	2.93196	-1.50809	0.00983333	0.918061	76.848	76.848	76.848	76.848	76.848	76.848	76.848	76.848	76.848	76.8781	89.3802	105.972	78.85	70.28	82.25	86.22	76.96	72.86	81.18	66.17	79.78	75.37	89.39	106.89
220067_at	0.0057164	-0.006	-2.236	1.674	0.914	-0.436	-0.755843	0.738046	-0.491116	1.25287	-0.117	1.933	-1.667	77.556	77.556	77.556	77.556	77.556	77.5558	77.402	73.1011	72.9771	72.977	72.977	72.977	77.55	75.32	79.23	78.47	77.12	76.8	78.14	72.61	74.23	72.86	74.91	71.31
211580_s_at	0.0057274	1.903	-0.547	-1.467	-1.507	4.553	-5.127	2.563	0.173	-2.367	3.32243	-3.50929	1.83859	70.247	70.247	70.247	70.247	70.247	70.247	70.247	70.247	70.247	70.2476	70.6493	85.4714	72.15	69.7	68.78	68.74	74.8	65.12	72.81	70.42	67.88	73.57	67.14	87.31
209974_s_at	0.005734	-56.247	109.293	-126.887	-10.187	22.293	-58.227	124.033	77.933	-126.887	30.4836	98.8851	-50.0813	2922.6	2922.6	2922.6	2922.6	2922.6	2922.6	2922.6	2922.6	2922.6	2922.59	2912.05	2460.38	2866.35	3031.89	2795.71	2912.41	2944.89	2864.37	3046.63	3000.53	2795.71	2953.07	3010.94	2410.3
215204_at	0.0057384	-0.408	1.662	-1.398	2.382	-3.058	1.362	-3.058	1.48201	1.91149	-0.0335624	0.661751	-1.24201	84.798	84.798	84.798	84.798	84.798	84.798	84.798	84.798	84.7885	80.4836	76.9882	76.982	84.39	86.46	83.4	87.18	81.74	86.16	81.74	86.28	86.7	80.45	77.65	75.74
201494_at	0.0057406	-18.998	16.852	-3.148	16.852	-26.868	121.442	-52.888	-168.028	-7.11716	6.60413	0.572393	-0.353659	1916.65	1916.65	1916.65	1916.65	1916.65	1916.65	1916.65	1916.65	1916.65	1916.21	1772.46	1537.45	1897.65	1933.5	1913.5	1933.5	1889.78	2038.09	1863.76	1748.62	1909.53	1922.81	1773.03	1537.1
213783_at	0.0057627	0.485	-2.725	0.225	-5.265	2.275	3.135	4.225	3.195	1.585	-4.2956	-4.92592	2.40355	74.625	74.625	74.625	74.625	74.625	74.625	74.625	74.625	74.625	74.6256	75.0559	92.1464	75.11	71.9	74.85	69.36	76.9	77.76	78.85	77.82	76.21	70.33	70.13	94.55
221524_s_at	0.0057716	23.2613	-22.918	-0.705451	23.6143	4.04053	9.28856	-4.91231	-15.4249	-16.3165	10.5289	5.87258	-12.7665	224.189	224.188	224.185	224.176	224.139	224.001	223.492	221.635	215.366	198.561	171.917	151.776	247.45	201.27	223.48	247.79	228.18	233.29	218.58	206.21	199.05	209.09	177.79	139.01
204632_at	0.005805	-5.18572	-1.75613	2.15822	0.195651	5.14153	-2.52138	-0.771426	1.08444	-1.59092	-1.9249	-3.52751	7.52148	114.856	115.446	116.202	117.184	118.408	119.901	121.611	123.506	125.491	127.465	129.328	130.999	109.67	113.69	118.36	117.38	123.55	117.38	120.84	124.59	123.9	125.54	125.8	138.52
202351_at	0.0058364	-36.617	118.853	-53.4969	-82.0865	35.0465	48.0391	-2.02831	55.408	-105.774	22.3971	4.39172	-17.6948	1398.14	1398.14	1398.14	1398.14	1398.13	1398.11	1397.95	1396.77	1388.5	1339.12	1194.93	1091.11	1361.52	1516.99	1344.64	1316.05	1433.18	1446.15	1395.92	1452.18	1282.73	1361.52	1199.32	1073.42
208881_x_at	0.0058387	33.164	11.034	23.494	-52.346	-13.5534	35.032	-7.60794	46.7784	-15.773	80.177	-121.193	9.197	1365.67	1365.67	1365.67	1365.67	1365.66	1362.83	1212.76	1204.34	1204.33	1204.33	1204.33	1204.33	1398.83	1376.7	1389.16	1313.32	1352.11	1397.86	1205.15	1251.12	1188.56	1284.51	1083.14	1213.53
205141_at	0.0058477	23.8798	66.7729	88.4099	-153.963	61.6832	23.7813	-58.0491	3.24006	35.8435	-14.6301	-73.6718	83.6385	1685.2	1680.64	1672.37	1657.35	1632.06	1593.1	1542.8	1488.73	1441.72	1407.65	1386.08	1373.58	1709.08	1747.41	1760.78	1503.39	1693.74	1616.88	1484.75	1491.97	1477.56	1393.02	1312.41	1457.22
200609_s_at	0.0058726	-169.649	15.501	60.801	8.011	86.211	245.091	43.121	-148.229	-119.459	-83.1433	96.627	-62.9346	3592.54	3592.54	3592.54	3592.54	3592.54	3592.54	3592.54	3592.54	3592.54	3592.52	3577.02	2963.26	3422.89	3608.04	3653.34	3600.55	3678.75	3837.63	3635.66	3444.31	3473.08	3509.38	3673.65	2900.33
214070_s_at	0.0059067	-0.792	-3.552	-8.052	13.388	-6.82352	-0.716322	3.75537	3.22064	-2.63	3.79	-8.09	-0.74	78.772	78.772	78.772	78.772	78.7735	79.8963	98.6346	99.0994	99.1	99.1	99.1	99.1	77.98	75.22	70.72	92.16	71.95	79.18	102.39	102.32	96.47	102.89	91.01	98.36
217802_s_at	0.0059227	2.186	194.596	-111.424	-189.804	99.286	33.486	-94.204	-134.934	161.746	-145.547	123.317	-80.9989	3207.01	3207.01	3207.01	3207.01	3207.01	3207.01	3207.01	3207.01	3207.01	3207	3189.86	2511.44	3209.2	3401.61	3095.59	3017.21	3306.3	3240.5	3112.81	3072.08	3368.76	3061.45	3313.18	2430.44
218316_at	0.0059296	10.501	-11.419	-36.439	13.881	2.551	13.881	-37.219	23.271	-29.009	23.7294	0.246375	-7.53027	597.109	597.109	597.109	597.109	597.109	597.109	597.109	597.109	597.109	597.081	573.794	475.09	607.61	585.69	560.67	610.99	599.66	610.99	559.89	620.38	568.1	620.81	574.04	467.56
64474_g_at	0.0059457	10.271	-5.369	2.061	4.471	-5.369	-0.379	-4.149	-1.569	-0.828999	-0.227696	0.653783	-1.97722	108.909	108.909	108.909	108.909	108.909	108.909	108.909	108.909	108.909	108.908	107.656	85.4972	119.18	103.54	110.97	113.38	103.54	108.53	104.76	107.34	108.08	108.68	108.31	83.52
216300_x_at	0.0059503	2.226	-5.964	2.076	-1.734	1.896	-3.014	-0.194	7.276	-1.064	-1.2447	-3.37839	1.74284	66.134	66.134	66.134	66.134	66.134	66.134	66.134	66.134	66.134	66.1347	66.6284	84.1772	68.36	60.17	68.21	64.4	68.03	63.12	65.94	73.41	65.07	64.89	63.25	85.92
208849_at	0.0059595	-1.407	-0.797	3.113	5.713	-3.407	3.113	-4.387	1.133	-0.587008	-3.33278	-0.0146471	0.970674	60.177	60.177	60.177	60.177	60.177	60.177	60.177	60.177	60.177	60.1828	63.5246	76.3593	58.77	59.38	63.29	65.89	56.77	63.29	55.79	61.31	59.59	56.85	63.51	77.33
221504_s_at	0.0059711	2.58199	40.1534	64.6767	34.4924	-16.0013	-9.91128	-119.978	60.0952	-37.6577	115.726	23.5885	-64.8591	1677.13	1674.86	1670.66	1662.78	1648.65	1624.55	1588.35	1541.17	1490.84	1447.16	1415.56	1395.59	1679.71	1715.01	1735.34	1697.27	1632.65	1614.64	1468.37	1601.27	1453.18	1562.89	1439.15	1330.73
201129_at	0.005985	-54.184	26.596	-29.874	25.106	-25.974	-14.814	-32.714	23.626	7.64603	10.8192	0.526607	-10.0013	403.644	403.644	403.644	403.644	403.644	403.644	403.644	403.644	403.644	403.611	376.103	252.361	349.46	430.24	373.77	428.75	377.67	388.83	370.93	427.27	411.29	414.43	376.63	242.36
208906_at	0.005985	-35.815	34.375	45.115	-11.955	-46.4731	59.6015	-40.5461	51.8217	16.418	25.828	-39.412	-20.312	1066.93	1066.93	1066.93	1066.93	1066.93	1064.85	954.516	948.328	948.322	948.322	948.322	948.322	1031.12	1101.31	1112.05	1054.98	1020.46	1124.45	913.97	1000.15	964.74	974.15	908.91	928.01
214033_at	0.0059966	-3.835	-6.615	7.17501	5.76507	-17.2645	4.46861	8.3211	8.48371	-3.25726	-1.43228	1.72622	-1.66473	138.945	138.945	138.945	138.945	138.945	138.941	138.919	138.756	137.617	130.952	112.754	100.705	135.11	132.33	146.12	144.71	121.68	143.41	147.24	147.24	134.36	129.52	114.48	99.04
221817_at	0.0060012	14.058	-20.342	-44.322	9.548	-26.752	-6.592	39.398	8.558	-8.13203	6.72649	-0.610418	7.79978	229.142	229.142	229.142	229.142	229.142	229.142	229.142	229.142	229.142	229.164	242.97	344.34	243.2	208.8	184.82	238.69	202.39	222.55	268.54	237.7	221.01	235.89	242.36	352.14
218135_at	0.0060036	-48.636	33.206	4.15245	-128.835	144.541	101.67	-75.586	20.1295	8.92912	-61.9939	136.965	-75.6795	1822.9	1822.81	1822.52	1821.4	1817.31	1802.57	1757.63	1663.08	1562.65	1510.14	1492.3	1487.17	1774.26	1856.02	1826.67	1692.57	1961.85	1904.24	1682.04	1683.21	1571.58	1448.15	1629.26	1411.49
222192_s_at	0.0060036	20.189	40.449	-26.251	1.389	4.539	-23.621	-40.651	25.0801	6.97671	-3.09632	0.511469	-3.31967	566.321	566.321	566.321	566.321	566.321	566.321	566.321	566.32	566.263	563.376	495.419	439.26	586.51	606.77	540.07	567.71	570.86	542.7	525.67	591.4	573.24	560.28	495.93	435.94
201828_x_at	0.0060129	21.701	-39.4569	49.5231	-14.7788	89.4718	83.287	43.177	-74.353	69.317	43.177	-52.533	-169.113	2459.81	2459.81	2457.92	2202.18	2162.54	2162.49	2162.49	2162.49	2162.49	2162.49	2162.49	2162.49	2481.51	2420.35	2507.44	2187.4	2252.01	2245.78	2205.67	2088.14	2231.81	2205.67	2109.96	1993.38
221714_s_at	0.0060199	-2.492	8.348	-8.222	0.647995	-3.89531	-0.0577806	8.2236	-2.98781	-6.828	-2.518	5.282	-1.018	99.362	99.362	99.362	99.362	99.3653	101.608	115.676	115.818	115.818	115.818	115.818	115.818	96.87	107.71	91.14	100.01	95.47	101.55	123.9	112.83	108.99	113.3	121.1	114.8
212803_at	0.0060246	1.173	0.623	4.403	-5.397	15.543	-2.197	-6.88703	-18.8982	2.6464	-0.990135	0.187909	-2.14799	113.707	113.707	113.707	113.707	113.707	113.707	113.707	113.708	113.754	115.39	139.782	156.168	114.88	114.33	118.11	108.31	129.25	111.51	106.82	94.81	116.4	114.4	139.97	154.02
221883_at	0.0060574	3.132	-1.55533	0.905477	-1.6249	6.95489	-0.0250001	8.655	-7.405	-2.995	-0.605	-0.685	-6.695	137.228	137.225	135.145	120.975	120.865	120.865	120.865	120.865	120.865	120.865	120.865	120.865	140.36	135.67	136.05	119.35	127.82	120.84	129.52	113.46	117.87	120.26	120.18	114.17
211779_x_at	0.0060763	47.5766	-21.3256	57.083	-86.6419	6.96862	67.7927	-74.033	-65.94	-50.5752	52.894	93.2327	17.2527	985.693	983.396	975.467	950.112	892.541	823.037	783.703	769.73	765.675	764.566	764.267	764.187	1033.27	962.07	1032.55	863.47	899.51	890.83	709.67	703.79	715.1	817.46	857.5	781.44
212107_s_at	0.0060787	-79.9473	-119.875	155.929	30.3707	16.3255	76.3592	3.25006	-40.1187	-39.5472	22.8545	47.1752	-57.9908	2024.2	2024.12	2023.9	2023.32	2021.76	2017.57	2006.78	1980.33	1924.09	1833.17	1735.71	1668.16	1944.25	1904.24	2179.83	2053.69	2038.09	2093.93	2010.03	1940.21	1884.54	1856.02	1782.89	1610.17
219286_s_at	0.0060952	66.45	-16.09	-15.07	-68.83	31.94	28.68	-11.99	20.05	-47.62	-41.7141	24.7949	-19.5541	753.85	753.85	753.85	753.85	753.85	753.85	753.85	753.85	753.85	753.844	748.035	544.494	820.3	737.76	738.78	685.02	785.79	782.53	741.86	773.9	706.23	712.13	772.83	524.94
203095_at	0.0061047	36.493	118.963	48.003	-44.657	-77.807	-25.797	-63.287	-130.737	-83.5762	168.929	-1.8837	22.0243	1467.94	1467.94	1467.94	1467.94	1467.94	1467.94	1467.94	1467.94	1467.94	1467.12	1172.45	1009.1	1504.43	1586.9	1515.94	1423.28	1390.13	1442.14	1404.65	1337.2	1384.36	1636.05	1170.57	1031.12
218569_s_at	0.0061381	1.654	0.004	6.524	-2.546	-6.746	1.814	-4.446	3.574	-1.23582	9.46532	-0.892302	1.8477	112.826	112.826	112.826	112.826	112.826	112.826	112.826	112.826	112.826	112.645	94.1423	92.0523	114.48	112.83	119.35	110.28	106.08	114.64	108.38	116.4	111.59	122.11	93.25	93.9
217100_s_at	0.0061766	5.277	6.257	-9.613	3.337	-4.253	-4.253	-1.403	-3.803	3.717	2.94836	0.660795	-2.02689	135.673	135.673	135.673	135.673	135.673	135.673	135.673	135.673	135.673	135.672	134.359	109.437	140.95	141.93	126.06	139.01	131.42	131.42	134.27	131.87	139.39	138.62	135.02	107.41
206154_at	0.0061814	2.762	-0.818	-4.318	-2.918	-1.588	1.642	6.522	-1.15898	-0.467378	1.48366	0.615264	-0.735	70.708	70.708	70.708	70.708	70.708	70.708	70.708	70.709	71.3774	80.5463	80.7347	80.735	73.47	69.89	66.39	67.79	69.12	72.35	77.23	69.55	70.91	82.03	81.35	80
208640_at	0.0061862	-328.682	497.788	97.638	-183.94	-197.437	0.0151353	4.60354	1.62316	213.306	-224.203	-198.653	166.637	10199.8	10199.8	10199.8	10199.8	10199.4	10127.6	9464.42	9428.11	9427.91	9427.91	9427.91	9427.91	9871.13	10697.6	10297.5	10015.9	10002	10127.6	9469.02	9429.73	9641.22	9203.71	9229.26	9594.55
200620_at	0.0061935	-236.092	325.806	21.1378	136.715	-221.684	205.86	-93.9005	-89.5567	54.6975	317.724	-260.658	34.0618	5237.09	5234.69	5228.49	5212.09	5170.95	5076.62	4907.83	4697.8	4531.23	4439.82	4399.47	4383.4	5001	5560.5	5249.63	5348.8	4949.27	5282.48	4813.93	4608.24	4585.93	4757.54	4138.81	4417.46
215500_at	0.0061983	-2.106	2.384	-2.156	2.974	2.33398	-1.95773	-0.378297	0.0384637	-0.569454	-6.31405	9.76501	-2.115	75.216	75.216	75.216	75.216	75.216	75.2177	75.3883	82.7915	88.2995	88.394	88.395	88.395	73.11	77.6	73.06	78.19	77.55	73.26	75.01	82.83	87.73	82.08	98.16	86.28
219589_s_at	0.0062007	-0.506	-2.316	7.394	-3.946	0.054	-2.226	2.124	-7.126	6.764	1.15309	-4.13849	2.16784	68.346	68.346	68.346	68.346	68.346	68.346	68.346	68.346	68.346	68.3469	68.9885	90.9522	67.84	66.03	75.74	64.4	68.4	66.12	70.47	61.22	75.11	69.5	64.85	93.12
201456_s_at	0.006208	15.741	-11.139	16.501	-103.479	-30.139	10.461	-25.779	84.341	-6.69887	17.3845	1.03581	-3.3796	1074.93	1074.93	1074.93	1074.93	1074.93	1074.93	1074.93	1074.93	1074.93	1074.8	988.084	833.4	1090.67	1063.79	1091.43	971.45	1044.79	1085.39	1049.15	1159.27	1068.23	1092.18	989.12	830.02
203237_s_at	0.0062275	-0.377	-1.267	2.173	-5.657	4.233	1.193	-5.537	-2.207	2.983	1.38177	-0.806362	1.56158	86.717	86.717	86.717	86.717	86.717	86.717	86.717	86.717	86.717	86.7182	87.5664	102.768	86.34	85.45	88.89	81.06	90.95	87.91	81.18	84.51	89.7	88.1	86.76	104.33
214196_s_at	0.0062372	3.865	-6.545	-3.275	-2.445	-2.035	9.64541	6.27303	-0.720628	15.3124	4.355	10.055	-21.955	201.635	201.635	201.635	201.635	201.635	201.635	201.227	170.441	167.978	167.975	167.975	167.975	205.5	195.09	198.36	199.19	199.6	211.28	207.5	169.72	183.29	172.33	178.03	146.02
203489_at	0.0062421	3.854	-37.766	44.644	-3.82586	12.7133	2.75153	-0.600627	12.6899	-5.68	15.39	-3.37	-18.52	443.106	443.106	443.106	443.106	443.007	406.828	375.411	375.33	375.33	375.33	375.33	375.33	446.96	405.34	487.75	439.28	455.72	409.58	374.81	388.02	369.65	390.72	371.96	356.81
211047_x_at	0.0062494	-110.609	154.361	-206.659	77.1748	102.334	-23.6486	7.14445	70.5762	288.518	-212.268	51.5639	-251.806	6458.23	6458.23	6458.22	6457.96	6450.94	6309.97	5981.45	5938.8	5937.09	5937.03	5937.03	5937.03	6347.62	6612.59	6251.56	6535.13	6553.27	6286.32	5988.59	6009.38	6225.61	5724.76	5988.59	5685.22
211496_s_at	0.0062543	-1.428	-1.15801	-3.90805	2.10175	-1.5693	2.62514	3.13644	-0.0808909	0.825269	-0.820532	0.756911	-0.500062	67.598	67.598	67.598	67.5982	67.5993	67.6049	67.6336	67.7809	68.4847	71.0005	75.0931	77.3501	66.17	66.44	63.69	69.7	66.03	70.23	70.77	67.7	69.31	70.18	75.85	76.85
215126_at	0.0062568	6.79816	1.14469	-10.8134	1.2529	3.44068	-2.738	1.53632	0.542782	-1.57334	0.206155	-0.892352	-0.120133	72.2718	72.3253	72.4634	72.8271	73.7293	75.748	79.1937	83.2072	86.1933	87.7638	88.4424	88.7101	79.07	73.47	61.65	74.08	77.17	73.01	80.73	83.75	84.62	87.97	87.55	88.59
221599_at	0.0062641	9.669	3.149	-0.261	7.069	-8.691	5.899	-2.191	-8.691	-11.461	0.971198	0.719775	-2.2787	147.701	147.701	147.701	147.701	147.701	147.701	147.701	147.701	147.701	147.699	145.6	111.799	157.37	150.85	147.44	154.77	139.01	153.6	145.51	139.01	136.24	148.67	146.32	109.52
212062_at	0.0062887	62.579	10.879	-4.091	-48.501	-0.371	94.619	-79.391	38.359	20.729	-77.9683	2.03409	-16.9972	1076.77	1076.77	1076.77	1076.77	1076.77	1076.77	1076.77	1076.77	1076.77	1076.73	1039.15	793.577	1139.35	1087.65	1072.68	1028.27	1076.4	1171.39	997.38	1115.13	1097.5	998.76	1041.18	776.58
201554_x_at	0.0063159	18.835	67.385	94.315	45.815	-130.795	39.025	-94.5442	107.478	-72.7328	0.0974981	0.311661	-7.47272	1357.87	1357.86	1357.86	1357.86	1357.86	1357.86	1357.86	1357.84	1357.24	1341.74	1149.36	984.323	1376.7	1425.25	1452.18	1403.68	1227.07	1396.89	1263.32	1465.32	1284.51	1341.84	1149.67	976.85
221739_at	0.0063383	-2.22993	89.709	-25.1594	-51.3337	-40.1063	11.2655	-52.551	20.1598	-18.6788	31.4194	-8.41166	-20.9656	992.72	992.681	992.579	992.304	991.566	989.574	984.431	971.71	944.119	897.881	845.942	808.396	990.49	1082.39	967.42	940.97	951.46	1000.84	931.88	991.87	925.44	929.3	837.53	787.43
200821_at	0.0063707	-5.046	-2.676	-16.096	58.704	-28.506	26.034	-29.1458	9.38947	16.552	-16.825	3.18788	-11.049	493.476	493.476	493.476	493.476	493.476	493.476	493.476	493.471	493.328	489.595	434.272	368.099	488.43	490.8	477.38	552.18	464.97	519.51	464.33	502.86	509.88	472.77	437.46	357.05
213669_at	0.0063757	1.409	-2.891	5.04902	-2.35943	0.232365	-0.0894234	0.301884	-7.77894	10.1559	-5.514	-0.714	3.826	97.701	97.701	97.701	97.6994	97.5876	92.1794	82.9281	82.5789	82.5741	82.574	82.574	82.574	99.11	94.81	102.75	95.34	97.82	92.09	83.23	74.8	92.73	77.06	81.86	86.4
203272_s_at	0.0063933	-21.095	7.415	5.085	15.085	-3.835	11.235	8.585	0.455	-3.265	-19.7375	-14.3439	8.18322	414.265	414.265	414.265	414.265	414.265	414.265	414.265	414.265	414.265	414.268	416.054	477.207	393.17	421.68	419.35	429.35	410.43	425.5	422.85	414.72	411	394.53	401.71	485.39
201603_at	0.0064084	-22.971	2.469	-15.341	-0.310999	-6.5408	29.2986	0.247477	0.883503	-1.60314	-10.0082	17.602	-4.628	363.351	363.351	363.351	363.351	363.351	363.321	359.543	320.916	317.653	317.628	317.628	317.628	340.38	365.82	348.01	363.04	356.81	392.62	359.79	321.8	316.05	307.62	335.23	313
204571_x_at	0.0064135	93.167	-223.253	90.357	129.938	37.8346	33.1323	-124.112	45.1044	-118.855	22.635	15.175	159.575	3968.9	3968.9	3968.9	3968.9	3968.32	3754.29	3568.42	3567.95	3567.95	3567.95	3567.95	3567.95	4062.07	3745.65	4059.26	4098.84	4006.15	3787.42	3444.31	3613.05	3449.09	3590.58	3583.12	3727.52
203204_s_at	0.0064261	-19.708	-0.217934	6.95233	-10.0463	4.80102	-4.78031	16.6987	5.89003	2.8001	-5.27489	5.50457	-4.24181	216.838	216.838	216.838	216.836	216.829	216.79	216.591	215.58	210.98	197.145	180.735	173.842	197.13	216.62	223.79	206.79	221.63	212.01	233.29	221.47	213.78	191.87	186.24	169.6
211128_at	0.0064261	-0.904525	1.5243	0.425803	-0.887664	-0.303019	-3.29102	2.87677	-1.22026	0.432192	2.45663	-6.50979	5.0091	64.1545	64.1857	64.2442	64.3577	64.573	64.981	65.7132	66.9703	68.9278	71.5734	74.5398	77.2409	63.25	65.71	64.67	63.47	64.27	61.69	68.59	65.75	69.36	74.03	68.03	82.25
219838_at	0.0064362	0.737	-1.183	-2.303	6.207	9.547	-0.053	0.297	-2.643	-9.053	4.74773	2.7738	-2.38603	125.943	125.943	125.943	125.943	125.943	125.943	125.943	125.943	125.943	125.942	125.226	100.136	126.68	124.76	123.64	132.15	135.49	125.89	126.24	123.3	116.89	130.69	128	97.75
213005_s_at	0.0064464	4.26098	0.292742	1.77953	-4.07889	0.535519	1.95596	-3.41699	-0.771866	7.6029	13.1664	-6.14939	-10.1367	204.539	204.497	204.29	203.269	199.204	190.714	184.817	183.052	182.677	182.604	182.589	182.587	208.8	204.79	206.07	199.19	199.74	192.67	181.4	182.28	190.28	195.77	176.44	172.45
210677_at	0.0064667	-2.839	0.571	-0.429	1.731	2.661	0.000999931	1.49095	-0.886085	0.0388919	1.08143	-3.401	1.189	68.499	68.499	68.499	68.499	68.499	68.499	68.4991	68.5361	74.0411	75.4486	75.451	75.451	65.66	69.07	68.07	70.23	71.16	68.5	69.99	67.65	74.08	76.53	72.05	76.64
213667_at	0.0064718	-4.931	-2.471	2.549	5.979	2.499	-0.381	-0.331	3.069	-3.251	-2.18166	-3.77008	1.95949	73.141	73.141	73.141	73.141	73.141	73.141	73.141	73.141	73.141	73.1417	73.6101	90.2605	68.21	70.67	75.69	79.12	75.64	72.76	72.81	76.21	69.89	70.96	69.84	92.22
203013_at	0.0064744	-33.6438	11.592	52.5916	33.8759	26.9716	22.8784	-37.2108	-2.55735	-2.57839	11.6059	-0.244048	-7.07725	904.324	904.278	904.158	903.834	902.968	900.642	894.711	880.507	851.798	809.254	768.264	742.277	870.68	915.87	956.75	937.71	929.94	923.52	857.5	877.95	849.22	820.86	768.02	735.2
212121_at	0.0064744	56.028	-84.192	69.138	-71.9619	34.4601	-1.26724	-97.3708	-29.9615	82.479	40.799	81.169	-77.651	2037.9	2037.9	2037.9	2037.9	2037.82	1974.03	1818.33	1817.8	1817.8	1817.8	1817.8	1817.8	2093.93	1953.71	2107.04	1965.94	2072.28	1972.76	1720.96	1787.84	1900.28	1858.6	1898.97	1740.15
204985_s_at	0.006477	-1.97991	59.8786	-34.3981	-28.9078	-16.8926	44.9494	-46.6703	54.236	-48.5538	32.1031	-42.1487	31.0901	1010.48	1009.09	1006.53	1001.71	993.073	978.341	956.21	927.374	896.604	869.907	850.589	838.38	1008.5	1068.97	972.13	972.8	976.18	1023.29	909.54	981.61	848.05	902.01	808.44	869.47
210844_x_at	0.0064846	-52.506	266.554	104.364	-238.316	249.404	-116.346	-81.346	-23.486	35.0941	-380.924	15.9141	-58.3966	4689.59	4689.59	4689.59	4689.59	4689.59	4689.59	4689.59	4689.59	4689.59	4689.51	4621.17	3668.94	4637.08	4956.14	4793.95	4451.27	4938.99	4573.24	4608.24	4666.1	4724.68	4308.59	4637.08	3610.54
212651_at	0.0064872	21.608	63.978	27.228	-29.152	-28.282	23.478	-16.062	-87.932	-26.1218	1.07652	1.02742	-2.21764	652.112	652.112	652.112	652.112	652.112	652.112	652.112	652.112	652.112	651.953	561.193	443.328	673.72	716.09	679.34	622.96	623.83	675.59	636.05	564.18	625.99	653.03	562.22	441.11
217458_at	0.0064872	0.503735	6.22301	-1.02962	5.54048	-8.5564	-0.43559	0.306415	-1.10646	2.05313	-0.414813	-2.68605	1.37658	63.1863	63.187	63.1896	63.1995	63.2364	63.3756	63.8736	65.5065	69.5069	74.9048	78.376	79.6834	63.69	69.41	62.16	68.74	54.68	62.94	64.18	64.4	71.56	74.49	75.69	81.06
200824_at	0.0064923	4.688	110.762	27.3673	-11.2333	14.9131	-14.066	-29.566	-123.156	-11.846	87.394	57.764	-18.506	3420.58	3420.58	3416.94	3227.11	3216.62	3216.61	3216.61	3216.61	3216.61	3216.61	3216.61	3216.61	3425.27	3531.34	3444.31	3215.88	3231.53	3202.54	3187.04	3093.45	3204.76	3304	3274.37	3198.1
214177_s_at	0.0065	5.438	-4.822	3.548	1.098	-10.982	-5.382	5.148	3.838	-9.772	-8.00036	1.25261	-2.90322	205.402	205.402	205.402	205.402	205.402	205.402	205.402	205.402	205.402	205.4	203.817	170.863	210.84	200.58	208.95	206.5	194.42	200.02	210.55	209.24	195.63	197.4	205.07	167.96
203739_at	0.0065283	3.4963	51.3117	-1.35656	-21.2995	-13.285	15.6057	12.4135	-11.5998	-10.8796	-5.01173	57.549	-51.545	488.324	488.008	487.417	486.27	484.095	479.984	472.637	460.11	440.82	415.162	386.941	361.735	491.82	539.32	486.06	464.97	470.81	495.59	485.05	448.51	429.94	410.15	444.49	310.19
202329_at	0.0065335	24.849	-11.231	-16.941	20.779	-22.361	8.199	-10.551	1.49854	-10.7171	0.768584	-5.40282	3.50803	256.461	256.461	256.461	256.461	256.461	256.461	256.461	256.461	256.797	303.881	315.163	315.182	281.31	245.23	239.52	277.24	234.1	264.66	245.91	257.96	246.08	304.65	309.76	318.69
219238_at	0.0065335	20.9725	-5.21624	-15.3316	-12.544	-21.1182	38.3016	11.0406	37.5959	-11.818	-15.2887	18.8876	-8.38712	320.828	320.826	320.822	320.804	320.738	320.488	319.569	316.254	305.478	279.399	244.862	223.057	341.8	315.61	305.49	308.26	299.62	358.79	330.61	353.85	293.66	264.11	263.75	214.67
203617_x_at	0.006562	-0.829357	-13.2003	-34.7939	9.26279	-47.547	4.18331	52.9721	12.5134	-8.93731	20.2931	-34.8286	34.1369	251.559	251.56	251.564	251.577	251.627	251.817	252.518	255.097	264.047	290.107	338.849	383.473	250.73	238.36	216.77	260.84	204.08	256	305.49	267.61	255.11	310.4	304.02	417.61
203728_at	0.0065697	-11.303	2.797	-4.763	14.147	-10.243	7.557	-5.553	9.977	-1.92302	6.81109	-0.0656912	3.06773	80.663	80.663	80.663	80.663	80.663	80.663	80.663	80.663	80.663	80.6789	89.8257	123.962	69.36	83.46	75.9	94.81	70.42	88.22	75.11	90.64	78.74	87.49	89.76	127.03
218145_at	0.0065828	23.13	-9.28	33.45	29.77	-39.9	7.85	-31.69	16.64	-4.66002	7.45212	-1.50795	9.86105	263.69	263.69	263.69	263.69	263.69	263.69	263.69	263.69	263.69	263.708	275.498	386.589	286.82	254.41	297.14	293.46	223.79	271.54	232	280.33	259.03	271.16	273.99	396.45
205507_at	0.0065854	-2.676	-5.646	-6.456	1.534	4.544	-4.636	2.324	7.734	2.22399	2.53482	-0.0340955	1.42499	74.576	74.576	74.576	74.576	74.576	74.576	74.576	74.576	74.576	74.5852	79.7641	97.485	71.9	68.93	68.12	76.11	79.12	69.94	76.9	82.31	76.8	77.12	79.73	98.91
204904_at	0.0066273	-0.543	0.377	4.217	-0.843	-5.10289	1.16613	-0.794639	0.0686381	1.099	0.629	-1.981	0.629	73.603	73.603	73.603	73.603	73.6029	73.4839	67.1846	66.8314	66.831	66.831	66.831	66.831	73.06	73.98	77.82	72.76	68.5	74.65	66.39	66.9	67.93	67.46	64.85	67.46
209669_s_at	0.0066351	70.632	47.162	-82.798	-75.458	89.5825	39.9023	-2.68789	-48.6858	80.6829	99.233	-73.717	-125.537	2198.62	2198.62	2198.62	2198.62	2198.62	2198.11	2039.36	1968.84	1968.74	1968.74	1968.74	1968.74	2269.25	2245.78	2115.82	2123.16	2288.2	2238.01	2036.67	1920.15	2049.42	2067.97	1895.02	1843.2
217797_at	0.0066589	-70.5048	361.879	8.70268	-90.9068	-122.346	172.258	-102.82	-22.6569	58.5591	25.8079	-132.093	61.4849	4406.05	4385.78	4350.96	4293.32	4209.84	4106.57	4004.83	3921.96	3865.14	3830.49	3810.84	3800.17	4335.55	4747.66	4359.66	4202.41	4087.49	4278.83	3902.01	3899.3	3923.7	3856.3	3678.75	3861.65
215178_x_at	0.0066748	8.25519	-8.35804	-14.7839	36.6148	-25.2301	-3.1541	14.885	-21.4838	10.111	23.7934	-18.9649	4.34353	102.865	102.908	103.064	103.645	105.73	112.594	128.825	149.754	162.579	167.287	168.675	169.056	111.12	94.55	88.28	140.26	80.5	109.44	143.71	128.27	172.69	191.08	149.71	173.4
212959_s_at	0.0066827	-3.615	21.9243	-5.20734	-8.05866	-4.95445	20.1866	-0.918203	-40.2283	16.4685	11.1436	12.5587	-14.4643	324.295	323.926	323.237	321.919	319.474	315.043	307.688	296.588	282.321	267.256	254.311	245.024	320.68	345.85	318.03	313.86	314.52	335.23	306.77	256.36	298.79	278.4	266.87	230.56
209382_at	0.006712	-29.466	-15.926	15.724	37.584	-6.526	22.874	-2.126	-1.0848	-0.893837	0.231706	-4.52039	5.44981	377.716	377.716	377.716	377.716	377.716	377.716	377.716	377.715	377.264	329.238	310.23	310.16	348.25	361.79	393.44	415.3	371.19	400.59	375.59	376.63	376.37	329.47	305.71	315.61
204331_s_at	0.0067227	169.314	141.394	72.424	-111.836	-46.096	102.624	-267.556	-46.096	-135.224	38.5723	-3.13831	-30.0549	3873.1	3873.1	3873.1	3873.1	3873.1	3873.1	3873.1	3873.1	3873.09	3871.56	3445.07	3284.05	4042.41	4014.49	3945.52	3761.26	3827	3975.72	3605.54	3827	3737.87	3910.13	3441.93	3254
215424_s_at	0.0067334	-3.883	-120.253	44.177	31.317	93.087	37.727	-31.1929	14.0512	-56.8417	0.949084	0.576018	-13.8343	1288.39	1288.39	1288.39	1288.39	1288.39	1288.39	1288.39	1288.39	1288.17	1277.34	1110.69	1038.54	1284.51	1168.14	1332.57	1319.71	1381.48	1326.12	1257.2	1302.44	1231.33	1278.29	1111.27	1024.71
207280_at	0.0067387	-4.065	1.875	3.045	3.475	-4.565	-2.435	-0.045	2.995	-1.385	2.06359	-0.376352	1.37497	65.075	65.075	65.075	65.075	65.075	65.075	65.075	65.075	65.075	65.0764	66.0364	79.525	61.01	66.95	68.12	68.55	60.51	62.64	65.03	68.07	63.69	67.14	65.66	80.9
204654_s_at	0.0067414	6.677	0.727	4.117	6.287	-1.403	-3.56427	-9.25314	11.4114	-7.39298	1.876	-10.724	0.346	106.313	106.313	106.313	106.313	106.313	106.314	107.203	128.269	128.993	128.994	128.994	128.994	112.99	107.04	110.43	112.6	104.91	102.75	97.95	139.68	121.6	130.87	118.27	129.34
207783_x_at	0.0067414	-517.814	915.546	-43.464	335.756	-433.784	231.766	-281.794	76.576	-884.101	272.4	-36.2032	188.945	24722.5	24722.5	24722.5	24722.5	24722.5	24722.5	24722.5	24722.5	24722.5	24699.2	22745.6	22567.7	24204.7	25638.1	24679.1	25058.3	24288.7	24954.3	24440.7	24799.1	23838.4	24971.6	22709.4	22756.6
211603_s_at	0.0067495	5.742	-5.718	1.472	-0.468	-10.118	5.522	-7.378	7.182	2.41197	-6.93778	0.0388488	1.78942	102.788	102.788	102.788	102.788	102.788	102.788	102.788	102.788	102.788	102.808	112.481	132.201	108.53	97.07	104.26	102.32	92.67	108.31	95.41	109.97	105.2	95.87	112.52	133.99
212363_x_at	0.0067683	325.38	189.62	-505.73	-549.35	-866.47	599.45	-1023.23	340.52	189.621	924.245	-7.29489	-221.455	21504.2	21504.2	21504.2	21504.2	21504.2	21504.2	21504.2	21504.2	21504.2	21503.5	20918.7	18287.6	21829.6	21693.9	20998.5	20954.9	20637.8	22103.7	20481	21844.8	21693.9	22427.8	20911.4	18066.1
207051_at	0.006771	-4.726	3.564	-3.066	5.35397	-4.02739	-0.868066	2.81636	-0.410977	4.819	1.679	-1.241	-9.591	78.806	78.806	78.806	78.806	78.8274	86.6181	93.3836	93.401	93.401	93.401	93.401	93.401	74.08	82.37	75.74	84.16	74.8	85.75	96.2	92.99	98.22	95.08	92.16	83.81
207774_at	0.0067764	0.732	0.732	-4.918	2.612	0.732	-6.688	5.872	-4.218	4.592	10.8011	-10.8002	3.70047	82.898	82.898	82.898	82.898	82.898	82.898	82.898	82.898	82.898	82.8989	83.5602	113.35	83.63	83.63	77.98	85.51	83.63	76.21	88.77	78.68	87.49	93.7	72.76	117.05
209702_at	0.0067954	18.972	-32.958	13.1732	59.8185	-12.6828	65.2688	-1.67401	-17.974	-0.934	-1.674	-39.814	17.156	1177.86	1177.86	1177.86	1176.64	1086.1	1078.83	1078.82	1078.82	1078.82	1078.82	1078.82	1078.82	1196.83	1144.9	1191.03	1236.46	1073.42	1144.1	1077.15	1060.85	1077.89	1077.15	1039.01	1095.98
209657_s_at	0.0068116	1.031	-0.699	-6.599	3.59101	-3.20893	0.70206	1.62579	2.33547	-0.696522	0.742077	-1.90273	2.18654	92.349	92.349	92.349	92.349	92.3489	92.3479	92.3342	92.1445	90.0265	83.4179	81.1327	80.9235	93.38	91.65	85.75	95.94	89.14	93.05	93.96	94.48	89.33	84.16	79.23	83.11
222067_x_at	0.0068361	-41.6061	17.3813	-5.12318	11.3005	35.8116	14.3666	-15.9721	-9.66255	11.9298	-19.1045	35.8031	-20.3495	408.186	408.119	407.943	407.469	406.218	402.953	395.222	379.563	356.44	334.275	320.267	313.599	366.58	425.5	402.82	418.77	442.03	417.32	379.25	369.9	368.37	315.17	356.07	293.25
201444_s_at	0.0068553	-125.338	367.682	-25.498	254.152	-72.118	-118.128	-25.4901	-127.523	57.6779	-0.580564	-2.07214	-0.750535	3588.8	3588.8	3588.8	3588.8	3588.8	3588.8	3588.79	3588.58	3583.02	3461.64	3015.1	2929.36	3463.46	3956.48	3563.3	3842.95	3516.68	3470.67	3563.3	3461.06	3640.7	3461.06	3013.03	2928.61
200624_s_at	0.0068855	-126.523	291.667	-71.723	-29.423	155.667	56.587	18.727	24.117	-172.873	-79.4346	3.59792	-53.2979	3864.39	3864.39	3864.39	3864.39	3864.39	3864.39	3864.39	3864.39	3864.39	3864.23	3734.27	3183.42	3737.87	4156.06	3792.67	3834.97	4020.06	3920.98	3883.12	3888.51	3691.52	3784.8	3737.87	3130.12
221447_s_at	0.0068965	-4.399	2.331	-14.519	1.001	0.341	4.151	-2.569	11.521	10.721	-4.21052	-7.20994	3.88794	94.409	94.409	94.409	94.409	94.409	94.409	94.409	94.409	94.409	94.4105	95.4899	132.442	90.01	96.74	79.89	95.41	94.75	98.56	91.84	105.93	105.13	90.2	88.28	136.33
212710_at	0.0069131	15.004	-7.936	-12.146	11.524	-8.32606	2.16798	1.04266	5.60155	-4.6434	-12.584	3.106	3.966	122.656	122.656	122.656	122.656	122.656	122.682	130.007	151.658	151.883	151.884	151.884	151.884	137.66	114.72	110.51	134.18	114.33	124.85	131.05	157.26	147.24	139.3	154.99	155.85
202113_s_at	0.0069214	-29.079	181.521	-150.699	6.61101	-53.3489	83.0422	-0.932683	76.1303	-67.642	6.65519	-1.51382	-0.844449	1208.61	1208.61	1208.61	1208.61	1208.61	1208.61	1208.59	1208.38	1205.42	1167.98	952.974	797.054	1179.53	1390.13	1057.91	1215.22	1155.26	1291.65	1207.66	1284.51	1137.78	1174.64	951.46	796.21
203449_s_at	0.0069242	1.606	-11.904	-0.884	19.126	-0.994	4.246	-2.054	13.186	-16.0198	0.82245	-6.72418	1.99067	170.364	170.364	170.364	170.364	170.364	170.364	170.364	170.364	170.36	166.558	132.614	132.279	171.97	158.46	169.48	189.49	169.37	174.61	168.31	183.55	154.34	167.38	125.89	134.27
203761_at	0.0069631	-2.34418	0.151646	-6.5195	5.81945	0.309221	1.79003	3.35078	-4.74655	-2.91611	20.6517	-6.58983	-6.31551	91.6042	91.6184	91.6695	91.8606	92.5508	94.88	100.759	109.217	114.966	117.198	117.87	118.056	89.26	91.77	85.15	97.68	92.86	96.67	104.11	104.47	112.05	137.85	111.28	111.74
211350_s_at	0.0069799	-0.244	-6.314	4.63601	5.09614	-4.70127	0.440521	-0.0340675	-0.421485	0.603975	0.537735	1.57221	-1.50704	91.704	91.704	91.704	91.7039	91.7013	91.6495	90.7341	84.5215	81.026	80.7523	80.7378	80.737	91.46	85.39	96.34	96.8	87	92.09	90.7	84.1	81.63	81.29	82.31	79.23
218984_at	0.0070305	10.6774	6.12957	-38.2554	6.0853	-15.3574	6.33313	-3.23815	23.3833	-48.4384	63.5146	-47.3342	12.8159	535.413	536.19	537.635	540.385	545.417	554.337	568.588	588.877	613.008	636.385	654.944	667.474	546.09	542.32	499.38	546.47	530.06	560.67	565.35	612.26	564.57	699.9	607.61	680.29
218054_s_at	0.0070361	-1.213	1.747	4.627	1.057	-2.993	-1.453	0.907	2.037	-3.593	2.6365	-4.85743	1.98511	69.663	69.663	69.663	69.663	69.663	69.663	69.663	69.663	69.663	69.6635	70.0174	84.5949	68.45	71.41	74.29	70.72	66.67	68.21	70.57	71.7	66.07	72.3	65.16	86.58
218709_s_at	0.0070446	15.461	25.231	19.741	-0.409	-11.969	-4.479	-14.079	-10.379	-27.539	12.9499	0.0334148	-4.25408	394.119	394.119	394.119	394.119	394.119	394.119	394.119	394.119	394.119	394.08	367.567	313.374	409.58	419.35	413.86	393.71	382.15	389.64	380.04	383.74	366.58	407.03	367.6	309.12
219133_at	0.0070503	41.5574	-15.5293	2.75273	-10.1253	8.04823	-8.79774	3.83973	-9.9192	-11.3926	48.4956	22.2494	-77.4383	532.883	532.879	532.847	532.525	529.402	505.758	453.78	435.119	432.783	432.544	432.521	432.518	574.44	517.35	535.6	522.4	537.45	496.96	457.62	425.2	421.39	481.04	454.77	355.08
208921_s_at	0.0070815	33.323	-19.437	-16.937	-19.437	-59.1033	75.5621	-71.0964	49.3624	146.548	146.548	-200.272	-76.732	3617.49	3617.49	3617.49	3617.49	3617.47	3603.19	3327.36	3321.73	3321.72	3321.72	3321.72	3321.72	3650.81	3598.05	3600.55	3598.05	3558.37	3678.75	3256.26	3371.09	3468.27	3468.27	3121.45	3244.99
216806_at	0.0070844	0.352	2.412	1.892	-4.258	-3.038	4.1321	4.49174	-1.64271	-0.580638	0.809999	-0.7	1.75	91.808	91.808	91.808	91.808	91.808	91.8079	91.7083	84.1827	83.5806	83.58	83.58	83.58	92.16	94.22	93.7	87.55	88.77	95.94	96.2	82.54	83	84.39	82.88	85.33
219429_at	0.0071158	37.517	2.997	45.367	13.7269	-38.6739	23.9277	-65.286	-35.4074	-8.38576	10.6623	-17.5506	10.7475	902.143	902.143	902.143	902.143	902.144	902.152	902.236	903.077	911.026	959.448	1027.45	1044.23	939.66	905.14	947.51	915.87	863.47	926.08	836.95	867.67	902.64	970.11	1009.9	1054.98
219369_s_at	0.0071302	-7.351	0.689	-4.801	4.219	-0.671	0.869	2.269	-0.401	0.0989977	2.8273	-0.373576	1.42394	65.431	65.431	65.431	65.431	65.431	65.431	65.431	65.431	65.431	65.4327	66.5836	81.6861	58.08	66.12	60.63	69.65	64.76	66.3	67.7	65.03	65.53	68.26	66.21	83.11
202828_s_at	0.0071446	0.044	-0.566	12.714	4.924	0.294	-4.286	-2.326	-0.386	-1.416	-6.25694	-2.57802	1.27867	88.906	88.906	88.906	88.906	88.906	88.906	88.906	88.906	88.906	88.9069	89.578	114.801	88.95	88.34	101.62	93.83	89.2	84.62	86.58	88.52	87.49	82.65	87	116.08
221511_x_at	0.0071474	-12.3728	10.2856	21.5645	12.6619	-37.3704	15.432	-33.5633	-26.0023	38.3994	8.64675	4.8496	-23.4941	511.753	511.384	510.696	509.368	506.88	502.278	494.363	481.722	464.111	443.613	424.2	409.104	499.38	521.67	532.26	522.03	469.51	517.71	460.8	455.72	502.51	452.26	429.05	385.61
200744_s_at	0.0071503	121.563	-49.487	17.083	-122.897	61.413	14.783	18.233	-45.057	39.1031	-19.3043	-0.336705	-17.2333	1644.11	1644.11	1644.11	1644.11	1644.11	1644.11	1644.11	1644.11	1644.11	1644.05	1598.28	1323.29	1765.67	1594.62	1661.19	1521.21	1705.52	1658.89	1662.34	1599.05	1683.21	1624.75	1597.94	1306.06
220587_s_at	0.0071532	-13.386	-35.966	43.114	3.474	4.0665	3.52086	-11.5522	-5.20602	-3.815	9.765	6.655	3.115	281.366	281.366	281.366	281.366	281.363	278.759	228.472	227.446	227.445	227.445	227.445	227.445	267.98	245.4	324.48	284.84	285.43	282.28	216.92	222.24	223.63	237.21	234.1	230.56
396_f_at	0.0071561	6.011	-7.109	-84.859	147.771	-49.7061	-13.8196	42.8313	-49.0078	-59.675	44.145	-100.065	107.895	321.409	321.409	321.409	321.409	321.426	334.06	544.899	550.128	550.135	550.135	550.135	550.135	327.42	314.3	236.55	469.18	271.72	320.24	587.73	501.12	490.46	594.28	450.07	658.03
217916_s_at	0.0071676	3.251	-20.529	-3.919	6.341	-45.949	45.551	5.311	-12.519	15.171	29.3821	-0.273019	7.05089	738.609	738.609	738.609	738.609	738.609	738.609	738.609	738.609	738.609	738.638	756.673	864.229	741.86	718.08	734.69	744.95	692.66	784.16	743.92	726.09	753.78	768.02	756.4	871.28
201467_s_at	0.007185	9.966	137.646	25.726	-279.464	282.246	-86.1325	-6.58157	-207.976	191.895	255.626	-39.974	-53.514	4531.68	4531.68	4531.68	4531.68	4531.68	4531.23	4276.52	3956.23	3955.52	3955.52	3955.52	3955.52	4541.65	4669.33	4557.41	4252.22	4813.93	4445.1	4269.94	3748.25	4147.42	4211.15	3915.55	3902.01
207782_s_at	0.0071966	37.673	18.053	27.773	2.083	-69.497	14.973	-9.767	-15.5969	10.5034	-1.38361	-19.5382	22.7269	538.357	538.357	538.357	538.357	538.357	538.357	538.357	538.357	538.247	481.754	424.038	423.923	576.03	556.41	566.13	540.44	468.86	553.33	528.59	522.76	548.75	480.37	404.5	446.65
217255_at	0.0072141	2.038	1.748	-4.942	7.368	6.378	-0.512	-3.602	-4.362	3.618	-2.92301	-2.48334	2.02378	68.632	68.632	68.632	68.632	68.632	68.632	68.632	68.632	68.632	68.633	69.3433	90.1962	70.67	70.38	63.69	76	75.01	68.12	65.03	64.27	72.25	65.71	66.86	92.22
216194_s_at	0.0072258	116.471	-166.919	66.5451	-50.1032	4.80634	6.49158	30.4551	-138.193	50.0387	255.032	-145.18	-17.009	3710.53	3710.52	3710.38	3708.51	3684.15	3512.63	3349.99	3327.44	3325.73	3325.61	3325.6	3325.6	3827	3543.6	3776.93	3658.41	3688.96	3519.12	3380.45	3189.25	3375.77	3580.64	3180.42	3308.59
216589_at	0.0072433	8.39	-2.58924	3.25365	-7.43407	4.56275	-0.297	-0.887	-0.557	1.933	-1.787	3.213	-0.817	107.21	107.209	106.566	94.3141	94.0672	94.067	94.067	94.067	94.067	94.067	94.067	94.067	115.6	104.62	109.82	86.88	98.63	93.77	93.18	93.51	96	92.28	97.28	93.25
221410_x_at	0.0073497	6.402	3.102	3.172	-3.648	0.802	-5.318	-0.088	-4.128	-1.63817	0.686137	0.0285838	0.377218	90.468	90.468	90.468	90.468	90.468	90.468	90.468	90.468	90.4682	90.5139	97.7214	107.703	96.87	93.57	93.64	86.82	91.27	85.15	90.38	86.34	88.83	91.2	97.75	108.08
202336_s_at	0.0073586	-64.271	82.919	-30.161	-118.081	18.089	70.339	-115.551	144.122	-95.5372	3.4563	-0.848947	22.8225	1939.69	1939.69	1939.69	1939.69	1939.69	1939.69	1939.69	1939.68	1938.74	1881.08	1588.86	1562.99	1875.42	2022.61	1909.53	1821.61	1957.78	2010.03	1824.14	2083.8	1843.2	1884.54	1588.01	1585.81
205032_at	0.0073736	-1.808	-3.298	8.342	-2.808	7.35195	-0.218473	3.63725	-13.506	-0.693261	0.81509	-0.353663	0.583781	121.988	121.988	121.988	121.988	121.988	121.988	121.993	122.036	122.463	126.125	139.744	148.396	120.18	118.69	130.33	119.18	129.34	121.77	125.63	108.53	121.77	126.94	139.39	148.98
201245_s_at	0.0073856	44.806	20.416	-50.184	3.746	96.866	-67.0838	16.2549	1.55139	-15.8357	50.2539	3.244	-58.886	1033.83	1033.83	1033.83	1033.83	1033.83	1033.83	1033.62	945.959	890.146	890.056	890.056	890.056	1078.64	1054.25	983.65	1037.58	1130.7	966.75	1049.87	947.51	874.31	940.31	893.3	831.17
217651_at	0.0073976	2.047	-7.093	0.017	-3.093	-0.713	1.987	3.047	5.08701	2.31109	0.0544846	-2.2927	1.79899	87.713	87.713	87.713	87.713	87.713	87.713	87.713	87.713	87.6989	80.8955	74.6927	74.681	89.76	80.62	87.73	84.62	87	89.7	90.76	92.8	90.01	80.95	72.4	76.48
202985_s_at	0.0074036	-5.545	-63.955	-18.045	-71.995	60.185	7.785	-32.965	-21.965	53.835	44.7598	1.99506	-14.4973	960.975	960.975	960.975	960.975	960.975	960.975	960.975	960.975	960.975	960.95	938.315	733.577	955.43	897.02	942.93	888.98	1021.16	968.76	928.01	939.01	1014.81	1005.71	940.31	719.08
204640_s_at	0.0074549	-23.553	-16.983	1.887	-16.983	-10.0028	48.0127	-7.63704	8.32891	22.611	1.571	-47.169	-0.669	432.853	432.853	432.853	432.853	432.853	432.687	381.147	358.251	358.219	358.219	358.219	358.219	409.3	415.87	434.74	415.87	422.85	480.7	373.51	366.58	380.83	359.79	311.05	357.55
220161_s_at	0.0074671	-3.84123	-2.87913	25.4208	27.0774	-55.6891	31.8048	-11.3687	-17.3133	-1.7014	33.3792	0.812053	-25.6514	771.861	770.899	769.129	765.823	759.969	750.185	735.949	718.183	700.141	685.201	674.778	668.351	768.02	768.02	794.55	792.9	704.28	781.99	724.58	700.87	698.44	718.58	675.59	642.7
207767_s_at	0.0074762	1.215	2.115	6.985	-1.345	-0.475	-3.495	0.925	0.505	-2.785	-0.615464	-3.78663	1.32849	67.145	67.145	67.145	67.145	67.145	67.145	67.145	67.145	67.145	67.1455	67.4766	82.1315	68.36	69.26	74.13	65.8	66.67	63.65	68.07	67.65	64.36	66.53	63.69	83.46
209014_at	0.0074792	201.087	-30.513	-119.903	-171.563	0.067	171.347	19.597	54.167	-162.533	-61.9872	0.287099	-35.5116	2337.83	2337.83	2337.83	2337.83	2337.83	2337.83	2337.83	2337.83	2337.83	2337.54	2136.16	1724.56	2538.92	2307.32	2217.93	2166.27	2337.9	2509.18	2357.43	2392	2175.3	2275.55	2136.45	1689.05
210783_x_at	0.0074884	3.097	7.207	-0.033	-4.323	10.877	-1.423	0.437	-5.493	-0.453005	-6.64648	-0.137534	1.13848	75.043	75.043	75.043	75.043	75.043	75.043	75.043	75.043	75.043	75.0465	77.3675	102.042	78.14	82.25	75.01	70.72	85.92	73.62	75.48	69.55	74.59	68.4	77.23	103.18
210541_s_at	0.0075128	17.0712	12.7586	6.69106	38.2253	-30.4005	10.0106	-68.3979	20.3817	9.27661	22.6398	5.67254	-34.425	595.189	594.851	594.219	592.995	590.681	586.329	578.628	565.718	546.363	521.56	495.447	473.095	612.26	607.61	600.91	631.22	560.28	596.34	510.23	586.1	555.64	544.2	501.12	438.67
216980_s_at	0.0075374	0.221	-0.699	4.041	-6.149	0.221002	2.55322	0.0376086	-3.58069	0.406973	-0.733	2.837	-0.833	82.839	82.839	82.839	82.839	82.839	82.8368	81.0824	74.8407	74.813	74.813	74.813	74.813	83.06	82.14	86.88	76.69	83.06	85.39	81.12	71.26	75.22	74.08	77.65	73.98
201214_s_at	0.0075405	12.448	-12.732	4.298	-89.4618	82.8861	8.79001	1.95699	-7.69813	-16.178	89.592	7.652	-55.268	726.842	726.842	726.842	726.842	726.674	641.53	568.113	567.978	567.978	567.978	567.978	567.978	739.29	714.11	731.14	637.38	809.56	650.32	570.07	560.28	551.8	657.57	575.63	512.71
203642_s_at	0.0075651	3.216	-4.954	15.146	4.556	-7.934	4.636	-4.49398	-7.2532	-1.14227	-0.0409776	0.0747143	-1.36216	116.544	116.544	116.544	116.544	116.544	116.544	116.544	116.543	116.502	114.521	94.1453	88.7922	119.76	111.59	131.69	121.1	108.61	121.18	112.05	109.29	115.36	114.48	94.22	87.43
216685_s_at	0.0076023	0.011	-1.889	5.451	-3.249	2.87102	1.69894	-0.207229	-0.494782	-2.04618	1.514	4.774	-2.086	74.999	74.999	74.999	74.999	74.999	74.9911	72.7572	66.1548	66.0862	66.086	66.086	66.086	75.01	73.11	80.45	71.75	77.87	76.69	72.55	65.66	64.04	67.6	70.86	64
219385_at	0.0076085	0.56	-4.86	-4.72	7.79	6.03	-3.34	4.41	-2.76	-0.050015	-0.910946	0.087404	0.876916	72.6	72.6	72.6	72.6	72.6	72.6	72.6	72.6	72.6	72.6109	78.4326	94.1331	73.16	67.74	67.88	80.39	78.63	69.26	77.01	69.84	72.55	71.7	78.52	95.01
207718_x_at	0.0076178	-1.657	-3.427	-4.517	30.263	-5.877	-3.067	3.043	0.851603	-2.03403	1.47892	-8.14042	7.267	90.917	90.917	90.917	90.917	90.917	90.917	90.917	90.9184	91.914	126.611	128.4	128.403	89.26	87.49	86.4	121.18	85.04	87.85	93.96	91.77	89.88	128.09	120.26	135.67
206549_at	0.0076241	-72.8805	172.685	4.85016	56.5496	-126.303	122.455	-136.611	134.538	-123.287	110.809	-72.4653	32.1242	1663.09	1660.32	1655.19	1645.43	1627.6	1596.13	1546.14	1475.63	1392.75	1313.45	1251.19	1209.49	1590.21	1833.01	1660.04	1701.98	1501.3	1718.58	1409.53	1610.17	1269.46	1424.26	1178.72	1241.61
200978_at	0.0076647	-46.149	-385.699	-300.279	242.621	263.581	298.591	152.341	62.871	-326.646	79.67	2.43428	-49.4155	9821.96	9821.96	9821.96	9821.96	9821.96	9821.96	9821.96	9821.96	9821.96	9818.87	9043.17	8786.89	9775.81	9436.26	9521.68	10064.6	10085.5	10120.5	9974.3	9884.83	9495.31	9898.54	9045.6	8737.47
213710_s_at	0.0076647	1.005	3.795	-10.125	14.265	-19.705	-22.735	19.785	12.085	-5.40502	29.481	-1.09318	5.58902	136.275	136.275	136.275	136.275	136.275	136.275	136.275	136.275	136.275	136.289	145.403	219.441	137.28	140.07	126.15	150.54	116.57	113.54	156.06	148.36	130.87	165.77	144.31	225.03
203744_at	0.0076679	56.066	45.106	-43.374	49.086	41.146	135.186	-43.374	-13.234	-80.1139	-40.4376	0.508884	-19.3772	1387.07	1387.07	1387.07	1387.07	1387.07	1387.07	1387.07	1387.07	1387.07	1386.94	1292.04	1084.65	1443.14	1432.18	1343.7	1436.16	1428.22	1522.26	1343.7	1373.84	1306.96	1346.5	1292.55	1065.27
202003_s_at	0.0076899	-53.8751	36.0812	25.6784	-193.06	263.891	23.247	-60.4582	19.2	-70.7481	64.1238	13.1551	-53.3739	2169.7	2169.59	2169.31	2168.56	2166.55	2161.12	2147.15	2112.81	2039.41	1919.61	1789.61	1698.52	2115.82	2205.67	2194.99	1975.5	2430.44	2184.37	2086.69	2132.01	1968.66	1983.73	1802.77	1645.15
214459_x_at	0.0076962	160.627	80.767	80.767	-143.133	118.227	-50.083	-153.293	-114.493	-145.163	-91.5146	-0.567844	-49.2125	3079.87	3079.87	3079.87	3079.87	3079.87	3079.87	3079.87	3079.87	3079.87	3079.58	2874.88	2396.86	3240.5	3160.64	3160.64	2936.74	3198.1	3029.79	2926.58	2965.38	2934.71	2988.07	2874.31	2347.65
204100_at	0.0077025	2.402	0.422	3.932	1.412	1.112	0.472	-6.898	-1.938	-4.84801	-0.507794	-0.0363712	0.976334	70.148	70.148	70.148	70.148	70.148	70.148	70.148	70.148	70.148	70.1578	75.0464	85.6637	72.55	70.57	74.08	71.56	71.26	70.62	63.25	68.21	65.3	69.65	75.01	86.64
216487_at	0.0077056	-1.065	0.455	-1.415	1.955	0.665	-1.715	1.80247	0.00234371	2.92785	-1.56095	-4.051	4.299	73.415	73.415	73.415	73.415	73.415	73.415	73.4175	74.9077	80.7021	80.7409	80.741	80.741	72.35	73.87	72	75.37	74.08	71.7	75.22	74.91	83.63	79.18	76.69	85.04
202521_at	0.0077088	-45.975	54.635	-5.265	-34.945	6.93841	-1.71782	-26.574	-48.7317	13.849	39.929	8.939	11.879	798.715	798.715	798.715	798.715	798.702	785.878	697.494	696.802	696.801	696.801	696.801	696.801	752.74	853.35	793.45	763.77	805.64	784.16	670.92	648.07	710.65	736.73	705.74	708.68
214327_x_at	0.0077088	61.648	68.228	-62.492	396.268	-210.602	15.728	-165.772	-56.002	-62.4916	-3.47587	-0.229019	-36.7	9427.08	9427.08	9427.08	9427.08	9427.08	9427.08	9427.08	9427.08	9427.08	9426.67	9153.05	8647.91	9488.73	9495.31	9364.59	9823.35	9216.48	9442.81	9261.31	9371.08	9364.59	9423.19	9152.82	8611.21
200612_s_at	0.0077183	12.993	-57.937	128.753	-56.6468	-8.13044	-3.28298	-6.58932	108.452	-134.777	62.583	149.463	-180.127	1917.83	1917.83	1917.83	1917.83	1917.66	1826.16	1612.3	1611.32	1611.32	1611.32	1611.32	1611.32	1930.82	1859.89	2046.58	1861.18	1909.53	1822.88	1605.71	1719.77	1476.54	1673.9	1760.78	1431.19
200793_s_at	0.0077246	96.7774	-9.90805	-14.0979	-0.233397	6.21206	0.0313371	-30.7029	-59.6759	47.4074	-58.4144	94.9809	-74.8819	1041.78	1041.75	1041.66	1041.41	1040.76	1038.98	1034.32	1022.42	994.493	940.024	863.759	794.952	1138.56	1031.84	1027.56	1041.18	1046.97	1039.01	1003.62	962.74	1041.9	881.61	958.74	720.07
219110_at	0.0077373	-21.35	11.23	1.06003	-47.0298	19.3118	40.8833	-59.3638	50.9655	-13.8971	-2.82077	5.73961	-10.2069	631.91	631.91	631.91	631.91	631.908	631.897	631.814	631.214	627.007	602.061	530.97	481.347	610.56	643.14	632.97	584.88	651.22	672.78	572.45	682.18	613.11	599.24	536.71	471.14
219733_s_at	0.0077532	-3.746	-10.586	0.384	-2.49598	27.5597	1.12389	-12.0254	-7.0041	26.586	-1.364	-11.634	5.346	260.276	260.276	260.276	260.276	260.26	248.046	218.235	218.134	218.134	218.134	218.134	218.134	256.53	249.69	260.66	257.78	287.82	249.17	206.21	211.13	244.72	216.77	206.5	223.48
215760_s_at	0.0077564	-0.192	0.298	9.188	1.088	0.448	-1.352	0.988	-4.252	5.058	0.937388	-8.56023	2.43641	70.372	70.372	70.372	70.372	70.372	70.372	70.372	70.372	70.372	70.3726	70.8102	92.7036	70.18	70.67	79.56	71.46	70.82	69.02	71.36	66.12	75.43	71.31	62.25	95.14
203964_at	0.0077596	-40.098	10.032	-14.128	-29.058	-1.48633	59.3745	-10.3203	38.3456	-44.539	31.851	-10.609	-10.049	919.268	919.268	919.268	919.268	919.266	917.475	822.69	817.374	817.369	817.369	817.369	817.369	879.17	929.3	905.14	890.21	917.78	976.85	812.37	855.72	772.83	849.22	806.76	807.32
215387_x_at	0.0077819	-1.325	-5.345	0.585	0.975	8.025	-2.185	-2.045	-1.175	6.45497	-5.7357	-0.0168998	0.218834	70.875	70.875	70.875	70.875	70.875	70.875	70.875	70.875	70.875	70.8957	79.7469	92.3212	69.55	65.53	71.46	71.85	78.9	68.69	68.83	69.7	77.33	65.16	79.73	92.54
218238_at	0.0077819	39.205	25.335	-117.585	37.565	-98.185	74.165	31.0249	-23.9211	-0.672293	12.6826	-53.0755	74.892	1144.42	1144.42	1144.42	1144.42	1144.43	1144.43	1144.43	1144.48	1179.39	1376.48	1378.29	1378.29	1183.63	1169.76	1026.84	1181.99	1046.24	1218.59	1175.45	1120.56	1178.72	1389.16	1325.21	1453.18
207093_s_at	0.0077915	-0.849	-2.349	-6.489	3.101	-1.09901	0.93601	0.0763699	6.06018	-3.08492	-6.525	-0.105	0.555	73.859	73.859	73.859	73.859	73.859	73.864	76.6636	86.0298	86.0849	86.085	86.085	86.085	73.01	71.51	67.37	76.96	72.76	74.8	76.74	92.09	83	79.56	85.98	86.64
210837_s_at	0.0077947	-2.272	-1.402	-4.772	4.128	0.048	1.708	4.998	0.238042	2.14108	0.0548281	2.10517	-1.412	91.472	91.472	91.472	91.472	91.472	91.472	91.472	91.472	91.4289	82.5452	80.2648	80.262	89.2	90.07	86.7	95.6	91.52	93.18	96.47	91.71	93.57	82.6	82.37	78.85
221876_at	0.0078043	7.475	3.365	-4.605	0.965	-0.995	-2.015	-3.435	-2.795	1.15285	-0.249109	1.36922	0.0572252	68.735	68.735	68.735	68.735	68.735	68.735	68.735	68.735	68.7371	70.1391	82.2608	82.4228	76.21	72.1	64.13	69.7	67.74	66.72	65.3	65.94	69.89	69.89	83.63	82.48
206925_at	0.0078075	-45.802	4.658	17.688	56.778	-54.172	38.2082	2.84199	-15.3841	-9.00072	-0.00800788	1.81888	-5.63034	324.582	324.582	324.582	324.582	324.582	324.582	324.578	324.504	323.081	300.258	212.561	187.03	278.78	329.24	342.27	381.36	270.41	362.79	327.42	309.12	314.08	300.25	214.38	181.4
214350_at	0.0078268	0.434	-0.436	-4.956	-1.246	2.674	9.004	-1.496	2.514	-3.566	3.2022	-0.391951	1.02626	73.646	73.646	73.646	73.646	73.646	73.646	73.646	73.646	73.646	73.6478	74.882	93.8537	74.08	73.21	68.69	72.4	76.32	82.65	72.15	76.16	70.08	76.85	74.49	94.88
218017_s_at	0.0078397	-14.801	-12.471	9.379	-26.801	-36.331	-45.731	37.929	10.829	20.5591	70.3319	0.282244	-10.6356	686.651	686.651	686.651	686.651	686.651	686.651	686.651	686.651	686.651	686.588	640.638	522.286	671.85	674.18	696.03	659.85	650.32	640.92	724.58	697.48	707.21	756.92	640.92	511.65
207891_s_at	0.0078494	-5.26868	-10.2496	13.7334	9.37958	-0.0160151	-9.69014	0.979305	-14.1689	2.66481	24.825	-11.4215	-5.40426	214.219	213.91	213.337	212.25	210.276	206.82	201.411	193.939	185.385	177.425	171.322	167.304	208.95	203.66	227.07	221.63	210.26	197.13	202.39	179.77	188.05	202.25	159.9	161.9
219288_at	0.0078785	-24.9159	45.1013	-4.0189	14.7641	56.9633	13.1446	-31.4998	-19.7743	-17.5351	74.6321	-61.6367	13.8667	737.546	736.889	735.659	733.286	728.827	720.535	706.15	682.834	649.635	609.908	571.157	540.233	712.63	781.99	731.64	748.05	785.79	733.68	674.65	663.06	632.1	684.54	509.52	554.1
218359_at	0.0078818	6.905	2.215	-3.115	-0.595	2.355	1.635	-5.305	9.83497	-10.3344	-0.209774	11.0306	-11.5229	102.915	102.915	102.915	102.915	102.915	102.915	102.915	102.915	102.934	112.49	132.279	132.363	109.82	105.13	99.8	102.32	105.27	104.55	97.61	112.75	92.6	112.28	143.31	120.84
200927_s_at	0.0078915	-10.607	6.723	-11.467	14.233	8.043	-4.597	-54.677	41.933	-43.0567	37.1362	-0.187503	-8.34406	627.127	627.127	627.127	627.127	627.127	627.127	627.127	627.127	627.127	626.844	538.018	498.124	616.52	633.85	615.66	641.36	635.17	622.53	572.45	669.06	584.07	663.98	537.83	489.78
216894_x_at	0.0079013	3.01	-1.04	3.87	3.11	2.66	-0.42	-1.32	-3.27	-4.41	-3.27182	-0.13716	1.16317	69.44	69.44	69.44	69.44	69.44	69.44	69.44	69.44	69.44	69.4418	70.6572	83.5768	72.45	68.4	73.31	72.55	72.1	69.02	68.12	66.17	65.03	66.17	70.52	84.74
220540_at	0.0079045	5.38	-1.42	-0.08	-1.7	4.52	5.13	5.53	-0.92	-1.38	-0.451187	-1.13779	1.48002	67.68	67.68	67.68	67.68	67.68	67.68	67.68	67.68	67.68	67.6812	68.5078	86.07	73.06	66.26	67.6	65.98	72.2	72.81	73.21	66.76	66.3	67.23	67.37	87.55
209605_at	0.0079078	65.013	194.793	-43.297	-131.297	206.393	57.473	-142.197	23.673	-203.517	-145.705	4.20473	-58.8126	5377.29	5377.29	5377.29	5377.29	5377.29	5377.29	5377.29	5377.29	5377.29	5377.17	5278.28	4632.05	5442.3	5572.08	5333.99	5245.99	5583.68	5434.76	5235.09	5400.96	5173.77	5231.47	5282.48	4573.24
208763_s_at	0.0079339	-24.852	-24.682	-6.272	21.958	10.518	4.67807	15.9625	-4.06496	8.71647	8.58697	-20.583	-1.983	273.332	273.332	273.332	273.332	273.332	273.332	273.257	243.415	224.414	224.383	224.383	224.383	248.48	248.65	267.06	295.29	283.85	278.01	289.22	239.35	233.13	232.97	203.8	222.4
209435_s_at	0.0079536	-7.417	-29.217	-61.167	14.653	70.633	-62.827	-25.707	13.253	130.162	-17.3874	0.59746	-1.0082	659.997	659.997	659.997	659.997	659.997	659.997	659.997	659.997	659.998	660.977	845.103	909.288	652.58	630.78	598.83	674.65	730.63	597.17	634.29	673.25	790.16	643.59	845.7	908.28
216738_at	0.0079667	-5.393	6.127	-8.203	2.897	-8.093	-1.573	8.767	8.507	-2.59302	13.5189	0.0539865	2.45121	83.263	83.263	83.263	83.263	83.263	83.263	83.263	83.263	83.263	83.2811	93.066	121.099	77.87	89.39	75.06	86.16	75.17	81.69	92.03	91.77	80.67	96.8	93.12	123.55
204806_x_at	0.0079799	36.1667	-31.648	19.2759	-28.1303	28.395	3.10164	-20.3256	2.32239	-19.9099	30.741	28.7564	-48.9795	372.563	372.268	371.714	370.64	368.605	364.758	357.886	346.178	328.17	304.259	278.014	254.62	408.73	340.62	390.99	342.51	397	367.86	337.56	348.5	308.26	335	306.77	205.64
209998_at	0.0079799	7.04	6.28	28.96	-40.5	-4.4299	5.37771	-0.20565	-11.8609	6.69998	-9.97	12.46	-5.36	358.53	358.53	358.53	358.53	358.53	358.422	324.916	310.031	310.01	310.01	310.01	310.01	365.57	364.81	387.49	318.03	354.1	363.8	324.71	298.17	316.71	300.04	322.47	304.65
220209_at	0.0079865	5.35687	1.47776	-7.58058	-6.31785	0.428558	2.60453	8.28565	-8.37151	4.9666	0.700584	-11.3695	10.6278	92.8631	92.9422	93.0906	93.3778	93.9214	94.9455	96.7643	99.8315	104.473	110.499	116.94	122.532	98.22	94.42	85.51	87.06	94.35	97.55	105.05	91.46	109.44	111.2	105.57	133.16
203851_at	0.0080096	108.481	-74.1977	-14.4521	-69.5434	22.3369	-5.57712	13.9333	-57.6947	24.64	-13.5375	110.127	-137.521	2198.84	2198.84	2198.82	2198.6	2195.59	2159.87	2034.07	1984.5	1979.82	1979.48	1979.45	1979.45	2307.32	2124.64	2184.37	2129.06	2217.93	2154.29	2048	1926.81	2004.46	1965.94	2089.58	1841.93
212126_at	0.0080328	-8.782	60.798	-44.802	-37.842	-6.96712	1.14071	-29.2328	14.788	39.21	25.8	-10.49	-42.09	878.862	878.862	878.862	878.862	878.857	873.779	775.733	773.732	773.73	773.73	773.73	773.73	870.08	939.66	834.06	841.02	871.89	874.92	746.5	788.52	812.94	799.53	763.24	731.64
212444_at	0.0080428	22.669	-159.821	184.489	94.379	-31.751	-28.721	59.709	-52.761	-19.6019	-49.4101	1.40521	2.30074	1485.94	1485.94	1485.94	1485.94	1485.94	1485.94	1485.94	1485.94	1485.94	1486.57	1715.98	1946	1508.61	1326.12	1670.43	1580.32	1454.19	1457.22	1545.65	1433.18	1466.34	1437.16	1717.39	1948.3
218368_s_at	0.0080428	-23.638	-9.11821	104.291	-35.2834	85.8041	-9.26579	-58.2944	-119.226	44.6275	32.5206	-45.2228	40.1551	792.728	792.728	792.729	792.733	792.756	792.876	793.494	796.686	812.282	873.249	994.053	1075.75	769.09	783.61	897.02	757.45	878.56	783.61	735.2	677.46	856.91	905.77	948.83	1115.91
208499_s_at	0.0080762	1.031	-12.679	-1.659	9.151	4.451	9.251	-9.949	2.071	-4.389	4.45295	0.671027	-1.8623	134.359	134.359	134.359	134.359	134.359	134.359	134.359	134.359	134.359	134.357	132.489	99.4123	135.39	121.68	132.7	143.51	138.81	143.61	124.41	136.43	129.97	138.81	133.16	97.55
209957_s_at	0.0081063	1.243	1.903	7.063	-6.807	7.613	-5.307	9.213	-7.437	0.282997	-2.4992	-1.14199	2.0834	71.567	71.567	71.567	71.567	71.567	71.567	71.567	71.567	71.567	71.5692	73.092	100.387	72.81	73.47	78.63	64.76	79.18	66.26	80.78	64.13	71.85	69.07	71.95	102.47
222372_at	0.0081434	3.643	-2.547	-0.787	-3.167	2.523	-8.807	-3.607	3.113	14.26	-2.69073	10.6004	-10.2662	92.557	92.557	92.557	92.557	92.557	92.557	92.557	92.557	92.56	94.5907	121.55	122.086	96.2	90.01	91.77	89.39	95.08	83.75	88.95	95.67	106.82	91.9	132.15	111.82
208568_at	0.0081468	-8.14102	1.95837	-1.79038	7.98502	0.924514	-4.6265	1.15491	3.26497	-9.35496	13.1121	-6.91035	1.91872	102.491	102.592	102.85	103.525	105.155	108.596	113.885	119.265	122.815	124.548	125.27	125.551	94.35	104.55	101.06	111.51	106.08	103.97	115.04	122.53	113.46	137.66	118.36	127.47
203136_at	0.0081705	44.323	70.433	-83.907	-8.797	61.703	47.783	-151.927	174.033	-198.248	11.9356	-7.25019	25.0748	2454.45	2454.45	2454.45	2454.45	2454.45	2454.45	2454.45	2454.43	2453.39	2405.06	2060.94	2000.34	2498.77	2524.88	2370.54	2445.65	2516.15	2502.23	2302.52	2628.46	2255.14	2417	2053.69	2025.41
200804_at	0.0081909	-26.419	-47.729	211.931	-324.579	32.491	-10.399	-127.117	67.1756	7.89337	-105.005	281.25	-60.8	7722.99	7722.99	7722.99	7722.99	7722.99	7722.99	7722.99	7720.62	7258.38	7148.13	7148	7148	7696.57	7675.26	7934.92	7398.41	7755.48	7712.59	7595.87	7787.8	7266.27	7043.13	7429.25	7087.2
201940_at	0.0082011	24.0629	46.8954	42.1444	-1.32154	-147.434	30.1893	-40.0363	79.9576	-23.1641	-14.0011	31.4237	-37.9575	1100.39	1100.38	1100.38	1100.34	1100.21	1099.73	1097.95	1091.43	1069.4	1010	914.776	841.927	1124.45	1147.28	1142.52	1099.02	952.78	1129.92	1057.91	1171.39	1046.24	996	946.2	803.97
204107_at	0.0082079	-5.566	2.784	-1.68599	-2.87596	-1.61571	-2.17385	-4.73046	10.1364	3.72329	-3.01123	1.8191	-1.46527	103.516	103.516	103.516	103.516	103.516	103.514	103.5	103.404	102.727	98.8112	88.5009	81.9653	97.95	106.3	101.83	100.64	101.9	101.34	98.77	113.54	106.45	95.8	90.32	80.5
221740_x_at	0.0082079	1.514	0.144	-5.496	0.324	7.274	-5.226	-4.056	0.504	0.804001	-1.13449	0.218839	-1.14333	85.006	85.006	85.006	85.006	85.006	85.006	85.006	85.006	85.006	85.0045	83.5912	66.6233	86.52	85.15	79.51	85.33	92.28	79.78	80.95	85.51	85.81	83.87	83.81	65.48
208638_at	0.0082318	-104.629	29.351	-231.289	140.391	84.661	115.001	-148.721	230.478	-41.5597	26.3439	-20.169	63.841	7196.74	7196.74	7196.74	7196.74	7196.74	7196.74	7196.73	7188.47	6737.17	6711.17	6711.14	6711.14	7092.11	7226.09	6965.45	7337.13	7281.4	7311.74	7048.01	7418.95	6695.61	6737.51	6690.97	6774.98
212562_s_at	0.0082318	-4.333	-0.183	3.717	1.617	-1.423	-1.093	2.957	-4.783	2.907	-0.904893	-0.181337	1.19717	69.493	69.493	69.493	69.493	69.493	69.493	69.493	69.493	69.493	69.4949	70.7513	83.4828	65.16	69.31	73.21	71.11	68.07	68.4	72.45	64.71	72.4	68.59	70.57	84.68
219899_x_at	0.0082352	5.413	-4.407	7.333	0.653	3.533	-7.497	0.473	0.133	-4.187	1.93104	-0.519944	1.63594	82.927	82.927	82.927	82.927	82.927	82.927	82.927	82.927	82.927	82.929	84.2699	104.884	88.34	78.52	90.26	83.58	86.46	75.43	83.4	83.06	78.74	84.86	83.75	106.52
217634_at	0.0082421	5.04	-6.73	1.69	-0.05	-1.58	-3.57	0.45	7.55	-2.18	-0.710737	-4.93496	2.25486	79.94	79.94	79.94	79.94	79.94	79.94	79.94	79.94	79.94	79.9407	80.465	101.285	84.98	73.21	81.63	79.89	78.36	76.37	80.39	87.49	77.76	79.23	75.53	103.54
200915_x_at	0.0082524	-144.486	116.754	-58.316	-4.576	-212.646	-44.236	-152.726	199.634	-30.1161	308.483	-8.71564	48.3759	4111.95	4111.95	4111.95	4111.95	4111.95	4111.95	4111.95	4111.95	4111.95	4112.04	4173.43	4907.76	3967.46	4228.7	4053.63	4107.37	3899.3	4067.71	3959.22	4311.58	4081.83	4420.52	4164.71	4956.14
221409_at	0.0082696	0.488	-0.702	1.348	3.978	-5.912	-2.792	-0.982	-0.322006	1.54376	0.0087912	1.73216	-0.535947	68.682	68.682	68.682	68.682	68.682	68.682	68.682	68.682	68.6862	71.0012	77.9378	77.9759	69.17	67.98	70.03	72.66	62.77	65.89	67.7	68.36	70.23	71.01	79.67	77.44
208440_at	0.0082799	-0.954	1.946	1.886	4.156	-5.344	-1.054	-0.164	2.60599	-3.04185	0.104962	1.36686	-0.105969	76.904	76.904	76.904	76.904	76.904	76.904	76.904	76.904	76.9118	80.515	86.6631	86.686	75.95	78.85	78.79	81.06	71.56	75.85	76.74	79.51	73.87	80.62	88.03	86.58
211662_s_at	0.0083597	139.988	-84.509	225.342	-68.2841	248.494	12.1838	70.9865	-495.974	-85.2065	283.118	213.194	-232.783	10911.9	10908.9	10903.4	10892.7	10872.5	10834.8	10768.4	10658.7	10497.5	10296.5	10091.4	9920.89	11051.9	10824.4	11128.7	10824.4	11121	10846.9	10839.4	10162.7	10412.3	10579.6	10304.6	9688.11
202765_s_at	0.0083631	-2.226	1.434	-8.956	7.654	-0.586	3.574	-1.896	0.044	1.38397	-0.896252	-0.0855228	0.368246	70.866	70.866	70.866	70.866	70.866	70.866	70.866	70.866	70.866	70.8863	79.4255	91.1518	68.64	72.3	61.91	78.52	70.28	74.44	68.97	70.91	72.25	69.99	79.34	91.52
212556_at	0.0083841	21.485	-8.355	-16.215	4.945	-12.325	6.915	2.835	-4.635	0.905001	-26.2136	17.8575	-7.47629	230.295	230.295	230.295	230.295	230.295	230.295	230.295	230.295	230.295	230.294	228.913	159.696	251.78	221.94	214.08	235.24	217.97	237.21	233.13	225.66	231.2	204.08	246.77	152.22
216308_x_at	0.0084087	265.733	-300.925	-12.288	-63.5304	99.244	134.899	-38.5412	-90.9756	138.752	-101.498	29.1322	-94.1209	3312.42	3282.79	3246.06	3200.16	3145.75	3083.21	3016.28	2947.42	2880.55	2818.88	2764.64	2718.93	3578.15	2981.87	3233.77	3136.63	3244.99	3218.11	2977.74	2856.44	3019.3	2717.38	2793.77	2624.81
41387_r_at	0.0084122	6.31613	-2.00884	-6.44786	1.89665	-8.4231	-0.711318	2.62233	3.87139	-5.90474	9.21731	-12.7586	5.30423	142.254	142.269	142.308	142.413	142.693	143.431	145.228	149.089	155.405	162.273	167.099	169.546	148.57	140.26	135.86	144.31	134.27	142.72	147.85	152.96	149.5	171.49	154.34	174.85
201895_at	0.0084333	2.825	-17.465	46.395	28.305	-9.445	-12.465	-0.275	5.245	-54.365	18.6445	-0.227039	-4.59197	495.175	495.175	495.175	495.175	495.175	495.175	495.175	495.175	495.175	495.135	464.557	366.132	498	477.71	541.57	523.48	485.73	482.71	494.9	500.42	440.81	513.78	464.33	361.54
205957_at	0.0084333	0.11999	-3.26005	6.08975	-1.7113	1.42324	-3.68566	-0.782652	-1.73649	1.54497	-0.282962	-1.88481	1.74192	74.47	74.47	74.4703	74.4713	74.4768	74.5057	74.6527	75.3565	77.855	81.853	84.0248	84.5981	74.59	71.21	80.56	72.76	75.9	70.82	73.87	73.62	79.4	81.57	82.14	86.34
209132_s_at	0.0084722	27.3432	-21.5541	-87.9337	-33.0475	85.4676	164.721	-108.863	70.5966	-71.6455	5.62958	212.846	-176.579	2014.99	2014.93	2014.74	2014.03	2011.37	2001.55	1968.75	1881.76	1747.87	1649.81	1610.03	1597.88	2042.33	1993.38	1926.81	1980.98	2096.84	2166.27	1859.89	1952.36	1676.22	1655.44	1822.88	1421.3
201190_s_at	0.0084935	-7.417	2.683	65.363	2.68306	9.22364	33.5696	-110.89	-22.4147	49.8688	-17.8301	12.7667	-6.82104	1042.84	1042.84	1042.84	1042.84	1042.84	1042.83	1042.77	1042.16	1036.27	991.98	887.993	848.431	1035.42	1045.52	1108.2	1045.52	1052.06	1076.4	931.88	1019.75	1086.14	974.15	900.76	841.61
200689_x_at	0.008522	365.659	264.359	-270.591	88.429	-514.031	365.659	-538.191	919.859	-610.451	452.246	-23.5338	-6.45596	17952.7	17952.7	17952.7	17952.7	17952.7	17952.7	17952.7	17952.7	17952.7	17942.4	16305.6	15997.8	18318.3	18217	17682.1	18041.1	17438.6	18318.3	17414.5	18872.5	17342.2	18394.7	16282.1	15991.3
200756_x_at	0.0085256	24.191	18.511	70.031	-28.499	-64.289	82.7411	-12.1545	-102.903	2.27438	-0.636572	-25.0846	29.0176	1002.65	1002.65	1002.65	1002.65	1002.65	1002.65	1002.64	1002.41	990.966	843.407	792.575	791.282	1026.84	1021.16	1072.68	974.15	938.36	1085.39	990.49	899.51	993.24	842.77	767.49	820.3
201765_s_at	0.008547	-4.255	-30.205	48.895	-131.005	64.2351	57.2893	13.9555	-55.12	13.3598	17.42	81.76	-123.61	1644.85	1644.85	1644.84	1644.84	1644.84	1644.69	1557.62	1448.14	1447.9	1447.9	1447.9	1447.9	1640.59	1614.64	1693.74	1513.84	1709.08	1701.98	1571.58	1393.02	1461.26	1465.32	1529.66	1324.29
208303_s_at	0.0085614	-2.42	-0.82	-2.57	-1.58	3.76	3.71001	3.50022	-3.394	2.07029	-0.301154	0.445098	0.0014482	73.73	73.73	73.73	73.73	73.73	73.73	73.7298	73.724	73.5697	70.5812	63.5549	62.6386	71.31	72.91	71.16	72.15	77.49	77.44	77.23	70.33	75.64	70.28	64	62.64
201269_s_at	0.0085902	0.473	0.533003	1.47526	0.344368	-0.0728671	-2.23503	-0.785	-0.485	-1.515	5.115	4.745	-3.655	79.307	79.307	79.3047	77.5256	71.2829	71.255	71.255	71.255	71.255	71.255	71.255	71.255	79.78	79.84	80.78	77.87	71.21	69.02	70.47	70.77	69.74	76.37	76	67.6
209643_s_at	0.0086155	0.566996	-1.95302	2.0169	12.8365	-4.21565	-0.767032	-4.39574	-6.82808	0.177428	2.17421	-1.48387	-0.16968	158.773	158.773	158.773	158.774	158.776	158.787	158.846	159.148	160.613	166.136	176.214	182.45	159.34	156.82	160.79	171.61	154.56	158.02	154.45	152.32	160.79	168.31	174.73	182.28
216032_s_at	0.0086263	67.8202	-189.613	117.81	-225.167	278.288	-61.4092	-129.514	-82.9186	139.124	73.699	-31.5822	-56.004	4082.48	4078.12	4070.06	4054.83	4027.31	3979.68	3906.44	3807.86	3698.51	3599.95	3526.39	3478.89	4150.3	3888.51	4187.87	3829.66	4305.6	3918.27	3776.93	3724.94	3837.63	3673.65	3494.81	3422.89
201723_s_at	0.0086336	69.283	-5.587	15.883	-34.607	-204.327	39.5082	82.1861	-44.0314	249.226	43.668	147.838	-239.252	2811.01	2811.01	2811.01	2811.01	2811.01	2810.99	2796.11	2380.31	2368.32	2368.31	2368.31	2368.31	2880.29	2805.42	2826.89	2776.4	2606.68	2850.5	2878.3	2336.28	2617.55	2411.98	2516.15	2129.06
220648_at	0.0086336	-0.33	-2.33	-1.36	1.82	-1.21	2.75	-0.43	3.16	1.72	0.109698	-2.97556	1.14853	71.59	71.59	71.59	71.59	71.59	71.59	71.59	71.59	71.59	71.5903	71.8056	81.3315	71.26	69.26	70.23	73.41	70.38	74.34	71.16	74.75	73.31	71.7	68.83	82.48
219242_at	0.0086445	0.864451	13.622	3.25157	1.49479	-2.31261	7.68417	-30.716	9.05236	-0.464397	-0.133505	8.66332	-11.0183	259.246	259.238	259.218	259.165	259.023	258.636	257.626	255.058	249.114	237.834	222.697	209.658	260.11	272.86	262.47	260.66	256.71	266.32	226.91	264.11	248.65	237.7	231.36	198.64
204974_at	0.0086772	-9.186	-0.706	4.234	12.854	6.824	-7.516	6.444	15.154	-9.586	-6.84752	-20.5222	6.8983	104.526	104.526	104.526	104.526	104.526	104.526	104.526	104.526	104.526	104.528	105.612	155.342	95.34	103.82	108.76	117.38	111.35	97.01	110.97	119.68	94.94	97.68	85.09	162.24
207391_s_at	0.0086772	-9.022	-49.652	25.898	2.928	-45.252	-31.802	67.418	131.168	-9.4124	-15.9756	-0.505741	-8.73567	577.512	577.512	577.512	577.512	577.512	577.512	577.512	577.512	577.512	577.806	697.986	852.096	568.49	527.86	603.41	580.44	532.26	545.71	644.93	708.68	568.1	561.83	697.48	843.36
217471_at	0.0086846	-0.66	-1.94	-2.63	5.56	-3.88	0.05	-3.51	1.86	0.479999	1.91934	-1.71704	1.29839	78.42	78.42	78.42	78.42	78.42	78.42	78.42	78.42	78.42	78.4207	78.887	93.1216	77.76	76.48	75.79	83.98	74.54	78.47	74.91	80.28	78.9	80.34	77.17	94.42
215719_x_at	0.0086919	6.68301	24.1867	-36.9216	28.6556	-7.93783	8.58235	-12.8885	-7.29231	2.58594	9.36056	-11.8966	7.51758	295.857	295.833	295.772	295.604	295.158	293.958	290.899	283.572	268.764	246.819	225.677	212.272	302.54	320.02	258.85	324.26	287.22	302.54	278.01	276.28	271.35	256.18	213.78	219.79
212583_at	0.0087102	1.573	1.193	-2.497	-1.887	-0.637	3.193	-4.017	-0.387	5.30291	-3.52903	0.149516	0.205445	90.837	90.837	90.837	90.837	90.837	90.837	90.837	90.837	90.8371	90.899	100.42	102.975	92.41	92.03	88.34	88.95	90.2	94.03	86.82	90.45	96.14	87.37	100.57	103.18
222167_at	0.0087175	1.80863	-1.13779	-6.99074	4.11363	-4.94355	-3.21259	6.93147	8.82894	-5.02739	-4.79243	-0.819363	3.60782	66.4014	66.4778	66.6207	66.8964	67.4136	68.3726	70.0285	72.6911	76.4374	80.8524	85.0894	88.4222	68.21	65.34	59.63	71.01	62.47	65.16	76.96	81.52	71.41	76.06	84.27	92.03
220264_s_at	0.0087322	-5.355	-1.185	0.335	1.125	-6.395	-1.855	6.895	1.78499	3.82023	-0.171804	2.87219	-1.12388	70.975	70.975	70.975	70.975	70.975	70.975	70.975	70.975	70.9798	73.7918	85.7178	85.8039	65.62	69.79	71.31	72.1	64.58	69.12	77.87	72.76	74.8	73.62	88.59	84.68
217324_at	0.0087433	-10.279	3.531	10.851	-5.04633	0.607006	0.631437	8.29194	-6.53999	-0.41	5.67	-4.12	0.33	133.659	133.659	133.659	133.666	135.443	150.539	151.048	151.05	151.05	151.05	151.05	151.05	123.38	137.19	144.51	128.62	136.05	151.17	159.34	144.51	150.64	156.72	146.93	151.38
37028_at	0.0087987	-5.584	-5.664	14.906	8.81596	-7.61431	0.903684	-9.01072	4.58494	-3.65226	3.84733	-3.07861	4.24757	119.274	119.274	119.274	119.274	119.274	119.276	119.291	119.395	120.132	124.683	139.599	152.142	113.69	113.61	134.18	128.09	111.66	120.18	110.28	123.98	116.48	128.53	136.52	156.39
215614_at	0.0088322	2.55	-0.86	-3.71	-2.52	-0.54	-1.31	-2.26	2.82	6.99	7.61911	-1.74638	1.20255	93.72	93.72	93.72	93.72	93.72	93.72	93.72	93.72	93.72	93.7209	94.3464	113.437	96.27	92.86	90.01	91.2	93.18	92.41	91.46	96.54	100.71	101.34	92.6	114.64
204149_s_at	0.0088434	3.802	-15.338	16.632	-5.49743	-0.969983	8.42687	-6.0946	1.49752	-4.10782	3.01268	6.2463	-2.74191	124.018	124.018	124.018	124.017	124.01	123.903	122.495	111.492	98.2678	96.1673	96.0037	95.9919	127.82	108.68	140.65	118.52	123.04	132.33	116.4	112.99	94.16	99.18	102.25	93.25
208892_s_at	0.0088472	0.85	17.06	10.14	-17.76	10.92	-5.24	-6.45	-10.12	9.25661	-5.63642	12.3784	-6.85353	131.3	131.3	131.3	131.3	131.3	131.3	131.3	131.3	131.303	133.636	174.122	175.164	132.15	148.36	141.44	113.54	142.22	126.06	124.85	121.18	140.56	128	186.5	168.31
216569_at	0.0088621	-7.074	-1.074	18.116	1.466	-2.344	-1.604	-4.564	3.956	-2.34401	-4.28014	0.0843529	-0.0574761	65.114	65.114	65.114	65.114	65.114	65.114	65.114	65.114	65.114	65.1201	69.0856	99.7175	58.04	64.04	83.23	66.58	62.77	63.51	60.55	69.07	62.77	60.84	69.17	99.66
204417_at	0.0088922	45.7756	-21.8302	7.9653	-30.9565	27.2807	33.5906	16.0829	-9.57506	-12.8975	7.19248	15.2844	-9.84922	579.784	579.78	579.765	579.706	579.489	578.669	575.727	565.985	541.488	506.938	483.756	474.819	625.56	557.95	587.73	548.75	606.77	612.26	591.81	556.41	528.59	514.13	499.04	464.97
217906_at	0.008911	159.489	-115.07	101.884	-104.215	-13.8718	-55.8585	63.2354	-78.4204	0.746981	4.63229	311.82	-267.552	3299.18	3277.9	3250.57	3214.87	3170.13	3115.19	3051.72	2980.76	2905.61	2830.11	2758.13	2692.94	3458.67	3162.83	3352.45	3110.65	3156.26	3059.33	3114.96	2902.34	2906.36	2834.74	3069.95	2425.39
210271_at	0.0089261	0.162	-2.148	-2.278	1.232	2.102	-3.708	1.282	5.662	-1.328	-1.11063	-0.0271982	0.51449	63.838	63.838	63.838	63.838	63.838	63.838	63.838	63.838	63.838	63.8406	65.5072	76.5455	64	61.69	61.56	65.07	65.94	60.13	65.12	69.5	62.51	62.73	65.48	77.06
220470_at	0.0089792	5.144	5.414	2.654	-0.416	-5.286	7.554	-2.066	-7.096	0.103994	-3.76035	-0.141867	1.64291	93.016	93.016	93.016	93.016	93.016	93.016	93.016	93.016	93.016	93.0203	95.8119	116.307	98.16	98.43	95.67	92.6	87.73	100.57	90.95	85.92	93.12	89.26	95.67	117.95
214440_at	0.0089906	-3.71515	35.2959	-16.5598	33.0323	-4.04091	15.3528	-7.89985	-2.51503	-14.8377	27.0896	0.534419	-22.3537	300.855	300.634	300.22	299.418	297.901	295.047	289.99	281.495	268.718	252.27	234.866	219.894	297.14	335.93	283.66	332.45	293.86	310.4	282.09	278.98	253.88	279.36	235.4	197.54
216862_s_at	0.009048	-30.798	-16.708	21.392	-121.098	36.1022	153.71	-1.17872	33.2328	63.0697	44.95	10.32	-102.93	1219.36	1219.36	1219.36	1219.36	1219.36	1219.18	1118.63	992.187	991.91	991.91	991.91	991.91	1188.56	1202.65	1240.75	1098.26	1255.46	1372.89	1117.45	1025.42	1054.98	1036.86	1002.23	888.98
209942_x_at	0.0090595	2.7675	-3.58662	1.57852	7.47269	-8.32325	-5.50083	8.39613	-0.458565	-5.86091	3.61285	4.62688	-4.19952	74.9925	74.9966	75.0115	75.0673	75.2732	76.0208	78.3639	83.6286	89.7809	93.2572	94.4831	94.8395	77.76	71.41	76.59	82.54	66.95	70.52	86.76	83.17	83.92	96.87	99.11	90.64
219099_at	0.0090595	-31.354	63.816	-102.784	45.186	34.586	5.48607	-27.4022	48.795	8.85404	-0.946681	-0.611812	4.81056	979.524	979.524	979.524	979.524	979.524	979.524	979.522	979.475	978.206	949.117	812.982	779.889	948.17	1043.34	876.74	1024.71	1014.11	985.01	952.12	1028.27	987.06	948.17	812.37	784.7
217855_x_at	0.0090634	-30.408	-9.608	97.572	-22.408	-16.368	-21.0678	109.142	3.93836	-7.32431	34.9259	-46.814	-21.024	987.818	987.818	987.818	987.818	987.818	987.818	987.598	899.322	843.114	843.024	843.024	843.024	957.41	978.21	1085.39	965.41	971.45	966.75	1096.74	903.26	835.79	877.95	796.21	822
214290_s_at	0.0090826	48.3621	67.1836	-49.1576	-65.3047	11.6216	105.644	-120.003	65.316	-19.2174	63.0938	51.968	-142.873	868.148	856.976	842.608	823.805	800.188	771.096	737.373	699.514	659.247	618.606	579.692	544.303	916.51	924.16	793.45	758.5	811.81	876.74	617.37	764.83	640.03	681.7	631.66	401.43
65630_at	0.0091175	4.089	-3.031	-0.251	5.089	-1.881	0.579	-3.431	0.039	0.519008	-0.303267	0.00882289	-0.663016	85.171	85.171	85.171	85.171	85.171	85.171	85.171	85.171	85.171	85.1633	80.3312	72.563	89.26	82.14	84.92	90.26	83.29	85.75	81.74	85.21	85.69	84.86	80.34	71.9
205087_at	0.0091291	5.837	2.327	-1.613	8.057	-10.913	-5.213	-2.223	4.827	1.13701	6.65455	-0.126268	-1.53402	99.433	99.433	99.433	99.433	99.433	99.433	99.433	99.433	99.433	99.4254	93.3763	70.654	105.27	101.76	97.82	107.49	88.52	94.22	97.21	104.26	100.57	106.08	93.25	69.12
210460_s_at	0.0091485	-9.93649	117.308	78.6826	-171.201	43.2489	-28.8022	-102.141	-22.6626	27.2846	6.76563	-13.1229	-5.39542	3617.98	3617.97	3617.96	3617.9	3617.69	3616.89	3613.95	3603.3	3568.28	3480.78	3358.61	3277.5	3608.04	3735.28	3696.64	3446.7	3660.94	3588.09	3511.81	3580.64	3595.56	3487.55	3345.49	3272.1
214625_s_at	0.0091563	-3.238	-1.638	4.892	-2.548	0.612	-1.338	-1.288	-6.138	4.622	1.49912	-0.208504	1.18001	74.448	74.448	74.448	74.448	74.448	74.448	74.448	74.448	74.448	74.4509	76.3185	91.49	71.21	72.81	79.34	71.9	75.06	73.11	73.16	68.31	79.07	75.95	76.11	92.67
205448_s_at	0.0091602	-0.752149	-4.70256	7.38596	7.46039	-12.8504	5.71054	-3.74924	-1.59312	3.11709	-0.172848	-2.15421	1.46221	106.462	106.463	106.464	106.47	106.49	106.569	106.859	107.893	111.133	118.283	126.484	131.048	105.71	101.76	113.85	113.93	93.64	112.28	103.11	106.3	114.25	118.11	124.33	132.51
202367_at	0.0091719	-7.198	8.472	-27.018	-29.318	36.461	-0.852699	-2.5505	-25.8223	-5.211	18.319	17.999	-3.401	501.758	501.758	501.758	501.758	501.739	492.673	440.921	440.252	440.251	440.251	440.251	440.251	494.56	510.23	474.74	472.44	538.2	491.82	438.37	414.43	435.04	458.57	458.25	436.85
205321_at	0.0091719	-106.028	250.584	85.922	-12.3785	-69.0397	98.3132	54.0952	-77.7414	45.4009	-66.4714	109.023	-96.9019	1935.23	1933.79	1931.09	1925.88	1916.08	1897.83	1866.05	1814.28	1739.96	1650.08	1561.41	1489.92	1829.2	2184.37	2017.01	1913.5	1847.04	1996.14	1920.15	1736.54	1785.36	1583.61	1670.43	1393.02
41047_at	0.0091758	32.1083	13.9909	-30.3235	3.78107	3.22089	4.45365	1.42189	0.911481	-22.3357	29.5053	-3.20989	-9.43083	394.862	392.759	387.874	377.839	362.859	348.176	338.958	334.549	332.736	332.035	331.77	331.671	426.97	406.75	357.55	381.62	366.08	352.63	340.38	335.46	310.4	361.54	328.56	322.24
204878_s_at	0.0091837	-1.55	-7.64	20.43	-0.67	0.92	-3.59	-0.86	-8.39	-2.97	5.24884	-7.99905	2.53949	91.62	91.62	91.62	91.62	91.62	91.62	91.62	91.62	91.62	91.6212	92.449	131.081	90.07	83.98	112.05	90.95	92.54	88.03	90.76	83.23	88.65	96.87	84.45	133.62
214241_at	0.0092307	-0.55	1.77003	7.52079	-0.466892	2.99511	-6.21901	4.831	-4.569	2.311	4.961	1.011	-4.339	101.12	101.12	101.089	91.6069	87.4549	87.449	87.449	87.449	87.449	87.449	87.449	87.449	100.57	102.89	108.61	91.14	90.45	81.23	92.28	82.88	89.76	92.41	88.46	83.11
33494_at	0.0092583	-0.772653	-0.358691	-0.508347	-5.48028	7.41493	8.05892	4.86142	-2.8349	-10.9157	3.63103	7.67755	-7.48864	119.293	119.289	119.278	119.25	119.175	118.971	118.439	117.085	113.956	108.029	100.102	93.2986	118.52	118.93	118.77	113.77	126.59	127.03	123.3	114.25	103.04	111.66	107.78	85.81
210005_at	0.009298	3.631	0.631	7.101	-8.069	-1.579	4.821	-3.749	-7.809	0.991009	4.22963	0.0278841	-1.09937	103.409	103.409	103.409	103.409	103.409	103.409	103.409	103.409	103.409	103.4	96.9821	79.3494	107.04	104.04	110.51	95.34	101.83	108.23	99.66	95.6	104.4	107.63	97.01	78.25
214220_s_at	0.0093019	-0.028	4.252	0.222	1.362	5.10202	-6.73779	2.76415	-8.76627	-1.41133	-0.547187	0.70304	-1.53985	89.908	89.908	89.908	89.908	89.908	89.9078	89.9058	89.8863	89.6913	87.9172	79.137	70.7098	89.88	94.16	90.13	91.27	95.01	83.17	92.67	81.12	88.28	87.37	79.84	69.17
218418_s_at	0.0093059	-8.996	-6.226	5.324	-23.756	10.094	6.274	-17.196	-9.306	22.7362	6.46661	-10.0329	3.23482	451.026	451.026	451.026	451.026	451.026	451.026	451.026	451.026	451.024	448.933	400.753	399.585	442.03	444.8	456.35	427.27	461.12	457.3	433.83	441.72	473.76	455.4	390.72	402.82
206094_x_at	0.0093498	376.28	251	-260.637	-120.202	-142.135	111.233	-320.488	83.5206	-208.732	112.297	52.7541	-157.52	5517.59	5517.58	5517.55	5517.42	5516.95	5515.18	5508.62	5484.7	5404.06	5188.52	4848.72	4593.39	5893.87	5768.58	5256.91	5397.22	5374.82	5626.41	5188.13	5568.22	5195.33	5300.82	4901.47	4435.87
207799_x_at	0.0093498	-3.665	-2.735	4.145	-5.625	3.085	-2.875	0.435	-1.125	7.035	3.15396	-1.52388	1.50458	98.675	98.675	98.675	98.675	98.675	98.675	98.675	98.675	98.675	98.676	99.4039	117.265	95.01	95.94	102.82	93.05	101.76	95.8	99.11	97.55	105.71	101.83	97.88	118.77
203817_at	0.0093778	-0.329069	4.83575	0.352243	-0.384338	-7.47179	-1.82199	2.88566	-0.595735	0.568317	1.5271	-4.27513	2.70341	63.1891	63.1942	63.2078	63.2443	63.3418	63.602	64.2543	65.7557	68.5517	72.1929	75.2351	76.9666	62.86	68.03	63.56	62.86	55.87	61.78	67.14	65.16	69.12	73.72	70.96	79.67
208196_x_at	0.00941	-1.62	6.45	4.01	10.36	-3.07	1.06	-2.24	-10.73	1.99	-4.54152	-2.2401	2.12673	82.63	82.63	82.63	82.63	82.63	82.63	82.63	82.63	82.63	82.6315	83.7001	109.923	81.01	89.08	86.64	92.99	79.56	83.69	80.39	71.9	84.62	78.09	81.46	112.05
202772_at	0.009418	0.413046	16.7567	-0.511367	-16.2835	4.14611	65.9934	-76.723	1.93847	2.18512	14.2999	1.2283	-17.5997	727.187	727.163	727.101	726.933	726.484	725.267	722.103	714.152	696.255	664.1	624.332	592.83	727.6	743.92	726.59	710.65	730.63	791.26	645.38	716.09	698.44	678.4	625.56	575.23
219418_at	0.0094221	0.402	-1.658	0.722	10.252	-8.228	-6.5883	-1.32582	0.0956545	-5.30922	-0.560998	4.549	-0.831	115.198	115.198	115.198	115.198	115.198	115.198	115.416	128.614	129.809	129.811	129.811	129.811	115.6	113.54	115.92	125.45	106.97	108.61	114.09	128.71	124.5	129.25	134.36	128.98
202928_s_at	0.0094666	3.308	-2.192	5.598	-0.211999	0.0690156	0.650166	-3.26648	1.31595	0.196	1.776	1.676	-1.754	80.382	80.382	80.382	80.382	80.381	79.4098	72.7165	72.6641	72.664	72.664	72.664	72.664	83.69	78.19	85.98	80.17	80.45	80.06	69.45	73.98	72.86	74.44	74.34	70.91
33323_r_at	0.0094747	-190.796	389.617	-74.8137	279	-85.6172	-228.931	9.08301	-50.9421	22.7065	276.276	-438.237	265.204	7625.2	7628.23	7633.92	7644.93	7665.71	7704.67	7773.32	7887.47	8056.51	8269.52	8489.51	8674.43	7434.4	8017.85	7559.11	7923.93	7580.09	7475.74	7782.4	7836.53	8079.22	8545.8	8051.27	8939.63
220465_at	0.009491	17.586	-8.044	3.146	4.376	-1.034	5.276	-26.064	-9.494	-3.09403	7.41052	-0.0609963	3.075	157.754	157.754	157.754	157.754	157.754	157.754	157.754	157.754	157.754	157.779	171.551	211.005	175.34	149.71	160.9	162.13	156.72	163.03	131.69	148.26	154.66	165.19	171.49	214.08
213421_x_at	0.009495	139.578	-117.152	-54.012	-55.272	-17.102	12.698	6.178	42.988	-60.3018	-5.30408	-0.0739204	-15.8221	1871.84	1871.84	1871.84	1871.84	1871.84	1871.84	1871.84	1871.84	1871.84	1871.65	1751.11	1543.37	2011.42	1754.69	1817.83	1816.57	1854.74	1884.54	1878.02	1914.83	1811.54	1866.35	1751.04	1527.55
214296_x_at	0.009495	5.929	0.779	0.779	2.009	7.109	-3.471	-1.511	-8.051	-3.74102	-1.89674	0.0271593	0.525689	79.111	79.111	79.111	79.111	79.111	79.111	79.111	79.111	79.111	79.1267	86.4928	99.6943	85.04	79.89	79.89	81.12	86.22	75.64	77.6	71.06	75.37	77.23	86.52	100.22
220905_at	0.0095032	-7.011	-4.921	-0.391	-9.251	13.669	7.749	-3.72103	-13.5626	11.0066	-0.550995	0.285029	-1.20576	100.261	100.261	100.261	100.261	100.261	100.261	100.261	100.263	100.343	104.091	129.955	134.366	93.25	95.34	99.87	91.01	113.93	108.01	96.54	86.7	111.35	103.54	130.24	133.16
221990_at	0.0095032	-0.17	-2.11	-1.63	1.06	4.92	1.15	7.79	-3.62	-4.09	0.559272	-1.79607	1.10869	64.97	64.97	64.97	64.97	64.97	64.97	64.97	64.97	64.97	64.9707	65.4861	82.4713	64.8	62.86	63.34	66.03	69.89	66.12	72.76	61.35	60.88	65.53	63.69	83.58
48030_i_at	0.0095318	26.226	0.506	-38.854	47.516	-41.6791	-9.09224	11.8852	7.34517	-7.697	-1.957	-10.527	2.533	312.274	312.274	312.274	312.274	312.279	316.072	379.375	380.945	380.947	380.947	380.947	380.947	338.5	312.78	273.42	359.79	270.6	306.98	391.26	388.29	373.25	378.99	370.42	383.48
218450_at	0.00954	47.5466	19.8156	59.8612	-161.95	43.4315	11.7035	-6.58348	21.216	-35.1167	30.3578	30.6809	-55.008	1707.14	1707.12	1707.03	1706.53	1703.98	1691.46	1646.03	1568.99	1525.02	1513.15	1510.69	1510.21	1754.69	1726.94	1766.89	1544.58	1747.41	1703.16	1639.45	1590.21	1489.9	1543.51	1541.37	1455.2
202631_s_at	0.0095687	5.485	3.82502	12.1851	-12.8544	-1.88192	4.59132	-9.53037	-1.05799	-3.88579	2.6262	-0.654647	-1.60307	115.105	115.105	115.105	115.104	115.102	115.089	115.02	114.668	112.946	106.214	92.8746	83.8531	120.59	118.93	127.29	102.25	113.22	119.68	105.49	113.61	109.06	108.84	92.22	82.25
202358_s_at	0.0095934	-5.63114	24.3963	-66.0308	28.2481	-47.5607	11.1092	-11.0398	1.59631	26.1074	-0.558098	-46.9259	28.2959	392.581	392.634	392.771	393.142	394.131	396.771	403.39	418.624	446.993	483.938	514.806	532.374	386.95	417.03	326.74	421.39	346.57	407.88	392.35	420.22	473.1	483.38	467.88	560.67
200064_at	0.0096017	1.245	41.385	-30.765	-78.6104	59.194	25.9484	-19.732	-63.6807	180.453	509.193	-86.287	-324.557	11559.9	11559.9	11559.9	11559.9	11558.2	11234.7	10949.7	10948.3	10948.3	10948.3	10948.3	10948.3	11561.2	11601.3	11529.2	11481.3	11617.4	11260.6	10930	10884.6	11128.7	11457.5	10862	10623.7
209718_at	0.00961	12.503	-11.867	14.373	1.123	-1.537	5.903	-1.827	5.753	-7.137	-7.07868	-5.80678	3.66451	104.147	104.147	104.147	104.147	104.147	104.147	104.147	104.147	104.147	104.149	105.337	144.495	116.65	92.28	118.52	105.27	102.61	110.05	102.32	109.9	97.01	97.07	99.53	148.16
41644_at	0.0096141	-0.0671482	0.206716	-7.8748	11.5112	-15.1873	-5.25581	18.8341	-2.04372	-8.82942	5.36458	-1.63253	0.205675	100.567	100.783	101.185	101.949	103.347	105.826	109.786	115.424	122.129	128.625	133.783	137.264	100.5	100.99	93.31	113.46	88.16	100.57	128.62	113.38	113.3	133.99	132.15	137.47
213987_s_at	0.0096389	-1.83	-0.87	1.64	-2.57	-1.2799	3.64308	-1.26601	-0.300313	-1.33	-0.68	2.41	0.87	73.58	73.58	73.58	73.58	73.5799	73.4769	68.026	67.7203	67.72	67.72	67.72	67.72	71.75	72.71	75.22	71.01	72.3	77.12	66.76	67.42	66.39	67.04	70.13	68.59
205536_at	0.0096472	-6.28213	-4.04391	13.2076	-9.64429	6.86104	-8.49124	-3.01488	6.73859	-5.55795	3.07788	0.638306	-2.12953	129.242	129.234	129.212	129.154	128.999	128.581	127.515	124.951	119.728	111.882	104.202	99.2695	122.96	125.19	142.42	119.51	135.86	120.09	124.5	131.69	114.17	114.96	104.84	97.14
201947_s_at	0.0096805	-343.316	2.044	-99.006	-130.636	357.974	-130.636	-88.426	-45.986	-77.836	169.817	143.064	-87.0365	7721.25	7721.25	7721.25	7721.25	7721.25	7721.25	7721.25	7721.25	7721.25	7721.22	7698.91	6815.22	7377.93	7723.29	7622.24	7590.61	8079.22	7590.61	7632.82	7675.26	7643.41	7891.04	7841.97	6728.18
209329_x_at	0.0096889	-67.0011	149.549	-74.8561	-256.34	327.914	168.066	-246.737	-7.94823	153.692	-132.596	81.6591	-70.3662	4633.9	4631.13	4625.96	4616	4597.4	4563.16	4504.86	4413.18	4288.33	4147.09	4017.18	3918.66	4566.9	4780.68	4551.1	4359.66	4925.31	4731.23	4258.12	4405.23	4442.02	4014.49	4098.84	3848.29
208817_at	0.0097098	11.628	3.018	0.778	-5.652	17.418	15.228	-21.452	7.198	-18.632	-24.6995	4.21777	-4.8639	246.332	246.332	246.332	246.332	246.332	246.332	246.332	246.332	246.332	246.33	243.922	174.114	257.96	249.35	247.11	240.68	263.75	261.56	224.88	253.53	227.7	221.63	248.14	169.25
201516_at	0.0097224	23.7891	-16.194	67.1379	-7.4972	-46.4376	43.7774	-20.3362	-82.468	-6.45848	151.236	-86.259	32.2909	1385.74	1385.28	1383.02	1371.85	1327.39	1234.51	1170.01	1150.7	1146.6	1145.79	1145.64	1145.61	1409.53	1369.09	1450.16	1364.35	1280.95	1278.29	1149.67	1068.23	1140.14	1297.03	1059.38	1177.9
215223_s_at	0.0097392	-24.672	-21.642	29.298	-4.77187	14.4366	-0.819148	-0.585052	12.1727	3.09569	2.926	-9.734	-13.394	280.672	280.672	280.672	280.672	280.653	278.059	237.295	231.867	231.824	231.824	231.824	231.824	256	259.03	309.97	275.9	295.09	277.24	236.71	244.04	234.92	234.75	222.09	218.43
203973_s_at	0.0097476	6.587	8.357	2.137	-10.023	7.607	6.407	-3.373	-6.573	-0.512998	-4.30087	0.454496	-1.99785	126.753	126.753	126.753	126.753	126.753	126.753	126.753	126.753	126.753	126.751	124.736	97.3379	133.34	135.11	128.89	116.73	134.36	133.16	123.38	120.18	126.24	122.45	125.19	95.34
200027_at	0.009756	111.378	46.868	-123.922	50.6383	-24.0505	-12.3912	-31.7491	136.985	-20.925	97.055	-167.225	7.435	5395.43	5395.43	5395.43	5395.43	5395.14	5247.48	5120.16	5119.93	5119.93	5119.93	5119.93	5119.93	5506.81	5442.3	5271.51	5446.07	5371.09	5235.09	5088.41	5256.91	5099	5216.98	4952.7	5127.36
209070_s_at	0.009756	-0.7	-1.21	-8.82	12.23	-12.1694	0.117637	-0.443939	-3.19827	-8.999	2.611	7.801	1.251	93.56	93.56	93.56	93.56	93.5694	96.7524	113.274	113.548	113.549	113.549	113.549	113.549	92.86	92.35	84.74	105.79	81.4	96.87	112.83	110.35	104.55	116.16	121.35	114.8
219690_at	0.0097602	4.597	-4.343	3.667	-7.463	-1.533	1.497	-3.983	2.177	3.037	3.66612	-2.69167	2.25192	79.563	79.563	79.563	79.563	79.563	79.563	79.563	79.563	79.563	79.5639	80.1817	98.3181	84.16	75.22	83.23	72.1	78.03	81.06	75.58	81.74	82.6	83.23	77.49	100.57
218943_s_at	0.0097813	-5.932	-8.182	-5.152	4.198	10.198	1.078	-1.682	1.63802	3.27988	-0.246051	0.271593	-1.95401	99.702	99.702	99.702	99.702	99.702	99.702	99.702	99.702	99.6801	89.7561	81.6984	81.684	93.77	91.52	94.55	103.9	109.9	100.78	98.02	101.34	102.96	89.51	81.97	79.73
1861_at	0.0097897	4.31901	0.57904	0.369281	-15.779	1.22367	5.07694	8.23765	-2.83141	-0.500768	1.75096	8.28472	-8.69621	151.641	151.641	151.641	151.639	151.626	151.533	150.882	147.041	136.461	129.389	127.855	127.626	155.96	152.22	152.01	135.86	152.85	156.61	159.12	144.21	135.96	131.14	136.14	118.93
202761_s_at	0.0097897	3.95427	-17.0204	53.0373	-10.2615	-30.6196	0.0465682	-0.923292	0.491245	22.4555	-29.7454	46.7209	-25.527	366.206	364.07	360.253	353.482	342.53	326.693	307.903	289.529	274.895	264.985	258.989	255.607	370.16	347.05	413.29	343.22	311.91	326.74	306.98	290.02	297.35	235.24	305.71	230.08
212471_at	0.0097897	2.6438	-6.20341	6.74372	1.99842	-3.06397	-2.55314	3.01057	-3.36136	-0.28065	3.1817	0.50664	-2.26163	93.0262	92.9634	92.8463	92.6216	92.204	91.4431	90.1694	88.2214	85.6706	82.9183	80.5034	78.7416	95.67	86.76	99.59	94.62	89.14	88.89	93.18	84.86	85.39	86.1	81.01	76.48
214750_at	0.0098067	1.87529	3.23348	-24.5529	11.1812	-16.5101	10.7402	16.9907	-6.89591	-6.26107	-0.213115	-13.1028	15.2089	95.5347	96.0165	96.9029	98.5588	101.49	106.39	113.519	122.416	131.451	138.933	144.153	147.371	97.41	99.25	72.35	109.74	84.98	117.13	130.51	115.52	125.19	138.72	131.05	162.58
217567_at	0.0098662	5.54495	2.04481	-0.995676	-4.64752	0.495568	-1.80071	2.37239	-2.96066	1.903	1.84126	-3.447	2.53168	70.355	70.3552	70.3557	70.3575	70.3644	70.3907	70.4876	70.8407	72.027	75.1687	80.037	83.6283	75.9	72.4	69.36	65.71	70.86	68.59	72.86	67.88	73.93	77.01	76.59	86.16
219445_at	0.0098748	5.227	-0.043	-4.933	5.227	-18.783	5.32658	-0.767208	9.11453	0.53382	2.98079	-2.47862	4.41071	130.913	130.913	130.913	130.913	130.913	130.913	130.917	130.955	131.336	134.779	151.259	166.249	136.14	130.87	125.98	136.14	112.13	136.24	130.15	140.07	131.87	137.76	148.78	170.66
216849_at	0.0099219	-8.805	-11.305	-17.3251	60.4783	-26.0109	4.77782	-2.83615	-3.50282	-11.7837	-6.194	17.716	0.726	181.375	181.375	181.375	181.382	181.861	205.042	244.696	246.193	246.214	246.214	246.214	246.214	172.57	170.07	164.05	241.86	155.85	209.82	241.86	242.69	234.43	240.02	263.93	246.94
203307_at	0.0099305	0.871	-5.249	3.931	-6.349	9.691	-5.739	-7.719	-1.639	5.491	11.1189	-1.31378	2.2039	93.349	93.349	93.349	93.349	93.349	93.349	93.349	93.349	93.349	93.3511	94.8238	124.826	94.22	88.1	97.28	87	103.04	87.61	85.63	91.71	98.84	104.47	93.51	127.03
218637_at	0.0099434	9.77	0.17	1.19	-4.46	-4.46	1.45	-2.76	-0.96	-7.98998	9.93073	-0.115577	-0.843555	91.22	91.22	91.22	91.22	91.22	91.22	91.22	91.22	91.22	91.1993	79.5156	64.8836	100.99	91.39	92.41	86.76	86.76	92.67	88.46	90.26	83.23	101.13	79.4	64.04
205538_at	0.009952	-1.69	-1.78	7.8	1.36	4.67	-3.69	-2.03	-1.1	5.74	-12.9466	-0.0649626	-0.750643	122.62	122.62	122.62	122.62	122.62	122.62	122.62	122.62	122.62	122.617	119.575	94.8406	120.93	120.84	130.42	123.98	127.29	118.93	120.59	121.52	128.36	109.67	119.51	94.09
210950_s_at	0.0099607	-1.95498	-96.7958	248.662	-214.501	90.8435	-27.1815	32.4952	-69.8317	89.1014	39.4825	-45.4565	-0.0934421	3387.09	3387.09	3387	3386.11	3377.43	3306.09	3104.13	3010.64	2997.92	2996.61	2996.48	2996.46	3385.14	3290.29	3635.66	3171.61	3468.27	3278.91	3136.63	2940.81	3087.02	3036.09	2951.02	2996.37
201029_s_at	0.0099736	59.848	-21.242	-11.652	-73.232	-27.602	6.02372	0.360308	-16.1778	37.9014	76.226	-91.804	43.996	2320.57	2320.57	2320.57	2320.57	2320.57	2320.57	2314.97	2158.56	2154.05	2154.04	2154.04	2154.04	2380.42	2299.33	2308.92	2247.34	2292.97	2326.59	2315.33	2142.38	2191.95	2230.27	2062.24	2198.04
207278_s_at	0.0099823	0.053	-3.237	-3.377	0.613	0.563	3.503	6.073	-2.897	0.76295	-2.93351	0.0147362	0.568945	72.447	72.447	72.447	72.447	72.447	72.447	72.447	72.447	72.4471	72.4835	80.9353	84.8811	72.5	69.21	69.07	73.06	73.01	75.95	78.52	69.55	73.21	69.55	80.95	85.45
203627_at	0.010034	2.321	10.701	-5.459	2.321	-2.509	6.401	1.461	-27.489	5.90101	7.29613	-0.101492	0.206836	174.119	174.119	174.119	174.119	174.119	174.119	174.119	174.119	174.119	174.104	162.231	121.563	176.44	184.82	168.66	176.44	171.61	180.52	175.58	146.63	180.02	181.4	162.13	121.77
219060_at	0.010052	-9.444	3.436	3.436	-6.124	-0.704	-4.104	10.666	-15.474	6.93605	16.5042	-0.118316	0.534277	247.474	247.474	247.474	247.474	247.474	247.474	247.474	247.474	247.474	247.426	224.838	205.396	238.03	250.91	250.91	241.35	246.77	243.37	258.14	232	254.41	263.93	224.72	205.93
210615_at	0.010061	-2.849	6.521	-6.949	-3.139	-2.729	9.32099	-4.79417	-0.360938	2.76144	-2.15789	-1.748	-1.468	86.019	86.019	86.019	86.019	86.019	86.019	86.0242	89.0709	100.919	100.998	100.998	100.998	83.17	92.54	79.07	82.88	83.29	95.34	81.23	88.71	103.68	98.84	99.25	99.53
218883_s_at	0.010061	105.068	143.137	-230.18	33.0276	-7.56346	92.3138	-95.605	12.9448	-166.378	184.968	78.1176	-139.383	2157.9	2156.19	2152.99	2146.8	2135.14	2113.36	2075.21	2012.47	1921.07	1808.41	1694.91	1601.66	2262.97	2299.33	1922.81	2179.83	2127.58	2205.67	1979.61	2025.41	1754.69	1993.38	1773.03	1462.28
201551_s_at	0.010083	-32.897	21.653	26.803	-20.017	21.083	-46.617	8.08329	68.8492	2.6921	23.9135	6.30196	-30.908	800.917	800.917	800.917	800.917	800.917	800.917	800.917	800.621	720.888	692.177	692.138	692.138	768.02	822.57	827.72	780.9	822	754.3	809	869.47	723.58	716.09	698.44	661.23
219435_at	0.010083	4.43892	0.925092	-7.80874	8.29896	-12.7945	-1.73327	9.68728	-3.09288	-1.35793	-2.57373	4.82312	-0.777186	93.8511	93.9549	94.1487	94.521	95.2145	96.4833	98.6227	101.933	106.338	111.184	115.517	118.727	98.29	94.88	86.34	102.82	82.42	94.75	108.31	98.84	104.98	108.61	120.34	117.95
214354_x_at	0.010096	-4.68993	-5.18484	-7.32164	13.9764	-19.2966	-6.84925	28.7077	21.8105	-16.1662	-11.5128	-17.5567	28.2914	94.6399	94.8248	95.1716	95.8436	97.1166	99.5192	103.802	111.069	122.176	136.793	152.667	166.669	89.95	89.64	87.85	109.82	77.82	92.67	132.51	132.88	106.01	125.28	135.11	194.96
218840_s_at	0.010122	38.762	-19.498	6.552	-45.098	-6.32554	15.7393	3.077	6.56351	-19.0361	-5.496	44.594	-28.996	371.388	371.388	371.388	371.388	371.386	370.411	308.193	295.356	295.316	295.316	295.316	295.316	410.15	351.89	377.94	326.29	365.06	386.15	311.27	301.92	276.28	289.82	339.91	266.32
216345_at	0.010144	-0.475	2.955	4.525	0.415	5.545	-2.245	-1.105	-1.845	-3.745	-3.48614	-0.414334	0.777986	64.925	64.925	64.925	64.925	64.925	64.925	64.925	64.925	64.925	64.9261	65.7143	79.842	64.45	67.88	69.45	65.34	70.47	62.68	63.82	63.08	61.18	61.44	65.3	80.62
203038_at	0.010149	12.0573	-117.7	20.668	-83.1025	66.1163	36.1538	41.9561	-87.5546	35.2864	-30.9954	60.9159	-29.2082	1444.15	1442.91	1440.59	1436.15	1427.92	1413.01	1388.24	1350.87	1302.84	1252.13	1208.54	1177.28	1456.21	1325.21	1461.26	1353.05	1494.04	1449.16	1430.2	1263.32	1338.13	1221.13	1269.46	1148.07
221982_x_at	0.010162	1.787	11.047	-20.373	21.587	-2.433	5.287	-0.963	-37.933	1.67699	15.3533	-9.50676	8.20524	164.783	164.783	164.783	164.783	164.783	164.783	164.783	164.783	164.783	164.787	167.417	241.655	166.57	175.83	144.41	186.37	162.35	170.07	163.82	126.85	166.46	180.14	157.91	249.86
204900_x_at	0.010175	45.613	6.863	-1.757	8.203	-75.9768	47.7742	-6.16242	-28.8457	14.5961	-7.032	20.098	-14.722	954.537	954.537	954.537	954.537	954.537	954.456	931.602	864.056	863.354	863.352	863.352	863.352	1000.15	961.4	952.78	962.74	878.56	1002.23	925.44	835.21	877.95	856.32	883.45	848.63
212396_s_at	0.010193	18.9424	46.767	-48.7816	-21.7801	7.61992	11.5957	30.2488	-36.2576	-10.9911	29.3295	11.4126	-28.4523	449.268	448.823	447.992	446.39	443.39	437.844	428.321	413.148	392.081	367.67	344.657	326.832	468.21	495.59	399.21	424.61	451.01	449.44	458.57	376.89	381.09	397	356.07	298.38
216481_at	0.010197	1.975	-2.545	-4.845	7.785	3.455	-15.125	7.635	-0.345	0.374986	-2.41527	-0.120147	2.02925	103.955	103.955	103.955	103.955	103.955	103.955	103.955	103.955	103.955	103.965	109.94	133.551	105.93	101.41	99.11	111.74	107.41	88.83	111.59	103.61	104.33	101.55	109.82	135.58
202061_s_at	0.010233	-16.2025	5.91776	137.289	-50.7811	54.0694	23.6497	-72.8398	63.972	-40.8052	-37.3116	32.0033	41.24	2132.02	2132.01	2131.96	2131.69	2130.3	2123.19	2092.64	2014.06	1941.09	1915.33	1909.56	1908.41	2115.82	2137.93	2269.25	2080.91	2184.37	2146.84	2019.8	2078.03	1900.28	1878.02	1941.56	1949.65
206475_x_at	0.010255	-4.704	0.206	0.926	-2.414	2.236	-0.834	0.396	0.256	-0.924	4.22565	-4.02335	1.44761	68.484	68.484	68.484	68.484	68.484	68.484	68.484	68.484	68.484	68.4843	68.7333	80.3524	63.78	68.69	69.41	66.07	70.72	67.65	68.88	68.74	67.56	72.71	64.71	81.8
204137_at	0.010264	22.203	-1.917	3.063	7.723	-7.257	-4.247	-13.087	-9.147	5.32303	0.961394	0.0248235	-2.5205	137.587	137.587	137.587	137.587	137.587	137.587	137.587	137.587	137.587	137.559	119.815	91.2905	159.79	135.67	140.65	145.31	130.33	133.34	124.5	128.44	142.91	138.52	119.84	88.77
206362_x_at	0.010282	-2.855	5.865	-1.265	0.005	-1.335	2.965	1.575	-6.275	-1.665	0.00437448	-3.70068	1.73315	97.605	97.605	97.605	97.605	97.605	97.605	97.605	97.605	97.605	97.6056	98.0507	115.727	94.75	103.47	96.34	97.61	96.27	100.57	99.18	91.33	95.94	97.61	94.35	117.46
207825_s_at	0.010296	0.176	4.966	-6.924	0.176	-1.444	8.666	1.096	-3.814	-3.85417	-1.14374	0.0952032	-0.834045	69.474	69.474	69.474	69.474	69.474	69.474	69.474	69.474	69.4742	69.5937	84.2948	87.294	69.65	74.44	62.55	69.65	68.03	78.14	70.57	65.66	65.62	68.45	84.39	86.46
202011_at	0.010314	-62.4554	67.1926	148.079	-121.693	32.4659	8.6	-23.2742	-136.089	-15.8374	105.188	92.2589	-109.952	1638.4	1637.15	1634.81	1630.3	1621.82	1606.04	1578.59	1533.95	1470.03	1392.99	1317.27	1256.43	1575.94	1704.34	1782.89	1508.61	1654.29	1614.64	1555.32	1397.86	1454.19	1498.18	1409.53	1146.48
212077_at	0.010318	-38.099	30.351	-11.579	-55.599	-33.699	50.101	-183.689	170.761	-128.379	45.5335	53.3368	-35.2453	2150.99	2150.99	2150.99	2150.99	2150.99	2150.99	2150.99	2150.99	2150.99	2150.98	2138.61	1687.25	2112.89	2181.34	2139.41	2095.39	2117.29	2201.09	1967.3	2321.75	2022.61	2196.51	2191.95	1652
203583_at	0.010381	4.3189	18.8511	-17.4996	38.7726	32.7934	7.44333	-60.7934	11.1081	-25.8592	75.3531	-54.2296	10.7765	937.951	937.239	935.91	933.357	928.607	919.927	905.323	882.812	853.009	820.427	791.47	770.123	942.27	956.09	918.41	972.13	961.4	927.37	844.53	893.92	827.15	895.78	737.24	780.9
219267_at	0.010418	0.343	2.743	8.053	-6.107	3.093	1.113	-8.647	-3.257	0.853001	-4.72635	2.0052	-1.65586	122.187	122.187	122.187	122.187	122.187	122.187	122.187	122.187	122.187	122.186	121.545	99.0659	122.53	124.93	130.24	116.08	125.28	123.3	113.54	118.93	123.04	117.46	123.55	97.41
216419_at	0.010422	-4.573	-9.783	0.417	13.537	1.797	-8.833	5.687	13.757	3.46699	-9.12231	-0.196569	2.13896	89.783	89.783	89.783	89.783	89.783	89.783	89.783	89.783	89.783	89.7923	95.6066	130.281	85.21	80	90.2	103.32	91.58	80.95	95.47	103.54	93.25	80.67	95.41	132.42
202261_at	0.010436	-13.7828	-1.35755	-104.779	-16.7285	99.8612	14.9322	-21.5463	-22.1721	-0.337085	23.1439	14.3078	-15.806	940.513	940.368	939.989	938.968	936.279	929.298	912.986	880.862	835.547	794.316	769.302	757.666	926.73	939.01	835.21	922.24	1036.14	944.23	891.44	858.69	835.21	817.46	783.61	741.86
203336_s_at	0.010464	-5.92	18.88	135.61	-156.299	59.9457	-10.5525	-20.5187	22.3402	-103.915	54.855	-30.225	95.135	2230.01	2230.01	2230.01	2230.01	2229.84	2190.38	2004.25	2000.27	2000.26	2000.26	2000.26	2000.26	2224.09	2248.89	2365.62	2073.71	2289.79	2179.83	1983.73	2022.61	1896.34	2055.11	1970.03	2095.39
204602_at	0.010505	-47.6153	66.7139	339.608	33.3644	-582.627	133.803	-257.423	242.684	60.9285	-231.992	364.859	-208.468	5207.06	5201.15	5190.15	5169.18	5130.58	5061.53	4949.46	4786.13	4585.8	4385.17	4221.07	4107.77	5159.44	5267.86	5529.76	5202.54	4547.95	5195.33	4692.04	5028.81	4646.73	4153.18	4585.93	3899.3
214895_s_at	0.010537	-51.798	89.6551	41.0802	38.516	-39.5493	-4.20412	-4.1228	-8.14851	-6.67212	35.1091	-13.0075	4.35242	664.058	662.555	659.79	654.624	645.479	630.194	607.953	580.199	552.012	528.671	512.388	502.348	612.26	752.21	700.87	693.14	605.93	625.99	603.83	572.05	545.34	563.78	499.38	506.7
211517_s_at	0.01056	1.41	-0.92	-0.25	1.83	6.21	0.48	0.25	-5.13	-0.290001	2.66951	-2.94618	1.28403	65.59	65.59	65.59	65.59	65.59	65.59	65.59	65.59	65.59	65.5905	65.9362	79.666	67	64.67	65.34	67.42	71.8	66.07	65.84	60.46	65.3	68.26	62.99	80.95
200047_s_at	0.010579	60.517	168.367	-231.653	39.877	-125.053	-95.053	-20.873	168.367	-16.5923	34.699	-2.72113	23.998	2077.41	2077.41	2077.41	2077.41	2077.41	2077.41	2077.41	2077.41	2077.41	2076.72	1765.94	1518.44	2137.93	2245.78	1845.76	2117.29	1952.36	1982.36	2056.54	2245.78	2060.82	2111.42	1763.22	1542.44
210647_x_at	0.010588	0.692	0.932	-6.358	-2.188	1.012	10.882	4.462	-11.038	-2.18801	7.92448	-0.099064	1.85686	115.878	115.878	115.878	115.878	115.878	115.878	115.878	115.878	115.878	115.886	120.529	146.093	116.57	116.81	109.52	113.69	116.89	126.76	120.34	104.84	113.69	123.81	120.43	147.95
213552_at	0.01064	-8.393	0.787	3.777	-1.613	-12.733	3.777	4.147	1.417	-5.26299	1.87777	0.0536548	-1.11444	128.733	128.733	128.733	128.733	128.733	128.733	128.733	128.733	128.733	128.722	120.786	99.6744	120.34	129.52	132.51	127.12	116	132.51	132.88	130.15	123.47	130.6	120.84	98.56
217744_s_at	0.010668	119.372	367.276	-173.771	-50.2348	46.5178	-78.7465	-91.8365	-66.6266	-30.5273	251.543	62.2147	-150.618	2739.05	2734.76	2726.81	2711.69	2684.08	2635.33	2557.91	2448.7	2320.32	2197.5	2101.06	2036.47	2858.42	3102.04	2553.04	2661.46	2730.6	2556.58	2466.07	2382.07	2289.79	2449.04	2163.27	1885.85
209306_s_at	0.010696	27.709	7.24237	-23.8938	3.17738	16.5818	32.5763	-47.1503	3.33435	1.03239	24.8497	-15.0349	-8.63179	389.611	389.208	388.454	387.003	384.288	379.284	370.73	357.206	338.638	317.42	297.705	282.622	417.32	396.45	364.56	390.18	400.87	411.86	323.58	360.54	339.67	342.27	282.67	273.99
202421_at	0.010701	22.0596	-6.72559	23.3339	-25.2448	24.3603	2.88495	-35.4142	-7.14045	9.94052	12.3895	70.4169	-79.4257	635.05	630.556	624.736	617.055	607.3	595.115	580.754	564.32	546.469	528.05	510.023	493.286	657.11	623.83	648.07	591.81	631.66	598	545.34	557.18	556.41	540.44	580.44	413.86
208623_s_at	0.01072	-67.185	-8.625	73.735	-71.0248	39.7351	-17.5682	-85.3777	87.7369	40.087	5.767	-37.383	15.507	1915.51	1915.5	1915.5	1915.5	1915.32	1824.09	1745.42	1745.27	1745.27	1745.27	1745.27	1745.27	1848.32	1906.88	1989.24	1844.48	1955.06	1806.52	1660.04	1833.01	1785.36	1751.04	1707.89	1760.78
213233_s_at	0.010734	3.57635	27.08	-49.9366	126.814	-69.4981	-8.34323	-44.2463	132.663	-38.0229	-10.4289	19.475	-16.4047	811.614	811.61	811.597	811.546	811.358	810.643	808.016	798.567	768.153	696.399	605.215	549.775	815.19	838.69	761.66	938.36	741.86	802.3	763.77	931.23	730.13	685.97	624.69	533.37
200722_s_at	0.010795	-25.2405	52.8604	47.2644	110.118	87.2989	-53.1727	-9.62835	-112.66	8.43635	76.6607	53.0656	-73.1709	1995.27	1993.72	1990.83	1985.27	1974.94	1956.09	1924.46	1875.88	1811.91	1742.43	1681.06	1636.06	1970.03	2046.58	2038.09	2095.39	2062.24	1902.92	1914.83	1763.22	1820.35	1819.09	1734.13	1562.89
217135_x_at	0.01081	5.854	-0.236	-2.836	5.764	-9.656	-0.326	-2.406	6.034	-3.686	0.371447	-0.19708	1.45562	126.386	126.386	126.386	126.386	126.386	126.386	126.386	126.386	126.386	126.389	128.107	148.664	132.24	126.15	123.55	132.15	116.73	126.06	123.98	132.42	122.7	126.76	127.91	150.12
215125_s_at	0.010815	-83.216	-29.366	470.704	-376.335	-160.295	90.9584	50.0216	-26.3654	207.369	33.0176	173.368	-256.582	8688.46	8688.46	8688.46	8688.45	8688.34	8676.85	8250.58	7999.88	7995.99	7995.95	7995.95	7995.95	8605.24	8659.09	9159.16	8312.12	8528.05	8767.81	8300.6	7973.51	8203.36	8028.97	8169.32	7739.37
221711_s_at	0.010819	37.17	-10.71	-30.27	-77.74	20.712	22.8156	-12.5427	15.1016	33.428	56.008	-26.592	-57.622	850.57	850.57	850.57	850.57	850.568	848.464	737.123	730.878	730.872	730.872	730.872	730.872	887.74	839.86	820.3	772.83	871.28	871.28	724.58	745.98	764.3	786.88	704.28	673.25
220223_at	0.010848	-1.21885	-0.668425	8.8631	9.54884	-1.09972	-1.01816	-19.7879	9.87042	-4.37877	3.89487	-3.38568	1.90819	132.089	132.088	132.087	132.081	132.06	131.978	131.678	130.59	126.999	117.955	105.146	96.5218	130.87	131.42	140.95	141.63	130.96	130.96	111.89	140.46	122.62	121.85	101.76	98.43
210499_s_at	0.010867	0.259	-3.561	2.009	-1.871	4.469	2.429	10.339	-16.611	-4.601	5.40698	-2.14483	2.97768	119.001	119.001	119.001	119.001	119.001	119.001	119.001	119.001	119.001	119.003	120.415	151.042	119.26	115.44	121.01	117.13	123.47	121.43	129.34	102.39	114.4	124.41	118.27	154.02
216678_at	0.010867	2.13499	-1.03513	-1.60672	1.23098	-1.79364	0.547631	-2.19305	8.98161	-1.71599	10.6182	-9.02291	-3.66299	103.505	103.505	103.507	103.529	103.834	107.162	115.803	118.308	118.526	118.542	118.543	118.543	105.64	102.47	101.9	104.76	102.04	107.71	113.61	127.29	116.81	129.16	109.52	114.88
202733_at	0.010896	33.0925	5.39878	62.5097	-87.2121	128.787	1.29697	-119.312	10.7068	24.6192	-17.6357	50.1563	-62.9181	1124.57	1124.52	1124.4	1124.07	1123.19	1120.81	1114.62	1099.03	1063.79	999.926	919.954	855.818	1157.66	1129.92	1186.91	1036.86	1251.98	1122.11	995.31	1109.74	1088.41	982.29	970.11	792.9
209398_at	0.010901	48.6332	10.5504	-9.64834	-54.6653	-11.609	4.32328	15.0139	0.690105	-2.82263	-17.1015	28.8959	-15.9681	360.667	360.64	360.568	360.375	359.859	358.467	354.886	346.12	327.533	297.632	265.784	243.828	409.3	371.19	350.92	305.71	348.25	362.79	369.9	346.81	324.71	280.53	294.68	227.86
214804_at	0.010911	-2.708	4.422	3.932	0.012	-1.238	-5.06744	1.98143	0.573564	-3.24255	0.57095	7.481	-4.379	113.448	113.448	113.448	113.448	113.448	113.447	113.299	103.896	101.063	101.049	101.049	101.049	110.74	117.87	117.38	113.46	112.21	108.38	115.28	104.47	97.82	101.62	108.53	96.67
214629_x_at	0.010944	37.865	5.385	-127.495	93.905	-186.195	308.265	-26.935	-168.185	164.615	-58.6516	3.39999	-29.8931	6671.69	6671.69	6671.69	6671.69	6671.69	6671.69	6671.68	6671.68	6671.68	6671.24	6401.68	5997.76	6709.55	6677.07	6544.19	6765.59	6485.49	6979.95	6644.75	6503.5	6836.3	6612.59	6405.08	5967.87
206035_at	0.010959	0.851898	-1.04165	-5.99091	2.66396	-6.69335	-2.89582	7.44856	6.29412	-3.78484	3.28406	-7.1915	6.13215	64.9481	64.9516	64.9609	64.986	65.0534	65.2358	65.7114	66.9159	69.6748	74.8059	81.4815	87.0478	65.8	63.91	58.97	67.65	58.36	62.34	73.16	73.21	65.89	78.09	74.29	93.18
212464_s_at	0.010959	494.11	489.09	232.56	-185.6	344.88	-185.6	-203.8	-89.25	-153.64	-714.072	16.1409	-81.8529	6757.07	6757.07	6757.07	6757.07	6757.07	6757.07	6757.07	6757.07	6757.07	6756.86	6569.01	5041.42	7251.18	7246.16	6989.63	6571.47	7101.95	6571.47	6553.27	6667.82	6603.43	6042.79	6585.15	4959.57
218167_at	0.010969	56.764	89.784	11.014	-26.766	15.814	34.184	-157.776	-4.226	-109.776	27.4818	-0.322288	-3.56746	1370.47	1370.47	1370.47	1370.47	1370.47	1370.47	1370.47	1370.47	1370.47	1370.38	1299.15	1014.87	1427.23	1460.25	1381.48	1343.7	1386.28	1404.65	1212.69	1366.24	1260.69	1397.86	1298.83	1011.3
209287_s_at	0.011022	-0.913	-18.803	15.837	-5.643	-10.693	2.857	35.997	-14.653	9.95699	15.3527	-5.56452	5.16348	216.483	216.483	216.483	216.483	216.483	216.483	216.483	216.483	216.483	216.487	219.495	296.337	215.57	197.68	232.32	210.84	205.79	219.34	252.48	201.83	226.44	231.84	213.93	301.5
218551_at	0.011027	-6.56	11.43	2.04	-8.66	0.85	13.83	-2.96	-5.46	1.69	-1.82163	-2.01815	1.71876	99.23	99.23	99.23	99.23	99.23	99.23	99.23	99.23	99.23	99.2316	100.378	132.741	92.67	110.66	101.27	90.57	100.08	113.06	96.27	93.77	100.92	97.41	98.36	134.46
219755_at	0.011032	-8.282	-0.422	1.768	1.378	-0.102	-3.302	-4.162	12.728	0.66791	-3.30744	-0.0463362	0.43124	92.322	92.322	92.322	92.322	92.322	92.322	92.322	92.322	92.3221	92.3874	107.536	114.609	84.04	91.9	94.09	93.7	92.22	89.02	88.16	105.05	92.99	89.08	107.49	115.04
205125_at	0.011052	0.195	-14.365	5.245	35.885	-33.221	-3.82079	42.2142	-48.8035	-4.186	-33.736	26.444	15.604	205.305	205.305	205.305	205.305	205.311	209.751	283.846	285.683	285.686	285.686	285.686	285.686	205.5	190.94	210.55	241.19	172.09	205.93	326.06	236.88	281.5	251.95	312.13	301.29
212057_at	0.011052	40.191	15.521	79.501	-6.769	-29.519	-2.359	-10.609	-55.749	63.801	-137.519	14.029	-11.853	799.669	799.669	799.669	799.669	799.669	799.669	799.669	799.669	799.669	799.659	789.941	508.133	839.86	815.19	879.17	792.9	770.15	797.31	789.06	743.92	863.47	662.14	803.97	496.28
200839_s_at	0.011071	-49.243	-3.603	-23.963	4.057	123.577	131.507	-91.8329	-114.047	-2.5192	-167.966	227.774	-38.265	3684.9	3684.9	3684.9	3684.9	3684.9	3684.9	3684.9	3684.77	3583.16	3304.6	3303.57	3303.57	3635.66	3681.3	3660.94	3688.96	3808.48	3816.41	3593.07	3570.72	3580.64	3136.63	3531.34	3265.3
208824_x_at	0.011081	-4.393	-20.383	16.047	4.007	20.858	20.2731	-19.71	16.0529	34.116	-14.014	0.436	-12.784	367.433	367.433	367.433	367.433	367.432	366.407	312.15	309.107	309.104	309.104	309.104	309.104	363.04	347.05	383.48	371.44	388.29	386.68	292.44	325.16	343.22	295.09	309.54	296.32
219016_at	0.011101	0.925	-17.325	-7.975	-16.425	-10.975	28.575	1.63512	12.877	0.482012	12.5121	-8.39202	-4.562	341.585	341.585	341.585	341.585	341.585	341.585	341.585	341.463	308.638	296.818	296.802	296.802	342.51	324.26	333.61	325.16	330.61	370.16	343.22	354.34	309.12	309.33	288.41	292.24
200737_at	0.01114	138.027	28.4173	457.1	-696.765	423.087	-14.9858	-453.326	-69.8444	307.268	127.839	66.3369	-356.878	5780.4	5776.26	5768.51	5753.53	5725.33	5672.69	5580.69	5429.78	5211	4942.97	4674.74	4455.72	5918.43	5804.68	6225.61	5056.77	6148.42	5657.7	5127.36	5359.94	5518.27	5070.81	4741.08	4098.84
208837_at	0.01114	-3.132	-21.272	18.418	-25.022	4.51819	23.3094	-4.37617	19.8531	-16.486	75.474	-51.576	-46.926	1102.91	1102.91	1102.91	1102.91	1102.91	1102.7	1036.93	1007.71	1007.67	1007.67	1007.67	1007.67	1099.78	1081.64	1121.33	1077.89	1107.43	1126.01	1032.55	1027.56	991.18	1083.14	956.09	960.74
216800_at	0.01119	3.963	-2.557	1.563	-1.457	-2.557	2.113	-6.357	1.123	7.483	6.54098	-0.468282	1.45664	77.667	77.667	77.667	77.667	77.667	77.667	77.667	77.667	77.667	77.669	79.0483	99.3234	81.63	75.11	79.23	76.21	75.11	79.78	71.31	78.79	85.15	84.21	78.58	100.78
218132_s_at	0.011195	-9.57	0.6	69.34	-14.9	61.59	5.42	-40.5	18.22	-59.19	-55.7956	0.0879236	-13.3505	867.07	867.07	867.07	867.07	867.07	867.07	867.07	867.07	867.07	867.046	845.022	665.931	857.5	867.67	936.41	852.17	928.66	872.49	826.57	885.29	807.88	811.25	845.11	652.58
213446_s_at	0.0112	60.6	159.55	-10.2	-95.08	-62.36	-63.9	45.26	-77.7	27.6	-108.468	12.262	-35.0195	1176.72	1176.72	1176.72	1176.72	1176.72	1176.72	1176.72	1176.72	1176.72	1176.7	1155.88	787.23	1237.32	1336.27	1166.52	1081.64	1114.36	1112.82	1221.98	1099.02	1204.32	1068.23	1168.14	752.21
220520_s_at	0.01122	11.371	12.311	-46.389	18.9311	13.8717	12.9362	-4.83121	-9.68531	-23.7731	0.74556	5.11569	-9.21604	439.009	439.009	439.009	439.009	439.008	439.004	438.971	438.735	437.063	426.524	389.144	353.866	450.38	451.32	392.62	457.94	452.88	451.94	434.14	429.05	413.29	427.27	394.26	344.65
207620_s_at	0.01129	10.643	9.263	1.623	8.723	-12.067	-4.467	-7.997	-3.187	-3.31621	11.973	-8.23161	4.00691	188.137	188.137	188.137	188.137	188.137	188.137	188.137	188.137	188.136	187.357	159.192	158.123	198.78	197.4	189.76	196.86	176.07	183.67	180.14	184.95	184.82	199.33	150.96	162.13
220492_s_at	0.01129	-2.112	1.348	5.258	-5.952	3.058	-1.812	-0.531536	0.0714288	-0.153318	1.43285	0.453	-3.637	74.972	74.972	74.972	74.972	74.972	74.972	74.9715	74.5186	66.5933	66.4471	66.447	66.447	72.86	76.32	80.23	69.02	78.03	73.16	74.44	74.59	66.44	67.88	66.9	62.81
221281_at	0.01129	0.824	9.534	1.574	-3.116	3.204	-4.91604	-5.45654	-1.18352	-3.42074	1.17421	-0.414912	0.68555	75.976	75.976	75.976	75.976	75.976	75.976	75.9765	75.9835	76.0807	77.3458	86.1049	94.6544	76.8	85.51	77.55	72.86	79.18	71.06	70.52	74.8	72.66	78.52	85.69	95.34
212141_at	0.01131	46.8485	-152.49	68.0514	43.0908	57.1336	-22.0541	6.9105	-81.269	6.47315	10.3983	123.335	-81.5348	2083.68	2081.97	2078.79	2072.73	2061.62	2041.85	2010.1	1964.51	1909.69	1855.95	1812.84	1783.51	2130.53	1929.48	2146.84	2115.82	2118.75	2019.8	2017.01	1883.24	1916.16	1866.35	1936.18	1701.98
207965_at	0.01133	5.376	-0.724	5.866	2.206	1.996	-1.834	-2.124	-2.224	0.085999	-3.93473	-1.75136	1.37206	73.584	73.584	73.584	73.584	73.584	73.584	73.584	73.584	73.584	73.5847	74.1014	89.2679	78.96	72.86	79.45	75.79	75.58	71.75	71.46	71.36	73.67	69.65	72.35	90.64
212625_at	0.01133	10.578	-23.572	8.408	33.448	-3.86212	-18.4832	16.7957	-24.486	-12.3426	3.52501	-1.67648	2.3986	250.802	250.802	250.802	250.802	250.802	250.803	250.814	250.926	252.033	261.685	300.466	327.761	261.38	227.23	259.21	284.25	246.94	232.32	267.61	226.44	239.69	265.21	298.79	330.16
214685_at	0.011366	0.789	0.219	-5.621	13.359	-2.641	0.899	-6.751	-2.701	1.749	1.46817	-3.136	1.31199	80.731	80.731	80.731	80.731	80.731	80.731	80.731	80.731	80.731	80.7318	81.326	105.798	81.52	80.95	75.11	94.09	78.09	81.63	73.98	78.03	82.48	82.2	78.19	107.11
205081_at	0.011381	-33.6931	-27.3159	98.3404	-150.914	239.516	-149.771	19.0358	23.2941	40.0146	-54.7688	4.1664	-6.51965	2339.41	2337.84	2333.78	2323.2	2297.64	2243.7	2160.79	2076.46	2020.81	1993.64	1982.31	1977.91	2305.72	2310.52	2432.12	2172.29	2537.16	2093.93	2179.83	2099.75	2060.82	1938.87	1986.48	1971.39
210220_at	0.011391	-3.4033	-6.88317	9.52612	-15.1278	6.69985	13.6066	-10.3777	-11.3884	-0.126928	6.98631	11.7233	-11.4287	147.213	147.053	146.754	146.178	145.1	143.113	139.718	134.348	126.977	118.554	110.727	104.739	143.81	140.17	156.28	131.05	151.8	156.72	129.34	122.96	126.85	125.54	122.45	93.31
221766_s_at	0.011396	34.0102	-27.5663	83.7775	-237.643	287.743	-91.6778	5.45907	-150.689	105.478	-34.8291	148.87	-145.692	1128.48	1126.59	1123.04	1116.2	1103.35	1079.43	1037.88	970.419	874.092	758.409	645.13	554.422	1162.49	1099.02	1206.82	878.56	1391.09	987.75	1043.34	819.73	979.57	723.58	794	408.73
213694_at	0.011437	4.675	4.675	1.295	-3.555	2.415	-4.405	-3.095	-4.075	-4.275	0.195441	2.92127	-1.95503	98.365	98.365	98.365	98.365	98.365	98.365	98.365	98.365	98.365	98.3646	97.9287	81.355	103.04	103.04	99.66	94.81	100.78	93.96	95.27	94.29	94.09	98.56	100.85	79.4
203566_s_at	0.011442	15.892	-5.228	-10.328	11.932	-21.428	28.692	10.472	9.492	-22.688	-3.67935	-0.108136	-3.65958	223.958	223.958	223.958	223.958	223.958	223.958	223.958	223.958	223.958	223.929	203.198	151.51	239.85	218.73	213.63	235.89	202.53	252.65	234.43	233.45	201.27	220.25	203.09	147.85
218285_s_at	0.011452	-6.81678	10.8938	13.446	-15.6257	-13.4647	22.5433	-23.4117	-7.24501	12.264	-8.09825	9.83276	-11.4203	321.557	321.556	321.554	321.546	321.515	321.397	320.962	319.375	314.026	299.728	277.187	260.25	314.74	332.45	335	305.92	308.05	343.94	297.55	312.13	326.29	291.63	287.02	248.83
214840_at	0.011478	-10.797	11.853	-0.957	6.363	0.193	-4.177	-5.747	5.843	4.893	10.6817	-13.74	5.21677	118.657	118.657	118.657	118.657	118.657	118.657	118.657	118.657	118.657	118.658	119.6	158.383	107.86	130.51	117.7	125.02	118.85	114.48	112.91	124.5	123.55	129.34	105.86	163.6
213137_s_at	0.011499	-7.484	0.256	15.836	-8.044	-11.1003	2.48071	-12.5828	-6.89219	14.758	7.258	2.078	-4.812	210.294	210.294	210.294	210.294	210.29	206.759	182.423	182.232	182.232	182.232	182.232	182.232	202.81	210.55	226.13	202.25	199.19	209.24	169.84	175.34	196.99	189.49	184.31	177.42
220319_s_at	0.011504	7.36424	-6.80691	-8.69381	-12.5812	15.6163	0.778444	-0.276589	4.80922	-10.749	11.1818	-8.29526	4.04914	160.836	160.827	160.804	160.741	160.574	160.122	158.957	156.091	149.949	139.878	128.885	121.141	168.2	154.02	152.11	148.16	176.19	160.9	158.68	160.9	139.2	151.06	120.59	125.19
205320_at	0.011514	1.425	-1.465	1.255	-1.045	9.185	3.795	-3.585	-8.985	-0.725001	-0.565667	-5.53144	2.02439	77.155	77.155	77.155	77.155	77.155	77.155	77.155	77.155	77.155	77.1557	77.6314	98.6856	78.58	75.69	78.41	76.11	86.34	80.95	73.57	68.17	76.43	76.59	72.1	100.71
208100_x_at	0.011535	-7.288	4.112	3.462	0.522	9.792	1.722	-2.638	-3.728	-5.008	4.23049	-1.26002	1.71055	81.218	81.218	81.218	81.218	81.218	81.218	81.218	81.218	81.218	81.2195	82.27	104.589	73.93	85.33	84.68	81.74	91.01	82.94	78.58	77.49	76.21	85.45	81.01	106.3
211704_s_at	0.011555	-3.925	-1.445	5.925	-4.215	8.995	4.355	-1.845	-2.935	7.185	-10.2544	7.84686	-3.10293	145.455	145.455	145.455	145.455	145.455	145.455	145.455	145.455	145.455	145.454	144.903	117.273	141.53	144.01	151.38	141.24	154.45	149.81	143.61	142.52	152.64	135.2	152.75	114.17
208702_x_at	0.011592	-74.3986	104.219	215.88	-265.628	351.484	-39.3769	-165.352	-26.5272	160.169	-148.485	136.738	-108.33	3791.6	3784.29	3770.88	3745.94	3702.15	3629.96	3527.11	3402.3	3279.37	3180.38	3112.76	3071.65	3717.2	3888.51	3986.76	3480.31	4053.63	3590.58	3361.76	3375.77	3439.54	3031.89	3249.5	2963.32
217741_s_at	0.011612	37.224	-120.903	204.441	-57.0556	95.3319	43.9285	-66.385	27.2454	-35.5674	67.7362	-58.2498	-10.6852	1882.93	1881.68	1879.36	1874.89	1866.52	1851.09	1824.73	1783.03	1725.8	1660.39	1599.62	1553.13	1920.15	1760.78	2083.8	1817.83	1961.85	1895.02	1758.34	1810.28	1690.23	1728.13	1541.37	1542.44
217798_at	0.011618	31.948	-14.272	92.258	-21.932	-46.692	46.978	-17.632	40.198	-81.942	-82.8067	71.2952	-28.4908	708.372	708.372	708.372	708.372	708.372	708.372	708.372	708.372	708.372	708.367	703.135	440.921	740.32	694.1	800.63	686.44	661.68	755.35	690.74	748.57	626.43	625.56	774.43	412.43
207966_s_at	0.011623	-57.052	-57.052	15.178	-31.3412	208.312	17.0964	-20.8674	40.1209	-81.809	-52.319	130.811	36.691	2692.8	2692.8	2692.8	2692.8	2692.02	2492.08	2431.17	2431.09	2431.09	2431.09	2431.09	2431.09	2635.75	2635.75	2707.98	2661.46	2900.33	2509.18	2410.3	2471.21	2349.28	2378.77	2561.9	2467.78
208574_at	0.011686	-5.288	2.152	2.822	-0.298	-0.458	1.712	-0.778	0.352	3.72192	-1.52302	-0.0210485	0.392292	77.738	77.738	77.738	77.738	77.738	77.738	77.738	77.738	77.7381	77.793	85.651	87.5777	72.45	79.89	80.56	77.44	77.28	79.45	76.96	78.09	81.46	76.27	85.63	87.97
201697_s_at	0.011749	-5.40374	15.827	10.8995	-17.0208	4.28541	-6.51682	-12.4773	-25.0312	28.9996	-38.1497	37.1327	-25.1215	632.694	632.693	632.69	632.681	632.645	632.507	631.997	630.121	623.58	604.28	567.117	531.822	627.29	648.52	643.59	615.66	636.93	625.99	619.52	605.09	652.58	566.13	604.25	506.7
222127_s_at	0.011759	52.76	-27.5841	28.9044	-29.413	-8.17515	12.1875	-20.8473	9.07874	9.83671	-18.5365	28.1695	-20.0511	510.63	510.294	509.666	508.453	506.175	501.943	494.607	482.741	465.893	445.807	426.29	410.771	563.39	482.71	538.57	479.04	498	514.13	473.76	491.82	475.73	427.27	454.46	390.72
205627_at	0.011796	-9.91	-55.21	38.86	10.62	7.96173	37.4087	-4.01481	-68.8626	31.683	54.363	-19.927	5.143	759	759	759	759	758.998	757.141	658.855	653.343	653.337	653.337	653.337	653.337	749.09	703.79	797.86	769.62	766.96	794.55	654.84	584.48	685.02	707.7	633.41	658.48
212888_at	0.011818	-21.514	11.416	14.096	-10.0029	6.97087	1.39601	-0.413424	-3.86916	-9.489	10.801	-6.539	11.141	263.534	263.534	263.534	263.533	263.249	240.624	231.933	231.889	231.889	231.889	231.889	231.889	242.02	274.95	277.63	253.53	270.22	242.02	231.52	228.02	222.4	242.69	225.35	243.03
212248_at	0.011839	27.695	80.4252	-12.1732	-2.03692	-107.564	23.3455	-13.3545	14.437	-12.6326	-35.06	75.4098	-55.5158	1467.37	1467.37	1467.37	1467.36	1467.19	1465.52	1450.51	1379.55	1316.88	1305.4	1304.16	1304.04	1495.07	1547.8	1455.2	1465.32	1359.63	1488.87	1437.16	1393.99	1304.25	1270.34	1379.57	1248.52
215681_at	0.011839	-3.655	7.755	-2.035	3.045	-4.955	-1.395	-1.295	8.725	2.945	3.15169	-0.0425071	1.19709	73.645	73.645	73.645	73.645	73.645	73.645	73.645	73.645	73.645	73.6483	75.8325	96.4129	69.99	81.4	71.61	76.69	68.69	72.25	72.35	82.37	76.59	76.8	75.79	97.61
212790_x_at	0.011844	299.983	259.973	-38.377	-196.227	-137.137	380.183	-392.327	-857.437	80.5931	622.202	37.5266	-76.1424	28584.4	28584.4	28584.4	28584.4	28584.4	28584.4	28584.4	28584.4	28584.4	28584.3	28488.7	26673.6	28884.3	28844.3	28546	28388.1	28447.2	28964.5	28192	27726.9	28665	29206.5	28526.2	26597.4
211318_s_at	0.011855	12.527	14.527	-93.003	41.577	-31.673	-9.183	10.537	-39.893	42.9471	61.0627	-0.15018	-7.56369	947.543	947.543	947.543	947.543	947.543	947.543	947.543	947.543	947.543	947.437	876.28	735.664	960.07	962.07	854.54	989.12	915.87	938.36	958.08	907.65	990.49	1008.5	876.13	728.1
216242_x_at	0.011935	19.701	-1.449	68.981	-69.169	73.9489	3.66735	-38.6476	81.2668	16.14	-37.31	79.13	-103.82	1121.23	1121.23	1121.23	1121.23	1121.22	1113.01	954.518	951.283	951.28	951.28	951.28	951.28	1140.93	1119.78	1190.21	1052.06	1195.17	1116.68	915.87	1032.55	967.42	913.97	1030.41	847.46
204009_s_at	0.011952	-44.4292	121.913	31.7814	-37.6975	17.4488	-86.5589	0.582204	33.8831	-52.1771	22.5406	12.1651	-33.0896	846.179	846.177	846.169	846.137	846.021	845.579	843.948	838.007	818.067	765.429	684.345	624.9	801.75	968.09	877.95	808.44	863.47	759.02	844.53	871.89	765.89	787.97	696.51	591.81
201899_s_at	0.011957	-87.632	136.778	74.578	217.328	46.618	267.008	-276.802	188.378	-292.13	-157.251	2.12054	-46.7651	3973.44	3973.44	3973.44	3973.44	3973.44	3973.44	3973.44	3973.44	3973.43	3971.01	3663.9	3095.52	3885.81	4110.22	4048.02	4190.77	4020.06	4240.45	3696.64	4161.82	3681.3	3813.76	3666.02	3048.75
218035_s_at	0.011962	-105.945	158.107	15.0789	-18.4069	-13.6106	51.0917	-166.93	-2.48814	79.7139	-31.9521	184.185	-118.914	2584.02	2566.81	2545.05	2517.18	2483.1	2442.49	2397.2	2348.51	2299.06	2251.42	2207.82	2169.75	2478.07	2724.92	2560.13	2498.77	2469.49	2493.58	2230.27	2346.02	2378.77	2219.47	2392	2050.84
212150_at	0.011979	37.522	46.832	-51.758	-57.528	55.702	-18.648	-23.688	25.632	-11.5379	-27.6	0.818123	-9.49071	748.268	748.268	748.268	748.268	748.268	748.268	748.268	748.268	748.268	748.17	683.722	564.741	785.79	795.1	696.51	690.74	803.97	729.62	724.58	773.9	736.73	720.57	684.54	555.25
213032_at	0.011984	2.064	7.364	12.494	-6.186	-14.206	0.064	0.144	8.004	-9.026	-2.16308	0.40508	-1.81709	124.786	124.786	124.786	124.786	124.786	124.786	124.786	124.786	124.786	124.783	122.045	88.3371	126.85	132.15	137.28	118.6	110.58	124.85	124.93	132.79	115.76	122.62	122.45	86.52
210053_at	0.012017	5.076	-3.274	-5.394	8.42576	-1.62968	-0.71221	-0.252971	2.8922	-12.678	1.102	1.312	3.472	84.624	84.624	84.624	84.6242	84.6897	93.5722	101.453	101.508	101.508	101.508	101.508	101.508	89.7	81.35	79.23	93.05	83.06	92.86	101.2	104.4	88.83	102.61	102.82	104.98
221843_s_at	0.012044	10.738	10.148	-33.502	-24.322	27.098	16.728	-36.952	-10.432	3.948	-18.5499	40.437	-13.5116	418.312	418.312	418.312	418.312	418.312	418.312	418.312	418.312	418.312	418.31	416.233	303.932	429.05	428.46	384.81	393.99	445.41	435.04	381.36	407.88	422.26	399.76	456.67	290.42
201086_x_at	0.01206	29.605	-70.455	-8.175	-37.975	34.1918	42.1519	-90.6487	-1.25075	87.382	-42.368	33.252	22.712	1287.36	1287.35	1287.35	1287.35	1287.35	1280.3	1144.17	1141.39	1141.39	1141.39	1141.39	1141.39	1316.96	1216.9	1279.18	1249.38	1321.54	1322.45	1053.52	1140.14	1228.77	1099.02	1174.64	1164.1
204972_at	0.012082	-3.204	7.276	-3.374	-5.05533	0.515778	1.13822	1.98828	-5.302	9.308	-3.182	-2.032	2.628	87.534	87.534	87.534	87.5353	88.4342	99.7818	99.9817	99.982	99.982	99.982	99.982	99.982	84.33	94.81	84.16	82.48	88.95	100.92	101.97	94.68	109.29	96.8	97.95	102.61
220105_at	0.012082	-0.73148	9.76692	0.910395	-3.11472	1.37519	0.880341	-1.0818	7.63663	-3.56674	-1.57968	1.50168	-2.29806	97.3315	97.1231	96.1596	92.6247	86.6548	83.2197	82.3118	82.1234	82.0867	82.0797	82.0783	82.0781	96.6	106.89	97.07	89.51	88.03	84.1	81.23	89.76	78.52	80.5	83.58	79.78
203818_s_at	0.012093	39.319	-11.551	-12.571	-5.891	63.219	-62.971	-2.77416	-2.493	-8.13944	21.6545	4.656	3.296	750.841	750.841	750.841	750.841	750.841	750.841	750.824	739.733	650.839	649.736	649.734	649.734	790.16	739.29	738.27	744.95	814.06	687.87	748.05	737.24	642.7	671.39	654.39	653.03
200943_at	0.012104	-197.82	212.66	-39.73	-67.01	-227.51	169.71	-127.82	328.94	-234.082	75.5473	-7.8701	42.4831	4971.88	4971.88	4971.88	4971.88	4971.88	4971.88	4971.88	4971.88	4971.87	4963.72	4280.77	4218.59	4774.06	5184.54	4932.15	4904.87	4744.37	5141.59	4844.06	5300.82	4737.79	5039.27	4272.9	4261.07
201125_s_at	0.012109	89.522	-53.248	94.722	-153.768	105.142	1.192	-189.378	65.432	-67.8779	-67.7273	2.35015	-23.9491	2405.78	2405.78	2405.78	2405.78	2405.78	2405.78	2405.78	2405.78	2405.78	2405.63	2289.03	1913.73	2495.3	2352.53	2500.5	2252.01	2510.92	2406.97	2216.4	2471.21	2337.9	2337.9	2291.38	1889.78
215479_at	0.012186	1.21	1.27	-10.62	5.17	-3.26113	-2.79688	5.0854	0.569478	-11.561	0.239	-0.891	5.299	80.7	80.7	80.7	80.7	80.7011	81.5369	95.4846	95.8305	95.831	95.831	95.831	95.831	81.91	81.97	70.08	85.87	77.44	78.74	100.57	96.4	84.27	96.07	94.94	101.13
211500_at	0.012192	10.52	-4.76	-4.26	-4.13	9.57	-4.26	-9.38	-1.19	-1.45002	0.297033	-0.12809	0.901474	94.83	94.83	94.83	94.83	94.83	94.83	94.83	94.83	94.83	94.843	101.958	123.599	105.35	90.07	90.57	90.7	104.4	90.57	85.45	93.64	93.38	95.14	101.83	124.5
205294_at	0.012197	-0.535307	-3.09574	1.43469	-0.943719	-7.08526	-1.12649	5.42205	8.11883	-3.34597	8.57737	-19.923	9.86829	88.8153	88.9057	89.0753	89.4037	90.0253	91.1965	93.2779	96.7912	102.116	109.043	116.463	122.922	88.28	85.81	90.51	88.46	82.94	90.07	98.7	104.91	98.77	117.62	96.54	132.79
216041_x_at	0.012225	85.374	-121.772	26.1649	-64.2934	147	-36.4131	-18.8676	15.7481	19.3224	-80.074	85.7978	-10.6262	1005.3	1005.22	1004.96	1003.95	1000.28	987.213	948.808	874.462	803.818	769.854	758.732	755.576	1090.67	883.45	1031.12	939.66	1147.28	950.8	929.94	890.21	823.14	689.78	844.53	744.95
201908_at	0.012253	-17.698	13.202	-17.1882	1.08073	16.5654	-15.663	2.26053	-23.0067	-0.595976	18.3492	-17.0232	11.9807	390.178	390.178	390.178	390.179	390.185	390.213	390.359	391.117	394.856	410.111	443.703	469.389	372.48	403.38	372.99	391.26	406.75	374.55	392.62	368.11	394.26	428.46	426.68	481.37
201535_at	0.012258	-48.785	-36.105	-30.425	39.185	-19.815	15.925	-10.965	55.525	3.49543	39.6151	-0.501907	-7.57308	488.675	488.675	488.675	488.675	488.675	488.675	488.675	488.675	488.675	488.245	387.452	357.033	439.89	452.57	458.25	527.86	468.86	504.6	477.71	544.2	492.17	527.86	386.95	349.46
218311_at	0.012258	1.847	-9.763	6.337	3.607	-4.683	6.577	-8.343	18.497	-3.89175	4.35575	-5.14583	0.439103	166.583	166.583	166.583	166.583	166.583	166.583	166.583	166.583	166.582	165.364	133.326	132.441	168.43	156.82	172.92	170.19	161.9	173.16	158.24	185.08	162.69	169.72	128.18	132.88
219220_x_at	0.012269	-129.542	89.108	-2.38186	-2.37172	93.8008	-2.27882	9.59498	67.0407	-5.29361	62.968	-92.522	-41.782	1332.19	1332.19	1332.19	1332.18	1331.45	1288.57	1152.09	1143.97	1143.85	1143.85	1143.85	1143.85	1202.65	1421.3	1329.81	1329.81	1425.25	1286.29	1161.68	1211.01	1138.56	1206.82	1051.33	1102.07
216579_at	0.012303	1.722	-1.428	-4.178	16.982	-14.3495	-1.4266	3.70373	0.0996281	1.469	-1.851	-1.101	-1.851	89.098	89.098	89.098	89.098	89.0995	90.1966	108.506	108.96	108.961	108.961	108.961	108.961	90.82	87.67	84.92	106.08	74.75	88.77	112.21	109.06	110.43	107.11	107.86	107.11
201538_s_at	0.012353	0.822999	5.78299	-0.797117	5.22137	-4.58972	-5.6678	1.27801	-2.23567	6.77554	6.93245	-8.64746	-5.18889	129.417	129.417	129.417	129.419	129.44	129.738	132.992	142.496	145.544	145.818	145.837	145.839	130.24	135.2	128.62	134.64	124.85	124.07	134.27	140.26	152.32	152.75	137.19	140.65
215477_at	0.012404	-2.573	0.717	-1.743	0.477	-1.553	2.467	-1.273	4.77665	-1.28897	0.918184	2.39645	-3.194	68.693	68.693	68.693	68.693	68.693	68.693	68.693	68.6933	68.939	76.1418	76.4536	76.454	66.12	69.41	66.95	69.17	67.14	71.16	67.42	73.47	67.65	77.06	78.85	73.26
211852_s_at	0.01241	34.077	-19.423	15.957	-50.803	15.957	34.5887	8.24774	0.645258	34.2703	-8.42901	97.931	-78.579	701.123	701.123	701.123	701.123	701.123	701.121	699.452	573.395	563.31	563.299	563.299	563.299	735.2	681.7	717.08	650.32	717.08	735.71	707.7	574.04	597.58	554.87	661.23	484.72
202038_at	0.012427	83.592	-0.088	-19.288	-126.718	36.0129	6.30318	-0.884951	47.7693	29.734	-75.426	25.134	-36.656	964.828	964.828	964.828	964.828	964.827	963.807	824.025	802.041	802.016	802.016	802.016	802.016	1048.42	964.74	945.54	838.11	1000.84	970.11	823.14	849.81	831.75	726.59	827.15	765.36
220881_at	0.012432	-1.934	-2.284	1.306	2.096	1.42523	-0.512411	1.78427	6.80932	-2.801	-8.181	0.809	1.819	85.454	85.454	85.454	85.454	85.4548	86.0224	95.4957	95.7307	95.731	95.731	95.731	95.731	83.52	83.17	86.76	87.55	86.88	85.51	97.28	102.54	92.93	87.55	96.54	97.55
214546_s_at	0.012478	-2.777	0.283	0.123	0.983	1.093	-1.947	-1.627	5.73302	0.940101	-0.0697478	1.61071	-1.436	77.267	77.267	77.267	77.267	77.267	77.267	77.267	77.267	77.2499	71.9697	69.6493	69.646	74.49	77.55	77.39	78.25	78.36	75.32	75.64	83	78.19	71.9	71.26	68.21
204746_s_at	0.012483	3.09	0.07	2.54	-2.73	6.8	2.6	-2.47	-3.99	-3.53002	-3.8028	-0.0418926	0.590608	76.14	76.14	76.14	76.14	76.14	76.14	76.14	76.14	76.14	76.1528	82.0719	92.3394	79.23	76.21	78.68	73.41	82.94	78.74	73.67	72.15	72.61	72.35	82.03	92.93
215902_at	0.012483	-2.098	0.032	0.642	-5.358	-4.348	2.112	-0.178	3.542	5.392	1.37588	0.0227693	-0.766966	73.948	73.948	73.948	73.948	73.948	73.948	73.948	73.948	73.948	73.9441	70.8372	59.167	71.85	73.98	74.59	68.59	69.6	76.06	73.77	77.49	79.34	75.32	70.86	58.4
207747_s_at	0.0125	-3.8518	-12.3447	25.5896	-6.85177	4.28997	2.54373	-19.0854	13.979	-12.1069	10.1119	8.57351	-14.3414	257.732	257.575	257.28	256.712	255.64	253.636	250.125	244.341	235.897	225.458	214.906	206.211	253.88	245.23	282.87	249.86	259.93	256.18	231.04	258.32	223.79	235.57	223.48	191.87
207877_s_at	0.012506	5.178	-28.302	17.718	11.728	-3.512	11.438	-2.412	-12.492	-0.0519145	-17.2372	0.0632279	-2.26545	201.462	201.462	201.462	201.462	201.462	201.462	201.462	201.462	201.462	201.417	184.117	135.795	206.64	173.16	219.18	213.19	197.95	212.9	199.05	188.97	201.41	184.18	184.18	133.53
216521_s_at	0.012512	-18.656	55.114	44.274	10.564	-43.8959	38.2139	-6.09573	-24.2834	28.0918	48.932	-59.608	49.262	551.656	551.656	551.656	551.656	551.656	551.556	495.196	424.323	424.168	424.168	424.168	424.168	533	606.77	595.93	562.22	507.76	589.77	489.1	400.04	452.26	473.1	364.56	473.43
200815_s_at	0.012552	42.4172	-9.17573	4.70922	-38.6009	-15.7546	25.8913	35.0448	-66.4115	-4.5204	86.9261	-13.9217	-24.6191	975.923	966.586	955.361	941.861	926.565	909.869	892.965	876.532	861.43	848.194	837.062	828.029	1018.34	957.41	960.07	903.26	910.81	935.76	928.01	810.12	856.91	935.12	823.14	803.41
201966_at	0.012552	-139.724	139.366	-147.804	-169.264	280.356	107.706	-41.474	-101.814	180.006	-5.11468	2.62444	-46.6329	4028.23	4028.23	4028.23	4028.23	4028.23	4028.23	4028.23	4028.23	4028.23	4027.95	3829.69	3366.7	3888.51	4167.6	3880.43	3858.97	4308.59	4135.94	3986.76	3926.42	4208.24	4022.84	3832.31	3320.07
207922_s_at	0.012575	68.183	26.143	29.253	-61.477	12.803	8.743	-83.947	47.143	-56.8969	-28.5996	-1.12955	-11.6882	720.877	720.877	720.877	720.877	720.877	720.877	720.877	720.877	720.877	720.78	652.35	497.748	789.06	747.02	750.13	659.4	733.68	729.62	636.93	768.02	663.98	692.18	651.22	486.06
207863_at	0.012592	-3.325	-4.895	3.745	-0.285	-5.475	-1.285	1.795	3.085	-2.445	4.76395	-0.773689	1.38211	69.165	69.165	69.165	69.165	69.165	69.165	69.165	69.165	69.165	69.166	69.8937	84.7179	65.84	64.27	72.91	68.88	63.69	67.88	70.96	72.25	66.72	73.93	69.12	86.1
220829_s_at	0.012609	4.37887	0.925167	-1.77044	0.0840698	-5.13379	-0.6826	2.04614	0.550888	-1.73505	1.98009	-4.23357	3.61926	72.5811	72.5948	72.6304	72.7259	72.9738	73.5926	74.9139	77.0991	79.4951	81.1899	82.0536	82.4207	76.96	73.52	70.86	72.81	67.84	72.91	76.96	77.65	77.76	83.17	77.82	86.04
203256_at	0.012615	-5.67414	-1.90105	-2.68217	6.87522	-3.50191	2.26715	1.58411	6.19352	-3.85388	-11.9378	11.3448	-2.7082	90.8241	90.981	91.2722	91.8248	92.8319	94.6029	97.3959	101.296	105.824	110.098	113.415	115.618	85.15	89.08	88.59	98.7	89.33	96.87	98.98	107.49	101.97	98.16	124.76	112.91
207734_at	0.012621	3.251	-5.429	0.731	-2.819	-4.019	-1.689	1.131	3.521	0.120985	-0.329695	-0.0041502	0.570268	62.869	62.869	62.869	62.869	62.869	62.869	62.869	62.869	62.869	62.8797	67.7042	75.5397	66.12	57.44	63.6	60.05	58.85	61.18	64	66.39	62.99	62.55	67.7	76.11
213418_at	0.012632	-1.118	2.92201	1.07203	-0.627852	-1.16723	1.85606	0.153026	-2.18984	0.436392	0.0841773	-0.0655815	0.0891389	78.988	78.988	78.988	78.9879	78.9872	78.9839	78.967	78.8798	78.4636	76.9758	74.5556	73.2209	77.87	81.91	80.06	78.36	77.82	80.84	79.12	76.69	78.9	77.06	74.49	73.31
201205_at	0.012649	-6.721	7.619	-4.971	1.589	4.029	-2.941	-6.541	4.94899	2.21464	-0.241027	5.7161	-4.29579	90.061	90.061	90.061	90.061	90.061	90.061	90.061	90.061	90.0654	92.781	108.764	108.916	83.34	97.68	85.09	91.65	94.09	87.12	83.52	95.01	92.28	92.54	114.48	104.62
218597_s_at	0.012673	186.781	98.901	-207.669	49.081	184.441	119.511	-61.379	-76.549	-180.639	-281.188	4.27743	-40.8759	3193.67	3193.67	3193.67	3193.67	3193.67	3193.67	3193.67	3193.67	3193.67	3193.6	3128.01	2434.54	3380.45	3292.57	2986	3242.75	3378.11	3313.18	3132.29	3117.12	3013.03	2912.41	3132.29	2393.66
203581_at	0.01269	-16.7478	14.756	-22.9971	-43.7378	61.9263	42.9813	-37.8295	3.50709	-12.1587	3.25046	27.9709	-30.7364	540.958	540.494	539.627	537.958	534.834	529.069	519.199	503.553	481.989	457.23	434.109	416.346	524.21	555.25	516.63	494.22	596.76	572.05	481.37	507.06	469.83	460.48	462.08	385.61
209639_s_at	0.012719	-3.213	1.657	3.477	0.707	-2.313	3.517	-1.783	1.877	4.287	-3.05349	-3.40079	1.5955	61.373	61.373	61.373	61.373	61.373	61.373	61.373	61.373	61.373	61.3735	61.7208	74.7745	58.16	63.03	64.85	62.08	59.06	64.89	59.59	63.25	65.66	58.32	58.32	76.37
221781_s_at	0.012719	38.547	-53.8229	2.77918	38.6289	-7.37821	-0.964493	-6.36555	33.8796	9.16008	51.6319	-6.548	-84.508	706.403	706.403	706.401	706.321	703.408	648.584	597.766	595.16	595.09	595.088	595.088	595.088	744.95	652.58	709.18	744.95	696.03	647.62	591.4	629.04	604.25	646.72	588.54	510.58
203352_at	0.012742	4.391	1.251	-4.28894	2.6508	-0.635538	-1.37181	6.081	5.441	-3.399	0.061	-3.349	-3.979	100.159	100.159	100.159	100.099	88.9755	86.4618	86.459	86.459	86.459	86.459	86.459	86.459	104.55	101.41	95.87	102.75	88.34	85.09	92.54	91.9	83.06	86.52	83.11	82.48
216061_x_at	0.012748	-5.611	-1.891	10.759	1.349	5.899	-5.501	-2.57101	-2.06142	-0.536837	-0.230828	0.119788	-0.146561	83.861	83.861	83.861	83.861	83.861	83.861	83.861	83.8614	83.8768	84.4408	95.1502	106.077	78.25	81.97	94.62	85.21	89.76	78.36	81.29	81.8	83.34	84.21	95.27	105.93
219818_s_at	0.012772	9.481	1.601	4.341	-21.619	-6.809	-8.049	-13.429	22.821	14.301	-19.5632	-0.0327544	-4.11375	205.039	205.039	205.039	205.039	205.039	205.039	205.039	205.039	205.039	205.023	192.173	139.314	214.52	206.64	209.38	183.42	198.23	196.99	191.61	227.86	219.34	185.46	192.14	135.2
200898_s_at	0.012824	48.938	85.968	82.308	-77.102	-67.432	9.488	-4.242	-101.732	50.718	-32.8977	2.44673	-18.3933	1235.57	1235.57	1235.57	1235.57	1235.57	1235.57	1235.57	1235.57	1235.57	1235.55	1212.77	939.353	1284.51	1321.54	1317.88	1158.47	1168.14	1245.06	1231.33	1133.84	1286.29	1202.65	1215.22	920.96
205510_s_at	0.01283	-1.80474	1.7874	3.88297	0.258075	-4.88146	2.10811	-2.01698	4.18004	-2.88135	-0.986391	3.87133	-3.28519	70.9747	70.9726	70.967	70.9519	70.9115	70.8019	70.517	69.8	68.1813	65.2564	61.6087	58.6952	69.17	72.76	74.85	71.21	66.03	72.91	68.5	73.98	65.3	64.27	65.48	55.41
204684_at	0.012836	0.734001	-1.29599	7.04403	-4.33582	-0.14508	0.68887	-3.47073	0.474862	0.559587	-1.22078	1.76351	-2.263	79.656	79.656	79.656	79.6558	79.6551	79.6511	79.6307	79.5251	79.0004	76.8008	71.5965	67.243	80.39	78.36	86.7	75.32	79.51	80.34	76.16	80	79.56	75.58	73.36	64.98
204168_at	0.012866	19.0242	89.0054	-139.233	-53.1505	80.0594	29.8696	-76.8183	0.611304	-24.3037	102.322	-27.9225	-53.9038	1695.99	1695.11	1693.48	1690.33	1684.39	1673.29	1653.86	1621.89	1575.32	1517.93	1460.1	1412.59	1715.01	1784.12	1554.25	1637.18	1764.45	1703.16	1577.04	1622.5	1551.02	1620.25	1432.18	1358.69
206801_at	0.012883	0.257	-0.863	-0.813	1.547	1.737	2.267	-4.693	3.147	0.826999	0.446601	-5.19766	1.8033	67.813	67.813	67.813	67.813	67.813	67.813	67.813	67.813	67.813	67.8134	68.0977	80.6767	68.07	66.95	67	69.36	69.55	70.08	63.12	70.96	68.64	68.26	62.9	82.48
213896_x_at	0.012895	1.944	0.794	-0.156	-13.256	6.22402	4.37074	1.07276	-3.30403	8.27197	-1.558	7.252	-18.798	136.296	136.296	136.296	136.296	136.296	136.279	126.837	114.964	114.938	114.938	114.938	114.938	138.24	137.09	136.14	123.04	142.52	140.65	127.91	111.66	123.21	113.38	122.19	96.14
205067_at	0.012901	-5.37	9.17	-9.92	6.66	-12.85	-0.45	0.189983	11.2972	-0.179511	9.02969	-4.93788	-1.858	92.8	92.8	92.8	92.8	92.8	92.8	92.8	92.8128	99.5695	117.21	117.298	117.298	87.43	101.97	82.88	99.46	79.95	92.35	92.99	104.11	99.39	126.24	112.36	115.44
217261_at	0.012901	2.21	-0.29	2.16	-1.01	1.21	-3.21	1.26	0.27	-2.96	1.72968	-3.54025	1.35984	74.27	74.27	74.27	74.27	74.27	74.27	74.27	74.27	74.27	74.2703	74.5002	83.9702	76.48	73.98	76.43	73.26	75.48	71.06	75.53	74.54	71.31	76	70.96	85.33
208182_x_at	0.012913	4.40202	-0.197683	-5.75333	-0.110919	-0.563887	-0.944048	1.07769	0.590616	-0.569164	0.993267	-3.31235	3.13895	71.968	71.9977	72.0533	72.1609	72.3639	72.744	73.4123	74.5194	76.1492	78.1867	80.2724	82.0111	76.37	71.8	66.3	72.05	71.8	71.8	74.49	75.11	75.58	79.18	76.96	85.15
212441_at	0.012919	15.103	32.563	24.633	8.443	-38.737	88.473	-7.427	-11.747	-92.357	-81.651	27.2144	-15.9347	788.867	788.867	788.867	788.867	788.867	788.867	788.867	788.867	788.867	788.861	782.906	547.095	803.97	821.43	813.5	797.31	750.13	877.34	781.44	777.12	696.51	707.21	810.12	531.16
202282_at	0.012954	-12.431	-32.461	-60.911	-15.3004	193.677	-21.9452	-110.758	137.159	-118.948	188.352	-296.848	199.212	4151.24	4151.24	4151.24	4151.24	4150.9	4019.78	3726.31	3724.49	3724.49	3724.49	3724.49	3724.49	4138.81	4118.78	4090.33	4135.94	4344.58	3997.83	3615.55	3861.65	3605.54	3912.84	3427.64	3923.7
218397_at	0.012966	4.147	27.187	47.307	-66.733	21.037	-6.063	-8.393	-22.163	-28.933	-75.3296	64.5339	-19.4437	567.503	567.503	567.503	567.503	567.503	567.503	567.503	567.503	567.503	567.5	564.066	367.694	571.65	594.69	614.81	500.77	588.54	561.44	559.11	545.34	538.57	492.17	628.6	348.25
221221_s_at	0.012972	-5.486	-1.826	2.60438	1.29643	-1.13093	-1.04428	-2.584	7.176	1.386	-1.534	3.276	-5.804	113.796	113.796	113.796	113.424	103.171	102.874	102.874	102.874	102.874	102.874	102.874	102.874	108.31	111.97	116.4	114.72	102.04	101.83	100.29	110.05	104.26	101.34	106.15	97.07
214403_x_at	0.012978	3.659	-2.251	10.689	3.519	8.639	-0.061	-6.861	-2.991	-7.24102	-6.03685	0.110289	1.1865	99.591	99.591	99.591	99.591	99.591	99.591	99.591	99.591	99.591	99.6069	107.75	127.174	103.25	97.34	110.28	103.11	108.23	99.53	92.73	96.6	92.35	93.57	107.86	128.36
206694_at	0.01299	0.702	-3.298	-6.218	-2.628	0.512	1.362	7.452	-1.308	6.16199	-6.05577	-0.0260291	0.657854	67.608	67.608	67.608	67.608	67.608	67.608	67.608	67.608	67.608	67.6158	72.026	87.5621	68.31	64.31	61.39	64.98	68.12	68.97	75.06	66.3	73.77	61.56	72	88.22
217625_x_at	0.01299	-3.317	3.163	-2.287	0.873065	2.70841	0.361463	2.19918	-3.37	4.37	-2.2	0.75	-4.43	80.757	80.757	80.757	80.7569	80.6916	73.7685	73.0208	73.02	73.02	73.02	73.02	73.02	77.44	83.92	78.47	81.63	83.4	74.13	75.22	69.65	77.39	70.82	73.77	68.59
213706_at	0.012996	-3.73	-0.12	-0.8	-0.86	-1.38	-0.8	9.22	3.17	-2.46	5.79948	-7.77499	1.83144	76.23	76.23	76.23	76.23	76.23	76.23	76.23	76.23	76.23	76.2305	76.605	97.0086	72.5	76.11	75.43	75.37	74.85	75.43	85.45	79.4	73.77	82.03	68.83	98.84
213531_s_at	0.013002	-37.291	-72.921	0.749004	51.209	-45.5306	76.3031	-44.0393	39.6493	35.852	-21.2332	11.6418	-6.40046	740.591	740.591	740.591	740.591	740.591	740.587	740.549	740.171	736.438	705.303	601.468	543.85	703.3	667.67	741.34	791.8	695.06	816.89	696.51	779.82	772.29	684.07	613.11	537.45
200945_s_at	0.013026	-107.331	154.819	10.339	-22.241	0.630256	9.83251	1.31065	-21.7005	52.0287	47.539	-89.731	-47.081	1746.78	1746.78	1746.78	1746.78	1746.78	1746.08	1626.82	1569.5	1569.34	1569.34	1569.34	1569.34	1639.45	1901.6	1757.12	1724.54	1747.41	1755.91	1628.13	1547.8	1621.37	1616.88	1479.61	1522.26
213402_at	0.013026	1.754	-0.536	-2.306	6.054	3.604	-3.406	1.214	-5.826	-1.526	1.34346	-6.2125	2.19774	96.336	96.336	96.336	96.336	96.336	96.336	96.336	96.336	96.336	96.3365	96.7225	113.802	98.09	95.8	94.03	102.39	99.94	92.93	97.55	90.51	94.81	97.68	90.51	116
213889_at	0.013026	3.2	-14.56	-10.4	6.01	12.21	16.16	5.4	10.63	-0.129987	-12.6171	0.0272543	-3.39742	140.01	140.01	140.01	140.01	140.01	140.01	140.01	140.01	140.01	139.997	129.763	92.4774	143.21	125.45	129.61	146.02	152.22	156.17	145.41	150.64	139.88	127.38	129.79	89.08
203743_s_at	0.013062	14.03	15.0699	50.8294	-60.613	-36.7755	33.9978	19.3538	-59.0516	-31.9489	31.6998	-23.0592	19.4927	737.14	737.14	737.141	737.143	737.156	737.222	737.566	739.342	748.039	782.36	851.929	900.197	751.17	752.21	787.97	676.53	700.38	771.22	756.92	680.29	716.09	814.06	828.87	919.69
217736_s_at	0.013086	102.763	58.003	160.113	-87.847	-76.367	135.873	-231.497	10.783	-198.129	67.5174	-182.733	162.961	4223.79	4223.79	4223.79	4223.79	4223.79	4223.79	4223.79	4223.79	4223.76	4196.5	3684.82	3674.67	4326.55	4281.79	4383.9	4135.94	4147.42	4359.66	3992.29	4234.57	4025.63	4264.02	3502.09	3837.63
202814_s_at	0.01311	-72.399	16.111	322.731	-102.549	78.471	-31.799	93.061	-39.249	25.0811	-188.672	-1.40549	-39.9914	1827.09	1827.09	1827.09	1827.09	1827.09	1827.09	1827.09	1827.09	1827.09	1826.99	1742.77	1236.82	1754.69	1843.2	2149.82	1724.54	1905.56	1795.29	1920.15	1787.84	1852.17	1638.32	1741.36	1196.83
206146_s_at	0.01311	-0.318	10.362	-1.278	1.702	5.352	-6.258	-8.958	2.442	5.672	-6.13892	-7.69325	3.10697	87.318	87.318	87.318	87.318	87.318	87.318	87.318	87.318	87.318	87.3189	87.9732	114.923	87	97.68	86.04	89.02	92.67	81.06	78.36	89.76	92.99	81.18	80.28	118.03
218871_x_at	0.013134	-4.087	2.083	-16.517	5.213	-8.657	-3.957	6.063	3.95299	12.4471	-0.764302	6.49824	-3.42366	96.687	96.687	96.687	96.687	96.687	96.687	96.687	96.687	96.6929	100.424	124.192	124.434	92.6	98.77	80.17	101.9	88.03	92.73	102.75	100.64	109.14	99.66	130.69	121.01
202192_s_at	0.013146	-9.747	3.153	1.783	8.623	-11.177	0.363	3.993	1.99221	-1.12638	0.642967	5.52401	-3.117	96.507	96.507	96.507	96.507	96.507	96.507	96.507	96.5078	97.0664	113.447	114.156	114.157	86.76	99.66	98.29	105.13	85.33	96.87	100.5	98.5	95.94	114.09	119.68	111.04
207468_s_at	0.013146	1.203	-1.207	5.713	-1.357	-4.037	0.113	-1.057	0.993	3.583	-3.24744	-2.97255	1.22903	74.067	74.067	74.067	74.067	74.067	74.067	74.067	74.067	74.067	74.0674	74.3826	87.361	75.27	72.86	79.78	72.71	70.03	74.18	73.01	75.06	77.65	70.82	71.41	88.59
34858_at	0.013146	2.63845	0.630624	-1.63435	0.275249	5.12867	2.53807	-16.0401	9.1988	-2.43469	-7.74759	5.46431	0.354814	223.182	220.229	214.084	207.225	203.531	202.252	201.89	201.791	201.765	201.758	201.756	201.755	225.82	220.86	212.45	207.5	208.66	204.79	185.85	210.99	199.33	194.01	207.22	202.11
220078_at	0.013159	-3.587	-0.877	-4.817	-3.237	3.953	5.503	2.483	-2.87885	-0.00657371	1.22676	-1.43887	1.561	67.457	67.457	67.457	67.457	67.457	67.457	67.457	67.4588	68.6466	77.1332	77.2289	77.229	63.87	66.58	62.64	64.22	71.41	72.96	69.94	64.58	68.64	78.36	75.79	78.79
216602_s_at	0.013165	22.224	1.314	-11.406	-20.186	-5.246	34.224	-38.366	-47.456	2.88399	75.3339	-7.61271	9.29192	452.516	452.516	452.516	452.516	452.516	452.516	452.516	452.516	452.516	452.526	459.553	618.438	474.74	453.83	441.11	432.33	447.27	486.74	414.15	405.06	455.4	527.86	451.94	627.73
214875_x_at	0.013244	-44.941	-27.221	84.8391	-13.8244	55.2005	-7.82751	8.16956	-21.8266	26.5658	-52.634	15.596	21.846	860.701	860.701	860.701	860.694	860.039	815.148	734.72	732.477	732.454	732.454	732.454	732.454	815.76	833.48	945.54	846.87	915.24	807.32	742.89	710.65	759.02	679.82	748.05	754.3
202665_s_at	0.013256	-5.517	-0.897	-7.687	-3.577	-10.517	-1.747	7.993	25.863	4.85298	3.19087	-0.0424773	0.189433	104.287	104.287	104.287	104.287	104.287	104.287	104.287	104.287	104.287	104.299	111.782	152.981	98.77	103.39	96.6	100.71	93.77	102.54	112.28	130.15	109.14	107.49	111.74	153.17
204653_at	0.013256	19.0931	-20.8611	-35.4167	41.8719	-60.5798	35.5006	6.87224	-28.742	22.1304	-17.9716	9.10283	8.24252	373.257	373.731	374.617	376.318	379.49	385.299	395.118	410.362	430.75	453.312	473.607	488.717	392.35	352.87	339.2	418.19	318.91	420.8	401.99	381.62	452.88	435.34	482.71	496.96
220455_at	0.013262	0.742	4.752	-1.008	-4.598	4.522	-1.448	-1.838	3.572	-4.918	2.40148	-7.26784	2.44879	81.288	81.288	81.288	81.288	81.288	81.288	81.288	81.288	81.288	81.2885	81.6578	98.8912	82.03	86.04	80.28	76.69	85.81	79.84	79.45	84.86	76.37	83.69	74.39	101.34
207957_s_at	0.013268	-0.623	4.007	-1.543	2.687	-2.453	-0.393	-0.863	0.027	0.307	1.67673	-4.10563	1.11422	67.253	67.253	67.253	67.253	67.253	67.253	67.253	67.253	67.253	67.2533	67.4456	77.4058	66.63	71.26	65.71	69.94	64.8	66.86	66.39	67.28	67.56	68.93	63.34	78.52
201856_s_at	0.013287	11.586	45.406	-1.51399	7.0061	-1.74325	-19.9084	-22.9538	-6.55311	17.5562	-9.65263	6.24357	-9.19994	338.604	338.604	338.604	338.604	338.603	338.598	338.564	338.313	336.544	325.703	291.106	263.08	350.19	384.01	337.09	345.61	336.86	318.69	315.61	331.76	354.1	316.05	297.35	253.88
209690_s_at	0.013354	-9.20995	11.7674	23.0301	-16.4547	0.389063	13.9594	-15.9714	-25.6924	21.9446	1.91129	4.21801	10.1212	351.24	351.023	349.96	345.015	329.311	308.731	299.631	297.412	296.965	296.879	296.862	296.859	342.03	362.79	372.99	328.56	329.7	322.69	283.66	271.72	318.91	298.79	301.08	306.98
202096_s_at	0.013373	32.6974	27.1429	82.5451	-69.6471	-10.5249	-0.586003	-13.0522	-26.1403	55.5087	48.1099	-79.3798	0.369783	886.993	880.507	872.215	861.447	848.055	831.756	813.132	792.56	771.061	749.75	729.7	711.76	919.69	907.65	954.76	791.8	837.53	831.17	800.08	766.42	826.57	797.86	650.32	712.13
217413_s_at	0.013404	-4.398	-0.008	8.432	-1.608	6.972	-6.628	2.482	-3.278	-3.49801	-1.50211	0.0278414	0.685684	80.398	80.398	80.398	80.398	80.398	80.398	80.398	80.398	80.398	80.4021	83.0322	101.854	76	80.39	88.83	78.79	87.37	73.77	82.88	77.12	76.9	78.9	83.06	102.54
210047_at	0.013429	-4.524	-1.394	-3.734	1.426	-2.664	2.056	1.076	-2.064	7.66454	-0.951344	3.71505	-3.29268	99.004	99.004	99.004	99.004	99.004	99.004	99.004	99.004	99.0055	99.9913	112.205	112.433	94.48	97.61	95.27	100.43	96.34	101.06	100.08	96.94	106.67	99.04	115.92	109.14
213307_at	0.013435	-4.586	7.214	-0.906	-0.296	-4.466	-10.026	2.62405	3.85523	17.8673	-8.91714	1.76677	-3.64521	174.306	174.306	174.306	174.306	174.306	174.306	174.306	174.305	174.273	173.427	159.803	140.265	169.72	181.52	173.4	174.01	169.84	164.28	176.93	178.16	192.14	164.51	161.57	136.62
201620_at	0.013441	8.77812	30.7921	39.1136	-62.8784	57.0451	-53.7143	8.55341	6.56739	4.37805	29.1728	-36.4124	-3.06729	788.532	786.098	781.746	774.028	761.545	743.494	722.077	701.133	684.452	673.157	666.322	662.467	797.31	816.89	820.86	711.15	818.59	689.78	730.63	707.7	688.83	702.33	629.91	659.4
209104_s_at	0.013441	-186.427	-127.107	-121.687	198.883	142.762	9.50577	-99.9165	267.409	-182.068	262.092	-256.858	5.782	7936.53	7936.53	7936.53	7936.53	7936.46	7870.6	7416.73	7413.17	7413.17	7413.17	7413.17	7413.17	7750.1	7809.42	7814.84	8135.41	8079.22	7880.11	7316.81	7680.58	7231.1	7675.26	7156.31	7418.95
201131_s_at	0.013454	104.084	100.434	9.364	-90.016	-104.026	-6.676	-104.026	102.864	-51.666	-91.0776	6.59758	-32.5011	1651.83	1651.83	1651.83	1651.83	1651.83	1651.83	1651.83	1651.83	1651.83	1651.8	1624.92	1259.57	1755.91	1752.26	1661.19	1561.81	1547.8	1645.15	1547.8	1754.69	1600.16	1560.72	1631.52	1227.07
220131_at	0.013454	1.318	0.607997	-4.03209	3.64568	-0.804321	0.388326	0.095841	2.7901	-6.78493	1.41115	-4.57899	9.581	77.752	77.752	77.7521	77.7543	77.8143	79.2817	87.2742	89.5599	89.6649	89.6688	89.669	89.669	79.07	78.36	73.72	81.4	77.01	79.67	87.37	92.35	82.88	91.08	85.09	99.25
211549_s_at	0.01346	-140.741	-15.801	264.779	63.2098	-153.085	204.251	-104.305	63.9046	-160.529	14.7947	34.8231	-74.418	2127.22	2127.22	2127.22	2127.22	2127.22	2127.18	2126.91	2125.01	2111.53	2028.96	1765.45	1551.98	1986.48	2111.42	2392	2190.43	1974.13	2331.43	2022.61	2188.91	1951	2043.75	1800.27	1477.56
215995_x_at	0.013529	-4.823	0.847	-3.923	6.997	0.677	0.00699475	-2.5831	-3.12499	0.408263	0.578103	-0.14777	0.327811	80.613	80.613	80.613	80.613	80.613	80.613	80.6131	80.615	80.6517	81.3319	88.1178	95.2122	75.79	81.46	76.69	87.61	81.29	80.62	78.03	77.49	81.06	81.91	87.97	95.54
202551_s_at	0.013535	-1.628	19.832	52.082	-42.708	7.512	38.642	27.052	-77.788	-3.79799	-71.5425	13.271	-9.81406	524.748	524.748	524.748	524.748	524.748	524.748	524.748	524.748	524.748	524.743	519.359	322.814	523.12	544.58	576.83	482.04	532.26	563.39	551.8	446.96	520.95	453.2	532.63	313
220326_s_at	0.013535	-5.105	0.235	4.195	1.24525	1.85214	-3.32074	-2.63039	4.68	-3.75	2.21	5.16	-6.74	103.665	103.665	103.665	103.665	103.418	93.5807	93.2004	93.2	93.2	93.2	93.2	93.2	98.56	103.9	107.86	104.91	105.27	90.26	90.57	97.88	89.45	95.41	98.36	86.46
201773_at	0.013547	-28.406	-30.326	57.554	4.474	79.424	30.544	-69.336	-59.796	-33.186	-72.0288	26.7998	-24.3022	720.106	720.106	720.106	720.106	720.106	720.106	720.106	720.106	720.106	720.099	713	474.372	691.7	689.78	777.66	724.58	799.53	750.65	650.77	660.31	686.92	648.07	739.8	450.07
216774_at	0.013547	-1.30538	-0.750137	2.85465	-1.64178	-0.691594	-3.66535	2.19222	6.69312	-0.65604	-2.42362	-5.49395	5.88384	79.0154	79.0501	79.1153	79.2418	79.4816	79.9353	80.7478	82.1369	84.286	87.1636	90.354	93.2262	77.71	78.3	81.97	77.6	78.79	76.27	82.94	88.83	83.63	84.74	84.86	99.11
200809_x_at	0.01356	-122.759	330.591	-94.719	-620.899	287.679	364.6	-179.305	320.895	65.3249	648.695	-94.395	-668.805	20335.8	20335.8	20335.8	20335.8	20335.8	20316.1	19275.5	19217.2	19217.1	19217.1	19217.1	19217.1	20213.1	20666.4	20241.1	19714.9	20623.5	20680.7	19096.2	19538.1	19282.4	19865.8	19122.7	18548.3
202899_s_at	0.013585	-254.156	464.544	-65.786	311.864	-268.066	-37.076	-295.816	-13.056	-277.322	401.987	-75.4437	138.199	6954.41	6954.41	6954.41	6954.41	6954.41	6954.41	6954.41	6954.41	6954.39	6940.23	5924.54	5846.24	6700.25	7418.95	6888.62	7266.27	6686.34	6917.33	6658.59	6941.35	6677.07	7342.22	5849.1	5984.44
218630_at	0.013604	-0.061	7.699	-9.671	10.069	-10.3412	-7.23858	-0.0731923	17.2821	-8.01299	2.327	-4.133	-4.133	98.011	98.011	98.011	98.011	98.0112	98.1886	117.043	120.288	120.293	120.293	120.293	120.293	97.95	105.71	88.34	108.08	87.67	90.95	116.97	137.57	112.28	122.62	116.16	116.16
215333_x_at	0.013617	6.996	1.116	-22.014	-3.904	-14.914	-3.764	30.076	-14.1159	14.1782	-0.969384	0.436491	-0.838741	208.124	208.124	208.124	208.124	208.124	208.124	208.124	208.126	208.222	212.829	256.634	267.159	215.12	209.24	186.11	204.22	193.21	204.36	238.2	194.01	222.4	211.86	257.07	266.32
49111_at	0.013636	8.604	-6.95578	9.12354	-1.36627	6.86424	8.239	3.349	-5.041	9.759	-9.731	18.109	-21.221	221.476	221.476	221.276	194.306	190.126	190.121	190.121	190.121	190.121	190.121	190.121	190.121	230.08	214.52	230.4	192.94	196.99	198.36	193.47	185.08	199.88	180.39	208.23	168.9
201579_at	0.013661	225.338	281.558	563.628	-169.512	240.278	-75.362	-85.912	-203.932	2.66804	-701.888	89.0523	-81.755	5153.2	5153.2	5153.2	5153.2	5153.2	5153.2	5153.2	5153.2	5153.2	5153.16	5109.88	3654.96	5378.54	5434.76	5716.83	4983.69	5393.48	5077.84	5067.29	4949.27	5155.87	4451.27	5198.93	3573.2
203800_s_at	0.013667	21.529	81.569	-31.671	64.989	-13.121	19.859	-71.001	-10.681	-84.0602	48.5477	-1.55016	0.911524	1186.13	1186.13	1186.13	1186.13	1186.13	1186.13	1186.13	1186.13	1186.13	1185.34	1025.55	985.468	1207.66	1267.7	1154.46	1251.12	1173.01	1205.99	1115.13	1175.45	1102.07	1233.89	1024	986.38
214007_s_at	0.01368	21.212	72.872	69.722	11.462	-47.348	61.882	-83.3792	8.24293	-45.5144	35.8735	-16.545	-8.635	1065.69	1065.69	1065.69	1065.69	1065.69	1065.69	1065.67	1048.2	892.384	890.857	890.855	890.855	1086.9	1138.56	1135.41	1077.15	1018.34	1127.57	982.29	1056.44	846.87	926.73	874.31	882.22
217861_s_at	0.013699	39.637	-42.113	-31.543	10.837	18.7575	17.5147	2.55697	-14.064	9.07888	12.339	-17.691	26.589	528.853	528.853	528.853	528.853	528.853	528.575	481.493	458.864	458.801	458.801	458.801	458.801	568.49	486.74	497.31	539.69	547.61	546.09	484.05	444.8	467.88	471.14	441.11	485.39
212266_s_at	0.013712	350.824	-33.926	486.114	-295.556	109.434	-42.196	-113.206	-145.546	18.894	-339.138	197.39	-109.511	4017.92	4017.92	4017.92	4017.92	4017.92	4017.92	4017.92	4017.92	4017.92	4017.89	3990.48	2905.22	4368.74	3983.99	4504.03	3722.36	4127.35	3975.72	3904.71	3872.37	4036.81	3678.75	4187.87	2795.71
208815_x_at	0.013718	-196.118	118.372	20.222	-150.738	170.887	97.2008	-3.05755	-110.214	106.074	-7.066	144.794	-141.876	3149.19	3149.19	3149.19	3149.19	3149.18	3143.3	2831.91	2814.44	2814.43	2814.43	2814.43	2814.43	2953.07	3267.56	3169.41	2998.45	3320.07	3240.5	2828.85	2704.23	2920.5	2807.36	2959.22	2672.55
220114_s_at	0.013776	-2.872	3.838	-6.302	11.878	0.227999	-8.14286	-0.176584	1.8257	-1.85631	-1.367	-3.997	9.423	73.392	73.392	73.392	73.392	73.392	73.3929	73.9966	88.3043	88.7963	88.797	88.797	88.797	70.52	77.23	67.09	85.27	73.62	65.25	73.82	90.13	86.94	87.43	84.8	98.22
218622_at	0.013795	32.008	124.228	-12.002	64.678	-30.382	168.918	-192.792	50.878	-172.492	1.15291	-16.4252	-10.5115	2432.35	2432.35	2432.35	2432.35	2432.35	2432.35	2432.35	2432.35	2432.32	2404.15	2061.59	2057.09	2464.36	2556.58	2420.35	2497.03	2401.97	2601.27	2239.56	2483.23	2259.83	2405.3	2045.16	2046.58
206724_at	0.013847	-9.72929	12.0613	-2.53856	-0.287108	0.330665	0.987485	-2.72964	0.451128	-0.590699	2.40909	2.1824	-3.52511	99.7393	99.5987	99.3386	98.8471	97.9593	96.4225	94.0596	90.8789	87.3507	84.1709	81.7976	80.2651	90.01	111.66	96.8	98.56	98.29	97.41	91.33	91.33	86.76	86.58	83.98	76.74
211752_s_at	0.013879	-7.728	24.702	-0.958	-36.538	-0.956893	16.743	-11.0096	14.1224	3.596	2.756	42.406	-44.164	469.168	469.168	469.168	469.168	469.167	467.977	405	401.468	401.464	401.464	401.464	401.464	461.44	493.87	468.21	432.63	468.21	484.72	393.99	415.59	405.06	404.22	443.87	357.3
220582_at	0.013879	0.885	-2.525	0.995	-3.69454	1.37088	-3.38615	-0.157089	0.673	4.163	-1.797	1.753	-1.117	73.295	73.295	73.295	73.2945	72.8591	66.5961	66.5071	66.507	66.507	66.507	66.507	66.507	74.18	70.77	74.29	69.6	74.23	63.21	66.35	67.18	70.67	64.71	68.26	65.39
212814_at	0.013918	-18.861	12.589	-9.64097	5.22923	-8.18934	4.82127	0.00746652	10.8816	-5.64466	1.32451	0.722886	-0.511132	199.131	199.131	199.131	199.131	199.129	199.119	199.043	198.498	195.005	181.715	167.707	163.771	180.27	211.72	189.49	204.36	190.94	203.94	199.05	209.38	189.36	183.04	168.43	163.26
215089_s_at	0.013918	-19.051	1.189	18.729	-36.4509	15.3117	-6.38856	-5.10033	-21.57	29.1	9	17.22	-20.62	540.001	540.001	540.001	540.001	539.938	508.199	480.83	480.78	480.78	480.78	480.78	480.78	520.95	541.19	558.73	503.55	555.25	501.81	475.73	459.21	509.88	489.78	498	460.16
215685_s_at	0.01395	6.535	-5.815	-3.275	-6.145	-12.185	9.615	-0.075	6.535	5.28497	-1.19582	-0.0508637	1.79531	84.285	84.285	84.285	84.285	84.285	84.285	84.285	84.285	84.285	84.3058	94.2709	113.325	90.82	78.47	81.01	78.14	72.1	93.9	84.21	90.82	89.57	83.11	94.22	115.12
218259_at	0.013976	-9.6441	25.773	11.1357	-37.8807	11.0146	7.91404	-21.2581	23.9875	12.4581	-14.9402	-1.47491	-11.2362	359.834	356.647	352.664	347.641	341.615	334.596	326.968	318.992	311.122	303.75	297.175	291.566	350.19	382.42	363.8	309.76	352.63	342.51	305.71	342.98	323.58	288.81	295.7	280.33
205985_x_at	0.013983	-0.505797	1.02056	1.14855	0.0595063	3.16483	2.08833	-2.81293	-2.81212	-0.319429	1.83672	2.78859	-2.83378	79.7958	79.7594	79.6915	79.5605	79.3152	78.8617	78.0829	76.8421	75.1194	73.1233	71.2414	69.7838	79.29	80.78	80.84	79.62	82.48	80.95	75.27	74.03	74.8	74.96	74.03	66.95
215638_at	0.01399	3.008	2.858	-1.462	-2.032	-2.77405	-0.992102	5.79965	4.71212	-2.028	0.212	-4.718	-3.888	69.492	69.492	69.492	69.492	69.4941	70.8821	79.5903	79.6779	79.678	79.678	79.678	79.678	72.5	72.35	68.03	67.46	66.72	69.89	85.39	84.39	77.65	79.89	74.96	75.79
208142_at	0.014022	0.17	0.6	-0.14	-3.41	2.64027	1.35838	-1.85169	-1.29211	-0.822	-1.632	-0.202	5.108	62.3	62.3	62.3	62.3	62.2997	62.0216	56.6517	56.5421	56.542	56.542	56.542	56.542	62.47	62.9	62.16	58.89	64.94	63.38	54.8	55.25	55.72	54.91	56.34	61.65
219032_x_at	0.014035	-65.346	31.8991	91.7176	-37.7822	65.2906	151.134	-69.326	40.484	79.394	3.764	-154.106	-132.886	2435.89	2435.88	2431.41	2198.06	2185.16	2185.15	2185.15	2185.15	2185.15	2185.15	2185.15	2185.15	2370.54	2467.78	2523.13	2160.28	2250.45	2336.28	2115.82	2225.63	2264.54	2188.91	2031.04	2052.26
219785_s_at	0.014048	-5.1705	6.16047	-2.23095	0.456319	-3.93888	8.26076	4.88918	-4.58106	-2.84222	6.81032	-6.52934	1.72753	105.74	105.73	105.701	105.624	105.419	104.879	103.571	100.781	96.2822	91.4797	88.1593	86.4925	100.57	111.89	103.47	106.08	101.48	113.14	108.46	96.2	93.44	98.29	81.63	88.22
55692_at	0.014088	-3.557	12.503	-10.547	4.68304	14.8233	-3.77484	-15.9114	6.42602	5.14904	-11.3642	8.0392	-8.47898	162.347	162.347	162.347	162.347	162.347	162.345	162.331	162.234	161.541	157.074	139.711	120.759	158.79	174.85	151.8	167.03	177.17	158.57	146.42	168.66	166.69	145.71	147.75	112.28
220735_s_at	0.014095	-2.152	2.668	-0.752	-5.362	2.13805	3.0656	0.443439	-1.82826	0.797988	1.938	0.518	-3.022	73.762	73.762	73.762	73.762	73.762	73.7344	69.0566	66.8083	66.802	66.802	66.802	66.802	71.61	76.43	73.01	68.4	75.9	76.8	69.5	64.98	67.6	68.74	67.32	63.78
209896_s_at	0.014114	-13.854	92.366	88.116	-32.564	-83.7435	137.276	-20.8856	-66.2428	94.5379	112.198	-128.992	-62.712	1951.38	1951.38	1951.38	1951.38	1951.38	1950.86	1789.01	1717.1	1717	1717	1717	1717	1937.53	2043.75	2039.5	1918.82	1867.64	2088.14	1768.12	1650.86	1811.54	1829.2	1588.01	1654.29
209911_x_at	0.014134	-41.7661	81.0065	67.6921	-75.5704	79.1137	-20.4106	-100.266	29.3337	71.3882	-23.7663	29.5588	-39.0114	898.086	895.843	891.718	884.01	870.366	847.561	814.376	772.966	730.912	696.086	671.791	656.811	856.32	976.85	959.41	808.44	949.48	827.15	714.11	802.3	802.3	672.32	701.35	617.8
202382_s_at	0.014141	6.014	35.654	-39.846	-29.016	2.81525	51.5217	-18.2328	46.4639	-12.222	-4.782	8.698	-14.232	573.216	573.216	573.216	573.216	573.215	571.868	500.603	496.606	496.602	496.602	496.602	496.602	579.23	608.87	533.37	544.2	576.03	623.39	482.37	543.07	484.38	491.82	505.3	482.37
209149_s_at	0.014141	-41.54	67.69	-89.61	11.36	16.17	88.36	-84.82	-4.68997	-15.7735	4.45967	-50.2552	36.6435	853.91	853.91	853.91	853.91	853.91	853.91	853.91	853.91	853.884	830.17	649.915	648.377	812.37	921.6	764.3	865.27	870.08	942.27	769.09	849.22	838.11	834.63	599.66	685.02
52164_at	0.014147	-35.6689	1.27094	25.7522	-24.8914	78.2473	-5.10455	-41.5175	1.65911	9.55343	15.2887	-31.6211	18.5878	440.729	440.759	440.838	441.051	441.623	443.165	447.137	456.911	477.857	512.201	549.691	576.102	405.06	442.03	466.59	416.16	519.87	438.06	405.62	458.57	487.41	527.49	518.07	594.69
62987_r_at	0.014147	8.38866	-19.9219	-61.8469	80.8728	-45.9495	-15.9361	76.4588	-46.857	-39.5227	37.4501	32.9622	-44.4137	353.401	353.762	354.697	357.187	363.54	378.726	408.261	449.957	487.723	510.54	521.138	525.454	361.79	333.84	292.85	438.06	317.59	362.79	484.72	403.1	448.2	547.99	554.1	481.04
210949_s_at	0.014174	26.9638	-87.4238	271.748	-193.787	43.9944	64.032	-173.852	-5.04719	-91.7349	179.138	136.448	-181.959	6996.66	6971.27	6939.33	6898.69	6849.41	6791.25	6727.12	6659.02	6590.72	6525.76	6466.98	6416.21	7023.62	6883.85	7211.08	6704.9	6893.4	6855.28	6553.27	6653.97	6498.99	6704.9	6603.43	6234.25
221537_at	0.0142	-1.152	-4.002	16.948	-0.282	-0.282	-10.332	-0.282	1.908	-1.562	-3.61302	-2.5664	1.04943	84.672	84.672	84.672	84.672	84.672	84.672	84.672	84.672	84.672	84.673	85.3964	115.191	83.52	80.67	101.62	84.39	84.39	74.34	84.39	86.58	83.11	81.06	82.83	116.24
215071_s_at	0.014261	28.495	197.865	-59.0149	-66.5544	26.5694	60.5672	-65.1625	-82.0045	-6.08192	-0.655574	8.19966	-13.9332	898.875	898.875	898.875	898.874	898.871	898.843	898.643	897.194	887.082	828.946	678.72	585.583	927.37	1096.74	839.86	832.32	925.44	959.41	833.48	815.19	881	828.29	686.92	571.65
218698_at	0.014261	-38.585	99.505	-125.105	60.085	-2.785	56.365	19.905	71.305	-59.9849	2.25968	-0.0189945	-11.5876	1014.09	1014.09	1014.09	1014.09	1014.09	1014.09	1014.08	1014.08	1014.08	1013.96	925.459	718.798	975.5	1113.59	888.98	1074.17	1011.3	1070.45	1033.99	1085.39	954.1	1016.22	925.44	707.21
220248_x_at	0.014334	46.5106	101.368	-14.293	17.4446	-27.4512	146.754	-67.735	41.075	-42.965	67.055	-63.115	-93.755	2613.1	2610.36	2494.08	2296.28	2288.85	2288.75	2288.75	2288.75	2288.75	2288.75	2288.74	2288.74	2659.61	2711.73	2479.79	2313.72	2261.4	2435.5	2221.01	2329.82	2245.78	2355.8	2225.63	2194.99
212041_at	0.014348	51.476	73.696	-89.304	-23.094	65.736	59.386	-102.594	-15.444	-41.3529	5.70722	-0.37483	4.03456	2227.23	2227.23	2227.23	2227.23	2227.23	2227.23	2227.23	2227.23	2227.23	2226.1	2030	1989.35	2278.71	2300.93	2137.93	2204.14	2292.97	2286.62	2124.64	2211.79	2185.88	2231.81	2029.63	1993.38
214458_at	0.014348	2.237	0.767	4.407	-0.413	-4.653	3.117	3.227	-3.993	0.176999	0.116447	-2.48528	1.41391	77.053	77.053	77.053	77.053	77.053	77.053	77.053	77.053	77.053	77.0536	77.4453	90.3561	79.29	77.82	81.46	76.64	72.4	80.17	80.28	73.06	77.23	77.17	74.96	91.77
216930_at	0.014355	-0.045	-4.105	6.875	3.585	-3.655	4.905	-6.765	0.055	1.26499	-2.60885	-0.18919	1.40366	75.265	75.265	75.265	75.265	75.265	75.265	75.265	75.265	75.265	75.2688	77.7392	95.8763	75.22	71.16	82.14	78.85	71.61	80.17	68.5	75.32	76.53	72.66	77.55	97.28
222323_at	0.014375	-4.762	-0.592	13.528	-13.002	10.838	1.358	1.058	-0.422	-2.10201	-0.596544	-0.212913	1.15235	85.102	85.102	85.102	85.102	85.102	85.102	85.102	85.102	85.102	85.1065	88.1229	118.688	80.34	84.51	98.63	72.1	95.94	86.46	86.16	84.68	83	84.51	87.91	119.84
217788_s_at	0.014388	2.085	-31.775	-18.435	-30.345	7.055	47.845	-13.995	13.985	1.465	-13.3929	32.2509	-13.0511	443.635	443.635	443.635	443.635	443.635	443.635	443.635	443.635	443.635	443.633	441.509	335.071	445.72	411.86	425.2	413.29	450.69	491.48	429.64	457.62	445.1	430.24	473.76	322.02
203022_at	0.014402	-2.17569	5.68516	39.6016	-10.0872	24.8781	6.57037	-34.7721	-51.3314	62.1054	-9.15273	18.2824	-20.2119	694.836	694.215	693.058	690.847	686.762	679.4	667.302	649.331	626.725	603.433	583.878	570.102	692.66	699.9	732.66	680.76	711.64	685.97	632.53	598	688.83	594.28	602.16	549.89
208820_at	0.014422	2.557	57.027	11.317	-96.913	-25.9099	38.3114	9.88409	-109.481	-45.0411	106.369	39.289	2.769	1797.71	1797.71	1797.71	1797.71	1797.71	1795.97	1652.46	1625.42	1625.36	1625.36	1625.36	1625.36	1800.27	1854.74	1809.03	1700.8	1771.8	1834.28	1662.34	1515.94	1580.32	1731.73	1664.65	1628.13
207282_s_at	0.014442	-8.166	9.294	7.534	-1.246	2.584	7.004	-12.476	-5.076	5.66399	-3.52185	-0.164402	2.40448	101.676	101.676	101.676	101.676	101.676	101.676	101.676	101.676	101.676	101.682	105.434	132.986	93.51	110.97	109.21	100.43	104.26	108.68	89.2	96.6	107.34	98.16	105.27	135.39
218295_s_at	0.014442	-33.589	27.921	35.671	3.351	15.701	18.871	-45.7785	19.5454	0.173924	-0.401943	-2.91101	1.849	287.469	287.469	287.469	287.469	287.469	287.469	287.469	287.005	224.396	214.782	214.771	214.771	253.88	315.39	323.14	290.82	303.17	306.34	241.69	306.55	224.57	214.38	211.86	216.62
211138_s_at	0.014463	8.293	0.373	-6.267	14.283	-6.827	2.413	1.453	2.823	0.772999	-6.63795	-6.69884	2.59024	96.837	96.837	96.837	96.837	96.837	96.837	96.837	96.837	96.837	96.838	97.5188	127.65	105.13	97.21	90.57	111.12	90.01	99.25	98.29	99.66	97.61	90.2	90.82	130.24
207827_x_at	0.01449	-8.676	-2.316	1.634	3.604	7.714	11.584	-8.676	2.794	-0.356001	-4.167	-5.95993	2.73853	102.186	102.186	102.186	102.186	102.186	102.186	102.186	102.186	102.186	102.187	102.9	130.701	93.51	99.87	103.82	105.79	109.9	113.77	93.51	104.98	101.83	98.02	96.94	133.44
219433_at	0.014545	-8.813	-0.763	-2.393	9.147	3.267	-3.7125	1.30497	-0.921164	5.4916	-3.588	4.592	-2.448	108.473	108.473	108.473	108.473	108.473	108.473	107.985	94.3612	93.9684	93.968	93.968	93.968	99.66	107.71	106.08	117.62	111.74	104.76	109.29	93.44	99.46	90.38	98.56	91.52
212867_at	0.014552	78.247	32.827	-14.963	-22.813	-11.093	9.707	-13.513	-34.833	-10.603	9.49421	-0.308543	-9.36802	362.253	362.253	362.253	362.253	362.253	362.253	362.253	362.253	362.253	362.206	326.819	226.438	440.5	395.08	347.29	339.44	351.16	371.96	348.74	327.42	351.65	371.7	326.51	217.07
211538_s_at	0.014559	-15.813	-1.183	-35.983	1.74713	1.45793	4.28384	4.77636	-14.6363	8.12555	-3.58109	1.71384	-0.443656	211.443	211.443	211.443	211.443	211.442	211.436	211.394	211.086	208.944	196.791	166.596	148.704	195.63	210.26	175.46	213.19	212.9	215.72	216.17	196.45	217.07	193.21	168.31	148.26
204838_s_at	0.014565	-7.357	-6.037	1.953	4.40331	1.41981	-1.69768	-0.235484	-4.555	2.545	8.285	-0.065	-1.555	133.067	133.067	133.067	133.067	132.76	120.548	120.075	120.075	120.075	120.075	120.075	120.075	125.71	127.03	135.02	137.47	134.18	118.85	119.84	115.52	122.62	128.36	120.01	118.52
213156_at	0.014579	-4.70499	22.625	-20.5648	10.7458	-17.5108	-5.17262	-1.47886	-7.65323	6.41759	-14.9952	14.5555	-12.5066	239.295	239.295	239.295	239.294	239.291	239.273	239.179	238.693	236.272	225.985	200.714	178.507	234.59	261.92	218.73	250.04	221.78	234.1	237.7	231.04	242.69	210.99	215.27	166
211561_x_at	0.014586	-5.177	-5.367	2.453	-2.507	8.77372	4.13517	-6.54538	2.87071	1.851	10.871	-1.139	-7.529	146.217	146.217	146.217	146.217	146.216	145.465	130.955	130.659	130.659	130.659	130.659	130.659	141.04	140.85	148.67	143.71	154.99	149.6	124.41	133.53	132.51	141.53	129.52	123.13
200789_at	0.014641	19.0424	72.1762	32.031	-160.569	83.5138	-54.1614	4.79782	1.78469	-0.761204	44.3079	13.1077	-29.4399	2040.35	2037.78	2033.08	2024.33	2008.97	1983.64	1947.56	1903.78	1860.65	1825.92	1802.2	1787.78	2059.39	2109.96	2065.11	1863.76	2092.48	1929.48	1952.36	1905.56	1859.89	1870.23	1815.31	1758.34
215583_at	0.014717	1.708	-7.022	9.298	2.688	-6.152	-1.702	-0.222	0.12799	0.430422	-0.0540871	2.30196	-1.47492	72.272	72.272	72.272	72.272	72.272	72.272	72.272	72.272	72.2796	76.3241	87.398	87.4549	73.98	65.25	81.57	74.96	66.12	70.57	72.05	72.4	72.71	76.27	89.7	85.98
200863_s_at	0.014731	24.245	367.695	-596.325	56.105	204.129	128.377	-30.4503	397.072	76.786	158.686	-113.154	-370.764	9153.99	9153.98	9153.98	9153.98	9153.97	9139.35	8365.64	8322.25	8322.2	8322.2	8322.2	8322.2	9178.23	9521.68	8557.66	9210.09	9358.1	9267.73	8335.19	8719.32	8398.99	8480.89	8209.05	7951.44
211208_s_at	0.014822	2.01	51.48	15.3	23.8	10.35	47.83	-101.7	-13.4295	8.40812	-25.2031	1.23883	-3.96206	701.78	701.78	701.78	701.78	701.78	701.78	701.78	701.779	701.752	700.323	646.831	516.672	703.79	753.26	717.08	725.58	712.13	749.61	600.08	688.35	710.16	675.12	648.07	512.71
215180_at	0.014878	-5.64344	0.0225002	-1.57838	3.5201	1.31228	-0.925625	-0.970164	7.51146	-4.02305	0.555979	-9.60283	7.86508	79.7234	80.3675	81.1984	82.2899	83.6677	85.3756	87.3702	89.6285	92.053	94.524	96.9128	99.1049	74.08	80.39	79.62	85.81	84.98	84.45	86.4	97.14	88.03	95.08	87.31	106.97
205315_s_at	0.014899	19.909	13.709	5.719	-8.971	12.979	27.679	-15.721	-2.371	-6.09099	-30.3287	0.661247	-3.52489	196.111	196.111	196.111	196.111	196.111	196.111	196.111	196.111	196.111	196.099	185.449	121.475	216.02	209.82	201.83	187.14	209.09	223.79	180.39	193.74	190.02	165.77	186.11	117.95
208058_s_at	0.014899	3.499	-4.781	0.839	-2.431	2.889	4.739	0.499	-3.681	-2.331	1.38824	-0.866011	1.22333	70.171	70.171	70.171	70.171	70.171	70.171	70.171	70.171	70.171	70.1718	70.706	83.8167	73.67	65.39	71.01	67.74	73.06	74.91	70.67	66.49	67.84	71.56	69.84	85.04
217796_s_at	0.014913	9.805	-21.455	0.415	-34.175	38.4654	13.121	-2.21249	3.70771	-15.732	51.558	-14.692	-13.992	584.065	584.065	584.065	584.065	584.065	583.639	525.332	516.162	516.152	516.152	516.152	516.152	593.87	562.61	584.48	549.89	622.53	596.76	523.12	519.87	500.42	567.71	501.46	502.16
201036_s_at	0.014977	11.6657	2.54991	5.59677	14.3761	-1.64092	-16.4841	-24.5093	12.0201	5.88372	16.6995	20.9744	-38.3229	313.494	311.31	308.483	304.754	300.021	294.114	287.159	279.21	270.586	261.7	253.016	244.963	325.16	313.86	314.08	319.13	298.38	277.63	262.65	291.23	276.47	278.4	273.99	206.64
204725_s_at	0.014977	13.962	-7.708	2.802	25.042	-27.268	22.602	0.588138	-0.60963	-5.13486	2.23592	-23.074	19.156	247.058	247.058	247.058	247.058	247.058	247.058	247.032	229.9	199.955	199.874	199.874	199.874	261.02	239.35	249.86	272.1	219.79	269.66	247.62	229.29	194.82	202.11	176.8	219.03
203530_s_at	0.01507	22.275	29.235	132.455	-166.445	-51.1607	37.6293	7.35784	-136.296	-32.2132	90.967	69.257	-15.493	1408.91	1408.91	1408.91	1408.91	1408.91	1406.52	1209.54	1172.44	1172.35	1172.35	1172.35	1172.35	1431.19	1438.15	1541.37	1242.47	1357.75	1444.15	1216.9	1036.14	1140.14	1263.32	1241.61	1156.86
202494_at	0.015134	12.0182	-3.6465	-1.28157	-8.78501	8.38079	1.37092	-2.41457	-4.21896	-3.17356	7.36108	1.14906	-3.90247	164.052	161.886	158.872	155.205	151.629	148.749	146.825	145.659	145.004	144.649	144.461	144.362	176.07	158.24	157.59	146.42	160.01	150.12	144.41	141.44	141.83	152.01	145.61	140.46
218718_at	0.015134	15.6933	8.30381	-12.6586	-17.8339	-17.7737	26.7382	2.62539	-5.74486	-8.1373	2.67291	13.7445	-16.0688	220.197	220.186	220.159	220.084	219.884	219.342	217.935	214.405	206.497	192.417	175.225	161.779	235.89	228.49	207.5	202.25	202.11	246.08	220.56	208.66	198.36	195.09	188.97	145.71
211399_at	0.015156	2.746	-3.234	4.836	-3.624	2.906	-0.204	5.876	-6.144	-2.554	-1.31469	-2.34459	1.54878	73.464	73.464	73.464	73.464	73.464	73.464	73.464	73.464	73.464	73.4647	73.9546	90.1012	76.21	70.23	78.3	69.84	76.37	73.26	79.34	67.32	70.91	72.15	71.61	91.65
202081_at	0.015163	115.502	27.932	80.932	-218.978	77.142	-64.388	-135.949	-59.1369	3.9096	-58.7003	39.3103	39.31	1287.21	1287.21	1287.21	1287.21	1287.21	1287.21	1287.21	1287.91	1468.54	1567.31	1567.52	1567.52	1402.71	1315.14	1368.14	1068.23	1364.35	1222.82	1151.26	1228.77	1472.45	1508.61	1606.83	1606.83
210910_s_at	0.015163	14.7886	35.0859	-12.2047	-5.39128	-9.63855	4.88546	-20.3672	18.8735	-13.1035	7.59868	12.2029	-16.1134	254.121	253.924	253.555	252.841	251.499	248.995	244.627	237.486	227.184	214.641	202.177	192.063	268.91	289.01	241.35	247.45	241.86	253.88	224.26	256.36	214.08	222.24	214.38	175.95
200736_s_at	0.015228	-41.658	308.492	-137.988	13.2928	29.4775	126.853	-115.663	106.6	-202.484	18.3354	26.2296	-60.2278	2571.8	2571.8	2571.8	2571.8	2571.79	2571.76	2571.5	2569.66	2556.65	2476.96	2222.66	2016.65	2530.14	2880.29	2433.81	2585.09	2601.27	2698.61	2455.84	2676.26	2354.17	2495.3	2248.89	1956.42
201900_s_at	0.015243	49.4967	57.2192	-34.0845	-22.4529	-28.2228	-5.44843	-15.549	-41.5583	97.7365	1.09073	90.7749	-136.953	2397.84	2390.12	2380.1	2366.85	2349.97	2328.81	2303.75	2274.92	2243.41	2210.7	2178.48	2148.37	2447.34	2447.34	2346.02	2344.4	2321.75	2323.36	2288.2	2233.36	2341.15	2211.79	2269.25	2011.42
208639_x_at	0.015243	21.045	462.795	-103.575	-36.615	-70.215	166.435	-39.985	-403.065	-437.232	71.6581	-0.39813	-30.5899	4900.85	4900.85	4900.85	4900.85	4900.85	4900.85	4900.85	4900.85	4900.85	4898.24	4173.78	3900.27	4921.9	5363.65	4797.28	4864.24	4830.64	5067.29	4860.87	4497.79	4463.62	4969.9	4173.38	3869.68
210028_s_at	0.015294	7.04262	-8.71202	24.6535	-22.4809	7.39288	26.0572	-17.4381	-30.4832	26.1245	-10.6728	24.521	-20.7653	336.177	335.902	335.386	334.391	332.517	329.023	322.928	312.963	298.586	281.083	263.689	249.575	343.22	327.19	360.04	311.91	339.91	355.08	305.49	282.48	324.71	270.41	288.21	228.81
208093_s_at	0.015301	19.334	-39.706	-5.746	-8.576	25.324	-7.516	-21.8157	11.42	0.506507	17.548	-8.69104	-6.501	517.746	517.746	517.746	517.746	517.746	517.746	517.746	517.53	474.233	457.852	457.821	457.821	537.08	478.04	512	509.17	543.07	510.23	495.93	528.95	474.74	475.4	449.13	451.32
212862_at	0.015315	9.12125	-17.3247	33.708	7.81805	-26.0881	22.8404	-39.0316	22.862	-13.0183	5.50476	6.47007	-8.11174	312.229	312.205	312.142	311.972	311.518	310.3	307.202	299.828	285.118	263.785	243.74	231.282	321.35	294.88	345.85	319.79	285.43	333.14	268.17	322.69	272.1	269.29	250.21	223.17
210583_at	0.015323	0.808	-0.532	4.538	-4.612	4.348	-1.592	0.808	1.178	-1.372	-0.173012	-0.198726	0.572513	64.532	64.532	64.532	64.532	64.532	64.532	64.532	64.532	64.532	64.533	65.2287	76.6575	65.34	64	69.07	59.92	68.88	62.94	65.34	65.71	63.16	64.36	65.03	77.23
219499_at	0.015323	2.553	1.003	-5.257	-6.907	7.98321	8.40963	-0.906761	-5.28469	2.756	5.326	-0.884	-1.694	91.477	91.477	91.477	91.477	91.4768	91.2504	79.2668	78.5947	78.594	78.594	78.594	78.594	94.03	92.48	86.22	84.57	99.46	99.66	78.36	73.31	81.35	83.92	77.71	76.9
202959_at	0.015359	-7.36192	-8.41335	9.03902	5.85973	-6.34774	9.70225	-20.6149	17.1739	-13.419	0.327683	13.016	-11.8897	226.392	226.383	226.361	226.3	226.138	225.698	224.555	221.686	215.249	203.752	189.654	178.58	219.03	217.97	235.4	232.16	219.79	235.4	203.94	238.86	201.83	204.08	202.67	166.69
212964_at	0.015359	-3.497	-0.477	-0.667	0.443	2.993	6.513	0.182997	-8.48909	-0.869026	6.38897	0.318237	-6.912	94.827	94.827	94.827	94.827	94.827	94.827	94.827	94.8291	96.209	108.571	108.742	108.742	91.33	94.35	94.16	95.27	97.82	101.34	95.01	86.34	95.34	114.96	109.06	101.83
208005_at	0.015396	1.459	2.539	-1.851	-6.641	1.409	-0.301	6.409	-3.561	-3.14101	0.474369	-0.0136219	0.698396	62.901	62.901	62.901	62.901	62.901	62.901	62.901	62.901	62.901	62.9056	65.6736	78.2616	64.36	65.44	61.05	56.26	64.31	62.6	69.31	59.34	59.76	63.38	65.66	78.96
218277_s_at	0.015396	-22.6245	5.27576	-9.13012	-30.329	105.682	15.0242	17.6302	-69.651	12.386	43.9077	-40.4864	7.05165	1170.69	1170.17	1169.2	1167.32	1163.78	1157.18	1145.66	1126.83	1099.66	1066.59	1033.73	1007.06	1148.07	1175.45	1160.07	1136.99	1269.46	1172.2	1163.29	1057.18	1112.05	1110.5	993.24	1014.11
202948_at	0.015425	9.065	144.615	-33.135	-30.105	37.445	27.025	-11.045	-22.775	-45.175	-42.7431	2.033	-20.6363	907.445	907.445	907.445	907.445	907.445	907.445	907.445	907.445	907.445	907.413	878.967	671.406	916.51	1052.06	874.31	877.34	944.89	934.47	896.4	884.67	862.27	864.67	881	650.77
218619_s_at	0.015455	4.80207	-3.37349	5.89615	1.84682	-11.0501	12.6395	-9.40801	3.92329	-5.0574	4.87998	9.09582	-13.0771	152.018	151.943	151.804	151.533	151.02	150.05	148.318	145.367	140.827	134.8	128.184	122.287	156.82	148.57	157.7	153.38	139.97	162.69	138.91	149.29	135.77	139.68	137.28	109.21
202145_at	0.01547	25.363	3.233	1.743	-8.527	7.363	5.563	-13.947	-11.447	-14.9369	10.2557	-0.0873894	1.8028	193.217	193.217	193.217	193.217	193.217	193.217	193.217	193.217	193.217	193.124	160.537	143.207	218.58	196.45	194.96	184.69	200.58	198.78	179.27	181.77	178.28	203.38	160.45	145.01
219331_s_at	0.015544	-5.032	-0.542	2.398	2.788	1.628	-3.63203	2.44764	-0.45703	-0.561979	0.537506	-0.315778	0.706656	67.632	67.632	67.632	67.632	67.632	67.632	67.6324	67.637	67.702	68.5325	73.6258	77.7033	62.6	67.09	70.03	70.42	69.26	64	70.08	67.18	67.14	69.07	73.31	78.41
216903_s_at	0.015596	-12.1031	-92.4767	278.221	-116.641	21.7645	-130.3	-59.7367	-4.73959	26.6244	12.1393	119.379	-129.447	1530.15	1528.64	1525.8	1520.32	1510.03	1490.87	1457.6	1403.57	1326.43	1233.78	1143.06	1070.42	1518.05	1436.16	1804.02	1403.68	1531.79	1360.57	1397.86	1398.83	1353.05	1245.92	1262.44	940.97
201506_at	0.015618	-371.21	-41.52	346.52	-26.18	-132.94	531.59	-429.55	384.26	-405.31	-405.271	267.954	-167.876	7414.34	7414.34	7414.34	7414.34	7414.34	7414.34	7414.34	7414.34	7414.34	7414.3	7375.46	5837.36	7043.13	7372.82	7760.86	7388.16	7281.4	7945.93	6984.79	7798.6	7009.03	7009.03	7643.41	5669.48
213475_s_at	0.015618	-1.956	2.844	-4.016	2.734	0.274	-2.25591	1.08992	-0.297203	0.87145	-0.658001	3.752	-2.288	73.956	73.956	73.956	73.956	73.956	73.9559	73.8701	67.3872	66.8685	66.868	66.868	66.868	72	76.8	69.94	76.69	74.23	71.7	74.96	67.09	67.74	66.21	70.62	64.58
202727_s_at	0.015641	-7.886	59.304	33.324	2.434	-14.016	110.955	-116.988	-23.3868	-95.1548	5.87725	4.32416	-10.0726	994.946	994.946	994.946	994.946	994.946	994.945	994.938	994.837	993.425	975.053	847.846	723.683	987.06	1054.25	1028.27	997.38	980.93	1105.9	877.95	971.45	898.27	980.93	852.17	713.61
217998_at	0.015641	0.537267	-6.91694	12.5104	2.00047	-3.96828	-12.488	23.6276	-0.601826	-2.16701	-14.2674	11.3212	0.0605773	103.863	103.987	104.22	104.67	105.518	107.108	109.902	114.532	121.347	129.867	138.589	145.859	104.4	97.07	116.73	106.67	101.55	94.62	133.53	113.93	119.18	115.6	149.91	145.92
206156_at	0.015655	-0.574	-3.904	-1.344	3.886	-1.664	3.01565	-1.27713	1.78914	-1.96872	-0.139	0.971	-1.769	66.194	66.194	66.194	66.194	66.194	66.1943	66.4371	72.1909	72.3887	72.389	72.389	72.389	65.62	62.29	64.85	70.08	64.53	69.21	65.16	73.98	70.42	72.25	73.36	70.62
218163_at	0.015678	265.549	10.7994	-122.969	0.890367	148.478	-109.768	-191.57	232.277	-328.389	111.021	-2.54007	-56.8861	4763.26	4763.26	4763.26	4763.25	4763.2	4762.95	4761.64	4754.87	4721.42	4584.27	4278.4	4040.88	5028.81	4774.06	4640.29	4764.14	4911.68	4653.18	4570.07	4987.15	4393.03	4695.29	4275.86	3983.99
205808_at	0.015693	-88.3989	102.157	5.84951	-37.5985	38.9564	-20.5047	-15.0414	14.6654	-63.2902	28.4187	48.1608	-59.7325	1033.29	1033.25	1033.16	1032.91	1032.23	1030.4	1025.64	1013.6	986.17	935.651	870.889	817.702	944.89	1135.41	1039.01	995.31	1071.19	1009.9	1010.6	1028.27	922.88	964.07	919.05	757.97
203212_s_at	0.015746	-6.879	25.0202	-45.657	2.76501	-25.1256	-31.771	3.409	28.869	-1.471	9.369	18.959	-3.781	213.669	213.67	214.207	270.655	280.236	280.251	280.251	280.251	280.251	280.251	280.251	280.251	206.79	238.69	168.55	273.42	255.11	248.48	283.66	309.12	278.78	289.62	299.21	276.47
219376_at	0.015753	1.187	-0.553	2.787	-4.153	0.547	1.777	0.607	-3.433	-0.780606	0.0430305	-0.695086	0.118976	83.493	83.493	83.493	83.493	83.493	83.493	83.493	83.493	83.4906	81.647	75.8051	75.781	84.68	82.94	86.28	79.34	84.04	85.27	84.1	80.06	82.71	81.69	75.11	75.9
208672_s_at	0.015814	-199.742	726.988	376.338	146.028	-285.422	-285.422	-8.092	-95.752	-448.561	159.292	-0.546545	-45.0261	8483.1	8483.1	8483.1	8483.1	8483.1	8483.1	8483.1	8483.1	8483.1	8481.81	7788.35	7010.48	8283.36	9210.09	8859.44	8629.13	8197.68	8197.68	8475.01	8387.35	8034.54	8641.1	7787.8	6965.45
221951_at	0.015814	-11.567	6.223	-75.197	29.383	35.973	14.293	26.113	-10.557	-31.317	28.6191	-0.762712	11.9019	496.287	496.287	496.287	496.287	496.287	496.287	496.287	496.287	496.287	496.321	517.393	639.768	484.72	502.51	421.09	525.67	532.26	510.58	522.4	485.73	464.97	524.94	516.63	651.67
218885_s_at	0.015829	12.568	-10.8642	13.116	-1.43974	-4.67501	4.08409	-6.52317	-8.09357	-2.42291	14.9036	-1.21008	-4.99809	142.852	142.734	142.514	142.09	141.295	139.826	137.303	133.284	127.703	121.236	115.14	110.418	155.42	131.87	155.63	140.65	136.62	143.91	130.78	125.19	125.28	136.14	113.93	105.42
204322_at	0.015875	0.426	-12.724	7.906	2.106	3.236	-10.214	6.726	4.316	7.686	-0.68631	-1.52244	2.85839	99.724	99.724	99.724	99.724	99.724	99.724	99.724	99.724	99.724	99.7263	101.322	129.932	100.15	87	107.63	101.83	102.96	89.51	106.45	104.04	107.41	99.04	99.8	132.79
219400_at	0.015882	6.465	3.945	-13.355	3.02499	-2.46898	-0.299909	0.137924	-6.89177	12.588	-1.742	1.628	-5.562	98.805	98.805	98.805	98.805	98.809	101.5	118.382	118.552	118.552	118.552	118.552	118.552	105.27	102.75	85.45	101.83	96.34	101.2	118.52	111.66	131.14	116.81	120.18	112.99
218178_s_at	0.01589	135.091	23.101	-48.839	19.991	0.431	1.461	63.091	89.981	-36.929	-127.618	4.03527	-19.5172	1475.08	1475.08	1475.08	1475.08	1475.08	1475.08	1475.08	1475.08	1475.08	1475.06	1455.2	1135.43	1610.17	1498.18	1426.24	1495.07	1475.51	1476.54	1538.17	1565.06	1438.15	1347.44	1459.24	1115.91
218645_at	0.01589	-11.4077	58.7164	32.505	-28.8161	-51.2275	51.8471	-15.1976	-4.72303	30.785	-35.0382	37.8021	-33.0881	526.968	526.574	525.835	524.406	521.708	516.643	507.708	492.813	470.675	442.638	413.518	388.908	515.56	585.29	558.34	495.59	470.48	568.49	492.51	488.09	501.46	407.6	451.32	355.82
207079_s_at	0.015898	41.5966	140.358	-121.184	-34.509	82.753	44.6578	-45.3624	-6.4145	19.3129	15.5443	-46.5367	5.40278	970.403	969.382	967.474	963.809	956.977	944.462	923.312	890.474	846.557	797.956	754.237	721.687	1012	1109.74	846.29	929.3	1039.73	989.12	877.95	884.06	865.87	813.5	707.7	727.09
208477_at	0.015913	2.925	2.775	-6.215	-0.465011	1.13472	-3.30296	0.545782	-0.340353	-0.0264409	1.36562	-0.997495	-1.25798	67.695	67.695	67.695	67.695	67.6953	67.703	67.9042	71.0104	74.9864	75.3244	75.3375	75.338	70.62	70.47	61.48	67.23	68.83	64.4	68.45	70.67	74.96	76.69	74.34	74.08
212056_at	0.015928	100.533	-49.4356	53.0807	-34.4053	9.27406	-15.1456	-69.1675	29.0695	-20.72	-61.2108	89.0871	-65.5524	874.297	874.296	874.289	874.265	874.176	873.836	872.578	867.95	851.89	805.131	717.673	637.602	974.83	824.86	927.37	839.86	883.45	858.69	803.41	897.02	831.17	743.92	806.76	572.05
203588_s_at	0.015936	53.9472	6.97788	-10.3482	-33.8721	-8.74166	10.02	6.62551	-13.0798	13.5765	-4.89182	-0.53459	-1.91012	393.633	393.612	393.558	393.412	393.022	391.97	389.274	382.73	369.104	347.872	326.145	311.67	447.58	400.59	383.21	359.54	384.28	401.99	395.9	369.65	382.68	342.98	325.61	309.76
216261_at	0.015943	2.797	0.627	5.927	-3.373	1.597	-3.473	-3.773	-3.623	1.64699	-1.6395	-0.0347296	0.781138	76.383	76.383	76.383	76.383	76.383	76.383	76.383	76.383	76.383	76.3895	79.9847	91.2489	79.18	77.01	82.31	73.01	77.98	72.91	72.61	72.76	78.03	74.75	79.95	92.03
218799_at	0.015959	-5.747	0.013	6.843	-2.707	8.713	0.603	-8.637	-10.467	9.44367	4.34788	-3.50638	0.472288	141.517	141.517	141.517	141.517	141.517	141.517	141.517	141.517	141.516	140.862	119.986	119.288	135.77	141.53	148.36	138.81	150.23	142.12	132.88	131.05	150.96	145.21	116.48	119.76
214252_s_at	0.016059	2.023	9.383	-4.127	-13.917	12.863	0.623	0.133	-0.436998	-0.766638	-6.15652	0.134774	-1.1123	117.737	117.737	117.737	117.737	117.737	117.737	117.737	117.737	117.737	117.667	108.095	86.0323	119.76	127.12	113.61	103.82	130.6	118.36	117.87	117.3	116.97	111.51	108.23	84.92
33768_at	0.016105	5.454	-7.62982	-26.0624	8.71317	7.4891	-7.41937	13.7039	-10.1013	1.50604	-15.8485	34.9003	-21.0767	187.886	188.27	188.982	190.337	192.811	197.179	204.116	213.901	225.404	236.409	245.05	250.837	193.34	180.64	162.92	199.05	200.3	189.76	217.82	203.8	226.91	220.56	279.95	229.76
221953_s_at	0.016113	23.8973	-52.2945	21.9523	-59.426	110.501	-31.368	-4.5645	5.42015	50.5777	-34.6094	3.69366	-19.0999	462.163	462.154	462.098	461.686	458.779	440.378	380.414	330.04	317.792	315.919	315.656	315.62	486.06	409.86	484.05	402.26	569.28	409.01	375.85	335.46	368.37	281.31	319.35	296.52
207714_s_at	0.016121	-111.181	19.729	69.319	12.839	37.1597	30.9374	-1.88006	-27.6881	38.871	36.401	-2.149	-36.199	977.651	977.651	977.651	977.651	977.65	976.863	868.95	851.978	851.959	851.959	851.959	851.959	866.47	997.38	1046.97	990.49	1014.81	1007.8	867.07	824.29	890.83	888.36	849.81	815.76
215230_x_at	0.016136	8.517	-81.103	47.467	-153.432	220.566	-36.0153	22.5838	84.1166	221.127	-25.803	181.967	-463.283	4654.34	4654.34	4654.34	4654.34	4653.8	4380.6	4145.02	4144.58	4144.58	4144.58	4144.58	4144.58	4662.86	4573.24	4701.81	4500.91	4874.37	4344.58	4167.6	4228.7	4365.71	4118.78	4326.55	3681.3
218642_s_at	0.016144	27.0301	2.43503	-1.86496	-0.356699	-9.42027	12.5066	0.758012	-0.786263	0.444971	11.2208	-26.2524	8.49621	256.82	255.165	251.385	243.897	233.36	223.713	217.972	215.306	214.225	213.809	213.652	213.594	283.85	257.6	249.52	243.54	223.94	236.22	218.73	214.52	214.67	225.03	187.4	222.09
58780_s_at	0.016152	0.748	-6.652	22.128	3.368	-13.1108	8.4018	-10.2051	11.6345	-8.285	-0.915	7.665	-0.375	155.532	155.532	155.532	155.532	155.531	154.288	130.295	129.805	129.805	129.805	129.805	129.805	156.28	148.88	177.66	158.9	142.42	162.69	120.09	141.44	121.52	128.89	137.47	129.43
213664_at	0.01616	-6.74675	1.0921	0.375198	0.437714	1.24408	13.1271	-1.53964	-5.86068	1.05906	3.65708	-4.26242	0.849518	153.577	153.568	153.545	153.482	153.316	152.873	151.77	149.271	144.761	139.153	134.682	132.22	146.83	154.66	153.92	153.92	154.56	166	150.23	143.41	145.82	142.81	130.42	133.07
209903_s_at	0.016167	-17.669	-34.129	-29.439	47.051	28.301	17.091	-13.779	-18.309	52.961	-14.1046	13.5005	-13.2785	482.639	482.639	482.639	482.639	482.639	482.639	482.639	482.639	482.639	482.635	478.319	353.188	464.97	448.51	453.2	529.69	510.94	499.73	468.86	464.33	535.6	468.53	491.82	339.91
213338_at	0.01623	1.159	2.489	0.929	-2.871	-2.81117	-3.21624	0.367473	0.297337	-7.13291	3.79601	0.276	-0.604	81.551	81.551	81.551	81.551	81.5512	81.5762	84.0825	90.2127	90.3629	90.364	90.364	90.364	82.71	84.04	82.48	78.68	78.74	78.36	84.45	90.51	83.23	94.16	90.64	89.76
200906_s_at	0.016246	4.019	2.949	10.149	0.039	10.149	6.449	-8.811	-24.031	-18.551	2.95196	0.0280462	-0.628564	189.451	189.451	189.451	189.451	189.451	189.451	189.451	189.451	189.451	189.448	186.602	136.209	193.47	192.4	199.6	189.49	199.6	195.9	180.64	165.42	170.9	192.4	186.63	135.58
203484_at	0.016246	-134.113	891.487	-313.413	-100.163	-272.193	-95.903	142.857	381.697	-209.821	360.441	-1.08435	-4.81222	6240.06	6240.06	6240.06	6240.06	6240.06	6240.06	6240.06	6240.06	6240.06	6238.41	5447.15	4739.32	6105.95	7131.55	5926.65	6139.9	5967.87	6144.16	6382.92	6621.76	6030.24	6598.85	5446.07	4734.51
204901_at	0.016261	2.484	-2.966	-2.056	12.114	-7.43755	-1.29781	2.83575	4.39966	-14.261	-7.091	-0.741	9.789	84.826	84.826	84.826	84.826	84.8276	85.9778	105.174	105.65	105.651	105.651	105.651	105.651	87.31	81.86	82.77	96.94	77.39	84.68	108.01	110.05	91.39	98.56	104.91	115.44
221878_at	0.016277	4.525	-2.805	2.445	-6.225	4.525	-5.225	-1.29345	-0.415472	-5.05187	-4.38613	9.944	-2.256	116.655	116.655	116.655	116.655	116.655	116.655	116.653	115.215	102.392	102.266	102.266	102.266	121.18	113.85	119.1	110.43	121.18	111.43	115.36	114.8	97.34	97.88	112.21	100.01
212974_at	0.016301	-1.77	-1.16	3.02	0.63	6.12	-4.31	1.82	-3.25055	-6.72065	6.09981	-1.64529	-3.696	99.45	99.45	99.45	99.45	99.45	99.45	99.45	99.4506	99.8406	111.28	111.775	111.776	97.68	98.29	102.47	100.08	105.57	95.14	101.27	96.2	93.12	117.38	110.13	108.08
208453_s_at	0.016308	28.1003	25.4902	154.269	-141.991	17.8358	-3.90852	-21.8826	-37.3979	61.1565	7.42308	84.5633	-88.1431	1317.47	1314.49	1309.02	1298.85	1280.99	1251.56	1209.62	1158.73	1108.6	1068.24	1040.67	1023.9	1345.57	1339.98	1463.29	1156.86	1298.83	1247.65	1187.74	1121.33	1169.76	1075.66	1125.23	935.76
206217_at	0.016324	-0.55296	-2.21127	3.01021	-6.41909	4.74844	-2.03221	4.02855	-1.41138	-5.34366	0.431427	3.816	-0.194311	95.103	95.5213	96.2398	97.4291	99.1516	101.282	103.381	105.091	106.264	106.979	107.384	107.604	94.55	93.31	99.25	91.01	103.9	99.25	107.41	103.68	100.92	107.41	111.2	107.41
203991_s_at	0.01634	0.549	4.199	-2.331	-1.521	-0.861	-1.47075	4.49253	-3.19822	0.357802	4.048	0.888	-0.712	75.091	75.091	75.091	75.091	75.091	75.0908	74.8475	68.0482	67.8522	67.852	67.852	67.852	75.64	79.29	72.76	73.57	74.23	73.62	79.34	64.85	68.21	71.9	68.74	67.14
222082_at	0.016356	3.801	-2.549	-4.729	1.041	4.51158	1.56436	-3.11675	-2.61924	9.051	0.001	-7.539	5.271	108.479	108.479	108.479	108.479	108.478	107.876	96.2367	95.9992	95.999	95.999	95.999	95.999	112.28	105.93	103.75	109.52	112.99	109.44	93.12	93.38	105.05	96	88.46	101.27
209114_at	0.016403	-9.164	-28.864	4.896	49.666	-38.8101	12.5701	-40.8802	23.9154	18.007	-33.723	5.047	26.017	565.574	565.574	565.574	565.574	565.57	561.47	482.3	480.685	480.683	480.683	480.683	480.683	556.41	536.71	570.47	615.24	526.76	574.04	441.42	504.6	498.69	446.96	485.73	506.7
200929_at	0.016411	7.52315	350.049	-109.82	-194.829	-92.9499	47.7702	-1.65223	208.944	-121.605	-81.2192	169.26	-141.386	3075.23	3075.22	3075.2	3075.12	3074.82	3073.68	3069.47	3054.1	3001.89	2859.55	2626.45	2443.91	3082.75	3425.27	2965.38	2880.29	2981.87	3121.45	3067.82	3263.04	2880.29	2778.33	2795.71	2302.52
208968_s_at	0.016427	-71.705	113.365	24.125	-38.285	-17.685	100.835	-78.895	-28.015	-131.374	-49.5791	0.666239	-16.7761	2151.18	2151.18	2151.18	2151.18	2151.18	2151.18	2151.17	2151.17	2151.17	2150.78	2020.54	1800.9	2079.47	2264.54	2175.3	2112.89	2133.49	2252.01	2072.28	2123.16	2019.8	2101.2	2021.21	1784.12
205599_at	0.016435	6.701	-2.689	-2.789	3.941	-4.68984	-1.56901	7.09763	1.24135	1.171	-5.559	-3.209	-1.529	77.749	77.749	77.749	77.749	77.7498	78.369	88.7024	88.9586	88.959	88.959	88.959	88.959	84.45	75.06	74.96	81.69	73.06	76.8	95.8	90.2	90.13	83.4	85.75	87.43
217780_at	0.016443	24.544	-61.196	62.914	-24.8759	-31.2742	7.31505	-23.6428	-12.7004	81.2	123.67	-17.48	-151.52	1584.52	1584.52	1584.52	1584.52	1584.44	1528.72	1392.73	1392.27	1392.27	1392.27	1392.27	1392.27	1609.06	1523.32	1647.43	1559.64	1553.17	1536.04	1369.09	1379.57	1473.47	1515.94	1374.79	1240.75
205812_s_at	0.016475	442.116	40.586	-190.964	-62.694	429.396	26.086	116.796	31.886	-248.174	-440.609	3.95683	-63.9886	4150.18	4150.18	4150.18	4150.18	4150.18	4150.18	4150.18	4150.18	4150.18	4150.09	4060.93	2990.57	4592.3	4190.77	3959.22	4087.49	4579.58	4176.27	4266.98	4182.07	3902.01	3709.48	4064.89	2926.58
218526_s_at	0.016475	-3.494	35.606	-1.754	-3.49395	0.622821	8.95183	-41.238	76.9037	11.824	74.174	-47.426	-74.556	838.704	838.704	838.704	838.704	838.657	802.298	713.558	713.256	713.256	713.256	713.256	713.256	835.21	874.31	836.95	835.21	839.28	811.25	672.32	790.16	725.08	787.43	665.83	638.7
221691_x_at	0.016483	-438.039	-136.719	-77.649	506.231	965.101	-18.329	526.791	-761.169	-224.869	271.758	-124.511	121.441	14311.1	14311.1	14311.1	14311.1	14311.1	14311.1	14311.1	14311.1	14311.1	14311.2	14397.5	16514.3	13873.1	14174.4	14233.5	14817.4	15276.2	14292.8	14837.9	13550	14086.2	14583	14273	16635.8
217393_x_at	0.016499	-95.061	36.919	-55.191	266.299	-242.029	3.17773	13.4362	-84.4395	95.309	-127.211	-58.041	114.049	1630.04	1630.04	1630.04	1630.04	1630.23	1733.36	1974.42	1975.53	1975.53	1975.53	1975.53	1975.53	1534.98	1666.96	1574.85	1896.34	1388.2	1736.54	1987.86	1891.09	2070.84	1848.32	1917.49	2089.58
219475_at	0.016515	-3.911	-12.021	15.489	-4.121	7.589	14.079	-12.341	-0.871	-7.75102	3.97526	-0.352585	2.05579	104.691	104.691	104.691	104.691	104.691	104.691	104.691	104.691	104.691	104.705	112.793	146.614	100.78	92.67	120.18	100.57	112.28	118.77	92.35	103.82	96.94	108.68	112.44	148.67
201804_x_at	0.016523	-57.588	-194.938	133.382	-62.108	142.984	41.2838	-0.196608	97.6647	43.5029	244.253	-234.137	-148.467	3322.89	3322.89	3322.89	3322.89	3322.89	3320.48	2990.35	2938.43	2938.37	2938.37	2938.37	2938.37	3265.3	3127.95	3456.27	3260.78	3465.87	3361.76	2990.15	3036.09	2981.87	3182.62	2704.23	2789.9
205257_s_at	0.016539	1.454	-2.146	-4.116	3.754	-4.236	-4.056	7.074	4.88168	-0.28776	1.97239	8.69941	-12.331	86.886	86.886	86.886	86.886	86.886	86.886	86.886	86.8883	88.4478	105.808	106.101	106.101	88.34	84.74	82.77	90.64	82.65	82.83	93.96	91.77	88.16	107.78	114.8	93.77
207479_at	0.016587	0.476006	1.90063	-0.199562	-1.97695	-0.57503	-0.335	0.035	3.905	0.935	-0.245	0.225	-4.465	74.694	74.6894	72.5996	67.7769	67.755	67.755	67.755	67.755	67.755	67.755	67.755	67.755	75.17	76.59	72.4	65.8	67.18	67.42	67.79	71.66	68.69	67.51	67.98	63.29
215971_at	0.016595	5.35	0.02	-1.79	-3.35	2.02	0.17	-0.76	-1.52977	3.92755	-3.58666	3.2657	-0.554	75.15	75.15	75.15	75.15	75.15	75.15	75.15	75.1498	74.9225	66.9667	66.6743	66.674	80.5	75.17	73.36	71.8	77.17	75.32	74.39	73.62	78.85	63.38	69.94	66.12
217559_at	0.016603	0.881	0.571	-0.389	-1.689	3.951	1.181	-6.69899	-0.388595	2.97196	-1.80919	0.341918	-0.659278	86.429	86.429	86.429	86.429	86.429	86.429	86.429	86.4286	86.418	86.1392	81.3981	73.6693	87.31	87	86.04	84.74	90.38	87.61	79.73	86.04	89.39	84.33	81.74	73.01
201050_at	0.016611	-8.831	36.179	-5.241	-33.0507	-0.614786	-2.12773	-9.50621	-8.36942	0.981995	15.712	20.242	-17.588	330.401	330.401	330.401	330.401	330.315	313.608	279.356	278.969	278.968	278.968	278.968	278.968	321.57	366.58	325.16	297.35	329.7	311.48	269.85	270.6	279.95	294.68	299.21	261.38
200683_s_at	0.016627	30.288	159.258	-38.302	-39.222	-20.782	60.478	-5.852	-60.112	-137.86	15.9208	-0.676017	17.272	1359.84	1359.84	1359.84	1359.84	1359.84	1359.84	1359.84	1359.84	1359.84	1357.92	1110.42	1074.16	1390.13	1519.1	1321.54	1320.62	1339.06	1420.32	1353.99	1299.73	1221.98	1373.84	1109.74	1091.43
221259_s_at	0.016676	-0.848	2.412	4.642	-3.078	-2.828	-2.36799	2.79412	-0.66111	-0.899966	0.354995	-3.725	4.045	74.978	74.978	74.978	74.978	74.978	74.978	74.9659	70.1111	67.02	67.015	67.015	67.015	74.13	77.39	79.62	71.9	72.15	72.61	77.76	69.45	66.12	67.37	63.29	71.06
218188_s_at	0.016749	115.927	47.027	-53.233	-77.483	33.5308	52.4298	-5.11226	144.047	-82.771	109.069	-152.971	-24.291	1906.68	1906.68	1906.68	1906.68	1906.68	1902.63	1688.32	1676.3	1676.29	1676.29	1676.29	1676.29	2022.61	1953.71	1853.45	1829.2	1940.21	1955.06	1683.21	1820.35	1593.52	1785.36	1523.32	1652
206831_s_at	0.016781	-0.560539	-4.68639	4.57446	0.483886	0.342702	10.1163	-2.83767	-15.8533	6.1535	1.46505	1.30349	-3.38216	103.601	103.596	103.586	103.556	103.477	103.264	102.708	101.303	98.1065	92.235	84.7365	78.6022	103.04	98.91	108.16	104.04	103.82	113.38	99.87	85.45	104.26	93.7	86.04	75.22
40612_at	0.016781	-0.905	0.135	-2.455	-8.565	4.205	-2.205	1.415	0.775	2.225	1.36527	2.71087	-0.658318	76.075	76.075	76.075	76.075	76.075	76.075	76.075	76.075	76.075	76.0747	75.8091	60.6183	75.17	76.21	73.62	67.51	80.28	73.87	77.49	76.85	78.3	77.44	78.52	59.96
200719_at	0.016798	2.767	-6.453	17.087	18.617	-32.133	8.757	-15.873	14.427	6.877	-26.5297	2.62468	-4.55935	533.943	533.943	533.943	533.943	533.943	533.943	533.943	533.943	533.943	533.94	530.745	454.629	536.71	527.49	551.03	552.56	501.81	542.7	518.07	548.37	540.82	507.41	533.37	450.07
64064_at	0.016798	-7.578	-1.698	-4.788	8.882	4.76185	-0.655565	0.121565	-0.986601	-2.55	12.22	-4.01	-2.64	112.128	112.128	112.128	112.128	112.128	112.246	124.728	126.877	126.88	126.88	126.88	126.88	104.55	110.43	107.34	121.01	116.89	111.59	124.85	125.89	124.33	139.1	122.87	124.24
219335_at	0.016814	-10.082	26.268	-14.192	19.088	-11.462	8.918	-1.202	-10.662	-3.97198	-1.05862	-0.019889	-3.94983	176.542	176.542	176.542	176.542	176.542	176.542	176.542	176.542	176.542	176.519	159.92	121.16	166.46	202.81	162.35	195.63	165.08	185.46	175.34	165.88	172.57	175.46	159.9	117.21
205142_x_at	0.016822	-6.238	0.792	0.842	-3.318	0.062	-4.318	3.702	1.412	9.292	0.680144	-0.13373	0.486882	80.218	80.218	80.218	80.218	80.218	80.218	80.218	80.218	80.218	80.2199	81.4837	99.2431	73.98	81.01	81.06	76.9	80.28	75.9	83.92	81.63	89.51	80.9	81.35	99.73
214965_at	0.016863	1.171	-5.629	6.161	6.531	17.211	8.011	-7.239	4.071	-20.3591	-10.1189	-0.0528207	0.472747	171.629	171.629	171.629	171.629	171.629	171.629	171.629	171.629	171.629	171.689	193.933	217.047	172.8	166	177.79	178.16	188.84	179.64	164.39	175.7	151.27	161.57	193.88	217.52
217398_x_at	0.016912	527.046	4.546	302.186	-777.154	227.546	302.186	-192.504	-1185.44	53.9777	30.1685	11.793	9.56137	35630.3	35630.3	35630.3	35630.3	35630.3	35630.3	35630.3	35630.3	35630.3	35629.4	35230	33215.9	36157.3	35634.8	35932.5	34853.1	35857.8	35932.5	35437.8	34444.8	35684.2	35659.5	35241.8	33225.4
206901_at	0.016945	-2.546	1.374	4.87401	0.449436	-0.287142	-1.38162	4.79398	-1.176	0.104	1.854	0.204	-3.786	78.186	78.186	78.186	78.1806	75.6571	71.2216	71.206	71.206	71.206	71.206	71.206	71.206	75.64	79.56	83.06	78.63	75.37	69.84	76	70.03	71.31	73.06	71.41	67.42
218875_s_at	0.016978	-2.482	0.468	-1.662	-3.592	-2.032	-1.662	3.968	6.278	-5.49164	5.51332	-4.25721	2.6095	110.042	110.042	110.042	110.042	110.042	110.042	110.042	110.042	110.042	109.687	96.8572	96.3705	107.56	110.51	108.38	106.45	108.01	108.38	114.01	116.32	104.55	115.2	92.6	98.98
216046_at	0.016987	9.345	3.255	-1.345	0.185	1.305	3.405	-3.525	-3.715	-1.955	-0.725487	-6.17397	1.56221	69.555	69.555	69.555	69.555	69.555	69.555	69.555	69.555	69.555	69.5555	69.904	87.9478	78.9	72.81	68.21	69.74	70.86	72.96	66.03	65.84	67.6	68.83	63.73	89.51
211060_x_at	0.016995	115.824	-84.7758	-39.3452	-63.5519	-18.2145	54.3676	12.363	8.34558	-35.298	1.31646	15.8766	-24.4736	924.636	924.636	924.635	924.632	924.615	924.522	924.047	921.594	909.608	862.754	769.913	707.124	1040.46	839.86	885.29	861.08	906.4	978.89	936.41	929.94	874.31	864.07	785.79	682.65
222032_s_at	0.016995	-0.0820001	7.328	2.488	3.03797	-8.0122	-9.41351	-3.37288	2.33931	0.371969	0.0147265	-0.522124	1.29141	96.352	96.352	96.352	96.352	96.3522	96.3535	96.3629	96.4307	96.908	99.7853	108.452	114.949	96.27	103.68	98.84	99.39	88.34	86.94	92.99	98.77	97.28	99.8	107.93	116.24
200935_at	0.017003	-5.919	-2.139	0.461	0.661	-6.659	8.691	2.23102	-2.71835	8.50556	-0.58352	-0.0602096	0.235042	140.189	140.189	140.189	140.189	140.189	140.189	140.189	140.188	140.164	139.304	126.82	118.785	134.27	138.05	140.65	140.85	133.53	148.88	142.42	137.47	148.67	138.72	126.76	119.02
212462_at	0.017036	-7.317	16.183	4.19301	3.67304	-16.0467	9.29524	-2.88082	4.70013	0.554043	-2.05634	2.06641	-3.36864	182.047	182.047	182.047	182.047	182.047	182.045	182.031	181.93	181.216	176.786	161.984	149.189	174.73	198.23	186.24	185.72	166	191.34	179.15	186.63	181.77	174.73	164.05	145.82
203069_at	0.017045	-1.79227	-2.86151	-3.37497	1.23316	5.00615	-1.06179	3.24972	-1.77026	3.39093	-5.53319	1.29821	1.18702	73.0523	73.0915	73.165	73.3068	73.5739	74.0718	74.9403	76.3603	78.4091	80.9032	83.3818	85.393	71.26	70.23	69.79	74.54	78.58	73.01	78.19	74.59	81.8	75.37	84.68	86.58
217890_s_at	0.017045	-52.464	33.816	11.566	-22.334	-10.3039	24.7369	43.9282	-24.5434	22.3669	-3.35403	2.15542	-6.28802	594.784	594.784	594.784	594.784	594.784	594.783	594.772	594.613	592.443	569.094	504.905	485.328	542.32	628.6	606.35	572.45	584.48	619.52	638.7	570.07	614.81	565.74	507.06	479.04
209313_at	0.017136	60.513	54.393	4.413	43.003	-25.757	-13.647	-90.827	33.973	-85.4938	2.15072	-34.1424	25.8257	1046.92	1046.92	1046.92	1046.92	1046.92	1046.92	1046.92	1046.92	1046.89	1026.12	868.202	866.854	1107.43	1101.31	1051.33	1089.92	1021.16	1033.27	956.09	1080.89	961.4	1028.27	834.06	892.68
216545_at	0.017195	-1.293	-2.10302	-0.942782	0.498268	1.34545	-0.578974	-2.169	-2.929	0.941	3.061	-2.449	1.391	74.503	74.503	74.5128	77.3217	80.7345	80.749	80.749	80.749	80.749	80.749	80.749	80.749	73.21	72.4	73.57	77.82	82.08	80.17	78.58	77.82	81.69	83.81	78.3	82.14
216106_at	0.01722	-1.258	-1.258	-3.168	7.172	-2.618	-7.348	-2.868	-1.758	14.0916	2.4447	-0.0757626	0.194034	91.328	91.328	91.328	91.328	91.328	91.328	91.328	91.328	91.3284	91.3853	97.5558	118.076	90.07	90.07	88.16	98.5	88.71	83.98	88.46	89.57	105.42	93.83	97.48	118.27
217708_x_at	0.01722	2.637	5.687	-8.733	5.22696	-9.78305	-0.48843	7.68639	-0.567967	-8.198	-7.138	13.502	-5.248	68.033	68.033	68.033	68.033	68.0631	79.0084	88.5136	88.538	88.538	88.538	88.538	88.538	70.67	73.72	59.3	73.26	58.28	78.52	96.2	87.97	80.34	81.4	102.04	83.29
202771_at	0.017237	-10.783	-20.533	20.407	-4.983	27.547	-23.753	-12.803	-0.973	1.13701	-11.9566	0.681374	-5.55412	254.153	254.153	254.153	254.153	254.153	254.153	254.153	254.153	254.153	254.147	248.149	179.684	243.37	233.62	274.56	249.17	281.7	230.4	241.35	253.18	255.29	242.19	248.83	174.13
210044_s_at	0.017288	-4.15	-5.02	1.49	5.1	-5.65	-9.72	6.33	11.99	3.30999	5.74506	-0.0337423	1.7199	88.02	88.02	88.02	88.02	88.02	88.02	88.02	88.02	88.02	88.0249	91.2337	117.3	83.87	83	89.51	93.12	82.37	78.3	94.35	100.01	91.33	93.77	91.2	119.02
208792_s_at	0.017296	-9.42332	44.4944	53.647	-267.397	240.974	-45.7654	-105.36	-18.7996	-41.0391	124.124	80.8442	-165.791	2277.1	2275.66	2272.94	2267.7	2257.8	2239.24	2206.56	2152.29	2072.08	1971.27	1867.46	1780.43	2267.68	2320.15	2326.59	2000.3	2498.77	2193.47	2101.2	2133.49	2031.04	2095.39	1948.3	1614.64
201755_at	0.017305	2.873	-2.497	-4.697	-4.17683	11.5367	-0.215731	0.552147	1.62719	-1.20002	-0.43	4.82	-5.77	154.717	154.717	154.717	154.717	154.693	151.906	141.078	140.693	140.69	140.69	140.69	140.69	157.59	152.22	150.02	150.54	166.23	151.69	141.63	142.32	139.49	140.26	145.51	134.92
200660_at	0.017322	179.821	515.271	376.801	392.101	-101.759	-261.429	-425.769	-404.479	82.6509	-131.064	-64.8226	101.654	10652.1	10652.1	10652.1	10652.1	10652.1	10652.1	10652.1	10652.1	10652.1	10652.2	10718	12059.6	10831.9	11167.4	11028.9	11044.2	10550.3	10390.7	10226.3	10247.6	10734.7	10521.1	10653.2	12161.2
208717_at	0.017339	-98.553	15.257	277.717	-92.6327	30.7539	-18.2196	2.42555	25.3738	-56.366	33.924	-42.386	36.784	4362.57	4362.57	4362.57	4362.57	4362.28	4211.9	4082.23	4082	4082	4082	4082	4082	4264.02	4377.83	4640.29	4269.94	4393.03	4193.68	4084.66	4107.37	4025.63	4115.92	4039.61	4118.78
218407_x_at	0.017339	75.598	-94.722	-26.6719	-49.5298	64.0665	49.758	-4.09268	11.4323	-23.8786	-5.58618	-7.05675	25.484	1216.05	1216.05	1216.05	1216.05	1215.99	1214.43	1182.81	1096	1083.26	1082.74	1082.72	1082.72	1291.65	1121.33	1189.38	1166.52	1280.06	1264.19	1178.72	1107.43	1059.38	1077.15	1075.66	1108.2
217071_s_at	0.017347	3.41	-2.92	-2.65	0.01	1.64	-2.46992	1.06639	-0.379628	3.34151	0.922	-1.688	-1.238	66.43	66.43	66.43	66.43	66.43	66.4299	66.3536	60.5896	60.1285	60.128	60.128	60.128	69.84	63.51	63.78	66.44	68.07	63.96	67.42	60.21	63.47	61.05	58.44	58.89
217387_at	0.017364	4.446	0.216	-1.754	-3.724	0.416	0.626	-2.094	-1.364	-0.374	-2.0938	3.80518	-1.36554	72.034	72.034	72.034	72.034	72.034	72.034	72.034	72.034	72.034	72.0338	71.8348	61.0755	76.48	72.25	70.28	68.31	72.45	72.66	69.94	70.67	71.66	69.94	75.64	59.71
202846_s_at	0.017381	88.9118	-0.622834	-5.14964	35.018	47.0729	79.983	9.293	61.493	-49.397	71.473	-57.607	-129.137	1260.39	1259.57	1091.29	1040.64	1040.58	1040.58	1040.58	1040.58	1040.58	1040.58	1040.58	1040.58	1349.3	1258.95	1086.14	1075.66	1087.65	1120.56	1049.87	1102.07	991.18	1112.05	982.97	911.44
59437_at	0.017381	-8.42705	10.0796	9.01701	-3.31584	1.67009	-2.04139	-7.10785	-5.1858	6.15958	0.184296	-1.83148	0.107168	119.627	119.62	119.603	119.556	119.43	119.091	118.228	116.156	111.95	105.676	99.5815	95.6928	111.2	129.7	128.62	116.24	121.1	117.05	111.12	110.97	118.11	105.86	97.75	95.8
202993_at	0.017415	-0.391	1.909	-22.131	-9.661	41.019	24.3778	3.2245	-22.7878	-5.08323	41.247	-18.513	25.407	331.461	331.461	331.461	331.461	331.461	331.442	316.566	263.638	263.403	263.403	263.403	263.403	331.07	333.37	309.33	321.8	372.48	355.82	319.79	240.85	258.32	304.65	244.89	288.81
221382_at	0.017424	-10.083	-0.133	-17.973	8.357	-6.013	-0.443	-5.633	10.077	-0.133007	15.4617	-0.126306	1.98293	114.773	114.773	114.773	114.773	114.773	114.773	114.773	114.773	114.773	114.778	118.316	155.927	104.69	114.64	96.8	123.13	108.76	114.33	109.14	124.85	114.64	130.24	118.19	157.91
220755_s_at	0.017441	35.1201	-40.729	86.2137	-106.013	74.7168	-20.2975	-18.0579	-7.87843	103.546	-23.4462	-5.78233	-71.3592	1051.78	1044.35	1027.38	993.753	946.443	903.128	877.348	865.378	860.524	858.656	857.952	857.689	1086.9	1003.62	1113.59	887.74	1021.16	882.83	859.29	857.5	964.07	835.21	852.17	786.33
211025_x_at	0.017458	1.632	251.852	99.572	-192.298	95.9209	20.9683	3.02334	-5.59114	-85.9703	317.2	-394.57	109.72	5182.91	5182.91	5182.91	5182.91	5182.9	5177.96	4771.04	4694.38	4694.21	4694.21	4694.21	4694.21	5184.54	5434.76	5282.48	4990.61	5278.82	5198.93	4774.06	4688.79	4608.24	5011.41	4299.64	4803.93
212955_s_at	0.017466	133.303	62.7311	10.0819	-88.7586	40.4433	-12.6148	13.887	6.52466	-77.6538	162.143	-198.312	85.4128	2713.25	2709.82	2703.53	2691.83	2671.29	2637.42	2589.18	2530.64	2472.97	2426.54	2394.82	2375.54	2846.55	2772.55	2713.61	2603.07	2711.73	2624.81	2603.07	2537.16	2395.32	2588.68	2196.51	2460.95
212510_at	0.017475	-112.416	109.141	80.5921	-140.584	13.4147	73.0025	-62.238	37.2855	-61.5266	90.5018	-15.6061	-25.8024	1491.03	1491.02	1490.99	1490.82	1489.98	1485.56	1464.95	1395.89	1297.99	1250.41	1238.43	1235.98	1378.61	1600.16	1571.58	1350.24	1503.39	1558.56	1402.71	1433.18	1236.46	1340.91	1222.82	1210.18
200829_x_at	0.017509	-39.72	49.07	-158.97	-65.76	49.07	157.89	-50.17	40.0601	-145.614	-0.186228	-0.0425581	-12.2618	2557.61	2557.61	2557.61	2557.61	2557.61	2557.61	2557.61	2557.61	2557.59	2553.23	2278.75	2195.11	2517.89	2606.68	2398.64	2491.85	2606.68	2715.5	2507.44	2597.67	2411.98	2553.04	2278.71	2182.85
219129_s_at	0.017509	-3.149	6.791	-2.589	-11.979	33.701	-4.489	-8.7684	2.12819	-0.135832	5.92401	8.866	-8.434	164.939	164.939	164.939	164.939	164.939	164.939	164.938	164.332	131.186	129.276	129.274	129.274	161.79	171.73	162.35	152.96	198.64	160.45	156.17	166.46	131.05	135.2	138.14	120.84
218773_s_at	0.017518	29.322	-62.978	135.062	-96.068	-6.79759	75.0454	1.02156	5.37021	9.71791	101.388	-10.172	-170.162	1074.28	1074.28	1074.28	1074.28	1074.28	1073.82	932.798	870.15	870.062	870.062	870.062	870.062	1103.6	1011.3	1209.34	978.21	1067.48	1148.87	933.82	875.52	879.78	971.45	859.89	699.9
208808_s_at	0.017595	-0.74	231.42	-163.69	-66.57	26.21	78.99	-61.49	-97.38	10.8761	2.72167	-0.120834	37.7183	1283.47	1283.47	1283.47	1283.47	1283.47	1283.47	1283.47	1283.47	1283.46	1277.34	923.641	901.942	1282.73	1514.89	1119.78	1216.9	1309.68	1362.46	1221.98	1186.09	1294.34	1280.06	923.52	939.66
206310_at	0.017604	2.87682	1.38635	-3.91648	-0.385667	-0.880921	1.39658	-0.681985	1.03214	-0.800565	-2.18156	1.7088	-0.233675	70.8432	70.8636	70.9165	71.0557	71.4009	72.1734	73.492	75.0279	76.1706	76.7716	77.0312	77.1337	73.72	72.25	67	70.67	70.52	73.57	72.81	76.06	75.37	74.59	78.74	76.9
211599_x_at	0.01763	-11.607	100.323	-12.707	-3.857	-2.747	-38.957	-19.307	2.81309	6.24825	1.56895	-48.5212	48.2108	1604.02	1604.02	1604.02	1604.02	1604.02	1604.02	1604.02	1604.02	1603.92	1547.3	1466.87	1466.68	1592.41	1704.34	1591.31	1600.16	1601.27	1565.06	1584.71	1606.83	1610.17	1548.87	1418.35	1514.89
212411_at	0.017639	-68.218	-83.498	178.332	-45.0564	61.6791	5.07332	-0.470212	44.26	-18.25	-53.3	13.93	34.5	1912.7	1912.7	1912.7	1912.7	1911.08	1739.92	1721.43	1721.41	1721.41	1721.41	1721.41	1721.41	1844.48	1829.2	2091.03	1867.64	1972.76	1744.99	1720.96	1765.67	1703.16	1668.11	1735.34	1755.91
208344_x_at	0.017647	4.034	0.994	-18.736	10.844	2.40019	-1.49684	8.76945	-12.0719	-8.572	2.898	-2.532	11.588	80.296	80.296	80.296	80.296	80.3098	87.8968	105.631	105.712	105.712	105.712	105.712	105.712	84.33	81.29	61.56	91.14	82.71	86.4	114.4	93.64	97.14	108.61	103.18	117.3
208703_s_at	0.017647	27.6714	37.1524	-84.4513	-63.1871	75.5582	60.533	51.0583	-86.9528	-35.0601	-2.49597	164.265	-141.24	2460.73	2459.88	2458.28	2455.19	2449.32	2438.24	2418.43	2384.69	2332.8	2263.9	2188.26	2120.85	2488.4	2497.03	2373.83	2392	2524.88	2498.77	2469.49	2297.74	2297.74	2261.4	2352.53	1979.61
201630_s_at	0.017656	200.734	583.464	-132.196	-236.176	82.594	82.594	-222.886	-216.226	-132.194	41.8532	3.9874	21.6463	5023.49	5023.49	5023.49	5023.49	5023.49	5023.49	5023.49	5023.49	5023.48	5021.93	4413.47	4031.98	5224.22	5606.95	4891.29	4787.31	5106.08	5106.08	4800.6	4807.26	4891.29	5063.78	4417.46	4053.63
202643_s_at	0.017665	3.081	3.471	-0.929	4.991	-6.699	-0.839	2.3008	-5.91349	1.43579	0.836655	-1.165	-1.485	66.909	66.909	66.909	66.909	66.909	66.909	66.9092	67.0535	77.1942	78.2833	78.285	78.285	69.99	70.38	65.98	71.9	60.21	66.07	69.21	61.14	78.63	79.12	77.12	76.8
203909_at	0.017673	2.684	-13.536	-40.896	-5.246	-20.376	-0.126	-28.926	95.3147	-28.8574	1.34577	-0.563755	-2.05438	674.306	674.306	674.306	674.306	674.306	674.306	674.306	674.305	674.237	667.714	560.844	539.134	676.99	660.77	633.41	669.06	653.93	674.18	645.38	769.62	645.38	669.06	560.28	537.08
204208_at	0.017673	2.56	5.2	-4.08	-7.22	-3.68	2.06	0.64	-6.43965	3.32438	-2.32493	-1.59245	2.018	119.04	119.04	119.04	119.04	119.04	119.04	119.04	119.04	118.696	106.655	106.212	106.212	121.6	124.24	114.96	111.82	115.36	121.1	119.68	112.6	122.02	104.33	104.62	108.23
209205_s_at	0.017682	41.123	16.193	10.553	23.823	-49.207	10.553	-32.387	-33.237	-18.937	-67.8979	3.73873	-10.101	438.577	438.577	438.577	438.577	438.577	438.577	438.577	438.577	438.577	438.568	429.791	274.391	479.7	454.77	449.13	462.4	389.37	449.13	406.19	405.34	419.64	370.67	433.53	264.29
209177_at	0.017691	7.139	-9.251	16.469	-39.991	41.1092	21.6014	-1.48864	-38.9844	25.939	25.939	17.939	-53.251	696.651	696.651	696.651	696.651	696.651	696.479	642.849	619.024	618.991	618.991	618.991	618.991	703.79	687.4	713.12	656.66	737.76	718.08	641.36	580.04	644.93	644.93	636.93	565.74
207427_at	0.017795	-0.531	5.859	0.209	7.079	2.579	-6.021	2.859	-2.571	-2.111	-8.01196	-1.9396	1.61276	96.531	96.531	96.531	96.531	96.531	96.531	96.531	96.531	96.531	96.532	97.2096	116.337	96	102.39	96.74	103.61	99.11	90.51	99.39	93.96	94.42	88.52	95.27	117.95
201404_x_at	0.017813	-1.882	-5.642	-0.052	5.058	-8.752	-7.022	2.278	6.258	4.558	12.7554	-0.543575	1.60984	139.352	139.352	139.352	139.352	139.352	139.352	139.352	139.352	139.352	139.355	141.104	167.99	137.47	133.71	139.3	144.41	130.6	132.33	141.63	145.61	143.91	152.11	140.56	169.6
203054_s_at	0.017822	33.208	-15.422	35.148	18.718	-16.142	-19.382	-36.802	-3.742	9.43804	-15.0204	0.0131959	-5.38221	276.982	276.982	276.982	276.982	276.982	276.982	276.982	276.982	276.982	276.94	247.437	178.542	310.19	261.56	312.13	295.7	260.84	257.6	240.18	273.24	286.42	261.92	247.45	173.16
207929_at	0.017839	1.299	2.589	-1.901	5.76899	-2.26814	-0.499415	6.1451	-4.82694	-8.857	-2.387	6.103	2.383	107.611	107.611	107.611	107.611	107.618	111.539	120.705	120.747	120.747	120.747	120.747	120.747	108.91	110.2	105.71	113.38	105.35	111.04	126.85	115.92	111.89	118.36	126.85	123.13
215045_at	0.017839	1.092	-1.818	8.352	-1.398	0.442	0.012	-3.298	0.442	-2.148	-1.05859	-0.367727	0.177984	62.068	62.068	62.068	62.068	62.068	62.068	62.068	62.068	62.068	62.0686	62.4877	76.302	63.16	60.25	70.42	60.67	62.51	62.08	58.77	62.51	59.92	61.01	62.12	76.48
220830_at	0.017839	-2.998	-2.328	0.472	-4.838	1.332	1.182	3.552	1.532	3.492	-2.61856	-1.21184	1.137	71.878	71.878	71.878	71.878	71.878	71.878	71.878	71.878	71.878	71.8786	72.2718	83.373	68.88	69.55	72.35	67.04	73.21	73.06	75.43	73.41	75.37	69.26	71.06	84.51
202556_s_at	0.017866	-0.11	-8.13998	13.328	-1.32196	1.01135	-3.82103	-3.021	-0.711	10.329	11.949	-3.131	-14.951	191.05	191.05	191.032	180.962	168.469	168.441	168.441	168.441	168.441	168.441	168.441	168.441	190.94	182.91	204.36	179.64	169.48	164.62	165.42	167.73	178.77	180.39	165.31	153.49
211800_s_at	0.017866	0.443	-14.307	24.813	-51.627	34.5841	20.6288	-14.5717	3.41655	15.75	-0.92	18.58	-19.98	361.597	361.597	361.597	361.597	361.596	360.461	300.402	297.033	297.03	297.03	297.03	297.03	362.04	347.29	386.41	309.97	396.18	381.09	285.83	300.45	312.78	296.11	315.61	277.05
211661_x_at	0.017936	-11.708	3.222	-10.708	21.042	-3.408	4.04199	-2.56818	0.107001	3.56718	-0.43498	0.186504	-0.604524	95.688	95.688	95.688	95.688	95.688	95.688	95.6882	95.693	95.8228	98.995	121.413	130.035	83.98	98.91	84.98	116.73	92.28	99.73	93.12	95.8	99.39	98.56	121.6	129.43
220423_at	0.017936	-1.22615	-1.12765	-7.67302	5.2133	-5.68085	-0.583036	4.01186	-0.0783747	2.68946	4.83192	-14.8822	8.85912	77.9661	78.0276	78.143	78.3667	78.7909	79.593	81.0281	83.4784	87.2605	92.3081	97.8822	102.881	76.74	76.9	70.47	83.58	73.11	79.01	85.04	83.4	89.95	97.14	83	111.74
201631_s_at	0.017963	-95.3029	-441.731	592.151	-224.138	40.2948	-205.845	223.935	-248.035	244.314	-277.511	291.481	-79.5963	3048.37	3048.41	3048.55	3049.07	3051.01	3058.32	3084.66	3172.59	3398.91	3731.38	3963.69	4055.32	2953.07	2606.68	3640.7	2824.93	3091.3	2852.48	3308.59	2924.55	3643.22	3453.87	4255.17	3975.72
208217_at	0.017972	-0.027	-1.487	-1.687	-0.367	-0.497	0.033	-1.227	0.771735	-1.0788	4.71302	0.693223	-6.777	96.167	96.167	96.167	96.167	96.167	96.167	96.167	96.1683	97.0188	106.487	106.647	106.647	96.14	94.68	94.48	95.8	95.67	96.2	94.94	96.94	95.94	111.2	107.34	99.87
218951_s_at	0.017989	-1.917	-19.027	-58.567	-3.977	30.783	-39.147	15.273	29.473	60.683	-6.44293	10.8469	-9.25242	598.257	598.257	598.257	598.257	598.257	598.257	598.257	598.257	598.257	598.253	594.243	453.742	596.34	579.23	539.69	594.28	629.04	559.11	613.53	627.73	658.94	591.81	605.09	444.49
200817_x_at	0.018007	273.367	89.7537	65.4422	94.4451	-294.583	329.635	-233.889	-463.205	269.629	458.961	-840.794	601.125	16178.9	16169.8	16137.9	16030.4	15751.9	15332.6	15041	14925.4	14890.6	14880.9	14878.3	14877.6	16452.3	16259.5	16203.3	16124.9	15457.3	15662.2	14807.1	14462.2	15160.2	15339.9	14037.5	15478.7
215182_x_at	0.018025	-3.956	-0.366	-2.466	5.324	-2.716	5.544	-3.90601	-0.483936	0.240531	4.09404	-4.53696	0.313	75.016	75.016	75.016	75.016	75.016	75.016	75.016	75.0239	78.8795	86.476	86.507	86.507	71.06	74.65	72.55	80.34	72.3	80.56	71.11	74.54	79.12	90.57	81.97	86.82
217403_s_at	0.018087	9.477	-5.773	-2.263	-7.193	-3.35298	5.36479	-0.130133	-0.0206818	11.9969	-9.872	10.368	-5.202	134.133	134.133	134.133	134.133	134.133	134.125	131.55	113.161	112.763	112.762	112.762	112.762	143.61	128.36	131.87	126.94	130.78	139.49	131.42	113.14	124.76	102.89	123.13	107.56
[truncated: 17,511 more rows]
